# Supplementary material for: Keto-Adamantane-Based Macrocycle Crystalline Supramolecular Assemblies Showing Selective Vapochromism to Tetrahydrofuran
Source: Molecules. 2024 Feb 4;29(3):719. doi: 10.3390/molecules29030719 (PMC10856198; doi:10.3390/molecules29030719)
Supplement: Supplementary file 1 [file molecules-29-00719-s001.zip]

Archive with 7 entries (7 files):
- 11 checkcif.pdf
- 11.cif
- 111 checkcif.pdf
- 111.cif
- 2204281_0m checkcif.pdf
- 2204281_0m.cif
- Supporting information.pdf
