# Supplementary material for: Keto-Adamantane-Based Macrocycle Crystalline Supramolecular Assemblies Showing Selective Vapochromism to Tetrahydrofuran
Source: Molecules. 2024 Feb 4;29(3):719. doi: 10.3390/molecules29030719 (PMC10856198; doi:10.3390/molecules29030719)
Supplement: Supplementary file 1 [file molecules-29-00719-s001.zip › 11.cif]

data_11
_audit_creation_date               2022-12-08
_audit_creation_method
;
Olex2 1.3
(compiled 2020.02.04 svn.rd84adfe8 for OlexSys, GUI svn.r6032)
;
_shelx_SHELXL_version_number       '2018/3'
_audit_contact_author_address      ?
_audit_contact_author_email        ?
_audit_contact_author_name         ''
_audit_contact_author_phone        ?
_publ_contact_author_id_orcid      ?
_publ_section_references
;
Dolomanov, O.V., Bourhis, L.J., Gildea, R.J, Howard, J.A.K. & Puschmann, H.
 (2009), J. Appl. Cryst. 42, 339-341.

Sheldrick, G.M. (2015). Acta Cryst. A71, 3-8.

Sheldrick, G.M. (2015). Acta Cryst. C71, 3-8.
;
_chemical_name_common              ?
_chemical_name_systematic          ?
_chemical_formula_moiety           '2(C54 H60 O10), C2 H4 Cl4, C16 Cl4 N4 O4'
_chemical_formula_sum              'C126 H124 Cl8 N4 O24'
_chemical_formula_weight           2361.88
_chemical_melting_point            ?
loop_
  _atom_type_symbol
  _atom_type_description
  _atom_type_scat_dispersion_real
  _atom_type_scat_dispersion_imag
  _atom_type_scat_source
 'C' 'C' 0.0033 0.0016 'International Tables Vol C Tables 4.2.6.8 and 6.1.1.4'
 'H' 'H' 0.0000 0.0000 'International Tables Vol C Tables 4.2.6.8 and 6.1.1.4'
 'Cl' 'Cl' 0.1484 0.1585 'International Tables Vol C Tables 4.2.6.8 and 6.1.1.4'
 'N' 'N' 0.0061 0.0033 'International Tables Vol C Tables 4.2.6.8 and 6.1.1.4'
 'O' 'O' 0.0106 0.0060 'International Tables Vol C Tables 4.2.6.8 and 6.1.1.4'

_shelx_space_group_comment
;
The symmetry employed for this shelxl refinement is uniquely defined
by the following loop, which should always be used as a source of
symmetry information in preference to the above space-group names.
They are only intended as comments.
;
_space_group_crystal_system        'monoclinic'
_space_group_IT_number             15
_space_group_name_H-M_alt          'C 1 2/c 1'
_space_group_name_Hall             '-C 2yc'
loop_
  _space_group_symop_operation_xyz
 'x, y, z'
 '-x, y, -z+1/2'
 'x+1/2, y+1/2, z'
 '-x+1/2, y+1/2, -z+1/2'
 '-x, -y, -z'
 'x, -y, z-1/2'
 '-x+1/2, -y+1/2, -z'
 'x+1/2, -y+1/2, z-1/2'

_cell_length_a                     18.227(5)
_cell_length_b                     18.218(5)
_cell_length_c                     19.010(5)
_cell_angle_alpha                  90
_cell_angle_beta                   111.022(4)
_cell_angle_gamma                  90
_cell_volume                       5892(3)
_cell_formula_units_Z              2
_cell_measurement_reflns_used      6295
_cell_measurement_temperature      296.15
_cell_measurement_theta_max        25.49
_cell_measurement_theta_min        2.23
_shelx_estimated_absorpt_T_max     ?
_shelx_estimated_absorpt_T_min     ?
_exptl_absorpt_coefficient_mu      0.265
_exptl_absorpt_correction_T_max    0.7456
_exptl_absorpt_correction_T_min    0.7035
_exptl_absorpt_correction_type     none
_exptl_absorpt_process_details     ?
_exptl_absorpt_special_details     ?
_exptl_crystal_colour              ?
_exptl_crystal_density_diffrn      1.331
_exptl_crystal_density_meas        ?
_exptl_crystal_density_method      ?
_exptl_crystal_description         block
_exptl_crystal_F_000               2472
_exptl_crystal_size_max            ?
_exptl_crystal_size_mid            ?
_exptl_crystal_size_min            ?
_exptl_transmission_factor_max     ?
_exptl_transmission_factor_min     ?
_diffrn_reflns_av_R_equivalents    0.0311
_diffrn_reflns_av_unetI/netI       0.0274
_diffrn_reflns_Laue_measured_fraction_full  0.998
_diffrn_reflns_Laue_measured_fraction_max  0.985
_diffrn_reflns_limit_h_max         23
_diffrn_reflns_limit_h_min         -23
_diffrn_reflns_limit_k_max         23
_diffrn_reflns_limit_k_min         -23
_diffrn_reflns_limit_l_max         24
_diffrn_reflns_limit_l_min         -24
_diffrn_reflns_number              32617
_diffrn_reflns_point_group_measured_fraction_full  0.998
_diffrn_reflns_point_group_measured_fraction_max  0.985
_diffrn_reflns_theta_full          25.242
_diffrn_reflns_theta_max           27.527
_diffrn_reflns_theta_min           1.638
_diffrn_ambient_temperature        296.15
_diffrn_detector_area_resol_mean   ?
_diffrn_measured_fraction_theta_full  0.998
_diffrn_measured_fraction_theta_max  0.985
_diffrn_measurement_device_type    'Bruker APEX-II CCD'
_diffrn_measurement_method         '\f and \w scans'
_diffrn_radiation_type             MoK\a
_diffrn_radiation_wavelength       0.71073
_diffrn_source                     ?
_diffrn_source_current             30.0
_diffrn_source_power               1.5
_diffrn_source_voltage             50.0
_diffrn_standards_number           0
_reflns_Friedel_coverage           0.000
_reflns_Friedel_fraction_full      .
_reflns_Friedel_fraction_max       .
_reflns_number_gt                  4222
_reflns_number_total               6693
_reflns_special_details
;
 Reflections were merged by SHELXL according to the crystal
 class for the calculation of statistics and refinement.
 
 _reflns_Friedel_fraction is defined as the number of unique
 Friedel pairs measured divided by the number that would be
 possible theoretically, ignoring centric projections and
 systematic absences.
;
_reflns_threshold_expression       'I > 2\s(I)'
_computing_cell_refinement         'SAINT v8.34A (Bruker, 2013)'
_computing_data_collection         ?
_computing_data_reduction          'SAINT v8.34A (Bruker, 2013)'
_computing_molecular_graphics      'Olex2 1.3 (Dolomanov et al., 2009)'
_computing_publication_material    'Olex2 1.3 (Dolomanov et al., 2009)'
_computing_structure_refinement    'SHELXL 2018/3 (Sheldrick, 2015)'
_computing_structure_solution      'SHELXT 2018/2 (Sheldrick, 2018)'
_refine_diff_density_max           0.848
_refine_diff_density_min           -0.387
_refine_diff_density_rms           0.077
_refine_ls_extinction_coef         .
_refine_ls_extinction_method       none
_refine_ls_goodness_of_fit_ref     1.041
_refine_ls_hydrogen_treatment      constr
_refine_ls_matrix_type             full
_refine_ls_number_parameters       434
_refine_ls_number_reflns           6693
_refine_ls_number_restraints       85
_refine_ls_R_factor_all            0.1149
_refine_ls_R_factor_gt             0.0801
_refine_ls_restrained_S_all        1.048
_refine_ls_shift/su_max            0.001
_refine_ls_shift/su_mean           0.000
_refine_ls_structure_factor_coef   Fsqd
_refine_ls_weighting_details      
 'w=1/[\s^2^(Fo^2^)+(0.1710P)^2^+1.7670P] where P=(Fo^2^+2Fc^2^)/3'
_refine_ls_weighting_scheme        calc
_refine_ls_wR_factor_gt            0.2302
_refine_ls_wR_factor_ref           0.2671
_refine_special_details            ?
_olex2_refinement_description
;
1. Fixed Uiso
 At 1.2 times of:
  All C(H) groups, All C(H,H) groups
 At 1.5 times of:
  All C(H,H,H) groups
2. Restrained distances
 Cl-C1_$2 \\sim Cl1_$2-C1_$2
 with sigma of 0.02
3. Uiso/Uaniso restraints and constraints
Cl2 \\sim Cl3A \\sim C2A \\sim C3A \\sim C2 \\sim O2A \\sim C4A \\sim C4 \\sim
C3 \\sim C6A \\sim O1 \\sim C5 \\sim N1A \\sim N1 \\sim O1 \\sim Cl3A \\sim C2A
\\sim C3A \\sim C2 \\sim O2A \\sim C4A \\sim Cl2 \\sim C4 \\sim C3 \\sim C6A
\\sim C5 \\sim N1A \\sim N1: within -1.8A with sigma of 0.015 and sigma for
terminal atoms of 0.03 within -1.8A
4. Others
 Fixed Sof: Cl1(0.5) Cl(0.5) C1(0.5) H1A(0.5) H1B(0.5) Cl3A(0.5) O2A(0.5)
 C3(0.5) C4(0.5) C2(0.5) C2A(0.5) C3A(0.5) C4A(0.5) C6A(0.5) Cl2(0.5) C5(0.5)
 N1A(0.5) O1(0.5) N1(0.5)
5.a Ternary CH refined with riding coordinates:
 C00R(H00R), C00U(H00U)
5.b Secondary CH2 refined with riding coordinates:
 C009(H00A,H00B), C00K(H00D,H00E), C00O(H00F,H00G), C00Q(H00H,H00I), C00S(H00J,
 H00K), C00V(H00L,H00M), C1(H1A,H1B)
5.c Aromatic/amide H refined with riding coordinates:
 C008(H008), C00B(H00C), C00P(H00P), C00T(H00T)
5.d Fitted hexagon refined as free rotating group:
 C3(C4,C2,C2A,C3A,C4A)
5.e Idealised Me refined as rotating group:
 C00W(H00N,H00O,H00Q), C00X(H00S,H00V,H00W), C00Y(H00X,H00Y,H), C00Z(H00Z,HA,HB)
;
_atom_sites_solution_hydrogens     geom
_atom_sites_solution_primary       dual
_atom_sites_solution_secondary     ?
loop_
  _atom_site_label
  _atom_site_type_symbol
  _atom_site_fract_x
  _atom_site_fract_y
  _atom_site_fract_z
  _atom_site_U_iso_or_equiv
  _atom_site_adp_type
  _atom_site_occupancy
  _atom_site_site_symmetry_order
  _atom_site_calc_flag
  _atom_site_refinement_flags_posn
  _atom_site_refinement_flags_adp
  _atom_site_refinement_flags_occupancy
  _atom_site_disorder_assembly
  _atom_site_disorder_group
 O003 O 0.63925(13) 0.08119(10) 0.65139(11) 0.0600(5) Uani 1 1 d . . . . .
 O004 O 0.79387(13) 0.51978(11) 0.50018(12) 0.0654(6) Uani 1 1 d . . . . .
 O005 O 0.65291(13) 0.41990(10) 0.74996(12) 0.0641(6) Uani 1 1 d . . . . .
 O006 O 0.71418(15) 0.28552(11) 0.82356(11) 0.0734(7) Uani 1 1 d . . . . .
 O007 O 0.59885(14) 0.51354(13) 0.61733(14) 0.0774(7) Uani 1 1 d . . . . .
 C008 C 0.62939(14) 0.27676(13) 0.61964(13) 0.0431(5) Uani 1 1 d . . . . .
 H008 H 0.614192 0.309561 0.579484 0.052 Uiso 1 1 calc R U . . .
 C009 C 0.84483(13) 0.36223(13) 0.49611(13) 0.0410(5) Uani 1 1 d . . . . .
 H00A H 0.824977 0.402684 0.461271 0.049 Uiso 1 1 calc R U . . .
 H00B H 0.802270 0.327484 0.488099 0.049 Uiso 1 1 calc R U . . .
 C00A C 0.70008(16) 0.42566(13) 0.64813(14) 0.0472(6) Uani 1 1 d . . . . .
 C00B C 0.76662(15) 0.39713(13) 0.63758(14) 0.0452(6) Uani 1 1 d . . . . .
 H00C H 0.789263 0.354984 0.664109 0.054 Uiso 1 1 calc R U . . .
 C00C C 0.87134(15) 0.39150(13) 0.57752(13) 0.0442(5) Uani 1 1 d . . . . .
 C00D C 0.61922(14) 0.20275(13) 0.60288(13) 0.0427(5) Uani 1 1 d . . . . .
 C00E C 0.66092(15) 0.30620(14) 0.69267(14) 0.0466(6) Uani 1 1 d . . . . .
 C00F C 0.80099(15) 0.42766(13) 0.59008(14) 0.0454(6) Uani 1 1 d . . . . .
 C00G C 0.64445(15) 0.15501(14) 0.66571(14) 0.0482(6) Uani 1 1 d . . . . .
 C00H C 0.76289(16) 0.49063(14) 0.54982(15) 0.0512(6) Uani 1 1 d . . . . .
 C00I C 0.91255(14) 0.32424(13) 0.47921(13) 0.0413(5) Uani 1 1 d . . . . .
 C00J C 0.66995(15) 0.38736(14) 0.70191(14) 0.0470(6) Uani 1 1 d . . . . .
 C00K C 0.94204(15) 0.26065(14) 0.53508(13) 0.0480(6) Uani 1 1 d . . . . .
 H00D H 0.899879 0.225546 0.527524 0.058 Uiso 1 1 calc R U . . .
 H00E H 0.984791 0.235756 0.525903 0.058 Uiso 1 1 calc R U . . .
 C00L C 0.66547(17) 0.48857(14) 0.60833(16) 0.0539(7) Uani 1 1 d . . . . .
 C00M C 0.68316(17) 0.25703(15) 0.75262(14) 0.0526(6) Uani 1 1 d . . . . .
 Cl1 Cl 0.8707(2) 0.1711(2) 0.7476(2) 0.1459(11) Uani 0.5 1 d . . P . .
 C00O C 0.98084(15) 0.37907(14) 0.49414(15) 0.0492(6) Uani 1 1 d . . . . .
 H00F H 1.024136 0.355382 0.484798 0.059 Uiso 1 1 calc R U . . .
 H00G H 0.963675 0.420380 0.459954 0.059 Uiso 1 1 calc R U . . .
 C00P C 0.69718(17) 0.52028(14) 0.55883(16) 0.0560(7) Uani 1 1 d . . . . .
 H00P H 0.673787 0.561847 0.531594 0.067 Uiso 1 1 calc R U . . .
 C00Q C 0.90181(16) 0.32554(15) 0.63028(14) 0.0505(6) Uani 1 1 d . . . . .
 H00H H 0.918673 0.341897 0.682233 0.061 Uiso 1 1 calc R U . . .
 H00I H 0.859637 0.290323 0.622111 0.061 Uiso 1 1 calc R U . . .
 C00R C 0.97054(16) 0.28857(16) 0.61627(14) 0.0544(7) Uani 1 1 d . . . . .
 H00R H 0.988722 0.246850 0.650703 0.065 Uiso 1 1 calc R U . . .
 C00S C 0.94093(16) 0.44487(15) 0.59098(15) 0.0532(6) Uani 1 1 d . . . . .
 H00J H 0.923669 0.486925 0.557823 0.064 Uiso 1 1 calc R U . . .
 H00K H 0.958893 0.462392 0.642578 0.064 Uiso 1 1 calc R U . . .
 C00T C 0.67454(18) 0.18192(15) 0.73871(14) 0.0558(7) Uani 1 1 d . . . . .
 H00T H 0.689189 0.149287 0.779013 0.067 Uiso 1 1 calc R U . . .
 C00U C 1.00887(16) 0.40671(17) 0.57612(15) 0.0556(7) Uani 1 1 d . . . . .
 H00U H 1.051875 0.441808 0.584220 0.067 Uiso 1 1 calc R U . . .
 C00V C 1.03832(16) 0.34221(18) 0.62948(15) 0.0628(8) Uani 1 1 d . . . . .
 H00L H 1.057118 0.359217 0.681278 0.075 Uiso 1 1 calc R U . . .
 H00M H 1.081434 0.318177 0.620148 0.075 Uiso 1 1 calc R U . . .
 C00W C 0.7572(2) 0.57931(19) 0.4543(2) 0.0823(11) Uani 1 1 d . . . . .
 H00N H 0.786869 0.592982 0.423534 0.124 Uiso 1 1 calc R U . . .
 H00O H 0.754785 0.620122 0.485299 0.124 Uiso 1 1 calc R U . . .
 H00Q H 0.704969 0.565586 0.422542 0.124 Uiso 1 1 calc R U . . .
 C00X C 0.6649(3) 0.03170(17) 0.71285(19) 0.0927(13) Uani 1 1 d . . . . .
 H00S H 0.663241 -0.017504 0.694250 0.139 Uiso 1 1 calc R U . . .
 H00V H 0.631144 0.035461 0.741513 0.139 Uiso 1 1 calc R U . . .
 H00W H 0.717820 0.043582 0.744450 0.139 Uiso 1 1 calc R U . . .
 C00Y C 0.5580(2) 0.5730(2) 0.5722(3) 0.0877(11) Uani 1 1 d . . . . .
 H00X H 0.542388 0.559934 0.519980 0.132 Uiso 1 1 calc R U . . .
 H00Y H 0.591659 0.615216 0.582199 0.132 Uiso 1 1 calc R U . . .
 H H 0.512159 0.584079 0.583971 0.132 Uiso 1 1 calc R U . . .
 C00Z C 0.7561(3) 0.2359(2) 0.88295(18) 0.0973(14) Uani 1 1 d . . . . .
 H00Z H 0.792581 0.207824 0.868032 0.146 Uiso 1 1 calc R U . . .
 HA H 0.719499 0.203433 0.892944 0.146 Uiso 1 1 calc R U . . .
 HB H 0.784122 0.263376 0.927648 0.146 Uiso 1 1 calc R U . . .
 Cl Cl 0.6380(3) 0.4038(3) 0.3872(3) 0.1765(15) Uani 0.5 1 d D . P . .
 C1 C 0.8611(9) 0.1022(8) 0.6942(6) 0.163(6) Uani 0.5 1 d . . P . .
 H1A H 0.901495 0.068169 0.723497 0.196 Uiso 0.5 1 calc R U P . .
 H1B H 0.811572 0.080241 0.691038 0.196 Uiso 0.5 1 calc R U P . .
 Cl3A Cl 0.6004(2) 0.27832(18) 0.94341(15) 0.0840(8) Uani 0.5 1 d . U P A 1
 O2A O 0.5455(4) 0.4100(4) 0.8509(4) 0.0907(18) Uani 0.5 1 d . U P A 1
 C3 C 0.4774(4) 0.2950(3) 0.68967(18) 0.076(2) Uani 0.5 1 d G U P A 1
 C4 C 0.4961(4) 0.2265(3) 0.7236(3) 0.080(2) Uani 0.5 1 d G U P A 1
 C2 C 0.5329(3) 0.22123(19) 0.8014(3) 0.0602(19) Uani 0.5 1 d G U P A 1
 C2A C 0.5509(2) 0.2845(3) 0.84518(18) 0.0618(17) Uani 0.5 1 d G U P A 1
 C3A C 0.5322(3) 0.3530(2) 0.8112(3) 0.0680(18) Uani 0.5 1 d G U P A 1
 C4A C 0.4954(4) 0.3582(2) 0.7335(3) 0.085(3) Uani 0.5 1 d G U P A 1
 C6A C 0.4769(6) 0.4286(7) 0.6965(7) 0.093(3) Uani 0.5 1 d . U P A 1
 Cl2 Cl 0.55772(13) 0.13255(12) 0.84064(12) 0.0821(5) Uani 0.5 1 d . U P A 1
 C5 C 0.4369(5) 0.2993(6) 0.6114(5) 0.083(2) Uani 0.5 1 d . U P A 1
 N1A N 0.4606(5) 0.4786(6) 0.6630(6) 0.121(3) Uani 0.5 1 d . U P A 1
 O1 O 0.4756(3) 0.1741(4) 0.6830(3) 0.0923(16) Uani 0.5 1 d . U P A 1
 N1 N 0.4111(9) 0.3119(8) 0.5534(9) 0.121(5) Uani 0.5 1 d . U P A 1

loop_
  _atom_site_aniso_label
  _atom_site_aniso_U_11
  _atom_site_aniso_U_22
  _atom_site_aniso_U_33
  _atom_site_aniso_U_23
  _atom_site_aniso_U_13
  _atom_site_aniso_U_12
 O003 0.0875(14) 0.0385(9) 0.0446(10) 0.0049(7) 0.0123(9) 0.0028(9)
 O004 0.0847(14) 0.0557(11) 0.0729(13) 0.0229(10) 0.0493(11) 0.0159(10)
 O005 0.0941(15) 0.0521(11) 0.0645(13) -0.0054(9) 0.0509(11) 0.0037(10)
 O006 0.1175(18) 0.0533(12) 0.0401(10) -0.0042(9) 0.0171(11) 0.0031(11)
 O007 0.0835(15) 0.0730(14) 0.0965(17) 0.0215(12) 0.0576(13) 0.0268(12)
 C008 0.0526(13) 0.0412(12) 0.0400(12) 0.0018(9) 0.0223(10) 0.0027(10)
 C009 0.0481(12) 0.0375(11) 0.0386(12) 0.0014(9) 0.0170(10) 0.0011(9)
 C00A 0.0631(15) 0.0404(12) 0.0450(13) -0.0064(10) 0.0279(12) -0.0037(11)
 C00B 0.0618(15) 0.0370(12) 0.0411(13) -0.0035(9) 0.0238(11) -0.0003(10)
 C00C 0.0541(13) 0.0425(12) 0.0383(12) -0.0001(10) 0.0195(10) 0.0030(10)
 C00D 0.0486(13) 0.0441(13) 0.0390(12) 0.0027(9) 0.0200(10) 0.0034(10)
 C00E 0.0557(14) 0.0460(13) 0.0441(13) -0.0034(10) 0.0254(11) 0.0002(11)
 C00F 0.0601(15) 0.0388(12) 0.0426(13) -0.0013(10) 0.0249(11) 0.0004(10)
 C00G 0.0576(14) 0.0421(13) 0.0446(13) 0.0010(10) 0.0179(11) 0.0008(11)
 C00H 0.0707(17) 0.0407(13) 0.0516(15) 0.0026(11) 0.0333(13) 0.0036(11)
 C00I 0.0487(13) 0.0409(12) 0.0353(11) 0.0017(9) 0.0164(10) 0.0043(10)
 C00J 0.0555(14) 0.0460(13) 0.0455(13) -0.0037(10) 0.0254(11) -0.0001(11)
 C00K 0.0566(14) 0.0489(14) 0.0412(13) 0.0069(10) 0.0210(11) 0.0120(11)
 C00L 0.0671(16) 0.0439(14) 0.0600(16) -0.0005(12) 0.0339(13) 0.0054(12)
 C00M 0.0682(16) 0.0518(15) 0.0381(13) -0.0050(11) 0.0194(12) -0.0003(12)
 Cl1 0.146(2) 0.145(2) 0.140(3) 0.036(2) 0.043(2) -0.029(2)
 C00O 0.0483(13) 0.0548(15) 0.0460(14) 0.0015(11) 0.0190(11) -0.0011(11)
 C00P 0.0714(17) 0.0438(14) 0.0602(16) 0.0105(12) 0.0325(14) 0.0120(12)
 C00Q 0.0671(16) 0.0523(14) 0.0362(12) 0.0049(10) 0.0233(11) 0.0071(12)
 C00R 0.0633(16) 0.0607(16) 0.0379(13) 0.0120(11) 0.0166(11) 0.0168(13)
 C00S 0.0623(16) 0.0539(15) 0.0415(13) -0.0054(11) 0.0165(12) -0.0054(12)
 C00T 0.0798(18) 0.0463(14) 0.0387(13) 0.0065(11) 0.0179(13) 0.0027(13)
 C00U 0.0501(14) 0.0673(17) 0.0460(15) -0.0032(12) 0.0130(12) -0.0084(12)
 C00V 0.0553(16) 0.085(2) 0.0420(14) 0.0020(14) 0.0097(12) 0.0101(15)
 C00W 0.117(3) 0.067(2) 0.083(2) 0.0345(18) 0.060(2) 0.0271(19)
 C00X 0.152(4) 0.0416(15) 0.0556(19) 0.0107(14) 0.002(2) 0.0023(19)
 C00Y 0.082(2) 0.085(2) 0.108(3) 0.025(2) 0.049(2) 0.0323(19)
 C00Z 0.151(4) 0.071(2) 0.0412(17) -0.0033(15) -0.001(2) 0.017(2)
 Cl 0.169(3) 0.183(4) 0.166(3) -0.003(3) 0.047(3) -0.013(3)
 C1 0.177(12) 0.203(15) 0.139(11) 0.061(11) 0.091(10) -0.013(11)
 Cl3A 0.0793(16) 0.115(2) 0.0570(12) 0.0034(12) 0.0228(10) -0.0106(15)
 O2A 0.083(4) 0.101(5) 0.094(4) -0.007(4) 0.039(4) -0.005(3)
 C3 0.068(5) 0.116(6) 0.047(4) 0.024(4) 0.026(3) 0.025(4)
 C4 0.068(5) 0.115(5) 0.056(5) -0.014(3) 0.019(5) -0.006(4)
 C2 0.070(5) 0.064(4) 0.061(5) 0.023(3) 0.040(4) 0.010(3)
 C2A 0.055(4) 0.098(5) 0.040(4) -0.019(3) 0.026(3) -0.019(3)
 C3A 0.048(4) 0.083(4) 0.086(5) -0.012(4) 0.040(4) -0.005(3)
 C4A 0.060(4) 0.097(4) 0.107(8) 0.015(4) 0.040(5) 0.004(5)
 C6A 0.076(5) 0.104(6) 0.114(6) 0.034(5) 0.055(5) 0.012(4)
 Cl2 0.0945(13) 0.0808(12) 0.0842(13) 0.0132(10) 0.0479(11) 0.0084(10)
 C5 0.067(4) 0.138(6) 0.046(4) 0.013(5) 0.023(4) 0.019(4)
 N1A 0.099(5) 0.132(7) 0.158(7) 0.068(6) 0.076(5) 0.022(5)
 O1 0.089(4) 0.108(4) 0.077(3) -0.029(3) 0.026(3) -0.024(3)
 N1 0.095(6) 0.143(10) 0.145(9) 0.002(8) 0.065(6) -0.001(7)

_geom_special_details
;
 All esds (except the esd in the dihedral angle between two l.s. planes)
 are estimated using the full covariance matrix.  The cell esds are taken
 into account individually in the estimation of esds in distances, angles
 and torsion angles; correlations between esds in cell parameters are only
 used when they are defined by crystal symmetry.  An approximate (isotropic)
 treatment of cell esds is used for estimating esds involving l.s. planes.
;
loop_
  _geom_bond_atom_site_label_1
  _geom_bond_atom_site_label_2
  _geom_bond_distance
  _geom_bond_site_symmetry_2
  _geom_bond_publ_flag
 O003 C00G 1.369(3) . ?
 O003 C00X 1.416(3) . ?
 O004 C00H 1.369(3) . ?
 O004 C00W 1.402(4) . ?
 O005 C00J 1.219(3) . ?
 O006 C00M 1.364(3) . ?
 O006 C00Z 1.433(4) . ?
 O007 C00L 1.364(3) . ?
 O007 C00Y 1.416(4) . ?
 C008 H008 0.9300 . ?
 C008 C00D 1.383(3) . ?
 C008 C00E 1.405(3) . ?
 C009 H00A 0.9700 . ?
 C009 H00B 0.9700 . ?
 C009 C00C 1.541(3) . ?
 C009 C00I 1.546(3) . ?
 C00A C00B 1.399(4) . ?
 C00A C00J 1.496(4) . ?
 C00A C00L 1.393(4) . ?
 C00B H00C 0.9300 . ?
 C00B C00F 1.387(3) . ?
 C00C C00F 1.535(3) . ?
 C00C C00Q 1.536(3) . ?
 C00C C00S 1.545(4) . ?
 C00D C00G 1.414(3) . ?
 C00D C00I 1.538(3) 7_656 ?
 C00E C00J 1.491(4) . ?
 C00E C00M 1.391(4) . ?
 C00F C00H 1.415(4) . ?
 C00G C00T 1.386(4) . ?
 C00H C00P 1.379(4) . ?
 C00I C00K 1.533(3) . ?
 C00I C00O 1.541(4) . ?
 C00K H00D 0.9700 . ?
 C00K H00E 0.9700 . ?
 C00K C00R 1.528(3) . ?
 C00L C00P 1.394(4) . ?
 C00M C00T 1.392(4) . ?
 Cl1 C1 1.586(11) . ?
 C00O H00F 0.9700 . ?
 C00O H00G 0.9700 . ?
 C00O C00U 1.540(4) . ?
 C00P H00P 0.9300 . ?
 C00Q H00H 0.9700 . ?
 C00Q H00I 0.9700 . ?
 C00Q C00R 1.528(4) . ?
 C00R H00R 0.9800 . ?
 C00R C00V 1.524(4) . ?
 C00S H00J 0.9700 . ?
 C00S H00K 0.9700 . ?
 C00S C00U 1.532(4) . ?
 C00T H00T 0.9300 . ?
 C00U H00U 0.9800 . ?
 C00U C00V 1.519(4) . ?
 C00V H00L 0.9700 . ?
 C00V H00M 0.9700 . ?
 C00W H00N 0.9600 . ?
 C00W H00O 0.9600 . ?
 C00W H00Q 0.9600 . ?
 C00X H00S 0.9600 . ?
 C00X H00V 0.9600 . ?
 C00X H00W 0.9600 . ?
 C00Y H00X 0.9600 . ?
 C00Y H00Y 0.9600 . ?
 C00Y H 0.9600 . ?
 C00Z H00Z 0.9600 . ?
 C00Z HA 0.9600 . ?
 C00Z HB 0.9600 . ?
 Cl C1 1.556(9) 7_656 ?
 C1 H1A 0.9700 . ?
 C1 H1B 0.9700 . ?
 Cl3A C2A 1.762(4) . ?
 O2A C3A 1.254(8) . ?
 C3 C4 1.984(9) 2_656 ?
 C3 C4 1.3900 . ?
 C3 C3A 1.070(3) 2_656 ?
 C3 C4A 1.3900 . ?
 C3 C4A 1.785(8) 2_656 ?
 C3 C5 1.406(9) . ?
 C4 C2 1.3900 . ?
 C4 Cl2 2.127(4) 2_656 ?
 C4 O1 1.200(7) . ?
 C4 O1 1.916(8) 2_656 ?
 C2 C2A 1.3900 . ?
 C2 Cl2 1.769(4) . ?
 C2 O1 0.939(8) 2_656 ?
 C2A C3A 1.3900 . ?
 C2A C4A 1.962(7) 2_656 ?
 C2A C5 0.820(9) 2_656 ?
 C2A N1 1.868(16) 2_656 ?
 C3A C4A 1.3900 . ?
 C3A C4A 0.823(10) 2_656 ?
 C3A C6A 1.389(13) 2_656 ?
 C3A C5 1.685(10) 2_656 ?
 C4A C6A 1.443(11) . ?
 C4A C6A 1.786(12) 2_656 ?
 C6A N1A 1.090(12) . ?
 C5 N1 1.057(15) . ?

loop_
  _geom_angle_atom_site_label_1
  _geom_angle_atom_site_label_2
  _geom_angle_atom_site_label_3
  _geom_angle
  _geom_angle_site_symmetry_1
  _geom_angle_site_symmetry_3
  _geom_angle_publ_flag
 C00G O003 C00X 118.9(2) . . ?
 C00H O004 C00W 120.5(2) . . ?
 C00M O006 C00Z 117.0(2) . . ?
 C00L O007 C00Y 118.6(2) . . ?
 C00D C008 H008 117.5 . . ?
 C00D C008 C00E 125.0(2) . . ?
 C00E C008 H008 117.5 . . ?
 H00A C009 H00B 107.9 . . ?
 C00C C009 H00A 109.2 . . ?
 C00C C009 H00B 109.2 . . ?
 C00C C009 C00I 112.17(19) . . ?
 C00I C009 H00A 109.2 . . ?
 C00I C009 H00B 109.2 . . ?
 C00B C00A C00J 118.3(2) . . ?
 C00L C00A C00B 118.3(2) . . ?
 C00L C00A C00J 123.3(2) . . ?
 C00A C00B H00C 117.9 . . ?
 C00F C00B C00A 124.2(2) . . ?
 C00F C00B H00C 117.9 . . ?
 C009 C00C C00S 109.1(2) . . ?
 C00F C00C C009 109.0(2) . . ?
 C00F C00C C00Q 111.15(19) . . ?
 C00F C00C C00S 112.7(2) . . ?
 C00Q C00C C009 107.14(19) . . ?
 C00Q C00C C00S 107.5(2) . . ?
 C008 C00D C00G 115.4(2) . . ?
 C008 C00D C00I 121.1(2) . 7_656 ?
 C00G C00D C00I 123.4(2) . 7_656 ?
 C008 C00E C00J 118.9(2) . . ?
 C00M C00E C008 117.4(2) . . ?
 C00M C00E C00J 123.7(2) . . ?
 C00B C00F C00C 121.8(2) . . ?
 C00B C00F C00H 115.4(2) . . ?
 C00H C00F C00C 122.6(2) . . ?
 O003 C00G C00D 117.3(2) . . ?
 O003 C00G C00T 121.4(2) . . ?
 C00T C00G C00D 121.3(2) . . ?
 O004 C00H C00F 116.3(2) . . ?
 O004 C00H C00P 121.7(2) . . ?
 C00P C00H C00F 122.0(2) . . ?
 C00D C00I C009 108.43(18) 7_656 . ?
 C00D C00I C00O 112.29(19) 7_656 . ?
 C00K C00I C009 107.58(18) . . ?
 C00K C00I C00D 111.87(19) . 7_656 ?
 C00K C00I C00O 107.6(2) . . ?
 C00O C00I C009 108.90(19) . . ?
 O005 C00J C00A 122.7(2) . . ?
 O005 C00J C00E 121.6(2) . . ?
 C00E C00J C00A 115.7(2) . . ?
 C00I C00K H00D 109.5 . . ?
 C00I C00K H00E 109.5 . . ?
 H00D C00K H00E 108.1 . . ?
 C00R C00K C00I 110.8(2) . . ?
 C00R C00K H00D 109.5 . . ?
 C00R C00K H00E 109.5 . . ?
 O007 C00L C00A 117.2(2) . . ?
 O007 C00L C00P 123.4(2) . . ?
 C00A C00L C00P 119.4(2) . . ?
 O006 C00M C00E 117.4(2) . . ?
 O006 C00M C00T 122.7(2) . . ?
 C00E C00M C00T 119.8(2) . . ?
 C00I C00O H00F 109.5 . . ?
 C00I C00O H00G 109.5 . . ?
 H00F C00O H00G 108.1 . . ?
 C00U C00O C00I 110.6(2) . . ?
 C00U C00O H00F 109.5 . . ?
 C00U C00O H00G 109.5 . . ?
 C00H C00P C00L 120.7(2) . . ?
 C00H C00P H00P 119.7 . . ?
 C00L C00P H00P 119.7 . . ?
 C00C C00Q H00H 109.4 . . ?
 C00C C00Q H00I 109.4 . . ?
 H00H C00Q H00I 108.0 . . ?
 C00R C00Q C00C 111.0(2) . . ?
 C00R C00Q H00H 109.4 . . ?
 C00R C00Q H00I 109.4 . . ?
 C00K C00R H00R 109.1 . . ?
 C00Q C00R C00K 108.7(2) . . ?
 C00Q C00R H00R 109.1 . . ?
 C00V C00R C00K 110.0(2) . . ?
 C00V C00R C00Q 110.8(2) . . ?
 C00V C00R H00R 109.1 . . ?
 C00C C00S H00J 109.5 . . ?
 C00C C00S H00K 109.5 . . ?
 H00J C00S H00K 108.1 . . ?
 C00U C00S C00C 110.7(2) . . ?
 C00U C00S H00J 109.5 . . ?
 C00U C00S H00K 109.5 . . ?
 C00G C00T C00M 121.0(2) . . ?
 C00G C00T H00T 119.5 . . ?
 C00M C00T H00T 119.5 . . ?
 C00O C00U H00U 109.2 . . ?
 C00S C00U C00O 109.8(2) . . ?
 C00S C00U H00U 109.2 . . ?
 C00V C00U C00O 109.4(2) . . ?
 C00V C00U C00S 110.1(2) . . ?
 C00V C00U H00U 109.2 . . ?
 C00R C00V H00L 110.0 . . ?
 C00R C00V H00M 110.0 . . ?
 C00U C00V C00R 108.3(2) . . ?
 C00U C00V H00L 110.0 . . ?
 C00U C00V H00M 110.0 . . ?
 H00L C00V H00M 108.4 . . ?
 O004 C00W H00N 109.5 . . ?
 O004 C00W H00O 109.5 . . ?
 O004 C00W H00Q 109.5 . . ?
 H00N C00W H00O 109.5 . . ?
 H00N C00W H00Q 109.5 . . ?
 H00O C00W H00Q 109.5 . . ?
 O003 C00X H00S 109.5 . . ?
 O003 C00X H00V 109.5 . . ?
 O003 C00X H00W 109.5 . . ?
 H00S C00X H00V 109.5 . . ?
 H00S C00X H00W 109.5 . . ?
 H00V C00X H00W 109.5 . . ?
 O007 C00Y H00X 109.5 . . ?
 O007 C00Y H00Y 109.5 . . ?
 O007 C00Y H 109.5 . . ?
 H00X C00Y H00Y 109.5 . . ?
 H00X C00Y H 109.5 . . ?
 H00Y C00Y H 109.5 . . ?
 O006 C00Z H00Z 109.5 . . ?
 O006 C00Z HA 109.5 . . ?
 O006 C00Z HB 109.5 . . ?
 H00Z C00Z HA 109.5 . . ?
 H00Z C00Z HB 109.5 . . ?
 HA C00Z HB 109.5 . . ?
 Cl1 C1 H1A 104.5 . . ?
 Cl1 C1 H1B 104.5 . . ?
 Cl C1 Cl1 130.9(9) 7_656 . ?
 Cl C1 H1A 104.5 7_656 . ?
 Cl C1 H1B 104.5 7_656 . ?
 H1A C1 H1B 105.7 . . ?
 C4 C3 C4 26.3(3) . 2_656 ?
 C4 C3 C4A 104.4(2) . 2_656 ?
 C4 C3 C4A 120.0 . . ?
 C4 C3 C5 119.4(6) . . ?
 C3A C3 C4 154.9(5) 2_656 . ?
 C3A C3 C4 128.6(6) 2_656 2_656 ?
 C3A C3 C4A 51.1(3) 2_656 2_656 ?
 C3A C3 C4A 36.2(5) 2_656 . ?
 C3A C3 C5 84.6(5) 2_656 . ?
 C4A C3 C4 95.1(2) . 2_656 ?
 C4A C3 C4 79.2(3) 2_656 2_656 ?
 C4A C3 C4A 16.0(2) . 2_656 ?
 C4A C3 C5 120.6(6) . . ?
 C5 C3 C4 142.5(5) . 2_656 ?
 C5 C3 C4A 135.7(5) . 2_656 ?
 C3 C4 C2 120.0 . . ?
 C3 C4 Cl2 118.0(3) . 2_656 ?
 C3 C4 O1 144.8(3) . 2_656 ?
 C2 C4 Cl2 120.2(3) . 2_656 ?
 C2 C4 O1 27.6(3) . 2_656 ?
 O1 C4 C3 116.6(5) . . ?
 O1 C4 C2 123.3(5) . . ?
 O1 C4 Cl2 92.7(3) 2_656 2_656 ?
 O1 C4 Cl2 10.7(3) . 2_656 ?
 O1 C4 O1 96.8(6) . 2_656 ?
 C3 C2 C4 91.7(3) 2_656 . ?
 C3 C2 C2A 29.5(2) 2_656 . ?
 C3 C2 Cl2 149.9(5) 2_656 . ?
 C4 C2 C3 79.3(4) 2_656 2_656 ?
 C4 C2 C4 33.4(15) 2_656 . ?
 C4 C2 C2A 107.8(5) 2_656 . ?
 C4 C2 Cl2 117.7(3) . . ?
 C4 C2 Cl2 121.2(6) 2_656 . ?
 C4 C2 O1 101.9(10) 2_656 2_656 ?
 C2A C2 C4 120.0 . . ?
 C2A C2 Cl2 122.3(3) . . ?
 O1 C2 C3 144.0(9) 2_656 2_656 ?
 O1 C2 C4 109.2(6) 2_656 . ?
 O1 C2 C2A 126.8(7) 2_656 . ?
 O1 C2 Cl2 22.8(4) 2_656 . ?
 Cl3A C2A C4A 140.2(3) . 2_656 ?
 Cl3A C2A N1 20.6(4) . 2_656 ?
 C3 C2A Cl3A 159.6(10) 2_656 . ?
 C3 C2A C4 55.6(7) 2_656 2_656 ?
 C3 C2A C2 74.1(6) 2_656 . ?
 C3 C2A C3A 49.0(5) 2_656 . ?
 C3 C2A C4A 29.2(6) 2_656 2_656 ?
 C3 C2A C5 134.4(13) 2_656 2_656 ?
 C3 C2A N1 140.7(10) 2_656 2_656 ?
 C4 C2A Cl3A 135.9(3) 2_656 . ?
 C4 C2A C4A 82.9(3) 2_656 2_656 ?
 C4 C2A N1 151.5(6) 2_656 2_656 ?
 C2 C2A Cl3A 120.2(3) . . ?
 C2 C2A C4 19.4(2) . 2_656 ?
 C2 C2A C3A 120.0 . . ?
 C2 C2A C4A 99.6(2) . 2_656 ?
 C2 C2A N1 139.5(6) . 2_656 ?
 C3A C2A Cl3A 119.8(3) . . ?
 C3A C2A C4 103.5(2) . 2_656 ?
 C3A C2A C4A 20.7(2) . 2_656 ?
 C3A C2A N1 100.2(5) . 2_656 ?
 C5 C2A Cl3A 26.3(7) 2_656 . ?
 C5 C2A C4 151.7(8) 2_656 2_656 ?
 C5 C2A C2 142.9(9) 2_656 . ?
 C5 C2A C3A 95.9(9) 2_656 . ?
 C5 C2A C4A 115.4(8) 2_656 2_656 ?
 C5 C2A N1 6.4(8) 2_656 2_656 ?
 N1 C2A C4A 120.2(5) 2_656 2_656 ?
 O2A C3A C2A 120.1(5) . . ?
 O2A C3A C4A 119.8(5) . . ?
 O2A C3A C6A 39.9(5) . 2_656 ?
 O2A C3A C5 91.3(5) . 2_656 ?
 C2A C3A C5 28.9(4) . 2_656 ?
 C4A C3A O2A 116.0(5) 2_656 . ?
 C4A C3A C2A 122.76(9) 2_656 . ?
 C4A C3A C2A 120.0 . . ?
 C4A C3A C4A 8.7(9) 2_656 . ?
 C4A C3A C6A 76.7(6) 2_656 2_656 ?
 C4A C3A C5 148.3(4) . 2_656 ?
 C4A C3A C5 149.0(5) 2_656 2_656 ?
 C6A C3A C2A 159.9(6) 2_656 . ?
 C6A C3A C4A 80.0(6) 2_656 . ?
 C6A C3A C5 131.0(7) 2_656 2_656 ?
 O2A C4A C6A 101.9(6) 2_656 2_656 ?
 C3 C4A O2A 88.1(4) . 2_656 ?
 C3 C4A C6A 118.7(7) . . ?
 C3 C4A C6A 169.9(5) . 2_656 ?
 C3A C4A O2A 151.9(4) . 2_656 ?
 C3A C4A C3 120.0 . . ?
 C3A C4A C6A 50.0(5) . 2_656 ?
 C3A C4A C6A 121.3(7) . . ?
 C6A C4A O2A 30.7(5) . 2_656 ?
 C6A C4A C6A 71.3(10) . 2_656 ?
 O2A C6A C4A 95.4(13) 2_656 . ?
 O2A C6A N1A 78.7(11) 2_656 . ?
 N1A C6A C4A 174.0(16) . . ?
 Cl3A C5 C3 154.6(10) 2_656 . ?
 N1 C5 Cl3A 35.6(8) . 2_656 ?
 N1 C5 C3 169.8(13) . . ?
 C6A N1A O2A 44.4(7) . 2_656 ?
 C4 O1 C4 24.4(5) . 2_656 ?
 Cl2 O1 C4 156.1(8) 2_656 . ?
 Cl2 O1 C4 136.9(6) 2_656 2_656 ?
 Cl3A N1 C5 74.9(16) 2_656 . ?

loop_
  _geom_torsion_atom_site_label_1
  _geom_torsion_atom_site_label_2
  _geom_torsion_atom_site_label_3
  _geom_torsion_atom_site_label_4
  _geom_torsion
  _geom_torsion_site_symmetry_1
  _geom_torsion_site_symmetry_2
  _geom_torsion_site_symmetry_3
  _geom_torsion_site_symmetry_4
  _geom_torsion_publ_flag
 O003 C00G C00T C00M 176.8(3) . . . . ?
 O004 C00H C00P C00L 178.4(3) . . . . ?
 O006 C00M C00T C00G -178.5(3) . . . . ?
 O007 C00L C00P C00H -177.2(3) . . . . ?
 C008 C00D C00G O003 -176.6(2) . . . . ?
 C008 C00D C00G C00T 2.2(4) . . . . ?
 C008 C00E C00J O005 137.4(3) . . . . ?
 C008 C00E C00J C00A -41.9(3) . . . . ?
 C008 C00E C00M O006 179.7(2) . . . . ?
 C008 C00E C00M C00T 0.7(4) . . . . ?
 C009 C00C C00F C00B 111.2(3) . . . . ?
 C009 C00C C00F C00H -63.5(3) . . . . ?
 C009 C00C C00Q C00R 59.6(3) . . . . ?
 C009 C00C C00S C00U -57.5(3) . . . . ?
 C009 C00I C00K C00R -59.0(3) . . . . ?
 C009 C00I C00O C00U 57.9(3) . . . . ?
 C00A C00B C00F C00C -176.6(2) . . . . ?
 C00A C00B C00F C00H -1.5(4) . . . . ?
 C00A C00L C00P C00H -1.0(4) . . . . ?
 C00B C00A C00J O005 132.4(3) . . . . ?
 C00B C00A C00J C00E -48.4(3) . . . . ?
 C00B C00A C00L O007 177.4(2) . . . . ?
 C00B C00A C00L C00P 0.9(4) . . . . ?
 C00B C00F C00H O004 -177.3(2) . . . . ?
 C00B C00F C00H C00P 1.4(4) . . . . ?
 C00C C009 C00I C00D -179.78(19) . . . 7_656 ?
 C00C C009 C00I C00K 59.1(3) . . . . ?
 C00C C009 C00I C00O -57.3(2) . . . . ?
 C00C C00F C00H O004 -2.2(4) . . . . ?
 C00C C00F C00H C00P 176.5(2) . . . . ?
 C00C C00Q C00R C00K -61.2(3) . . . . ?
 C00C C00Q C00R C00V 59.7(3) . . . . ?
 C00C C00S C00U C00O 59.4(3) . . . . ?
 C00C C00S C00U C00V -61.1(3) . . . . ?
 C00D C008 C00E C00J 178.7(2) . . . . ?
 C00D C008 C00E C00M -0.4(4) . . . . ?
 C00D C00G C00T C00M -2.0(4) . . . . ?
 C00D C00I C00K C00R -178.0(2) 7_656 . . . ?
 C00D C00I C00O C00U 178.0(2) 7_656 . . . ?
 C00E C008 C00D C00G -1.1(4) . . . . ?
 C00E C008 C00D C00I -177.3(2) . . . 7_656 ?
 C00E C00M C00T C00G 0.4(4) . . . . ?
 C00F C00C C00Q C00R 178.6(2) . . . . ?
 C00F C00C C00S C00U -178.8(2) . . . . ?
 C00F C00H C00P C00L -0.3(4) . . . . ?
 C00I C009 C00C C00F -179.49(19) . . . . ?
 C00I C009 C00C C00Q -59.1(2) . . . . ?
 C00I C009 C00C C00S 57.0(3) . . . . ?
 C00I C00D C00G O003 -0.5(4) 7_656 . . . ?
 C00I C00D C00G C00T 178.3(2) 7_656 . . . ?
 C00I C00K C00R C00Q 60.8(3) . . . . ?
 C00I C00K C00R C00V -60.7(3) . . . . ?
 C00I C00O C00U C00S -59.8(3) . . . . ?
 C00I C00O C00U C00V 61.1(3) . . . . ?
 C00J C00A C00B C00F -179.3(2) . . . . ?
 C00J C00A C00L O007 -2.9(4) . . . . ?
 C00J C00A C00L C00P -179.4(3) . . . . ?
 C00J C00E C00M O006 0.7(4) . . . . ?
 C00J C00E C00M C00T -178.3(3) . . . . ?
 C00K C00I C00O C00U -58.4(3) . . . . ?
 C00K C00R C00V C00U 60.8(3) . . . . ?
 C00L C00A C00B C00F 0.3(4) . . . . ?
 C00L C00A C00J O005 -47.3(4) . . . . ?
 C00L C00A C00J C00E 132.0(3) . . . . ?
 C00M C00E C00J O005 -43.6(4) . . . . ?
 C00M C00E C00J C00A 137.1(3) . . . . ?
 C00O C00I C00K C00R 58.2(3) . . . . ?
 C00O C00U C00V C00R -60.8(3) . . . . ?
 C00Q C00C C00F C00B -6.7(3) . . . . ?
 C00Q C00C C00F C00H 178.6(2) . . . . ?
 C00Q C00C C00S C00U 58.4(3) . . . . ?
 C00Q C00R C00V C00U -59.4(3) . . . . ?
 C00S C00C C00F C00B -127.5(3) . . . . ?
 C00S C00C C00F C00H 57.8(3) . . . . ?
 C00S C00C C00Q C00R -57.6(3) . . . . ?
 C00S C00U C00V C00R 59.9(3) . . . . ?
 C00W O004 C00H C00F 175.9(3) . . . . ?
 C00W O004 C00H C00P -2.8(4) . . . . ?
 C00X O003 C00G C00D 179.2(3) . . . . ?
 C00X O003 C00G C00T 0.3(4) . . . . ?
 C00Y O007 C00L C00A -173.9(3) . . . . ?
 C00Y O007 C00L C00P 2.4(5) . . . . ?
 C00Z O006 C00M C00E -163.5(3) . . . . ?
 C00Z O006 C00M C00T 15.4(5) . . . . ?
 Cl3A C2A C3A O2A -5.0(6) . . . . ?
 Cl3A C2A C3A C4A -172.5(11) . . . 2_656 ?
 Cl3A C2A C3A C4A 177.9(3) . . . . ?
 Cl3A C2A C3A C6A -7.4(17) . . . 2_656 ?
 Cl3A C2A C3A C5 -11.8(5) . . . 2_656 ?
 O2A C3A C4A O2A 3.7(10) . . . 2_656 ?
 O2A C3A C4A C3 -177.2(6) . . . . ?
 O2A C3A C4A C6A 1.0(6) . . . 2_656 ?
 O2A C3A C4A C6A 4.2(6) . . . . ?
 C3 C4 C2 C3 8.7(4) . . . 2_656 ?
 C3 C4 C2 C4 76.3(5) . . . 2_656 ?
 C3 C4 C2 C2A 0.0 . . . . ?
 C3 C4 C2 Cl2 -178.1(5) . . . . ?
 C3 C4 C2 O1 158.8(8) . . . 2_656 ?
 C3 C4 O1 C4 -153.1(15) . . . 2_656 ?
 C3 C4 O1 Cl2 -100.6(18) . . . 2_656 ?
 C3 C2 C2A Cl3A 164.2(9) 2_656 . . . ?
 C3 C2 C2A C4 16.2(12) 2_656 . . 2_656 ?
 C3 C2 C2A C3A -18.0(8) 2_656 . . . ?
 C3 C2 C2A C4A -14.5(6) 2_656 . . 2_656 ?
 C3 C2 C2A C5 146.0(15) 2_656 . . 2_656 ?
 C3 C2 C2A N1 154.8(11) 2_656 . . 2_656 ?
 C3 C2A C3A O2A 154.1(13) 2_656 . . . ?
 C3 C2A C3A C4A -13.4(10) 2_656 . . 2_656 ?
 C3 C2A C3A C4A -23.1(11) 2_656 . . . ?
 C3 C2A C3A C6A 152(2) 2_656 . . 2_656 ?
 C3 C2A C3A C5 147.3(13) 2_656 . . 2_656 ?
 C3 C4A C6A O2A 1.9(11) . . . 2_656 ?
 C3 C5 N1 Cl3A 177(6) . . . 2_656 ?
 C4 C3 C4 C2 -20.6(8) 2_656 . . . ?
 C4 C3 C4 Cl2 144.0(12) 2_656 . . 2_656 ?
 C4 C3 C4 O1 -3.7(5) 2_656 . . 2_656 ?
 C4 C3 C4 O1 155.9(14) 2_656 . . . ?
 C4 C3 C4A O2A 179.6(4) . . . 2_656 ?
 C4 C3 C4A O2A -171.4(5) 2_656 . . 2_656 ?
 C4 C3 C4A C3A 0.0 . . . . ?
 C4 C3 C4A C3A 9.0(4) 2_656 . . . ?
 C4 C3 C4A C6A 178.6(7) . . . . ?
 C4 C3 C4A C6A 1(3) 2_656 . . 2_656 ?
 C4 C3 C4A C6A -172.4(7) 2_656 . . . ?
 C4 C3 C4A C6A -8(3) . . . 2_656 ?
 C4 C3 C5 Cl3A 4(2) 2_656 . . 2_656 ?
 C4 C3 C5 Cl3A 20.9(19) . . . 2_656 ?
 C4 C3 C5 N1 -171(7) 2_656 . . . ?
 C4 C3 C5 N1 -154(7) . . . . ?
 C4 C2 C2A Cl3A 148.0(16) 2_656 . . . ?
 C4 C2 C2A Cl3A -177.8(3) . . . . ?
 C4 C2 C2A C3 -16.2(12) 2_656 . . 2_656 ?
 C4 C2 C2A C3 18.0(8) . . . 2_656 ?
 C4 C2 C2A C4 34.2(15) . . . 2_656 ?
 C4 C2 C2A C3A -34.2(15) 2_656 . . . ?
 C4 C2 C2A C3A 0.0 . . . . ?
 C4 C2 C2A C4A 3.4(4) . . . 2_656 ?
 C4 C2 C2A C4A -30.7(15) 2_656 . . 2_656 ?
 C4 C2 C2A C5 130(2) 2_656 . . 2_656 ?
 C4 C2 C2A C5 164.0(11) . . . 2_656 ?
 C4 C2 C2A N1 172.7(8) . . . 2_656 ?
 C4 C2 C2A N1 138.6(17) 2_656 . . 2_656 ?
 C4 C2A C3A O2A 166.1(6) 2_656 . . . ?
 C4 C2A C3A C4A -1.4(12) 2_656 . . 2_656 ?
 C4 C2A C3A C4A -11.0(5) 2_656 . . . ?
 C4 C2A C3A C6A 163.7(16) 2_656 . . 2_656 ?
 C4 C2A C3A C5 159.3(9) 2_656 . . 2_656 ?
 C2 C4 O1 C4 23.3(8) . . . 2_656 ?
 C2 C4 O1 Cl2 75.9(18) . . . 2_656 ?
 C2 C2A C3A O2A 177.2(6) . . . . ?
 C2 C2A C3A C4A 0.0 . . . . ?
 C2 C2A C3A C4A 9.7(11) . . . 2_656 ?
 C2 C2A C3A C6A 174.7(17) . . . 2_656 ?
 C2 C2A C3A C5 170.4(7) . . . 2_656 ?
 C2A C3A C4A O2A -179.1(9) . . . 2_656 ?
 C2A C3A C4A C3 0.0 . . . . ?
 C2A C3A C4A C6A -178.6(7) . . . . ?
 C2A C3A C4A C6A 178.2(6) . . . 2_656 ?
 C3A C3 C4 C2 -16(2) 2_656 . . . ?
 C3A C3 C4 Cl2 149(2) 2_656 . . 2_656 ?
 C3A C3 C4 O1 161(2) 2_656 . . . ?
 C3A C3 C4 O1 1(2) 2_656 . . 2_656 ?
 C3A C3 C4A O2A -11.7(11) 2_656 . . 2_656 ?
 C3A C3 C4A C3A 168.7(15) 2_656 . . . ?
 C3A C3 C4A C6A 161(3) 2_656 . . 2_656 ?
 C3A C3 C4A C6A -12.7(11) 2_656 . . . ?
 C3A C3 C5 Cl3A -151.1(16) 2_656 . . 2_656 ?
 C3A C3 C5 N1 34(7) 2_656 . . . ?
 C3A C4A C6A O2A -179.5(7) . . . 2_656 ?
 C4A C3 C4 C2 -3.9(4) 2_656 . . . ?
 C4A C3 C4 C2 0.0 . . . . ?
 C4A C3 C4 Cl2 164.6(5) . . . 2_656 ?
 C4A C3 C4 Cl2 160.8(6) 2_656 . . 2_656 ?
 C4A C3 C4 O1 13.0(8) 2_656 . . 2_656 ?
 C4A C3 C4 O1 176.5(7) . . . . ?
 C4A C3 C4 O1 172.7(8) 2_656 . . . ?
 C4A C3 C4 O1 16.9(6) . . . 2_656 ?
 C4A C3 C4A O2A -166.7(19) 2_656 . . 2_656 ?
 C4A C3 C4A C3A 13.7(15) 2_656 . . . ?
 C4A C3 C4A C6A -168(2) 2_656 . . . ?
 C4A C3 C4A C6A 5.7(18) 2_656 . . 2_656 ?
 C4A C3 C5 Cl3A -149.4(14) 2_656 . . 2_656 ?
 C4A C3 C5 Cl3A -156.0(15) . . . 2_656 ?
 C4A C3 C5 N1 35(7) 2_656 . . . ?
 C4A C3 C5 N1 29(7) . . . . ?
 C4A C2A C3A O2A 167.5(16) 2_656 . . . ?
 C4A C2A C3A C4A -9.7(11) 2_656 . . . ?
 C4A C2A C3A C6A 165(3) 2_656 . . 2_656 ?
 C4A C2A C3A C5 160.7(14) 2_656 . . 2_656 ?
 C4A C3A C4A O2A 70.0(14) 2_656 . . 2_656 ?
 C4A C3A C4A C3 -111(2) 2_656 . . . ?
 C4A C3A C4A C6A 70.5(15) 2_656 . . . ?
 C4A C3A C4A C6A 67.2(16) 2_656 . . 2_656 ?
 C6A C3A C4A O2A 2.7(7) 2_656 . . 2_656 ?
 C6A C3A C4A C3 -178.2(6) 2_656 . . . ?
 C6A C3A C4A C6A 3.2(8) 2_656 . . . ?
 C6A C4A C6A O2A -176.9(12) 2_656 . . 2_656 ?
 Cl2 C4 C2 C3 -155.5(7) 2_656 . . 2_656 ?
 Cl2 C4 C2 C4 -87.9(9) 2_656 . . 2_656 ?
 Cl2 C4 C2 C2A -164.3(5) 2_656 . . . ?
 Cl2 C4 C2 Cl2 17.6(3) 2_656 . . . ?
 Cl2 C4 C2 O1 -5.5(6) 2_656 . . 2_656 ?
 Cl2 C4 O1 C4 -53(2) 2_656 . . 2_656 ?
 Cl2 C2 C2A Cl3A 0.2(5) . . . . ?
 Cl2 C2 C2A C3 -164.0(11) . . . 2_656 ?
 Cl2 C2 C2A C4 -147.8(19) . . . 2_656 ?
 Cl2 C2 C2A C3A 178.0(5) . . . . ?
 Cl2 C2 C2A C4A -178.5(5) . . . 2_656 ?
 Cl2 C2 C2A C5 -18.0(12) . . . 2_656 ?
 Cl2 C2 C2A N1 -9.3(9) . . . 2_656 ?
 C5 C3 C4 C2 -176.9(6) . . . . ?
 C5 C3 C4 Cl2 -12.3(6) . . . 2_656 ?
 C5 C3 C4 O1 -160.0(8) . . . 2_656 ?
 C5 C3 C4 O1 -0.4(7) . . . . ?
 C5 C3 C4A O2A -3.6(5) . . . 2_656 ?
 C5 C3 C4A C3A 176.9(6) . . . . ?
 C5 C3 C4A C6A 169(3) . . . 2_656 ?
 C5 C3 C4A C6A -4.5(7) . . . . ?
 C5 C2A C3A O2A 6.8(8) 2_656 . . . ?
 C5 C2A C3A C4A -160.7(14) 2_656 . . 2_656 ?
 C5 C2A C3A C4A -170.4(7) 2_656 . . . ?
 C5 C2A C3A C6A 4.4(17) 2_656 . . 2_656 ?
 C5 C3A C4A O2A 172.0(11) 2_656 . . 2_656 ?
 C5 C3A C4A C3 -8.9(6) 2_656 . . . ?
 C5 C3A C4A C6A 169.3(9) 2_656 . . 2_656 ?
 C5 C3A C4A C6A 172.6(9) 2_656 . . . ?
 O1 C4 C2 C3 -167.5(10) . . . 2_656 ?
 O1 C4 C2 C3 -150.0(10) 2_656 . . 2_656 ?
 O1 C4 C2 C4 -82.4(12) 2_656 . . 2_656 ?
 O1 C4 C2 C4 -99.9(12) . . . 2_656 ?
 O1 C4 C2 C2A -176.3(8) . . . . ?
 O1 C4 C2 C2A -158.8(8) 2_656 . . . ?
 O1 C4 C2 Cl2 23.1(4) 2_656 . . . ?
 O1 C4 C2 Cl2 5.6(6) . . . . ?
 O1 C4 C2 O1 -17.5(8) . . . 2_656 ?
 O1 C4 O1 C4 15.2(9) 2_656 . . 2_656 ?
 O1 C4 O1 Cl2 67.8(18) 2_656 . . 2_656 ?
 O1 C2 C2A Cl3A 27.4(8) 2_656 . . . ?
 O1 C2 C2A C3 -136.8(13) 2_656 . . 2_656 ?
 O1 C2 C2A C4 -121(2) 2_656 . . 2_656 ?
 O1 C2 C2A C3A -154.7(8) 2_656 . . . ?
 O1 C2 C2A C4A -151.3(8) 2_656 . . 2_656 ?
 O1 C2 C2A C5 9.2(13) 2_656 . . 2_656 ?
 O1 C2 C2A N1 18.0(11) 2_656 . . 2_656 ?
 N1 C2A C3A O2A 2.0(7) 2_656 . . . ?
 N1 C2A C3A C4A -165.5(12) 2_656 . . 2_656 ?
 N1 C2A C3A C4A -175.2(5) 2_656 . . . ?
 N1 C2A C3A C6A -0.5(17) 2_656 . . 2_656 ?
 N1 C2A C3A C5 -4.8(8) 2_656 . . 2_656 ?

_smtbx_masks_void_probe_radius     1.2
_smtbx_masks_void_truncation_radius  1.2
loop_
  _diffrn_refln_index_h
  _diffrn_refln_index_k
  _diffrn_refln_index_l
  _diffrn_refln_intensity_net
  _diffrn_refln_intensity_u
 -2 0 0 22.5 0.7
 2 0 0 22.8 0.7
 2 0 0 24.1 0.7
 -2 0 0 24.1 0.6
 -4 0 0 516.35 9.7
 4 0 0 531.55 9.9
 4 0 0 532.05 9.9
 -4 0 0 524.65 9.9
 -6 0 0 480.35 9.3
 -6 0 0 467.75 9
 6 0 0 486.15 9.3
 6 0 0 477.85 9.3
 8 0 0 0.2 0.5
 8 0 0 0.2 0.5
 -8 0 0 0.2 0.4
 -8 0 0 0.2 0.5
 -10 0 0 86.99 2.4
 10 0 0 90.99 2.8
 -10 0 0 88.69 2.8
 10 0 0 88.69 2.7
 -12 0 0 16.3 1.4
 -12 0 0 18.2 1.2
 12 0 0 22.5 1.6
 12 0 0 21.2 1.6
 14 0 0 0.5 0.9
 14 0 0 1.2 0.9
 -14 0 0 -0.1 0.8
 -16 0 0 2 1.1
 16 0 0 1.6 1
 16 0 0 1.4 1.1
 -18 0 0 1.2 1.1
 18 0 0 0.5 1.1
 -20 0 0 3.1 1.5
 -22 0 0 1.2 1.5
 1 -1 0 9.5 0.3
 -1 -1 0 10.6 0.4
 1 -1 0 9.9 0.4
 -1 -1 0 10.5 0.4
 -1 1 0 8.8 0.3
 1 1 0 8.6 0.4
 -1 1 0 10 0.4
 -3 -1 0 192.28 3.8
 3 -1 0 199.08 4
 -3 -1 0 193.48 3.9
 -3 1 0 193.18 3.9
 3 1 0 199.38 3.8
 3 1 0 200.28 4
 -3 1 0 194.48 3.7
 5 -1 0 242.08 4.9
 5 -1 0 231.08 4.8
 -5 -1 0 241.28 4.8
 -5 -1 0 232.38 4.7
 -5 1 0 236.48 4.6
 5 1 0 231.88 4.8
 5 1 0 233.28 4.9
 -5 1 0 235.48 4.9
 7 -1 0 64.09 2
 -7 -1 0 64.69 1.9
 7 -1 0 62.49 1.9
 -7 -1 0 63.39 1.8
 7 1 0 68.59 2.1
 -7 1 0 64.99 1.7
 -7 1 0 64.19 2
 7 1 0 66.09 1.9
 9 -1 0 55.79 2
 9 -1 0 64.19 2.1
 -9 -1 0 57.49 2
 -9 -1 0 62.99 1.9
 9 1 0 59.99 2
 9 1 0 57.79 2.1
 -9 1 0 62.39 2.1
 -9 1 0 59.79 1.8
 -11 -1 0 66.89 2.4
 11 -1 0 64.49 2.4
 -11 -1 0 65.49 2.1
 11 -1 0 62.59 2.3
 -11 1 0 65.99 2
 11 1 0 65.49 2.3
 11 1 0 62.69 2.4
 -11 1 0 63.69 2.4
 13 -1 0 11.7 1.3
 -13 -1 0 10.5 1.3
 13 -1 0 10.9 1.3
 -13 -1 0 8.8 1
 13 1 0 8 1.1
 -13 1 0 8.7 1.2
 13 1 0 10.2 1.3
 -15 -1 0 7.8 1.4
 15 -1 0 8.7 1.3
 15 -1 0 6.3 1.3
 -15 1 0 5.6 1.3
 15 1 0 5.8 1.2
 15 1 0 7.3 1.3
 17 -1 0 1.6 1.1
 -17 -1 0 0.7 1.1
 17 1 0 1 1
 17 1 0 0.5 1.2
 -17 1 0 1.8 1.2
 19 -1 0 2.3 1.3
 -19 -1 0 2.4 1.4
 -19 1 0 3.9 1.5
 -21 -1 0 0.6 1.4
 -21 1 0 1.3 1.4
 0 -2 0 193.78 3.7
 0 -2 0 195.38 3.7
 0 2 0 194.88 3.7
 0 2 0 192.78 3.7
 2 -2 0 1191.68 22.1
 -2 -2 0 1232.68 22
 2 -2 0 1243.28 21.9
 -2 -2 0 1201.18 22
 -2 2 0 1246.78 21.9
 -2 2 0 1210.18 22.1
 2 2 0 1239.28 21.9
 2 2 0 1172.88 22.1
 4 -2 0 131.09 2.7
 -4 -2 0 135.29 2.9
 -4 -2 0 132.59 2.9
 4 -2 0 139.89 3.1
 4 2 0 135.19 3.1
 -4 2 0 135.49 3
 4 2 0 133.59 2.8
 -4 2 0 137.49 2.8
 -6 -2 0 60.89 1.8
 6 -2 0 61.49 1.9
 6 -2 0 62.19 1.7
 -6 -2 0 56.19 1.7
 6 2 0 59.69 1.7
 -6 2 0 59.29 1.5
 6 2 0 58.89 1.9
 -6 2 0 60.59 1.8
 8 -2 0 89.79 2.5
 -8 -2 0 82.49 2.4
 -8 -2 0 90.59 2.4
 8 -2 0 86.19 2.6
 8 2 0 89.49 2.4
 8 2 0 86.09 2.6
 -8 2 0 91.89 2.2
 -8 2 0 89.19 2.6
 -10 -2 0 1.2 0.5
 10 -2 0 1.6 0.7
 10 -2 0 1.6 0.7
 -10 -2 0 2.2 0.7
 10 2 0 0.9 0.6
 10 2 0 2.1 0.7
 -10 2 0 2.9 0.6
 -10 2 0 3.1 0.8
 12 -2 0 0.5 0.7
 -12 -2 0 0.1 0.6
 12 -2 0 0.5 0.8
 -12 -2 0 1 0.7
 -12 2 0 0.4 0.5
 12 2 0 0.2 0.6
 -12 2 0 0.1 0.8
 12 2 0 0.9 0.8
 14 -2 0 12.7 1.4
 -14 -2 0 10.9 1.3
 -14 -2 0 10.6 1.1
 14 -2 0 10.3 1.3
 -14 2 0 9.1 1.3
 14 2 0 8.7 1.4
 14 2 0 9.9 1.3
 16 -2 0 0.9 1
 -16 -2 0 0.9 1
 16 2 0 1.1 1
 16 2 0 -0.1 1.1
 -16 2 0 -0.4 1.1
 18 -2 0 0 1.1
 -18 -2 0 0.2 1
 18 2 0 0.6 1.3
 -18 2 0 -1.1 1.1
 -20 -2 0 3.9 1.5
 20 -2 0 3.9 1.5
 -20 2 0 0.4 1.2
 -22 -2 0 3.1 1.6
 -22 2 0 -0.1 1.7
 1 -3 0 1066.39 19.2
 -1 -3 0 1077.19 19.1
 -1 -3 0 1040.2 19.3
 -1 -3 0 1064.29 19.2
 1 -3 0 1037.2 19.2
 -1 3 0 1049.79 19.2
 -1 3 0 1062.79 19.3
 1 3 0 1070.89 19.3
 -3 -3 0 365.16 7
 3 -3 0 364.66 7.2
 3 -3 0 366.66 6.9
 -3 -3 0 368.86 7.1
 3 3 0 379.16 6.8
 -3 3 0 376.46 7.2
 3 3 0 370.06 7.2
 -3 3 0 362.16 6.9
 -5 -3 0 11.9 0.8
 5 -3 0 11.2 0.9
 5 -3 0 10.6 0.6
 -5 -3 0 8.9 0.7
 -5 3 0 8.1 0.8
 5 3 0 8.5 0.8
 -5 3 0 10.4 0.6
 5 3 0 10.5 0.6
 -7 -3 0 6.2 0.7
 7 -3 0 7.2 0.7
 -7 -3 0 6.8 0.7
 7 -3 0 6.1 0.8
 7 3 0 7 0.7
 -7 3 0 5.7 0.6
 -7 3 0 4.3 0.7
 7 3 0 5.9 0.9
 9 -3 0 25.5 1.5
 -9 -3 0 24.6 1.3
 9 -3 0 26.4 1.3
 -9 -3 0 23.1 1.3
 -9 3 0 24.7 1.1
 9 3 0 25.4 1.3
 -9 3 0 22.6 1.4
 9 3 0 23.4 1.5
 11 -3 0 19.5 1.4
 11 -3 0 14.6 1.4
 -11 -3 0 17.6 1.2
 -11 -3 0 16.2 1.3
 -11 3 0 19.8 1.6
 11 3 0 17.4 1.3
 -11 3 0 15.1 1
 11 3 0 14.1 1.4
 13 -3 0 7.5 1.1
 13 -3 0 4 1.1
 -13 -3 0 9.3 1.1
 -13 -3 0 7.7 1.1
 -13 3 0 6.6 1.1
 13 3 0 6 1
 13 3 0 7.3 1.3
 15 -3 0 8.1 2.1
 15 -3 0 9.9 1.5
 -15 -3 0 8.2 1.3
 15 3 0 9.2 1.3
 -15 3 0 10 1.5
 15 3 0 7.7 1.5
 17 -3 0 2.8 1.3
 -17 -3 0 5 1.3
 -17 3 0 3.9 1.3
 17 3 0 3.5 1.4
 -19 -3 0 -0.7 1.1
 19 -3 0 -0.1 1.2
 -19 3 0 -0.8 1.1
 19 3 0 -1.3 1.3
 21 -3 0 -0.4 1.3
 -21 -3 0 0.1 1.3
 -21 3 0 -2.5 1.3
 0 -4 0 18.7 0.8
 0 -4 0 19.9 0.9
 0 4 0 22.6 0.9
 0 4 0 18.9 0.8
 -2 -4 0 591.74 11.1
 2 -4 0 597.24 11.1
 2 -4 0 606.84 11.3
 -2 -4 0 609.44 11.3
 -2 4 0 599.24 11.1
 2 4 0 602.44 11.4
 -2 4 0 594.84 11.3
 -4 -4 0 99.49 2.3
 4 -4 0 101.89 2.2
 -4 -4 0 95.79 2.4
 4 -4 0 97.79 2.5
 4 4 0 98.79 2.6
 -4 4 0 95.29 2.2
 4 4 0 97.29 2.1
 -4 4 0 97.09 2.5
 -6 -4 0 339.87 6.8
 -6 -4 0 332.97 6.8
 6 -4 0 333.07 6.5
 6 -4 0 332.97 7
 -6 4 0 335.17 7
 6 4 0 340.07 6.6
 -6 4 0 339.27 6.6
 6 4 0 334.97 7.1
 8 -4 0 99.09 3
 -8 -4 0 93.99 2.7
 -8 -4 0 106.39 2.8
 8 4 0 102.69 2.6
 8 4 0 102.59 3.1
 -8 4 0 101.19 2.9
 -8 4 0 99.59 2.4
 -10 -4 0 166.28 4.1
 10 -4 0 173.98 4.1
 10 -4 0 160.28 4.4
 -10 -4 0 173.48 4.2
 10 4 0 167.98 4.5
 -10 4 0 171.08 3.8
 -10 4 0 159.18 4.3
 10 4 0 161.58 4
 -12 -4 0 1 0.7
 -12 -4 0 1.6 0.7
 12 -4 0 3 0.9
 12 -4 0 2.4 0.9
 12 4 0 3.2 0.8
 12 4 0 1.3 0.9
 -12 4 0 2.1 0.8
 14 -4 0 24.4 2
 -14 -4 0 27.7 1.9
 14 -4 0 22.5 1.9
 -14 -4 0 25.2 1.7
 -14 4 0 23.2 2
 14 4 0 25.5 1.8
 14 4 0 27.2 2.2
 -16 -4 0 1.6 1
 16 -4 0 0.2 0.9
 -16 4 0 1.9 1.2
 16 4 0 0.2 1
 18 -4 0 0.3 1.1
 -18 -4 0 0 1
 -18 4 0 0.7 1.1
 18 4 0 0.9 1.2
 -20 -4 0 -1.1 1.1
 20 -4 0 0.4 1.3
 -20 4 0 0.2 1.4
 20 4 0 1 1.5
 1 -5 0 68.19 1.7
 1 -5 0 72.19 1.8
 -1 -5 0 67.59 1.6
 -1 -5 0 70.19 1.8
 1 5 0 69.19 1.9
 -1 5 0 69.09 1.8
 1 5 0 67.99 1.8
 -1 5 0 68.99 1.9
 -3 -5 0 28 1
 3 -5 0 30 1.2
 -3 -5 0 29.4 1.2
 3 -5 0 27.9 1
 3 5 0 27.5 0.8
 -3 5 0 30.5 1.2
 -3 5 0 28.3 1
 3 5 0 30.4 1.3
 5 -5 0 18.8 0.8
 -5 -5 0 20.1 1
 -5 -5 0 19.8 1.1
 5 -5 0 19.6 1.1
 -5 5 0 20.1 0.9
 5 5 0 20.2 1.2
 -5 5 0 18.9 1.1
 5 5 0 19.1 0.8
 -7 -5 0 3.9 0.6
 -7 -5 0 5 0.7
 7 -5 0 3.9 0.5
 7 -5 0 4.8 0.9
 7 5 0 6.2 0.6
 -7 5 0 3.6 0.7
 7 5 0 4.5 0.8
 -7 5 0 6.3 0.6
 9 -5 0 72.89 2.6
 -9 -5 0 73.69 2.3
 -9 -5 0 73.09 2.3
 -9 5 0 70.99 2.5
 9 5 0 71.09 2.1
 -9 5 0 69.69 2
 9 5 0 75.09 2.7
 11 -5 0 1 0.7
 -11 -5 0 0.9 0.6
 -11 -5 0 1.7 0.7
 11 -5 0 1.7 0.8
 11 5 0 1 0.6
 11 5 0 1.8 0.9
 -11 5 0 0.4 0.7
 -13 -5 0 6.7 1
 13 -5 0 4.3 1
 -13 -5 0 5.8 1
 13 -5 0 4 1.2
 -13 5 0 3.8 1.1
 13 5 0 2.8 1.2
 13 5 0 5.8 1.1
 15 -5 0 3.4 1.2
 -15 -5 0 4.9 1.1
 -15 -5 0 5 1.1
 15 5 0 2.5 1.2
 -15 5 0 4.3 1.3
 -17 -5 0 0.9 1.1
 17 -5 0 0.3 1
 -17 5 0 1.2 1.1
 17 5 0 -1.5 1
 19 -5 0 -0.5 1.1
 -19 -5 0 0.5 1
 -19 5 0 0.5 1.4
 19 5 0 1.3 1.4
 21 -5 0 -1.1 1.3
 -21 -5 0 2.3 1.4
 21 5 0 -0.2 1.7
 -21 5 0 1.5 1.5
 0 -6 0 204.58 4.3
 0 -6 0 210.78 4.4
 0 6 0 202.28 4.4
 0 6 0 213.98 4.4
 2 -6 0 42.1 1.4
 -2 -6 0 46 1.2
 -2 -6 0 45.4 1.5
 2 -6 0 48.8 1.6
 2 6 0 44.8 1.6
 -2 6 0 46.5 1.4
 -2 6 0 45.6 1.5
 -4 -6 0 210.88 4.5
 -4 -6 0 216.18 4.7
 4 -6 0 206.08 4.7
 4 -6 0 214.38 4.4
 -4 6 0 214.38 4.3
 4 6 0 209.08 4.1
 -4 6 0 210.48 4.7
 4 6 0 207.98 4.8
 6 -6 0 39 1.3
 -6 -6 0 39.6 1.6
 -6 -6 0 41.1 1.5
 6 -6 0 40.7 1.8
 6 6 0 40.1 1.8
 -6 6 0 40.9 1.3
 6 6 0 40.3 1.2
 -6 6 0 44.4 1.8
 8 -6 0 8.9 1.1
 -8 -6 0 9.9 0.9
 -8 -6 0 11.3 1.1
 8 -6 0 11.2 0.8
 -8 6 0 11.1 0.8
 8 6 0 11.2 0.8
 -8 6 0 11.7 1.2
 8 6 0 12.1 1.2
 -10 -6 0 38.9 1.8
 -10 -6 0 42.6 1.9
 10 -6 0 45.3 2.2
 10 6 0 40.8 1.6
 -10 6 0 37.9 1.9
 -10 6 0 40.6 1.5
 10 6 0 44.4 2.1
 -12 -6 0 19.3 1.5
 12 -6 0 21.1 1.6
 12 -6 0 24.7 2
 -12 -6 0 21.3 1.6
 12 6 0 20.3 1.8
 -12 6 0 23.4 1.8
 14 -6 0 7.3 1.3
 -14 -6 0 8.9 1.3
 -14 -6 0 7.5 1.2
 -14 6 0 5 1.2
 14 6 0 3.6 1.2
 -16 -6 0 41.9 2.4
 16 -6 0 43.4 2.8
 16 6 0 46.4 3.2
 -16 6 0 43 2.8
 18 -6 0 1.1 1.3
 -18 -6 0 0.9 1.1
 -18 6 0 0 1.1
 18 6 0 1.4 1.5
 -20 -6 0 0.5 1.2
 20 -6 0 -2.1 1.3
 -20 6 0 -1.2 1.4
 20 6 0 -0.6 1.6
 -1 -7 0 248.18 5.2
 -1 -7 0 235.58 4.9
 1 -7 0 248.78 5.1
 1 -7 0 241.78 5.1
 -1 7 0 241.98 5.2
 1 7 0 231.48 5.2
 -1 7 0 246.58 5.1
 1 7 0 250.97 5.2
 -3 -7 0 239.58 5.2
 3 -7 0 243.68 5
 -3 -7 0 238.38 5
 3 -7 0 246.08 5.3
 -3 -7 0 239.98 4.7
 -3 7 0 231.98 5.3
 -3 7 0 246.38 5
 3 7 0 237.48 5.4
 5 -7 0 7.4 0.9
 -5 -7 0 7.6 0.7
 5 -7 0 8.3 0.7
 -5 -7 0 8.5 0.9
 5 7 0 7.8 1
 5 7 0 7.7 0.5
 -5 7 0 7.3 0.9
 -5 7 0 8 0.7
 -7 -7 0 55.39 2.1
 -7 -7 0 59.59 2
 7 -7 0 56.89 2.2
 7 -7 0 59.19 1.8
 -7 7 0 61.79 1.8
 7 7 0 57.19 1.6
 -7 7 0 62.29 2.2
 7 7 0 59.29 2.4
 -9 -7 0 22.8 1.4
 9 -7 0 23.3 1.8
 9 -7 0 22.6 1.2
 -9 -7 0 25.2 1.5
 -9 7 0 23.8 1.2
 9 7 0 21.8 1.1
 9 7 0 19.4 1.6
 11 -7 0 36.5 1.8
 -11 -7 0 36.2 1.9
 11 -7 0 37.8 2.2
 -11 -7 0 38.8 1.8
 11 7 0 34.3 2.2
 -11 7 0 33.4 2.1
 -13 -7 0 12.3 1.3
 13 -7 0 12.4 1.6
 -13 -7 0 14.7 1.5
 -13 7 0 12.9 1.6
 13 7 0 15.9 1.9
 15 -7 0 -0.6 1.1
 -15 -7 0 0.4 0.9
 -15 -7 0 -0.2 0.9
 15 7 0 -1.8 1.1
 -15 7 0 1.3 1.2
 17 -7 0 1 1.3
 -17 -7 0 3.4 1.2
 -17 7 0 3.6 1.3
 17 7 0 1.1 1.3
 -19 -7 0 0.9 1.3
 19 -7 0 0.2 1.3
 -19 7 0 2.3 1.6
 19 7 0 0 1.3
 21 7 0 -0.3 1.6
 0 -8 0 9.5 0.8
 0 -8 0 10.5 0.8
 0 8 0 11.5 1
 0 8 0 7.7 0.8
 2 -8 0 12 0.9
 -2 -8 0 11.1 0.7
 -2 -8 0 11.6 0.9
 2 -8 0 12.9 1
 -2 8 0 13.3 1.1
 -2 8 0 11.1 0.9
 2 8 0 13.9 1.1
 2 8 0 11.4 0.9
 4 -8 0 137.49 3.5
 -4 -8 0 135.19 3.3
 4 -8 0 133.09 3.2
 -4 -8 0 136.99 2.9
 -4 -8 0 137.79 3.5
 -4 8 0 129.69 3.5
 4 8 0 141.59 3.7
 -4 8 0 139.99 3.2
 6 -8 0 0.3 0.5
 -6 -8 0 0.7 0.5
 -6 -8 0 0.7 0.6
 6 -8 0 -0.2 0.7
 6 8 0 0.6 0.3
 6 8 0 0.7 0.8
 -6 8 0 0.7 0.7
 -6 8 0 0.2 0.4
 8 -8 0 0.9 0.8
 8 -8 0 -0.1 0.5
 -8 -8 0 0.4 0.6
 -8 -8 0 0.2 0.6
 -8 8 0 0.9 0.5
 -8 8 0 0.4 0.8
 8 8 0 0.7 0.8
 8 8 0 0.7 0.4
 10 -8 0 4.3 1.1
 10 -8 0 3.6 0.8
 -10 -8 0 4.4 0.8
 -10 -8 0 3.7 0.9
 -10 8 0 3.9 1
 10 8 0 4.2 1.1
 -10 8 0 4.1 0.7
 12 -8 0 3.4 1.1
 -12 -8 0 6.7 1.1
 -12 -8 0 4.4 1.1
 12 8 0 6 1.3
 -12 8 0 6.4 1.2
 -14 -8 0 -0.4 0.9
 14 -8 0 -0.6 1.1
 -14 -8 0 0.1 0.8
 -14 8 0 1.1 1
 14 8 0 -0.2 1.2
 -16 -8 0 1.4 1
 16 -8 0 1.5 1.3
 -16 -8 0 0.1 1
 16 8 0 -1.2 1.2
 -16 8 0 0.1 1.2
 18 -8 0 3.6 1.5
 18 8 0 0.1 1.4
 -18 8 0 3.7 1.5
 20 -8 0 1.8 1.5
 -20 8 0 -0.3 1.5
 20 8 0 3.1 1.9
 -1 -9 0 134.19 3.4
 1 -9 0 136.29 3.4
 -1 -9 0 131.49 3.1
 1 -9 0 138.19 3.3
 1 9 0 138.59 3.6
 -1 9 0 133.59 3.4
 1 9 0 138.79 3.5
 -1 9 0 140.39 3.5
 -3 -9 0 344.77 7.4
 -3 -9 0 348.17 6.8
 3 -9 0 356.06 7.4
 3 -9 0 349.57 7.2
 -3 9 0 351.26 7.1
 3 9 0 358.56 7.4
 -3 9 0 347.97 7.5
 3 9 0 345.87 7.5
 -5 -9 0 69.89 2.4
 -5 -9 0 74.99 1.8
 -5 -9 0 74.39 2.2
 5 -9 0 75.09 2.2
 5 -9 0 71.69 2.5
 -5 9 0 72.89 2.1
 -5 9 0 75.19 2.5
 5 9 0 67.79 2.5
 7 -9 0 29 1.8
 -7 -9 0 29.4 1.7
 -7 -9 0 26.7 1.4
 7 -9 0 27.8 1.3
 -7 9 0 29.9 1.8
 -7 9 0 25.1 1.2
 7 9 0 28 1.9
 9 -9 0 33.5 2.1
 -9 -9 0 30.9 1.7
 -9 -9 0 30.2 1.6
 9 -9 0 24.7 1.3
 -9 9 0 29.5 1.4
 9 9 0 30.6 2.1
 -9 9 0 29.5 1.8
 -11 -9 0 61.49 2.5
 -11 -9 0 64.39 2.5
 11 -9 0 54.79 2.8
 11 9 0 63.39 3
 -11 9 0 59.99 2.7
 13 -9 0 -1.3 0.9
 -13 -9 0 0.4 0.8
 -13 -9 0 0.7 1
 13 9 0 0.2 1.2
 -13 9 0 1.4 1
 -15 -9 0 2 1
 15 -9 0 2.9 1.3
 -15 -9 0 5.4 1.3
 -15 9 0 1.8 1.3
 15 9 0 3.5 1.4
 17 -9 0 2.4 1.4
 -17 -9 0 6.9 1.9
 17 9 0 2.9 1.7
 -17 9 0 3.2 1.5
 19 -9 0 0.4 1.3
 19 9 0 3.2 1.7
 -19 9 0 1 1.6
 0 -10 0 456.55 9.4
 0 -10 0 464.45 9.2
 0 10 0 465.25 9.5
 0 10 0 469.75 9.5
 2 -10 0 109.09 3
 -2 -10 0 111.09 2.7
 2 -10 0 104.39 2.9
 -2 -10 0 107.79 3.1
 -2 10 0 111.69 3.2
 2 10 0 109.09 3.1
 2 10 0 113.19 3.2
 -2 10 0 112.69 3
 -4 -10 0 16.4 0.9
 -4 -10 0 15.4 1.2
 4 -10 0 13.6 1.2
 4 -10 0 19.3 1.1
 4 10 0 15.7 1.3
 -4 10 0 19.3 1.1
 -4 10 0 18.3 1.4
 4 10 0 14.1 1.2
 -6 -10 0 2.6 0.7
 -6 -10 0 1.8 0.7
 6 -10 0 2.6 0.6
 6 -10 0 1.6 0.7
 -6 10 0 2.1 0.6
 6 10 0 1.6 0.9
 -6 10 0 2.9 0.8
 8 -10 0 102.19 3.5
 -8 -10 0 105.39 3.3
 -8 -10 0 98.99 3
 8 -10 0 102.39 2.8
 8 10 0 103.09 3.5
 -8 10 0 99.69 3.4
 -8 10 0 101.39 2.8
 -10 -10 0 11.4 1.4
 10 -10 0 14.1 1.6
 -10 -10 0 11.2 1.3
 -10 10 0 11.4 1.4
 10 10 0 10.3 1.5
 -12 -10 0 3.2 1.1
 -12 -10 0 3.8 1
 12 -10 0 3.2 1.3
 12 10 0 5 1.4
 -12 10 0 2.3 1.2
 -14 -10 0 1.3 0.9
 14 -10 0 1.2 1.2
 -14 -10 0 1 1
 14 10 0 1 1.2
 -14 10 0 1.4 1.1
 -16 -10 0 4.2 1.3
 16 -10 0 2.7 1.5
 -16 10 0 4.4 1.6
 16 10 0 2.7 1.5
 18 -10 0 -0.8 1.4
 -18 10 0 -0.5 1.4
 18 10 0 -1.6 1.6
 -1 -11 0 24.4 1.2
 1 -11 0 21 1.4
 -1 -11 0 22 1.4
 1 -11 0 24.9 1.3
 1 11 0 26 1.5
 -1 11 0 24.5 1.5
 1 11 0 24.2 1.5
 -1 11 0 22.6 1.4
 -3 -11 0 8.7 1.1
 3 -11 0 8.9 1.1
 3 -11 0 6.5 0.9
 -3 -11 0 7.3 0.7
 3 11 0 8.2 1
 3 11 0 10 1.2
 -3 11 0 6.4 1
 -3 11 0 7 0.8
 5 -11 0 0.6 0.6
 -5 -11 0 1.1 0.7
 5 -11 0 -0.3 0.7
 5 11 0 0 0.8
 -5 11 0 0.2 0.7
 -5 11 0 0.5 0.6
 7 -11 0 5.4 1.1
 -7 -11 0 3.6 0.8
 -7 -11 0 3.8 1
 7 -11 0 4.5 0.8
 7 11 0 3 1
 -7 11 0 4.5 1
 -7 11 0 3.8 0.7
 -9 -11 0 239.28 6.1
 9 -11 0 257.47 6.5
 -9 -11 0 239.28 5.8
 -9 11 0 249.88 6.4
 9 11 0 253.87 6.6
 -11 -11 0 8.8 1.2
 11 -11 0 10.1 1.6
 -11 -11 0 8.2 1.3
 -11 11 0 7.9 1.5
 11 11 0 7 1.5
 -13 -11 0 0.1 0.9
 -13 -11 0 -0.1 1
 13 -11 0 0.2 1.2
 -13 11 0 -0.4 1.1
 13 11 0 1.6 1.4
 15 -11 0 2.3 1.4
 -15 -11 0 -1 1.1
 -15 11 0 -0.2 1.3
 15 11 0 2 1.6
 17 -11 0 -1.6 1.3
 -17 -11 0 0.3 1.2
 17 11 0 2 1.7
 -17 11 0 -0.4 1.4
 19 11 0 5.4 2
 0 -12 0 181.98 4.6
 0 -12 0 193.28 4.4
 0 12 0 184.98 4.7
 0 12 0 184.48 4.7
 2 -12 0 51.79 2
 -2 -12 0 54.09 1.8
 2 -12 0 51.49 2.1
 -2 -12 0 53.99 2.2
 -2 12 0 49.7 2
 -2 12 0 49.4 2.1
 2 12 0 48.5 2.1
 2 12 0 51.39 2.1
 4 -12 0 6.5 1.1
 -4 -12 0 5.5 1
 4 -12 0 5.6 0.9
 4 12 0 6.3 1
 -4 12 0 6.2 1
 -4 12 0 6.1 0.9
 4 12 0 5.7 1.1
 6 -12 0 3.1 1
 6 -12 0 1.9 0.7
 -6 -12 0 1.3 0.8
 -6 12 0 0.6 0.8
 6 12 0 0.7 1
 -6 12 0 2 0.7
 -8 -12 0 -0.3 0.8
 8 -12 0 -0.2 0.7
 8 -12 0 -0.4 0.8
 -8 -12 0 -0.4 0.7
 8 12 0 1.3 1
 -8 12 0 -1.4 0.9
 10 -12 0 1.2 1
 -10 -12 0 0.1 0.8
 -10 -12 0 0.2 0.9
 -10 12 0 -1.1 0.9
 10 12 0 -0.4 1
 -12 -12 0 7.4 1.4
 -12 -12 0 7.8 1.2
 12 -12 0 5.6 1.4
 -12 12 0 7.2 1.4
 12 12 0 7.3 1.7
 -14 -12 0 -1 1
 14 -12 0 0.1 1.2
 -14 12 0 0.8 1.3
 14 12 0 0 1.4
 16 -12 0 -1.3 1.3
 -16 -12 0 -1.5 1.2
 -16 12 0 -1 1.1
 16 12 0 -0.7 1.5
 18 -12 0 0.5 1.6
 -18 12 0 2.5 1.6
 18 12 0 1.8 1.8
 1 -13 0 34.4 1.7
 1 -13 0 34.5 1.8
 -1 -13 0 32.8 1.6
 -1 -13 0 34.9 1.8
 1 13 0 34.2 1.9
 1 13 0 33 1.8
 -1 13 0 34.7 1.9
 -1 13 0 33.8 1.8
 3 -13 0 4.7 1
 3 -13 0 6.3 1
 -3 -13 0 6.9 1.1
 -3 13 0 4.3 0.8
 3 13 0 5.2 1
 3 13 0 2.3 0.9
 -3 13 0 4.7 1
 -5 -13 0 4.6 1
 5 -13 0 3.3 1
 5 -13 0 3 0.8
 5 13 0 5.9 1.2
 -5 13 0 3.8 1
 5 13 0 3.4 1
 -5 13 0 3.8 0.8
 7 -13 0 0.7 1
 -7 -13 0 1 0.9
 7 -13 0 -0.1 0.7
 7 13 0 0.6 1.1
 -7 13 0 0.3 1
 9 -13 0 9.3 1.5
 -9 -13 0 8.3 1.1
 -9 -13 0 7.3 1.4
 -9 13 0 6.9 1.4
 9 13 0 8.3 1.5
 11 -13 0 7.4 1.5
 -11 -13 0 8.5 1.4
 -11 -13 0 7.8 1.4
 -11 13 0 4.8 1.3
 11 13 0 4.1 1.4
 -13 -13 0 9.6 1.6
 13 -13 0 6.5 1.7
 -13 13 0 7.9 1.7
 13 13 0 6.7 1.6
 -15 -13 0 -0.6 1.1
 15 -13 0 -0.1 1.4
 -15 13 0 0.2 1.4
 15 13 0 -0.6 1.5
 17 -13 0 2.6 1.5
 -17 -13 0 -0.3 1.3
 -17 13 0 1.4 1.5
 17 13 0 1.5 1.7
 0 -14 0 78.19 2.6
 0 -14 0 75.89 2.8
 0 14 0 80.29 2.9
 0 14 0 81.69 3
 2 -14 0 -0.5 0.7
 -2 -14 0 0.2 0.7
 2 -14 0 -0.4 0.8
 -2 14 0 -1.2 0.8
 2 14 0 -0.3 0.8
 -2 14 0 0.6 0.8
 2 14 0 -0.6 0.8
 4 -14 0 7.7 1.1
 4 -14 0 9.1 1.3
 -4 -14 0 6.8 1.2
 4 14 0 5.6 1.1
 -4 14 0 8.2 1.1
 -4 14 0 8.3 1.3
 4 14 0 7.6 1.2
 6 -14 0 -0.4 0.7
 -6 -14 0 -0.2 0.9
 6 -14 0 0.9 0.9
 -6 14 0 -0.1 0.8
 6 14 0 0.3 0.9
 6 14 0 -0.3 0.8
 8 -14 0 1.2 1.1
 -8 -14 0 1.8 1
 -8 14 0 -1.4 0.8
 8 14 0 -1 0.9
 10 -14 0 6 1.5
 -10 -14 0 5 1.2
 10 14 0 4.2 1.3
 -10 14 0 5.5 1.4
 -12 -14 0 15.5 1.9
 12 -14 0 16.2 2.1
 12 14 0 16.4 2.1
 -12 14 0 14.9 1.9
 14 -14 0 2.7 1.6
 -14 -14 0 3.5 1.5
 -14 14 0 2.8 1.4
 14 14 0 1.1 1.6
 -16 -14 0 -2.6 1.2
 16 -14 0 2 1.6
 -16 14 0 2.1 1.6
 16 14 0 1.1 1.8
 1 -15 0 4.5 1.1
 1 -15 0 3.7 1
 -1 -15 0 6.2 1.1
 -1 15 0 7.1 1.2
 -1 15 0 6.5 1.3
 1 15 0 6.4 1.2
 1 15 0 5.4 1.2
 3 -15 0 1.1 0.9
 3 -15 0 0.2 0.8
 -3 -15 0 1.5 1
 -3 15 0 0.8 0.8
 -3 15 0 0.6 0.9
 3 15 0 0.8 0.9
 3 15 0 1.5 0.9
 5 -15 0 6.8 1.3
 -5 -15 0 7.2 1.3
 5 -15 0 5.9 1.1
 5 15 0 8.3 1.5
 5 15 0 6.3 1.2
 -5 15 0 6.7 1.3
 -7 -15 0 0.6 1
 7 -15 0 -0.2 1
 7 -15 0 1.1 0.9
 7 15 0 0.2 1
 7 15 0 0.2 1.2
 -7 15 0 0.1 1
 9 -15 0 -0.4 1.1
 -9 -15 0 0.8 1
 -9 15 0 -0.4 1.1
 9 15 0 -0.8 1.2
 -11 -15 0 2.5 1.3
 11 -15 0 4.9 1.5
 -11 15 0 2.6 1.2
 11 15 0 3.2 1.4
 -13 -15 0 3.2 1.3
 13 -15 0 3.9 1.6
 -13 15 0 3.5 1.4
 13 15 0 3.1 1.7
 -15 -15 0 0.6 1.3
 15 -15 0 0 1.4
 15 15 0 1.9 1.8
 -15 15 0 1.2 1.4
 -17 -15 0 -2 1.4
 0 -16 0 7.5 1.2
 0 16 0 9.5 1.3
 0 16 0 7.5 1.3
 2 -16 0 1.3 0.8
 -2 -16 0 1.5 0.9
 2 16 0 0.4 0.9
 -2 16 0 0.5 1
 -2 16 0 0.4 0.8
 2 16 0 0.6 0.8
 4 -16 0 1.2 0.9
 -4 -16 0 1 1
 4 -16 0 0.1 0.9
 -4 16 0 0.5 1
 4 16 0 -0.2 1
 4 16 0 1.8 1.2
 -6 -16 0 -0.5 0.9
 6 -16 0 1.4 0.9
 6 -16 0 0.5 1
 6 16 0 1.5 1.2
 -6 16 0 1.4 1.1
 -8 -16 0 23.1 2.3
 8 -16 0 28.8 2.4
 8 16 0 26.3 2.5
 -8 16 0 24.1 2.4
 -10 -16 0 -2.4 1.1
 10 -16 0 0.9 1.3
 -10 16 0 -1.3 1
 10 16 0 -0.8 1.3
 12 -16 0 10.6 2
 -12 -16 0 9 1.7
 12 16 0 11.1 2.1
 -12 16 0 7.7 1.9
 -14 -16 0 0.1 1.4
 14 -16 0 3.1 1.7
 14 16 0 -1.2 1.5
 -14 16 0 2.1 1.4
 -16 -16 0 0.5 1.4
 -1 -17 0 0.3 1
 1 -17 0 -0.2 0.8
 1 17 0 -0.8 0.9
 1 17 0 1.8 1
 -1 17 0 1.2 1
 -1 17 0 1.6 1.1
 3 -17 0 14.9 1.6
 -3 -17 0 15.1 1.7
 3 17 0 16.5 1.8
 -3 17 0 15.5 1.7
 3 17 0 19.7 2
 -5 -17 0 0.3 1
 5 -17 0 2.6 1
 5 -17 0 0.8 1.1
 5 17 0 1.4 1.2
 -5 17 0 -1.3 1
 7 -17 0 21.9 2.2
 -7 -17 0 21.1 2
 7 17 0 27 2.5
 -7 17 0 24.6 2.2
 9 -17 0 -1.9 1.1
 -9 -17 0 -1.9 1.2
 -9 17 0 -0.5 1.2
 9 17 0 0.7 1.2
 11 -17 0 -1.1 1.4
 -11 -17 0 -1.2 1.1
 -11 17 0 0.5 1.2
 11 17 0 -0.4 1.3
 13 -17 0 -1.1 1.5
 -13 -17 0 0.7 1.3
 -13 17 0 0.1 1.5
 13 17 0 2.1 1.7
 -15 -17 0 1.4 1.5
 0 -18 0 5.3 1.2
 0 18 0 5.7 1.4
 0 18 0 7.2 1.4
 2 -18 0 6.9 1.3
 -2 -18 0 5.2 1.3
 2 18 0 9.1 1.5
 -2 18 0 10.3 1.6
 2 18 0 6.7 1.3
 4 -18 0 1.6 1
 -4 -18 0 3.7 1.3
 -4 18 0 1.4 1.1
 4 18 0 1.3 1.1
 -6 -18 0 20.6 2.1
 6 -18 0 19.2 2
 6 18 0 21.1 2.3
 -6 18 0 20.3 2.2
 8 -18 0 4.7 1.5
 -8 -18 0 4.9 1.5
 8 18 0 2.9 1.5
 -8 18 0 2.2 1.3
 10 -18 0 -0.5 1.5
 -10 -18 0 1.5 1.4
 10 18 0 2.2 1.4
 -10 18 0 -1.9 1.2
 -12 -18 0 -0.6 1.3
 12 -18 0 -0.4 1.5
 -12 18 0 0.5 1.5
 12 18 0 0 1.6
 -1 -19 0 -1.7 0.8
 1 -19 0 -0.5 1
 1 19 0 -0.6 1
 -1 19 0 -0.5 1.1
 3 -19 0 0 0.9
 -3 -19 0 1.3 1.1
 -3 19 0 0.2 1.2
 3 19 0 0.7 1.1
 5 -19 0 0 1
 -5 -19 0 -0.4 1.1
 5 19 0 -1.4 1.2
 -5 19 0 1.3 1.2
 7 -19 0 0.3 1.3
 -7 -19 0 1 1.2
 -7 19 0 1 1.4
 7 19 0 2.7 1.4
 9 -19 0 6.4 1.7
 -9 -19 0 4.2 1.6
 -9 19 0 2.8 1.5
 9 19 0 6.3 1.8
 11 -19 0 3.9 1.8
 -11 -19 0 5.6 1.6
 -11 19 0 2.5 1.5
 11 19 0 3.7 1.7
 0 -20 0 33 2.6
 2 -20 0 -0.5 1.1
 -2 -20 0 0.8 1.2
 -2 20 0 1.3 1.2
 2 20 0 2.9 1.3
 -4 -20 0 2.7 1.3
 4 -20 0 1.1 1.1
 4 20 0 1 1.3
 -4 20 0 2.3 1.3
 -6 -20 0 1 1.4
 6 20 0 1.1 1.4
 -6 20 0 0.3 1.2
 -8 -20 0 4.9 1.7
 -8 20 0 4.8 1.7
 8 20 0 5.7 1.7
 -10 -20 0 8.9 2
 10 -20 0 8.1 2
 -10 20 0 13.2 2.2
 10 20 0 8.6 2
 1 -21 0 0.4 1.3
 -1 -21 0 -0.5 1.2
 3 -21 0 0.8 1.1
 -3 -21 0 0.9 1.4
 -3 21 0 2.5 1.5
 3 21 0 1.6 1.3
 -5 -21 0 0.5 1.4
 5 21 0 0.3 1.2
 -5 21 0 0.3 1.3
 -7 -21 0 4.8 1.6
 -7 21 0 3.6 1.6
 7 21 0 2.4 1.6
 -9 21 0 -0.2 1.5
 9 21 0 -0.9 1.6
 0 -22 0 2.3 1.4
 2 -22 0 5.5 1.5
 -2 -22 0 6.2 1.7
 -4 -22 0 1.3 1.5
 4 22 0 -1.1 1.3
 -6 -22 0 3.9 1.5
 6 22 0 3.7 1.5
 -6 22 0 3.2 1.5
 8 22 0 1.3 1.9
 -8 22 0 2.6 1.7
 -1 -23 0 2 1.5
 1 -23 0 1.8 1.5
 -3 -23 0 -1 1.4
 5 23 0 2.4 1.6
 -22 0 1 1.9 1.6
 -20 0 1 0.1 1.3
 18 0 -1 0.5 1
 18 0 -1 -0.9 1.1
 -18 0 1 -0.4 1
 -16 0 1 -0.9 0.8
 16 0 -1 0.4 0.9
 16 0 -1 0.5 1
 -14 0 1 -0.3 0.8
 14 0 -1 0.5 0.8
 14 0 -1 0 0.8
 12 0 -1 -0.4 0.6
 12 0 -1 0.8 0.8
 -12 0 1 -0.5 0.5
 -12 0 1 -0.5 0.6
 -10 0 1 0 0.4
 -10 0 1 -0.1 0.5
 10 0 -1 -0.4 0.5
 10 0 -1 0.6 0.7
 -8 0 1 0.5 0.4
 -8 0 1 0.4 0.5
 8 0 -1 -0.3 0.6
 8 0 -1 -0.4 0.4
 6 0 -1 -0.8 0.5
 6 0 -1 -0.8 0.4
 -6 0 1 0.2 0.3
 -6 0 1 0.3 0.4
 4 0 -1 1.6 0.4
 -4 0 1 1 0.3
 -4 0 1 1.7 0.5
 4 0 -1 1.6 0.5
 -2 0 1 -0.3 0.2
 2 0 -1 0.1 0.2
 -2 0 1 -0.3 0.2
 -2 0 1 -0.2 0.1
 0 0 1 1.3 0.2
 0 0 1 1.1 0.1
 2 0 1 -3.8 0.3
 -2 0 -1 -4.1 0.3
 -2 0 -1 -4.1 0.3
 2 0 1 -3.4 0.3
 -4 0 -1 -0.5 0.4
 -4 0 -1 0.5 0.4
 4 0 1 -0.5 0.4
 4 0 1 0.2 0.4
 6 0 1 -0.5 0.4
 6 0 1 0 0.4
 -6 0 -1 0.7 0.4
 -6 0 -1 0.6 0.5
 8 0 1 -0.5 0.5
 -8 0 -1 -0.7 0.5
 -8 0 -1 -0.2 0.4
 8 0 1 0.2 0.5
 10 0 1 0.9 0.7
 10 0 1 -0.2 0.6
 -10 0 -1 -0.6 0.5
 -10 0 -1 0.4 0.6
 -12 0 -1 -0.5 0.6
 12 0 1 0.1 0.7
 12 0 1 -0.1 0.7
 -12 0 -1 1.3 0.8
 14 0 1 -0.2 0.8
 14 0 1 -0.5 0.8
 -14 0 -1 0.3 0.9
 16 0 1 0.8 1
 -16 0 -1 -1.6 0.9
 16 0 1 0.9 1.1
 -18 0 -1 -0.7 1.2
 18 0 1 -0.4 1.1
 -20 0 -1 0.1 1.2
 -21 -1 1 1.1 1.3
 -21 1 1 0.4 1.4
 -19 -1 1 0.9 1.2
 19 -1 -1 -0.5 1.1
 -19 1 1 0.3 1.3
 19 1 -1 0.4 1.3
 17 -1 -1 0.7 1.1
 17 -1 -1 2 1.1
 -17 -1 1 1.7 1.2
 17 1 -1 0.9 1
 17 1 -1 1.2 1.2
 -17 1 1 1.1 1
 -15 -1 1 6.1 1.2
 15 -1 -1 2.6 1
 15 -1 -1 4.5 1.2
 15 1 -1 1.2 1
 -15 1 1 2.9 1.1
 15 1 -1 2.4 1
 -13 -1 1 4.9 0.8
 13 -1 -1 5.6 1.1
 13 -1 -1 7.7 1.2
 -13 -1 1 6.8 1.1
 13 1 -1 6 1.1
 -13 1 1 9 1.3
 13 1 -1 5.2 1
 -11 -1 1 13.8 1.2
 -11 -1 1 13.9 1
 11 -1 -1 12.1 1.2
 11 -1 -1 14.1 1.3
 -11 1 1 14.4 0.9
 11 1 -1 12.8 1.1
 -11 1 1 10.8 1.1
 11 1 -1 13.5 1.3
 -9 -1 1 347.97 6.7
 9 -1 -1 325.67 7.1
 9 -1 -1 328.57 7
 -9 -1 1 321.87 7
 -9 1 1 332.07 6.5
 9 1 -1 326.17 6.9
 9 1 -1 331.57 7.1
 -9 1 1 330.27 7.1
 7 -1 -1 26.1 1.2
 7 -1 -1 25.4 1.2
 -7 -1 1 27.3 1.2
 -7 -1 1 20.9 1
 -7 1 1 26.4 0.9
 -7 1 1 27.7 1.2
 7 1 -1 28.8 1.1
 5 -1 -1 3799.52 69.49
 -5 -1 1 3793.42 69.49
 -5 -1 1 3875.91 70.09
 5 -1 -1 3872.81 69.49
 5 1 -1 3857.61 69.59
 -5 1 1 3921.31 69.89
 -5 1 1 3846.72 69.59
 5 1 -1 3929.11 70.19
 3 -1 -1 1423.56 26.4
 -3 -1 1 1447.26 26.2
 -3 -1 1 1422.16 26.3
 3 1 -1 1480.35 26.4
 -3 1 1 1470.45 26.3
 3 1 -1 1460.75 26.4
 -3 1 1 1472.15 26.2
 -3 1 1 1463.25 26.4
 -1 -1 1 142.49 2.7
 -1 -1 1 137.49 2.7
 1 -1 -1 141.99 2.7
 1 1 -1 137.89 2.7
 -1 1 1 145.29 2.7
 -1 1 1 142.29 2.7
 1 -1 1 2072.19 38.3
 -1 -1 -1 2094.49 38.7
 -1 -1 -1 2000.6 38.2
 1 -1 1 2182.78 38.3
 1 1 1 2148.19 38.7
 1 1 1 2105.99 38.5
 -1 1 -1 2185.88 38.7
 -3 -1 -1 0.3 0.3
 3 -1 1 1.7 0.4
 -3 -1 -1 1.3 0.3
 3 -1 1 0.4 0.3
 3 1 1 1.4 0.4
 -3 1 -1 0.6 0.4
 -3 1 -1 0.7 0.4
 3 1 1 1.1 0.4
 5 -1 1 93.69 2.2
 -5 -1 -1 96.59 2.3
 -5 -1 -1 91.09 2.3
 5 -1 1 93.19 2.4
 5 1 1 95.29 2.4
 5 1 1 94.39 2.3
 -5 1 -1 92.09 2.3
 -5 1 -1 95.39 2.2
 -7 -1 -1 18.3 1
 7 -1 1 18.5 1.2
 -7 -1 -1 21.9 1.1
 7 -1 1 20.1 1.1
 7 1 1 21.1 1.2
 -7 1 -1 20.1 1
 7 1 1 20.1 1.1
 -7 1 -1 20.7 1.1
 -9 -1 -1 3.4 0.7
 -9 -1 -1 2.9 0.6
 9 -1 1 1.5 0.6
 9 -1 1 3.3 0.8
 9 1 1 4.1 0.7
 -9 1 -1 1.6 0.7
 -9 1 -1 3.8 0.6
 9 1 1 3.1 0.7
 -11 -1 -1 3 0.7
 11 -1 1 1.8 0.8
 11 -1 1 2.6 0.8
 -11 -1 -1 3.6 0.9
 -11 1 -1 2.6 0.7
 -11 1 -1 3.4 0.9
 11 1 1 3.7 0.9
 11 1 1 1.6 0.8
 -13 -1 -1 3.5 0.9
 13 -1 1 4.4 1
 -13 -1 -1 4.5 0.9
 13 -1 1 5.2 1.1
 13 1 1 5 1
 13 1 1 4.1 1.1
 -13 1 -1 5.9 1.1
 -13 1 -1 2.3 0.9
 15 -1 1 2.7 1.1
 15 -1 1 1.3 1
 -15 -1 -1 2.6 1
 -15 1 -1 1.6 1
 15 1 1 3 1.1
 15 1 1 2 1
 17 -1 1 6.2 1.4
 -17 -1 -1 9.6 1.6
 -17 1 -1 9 1.6
 17 1 1 8.5 1.6
 17 1 1 6.1 1.4
 -19 -1 -1 1.4 1.3
 19 -1 1 0.9 1.2
 -19 1 -1 0.2 1.1
 -21 -1 -1 1.4 1.5
 -21 1 -1 -0.8 1.4
 -22 -2 1 -0.5 1.4
 -22 2 1 -0.4 1.5
 20 -2 -1 1.8 1.3
 -20 -2 1 1.7 1.2
 -20 2 1 0 1.3
 20 2 -1 -0.2 1.4
 -18 -2 1 -0.7 0.9
 18 -2 -1 -0.6 1
 18 2 -1 -0.6 1.1
 -18 2 1 -0.7 1.1
 16 -2 -1 3.4 1.2
 16 -2 -1 1 1
 -16 -2 1 1.7 1.1
 -16 2 1 1 1.1
 16 2 -1 2.8 1
 16 2 -1 2.2 1
 14 -2 -1 1 0.9
 14 -2 -1 1.7 0.9
 -14 -2 1 1 0.9
 -14 2 1 0.9 0.9
 14 2 -1 0.6 0.8
 14 2 -1 0.4 0.9
 -12 -2 1 3.9 0.7
 -12 -2 1 4.9 0.9
 12 -2 -1 4 0.9
 12 -2 -1 6.3 1.1
 -12 2 1 4 1
 12 2 -1 4.6 1
 12 2 -1 4.3 0.8
 -10 -2 1 43.2 1.6
 10 -2 -1 45.8 2
 -10 -2 1 47 1.9
 10 -2 -1 49.9 1.9
 10 2 -1 44 1.7
 10 2 -1 46 2
 -10 2 1 45.8 1.4
 -10 2 1 39.4 1.9
 8 -2 -1 118.09 2.9
 8 -2 -1 111.69 3
 -8 -2 1 104.29 2.9
 -8 -2 1 113.49 2.7
 8 2 -1 107.29 3
 -8 2 1 108.19 3
 -8 2 1 113.69 2.5
 8 2 -1 109.49 2.7
 -6 -2 1 0.8 0.5
 -6 -2 1 0.7 0.4
 6 -2 -1 0.5 0.5
 -6 2 1 0.9 0.3
 -6 2 1 0.1 0.4
 6 2 -1 1.4 0.5
 6 2 -1 1 0.4
 -6 2 1 1.2 0.4
 4 -2 -1 2293.37 40.6
 4 -2 -1 2292.17 40.9
 -4 -2 1 2259.77 40.8
 -4 -2 1 2223.38 40.7
 4 2 -1 2293.47 41.1
 -4 2 1 2243.98 40.7
 4 2 -1 2267.57 41
 -4 2 1 2204.48 40.9
 2 -2 -1 1337.67 24.4
 -2 -2 1 1341.57 24.4
 -2 -2 1 1350.16 24.4
 2 -2 -1 1381.66 24.5
 -2 2 1 1335.47 24.4
 2 2 -1 1317.07 24.4
 -2 2 1 1374.36 24.3
 0 -2 1 146.49 2.9
 0 -2 1 144.29 2.8
 0 -2 -1 145.29 2.9
 0 2 -1 142.79 2.8
 0 2 1 145.29 2.8
 0 2 -1 149.19 3
 0 2 1 143.49 2.9
 -2 -2 -1 1313.17 23
 2 -2 1 1252.67 23
 2 -2 1 1243.18 23.2
 -2 -2 -1 1250.07 23.1
 2 2 1 1303.17 23.2
 2 2 1 1287.87 23
 -2 2 -1 1266.27 23.2
 -2 2 -1 1275.17 22.8
 4 -2 1 440.16 8.7
 4 -2 1 448.46 8.4
 -4 -2 -1 438.96 8.5
 -4 -2 -1 445.66 8.6
 4 -2 1 453.15 8.4
 4 2 1 448.46 8.5
 -4 2 -1 454.65 8.7
 4 2 1 447.86 8.7
 6 -2 1 6.7 0.8
 6 -2 1 6.6 0.6
 6 2 1 8.5 0.9
 6 2 1 9.8 0.7
 -6 2 -1 9.7 0.9
 -6 2 -1 7.8 0.6
 -8 -2 -1 13.7 0.9
 -8 -2 -1 12.7 1
 8 -2 1 11.5 1
 8 -2 1 12.8 0.9
 -8 2 -1 9.5 0.9
 8 2 1 15.1 1.2
 -8 2 -1 12.1 0.8
 8 2 1 12.6 1
 -10 -2 -1 2.7 0.6
 -10 -2 -1 2.2 0.7
 10 -2 1 1.8 0.7
 10 -2 1 0.9 0.7
 10 2 1 2.4 0.7
 10 2 1 1.7 0.7
 -10 2 -1 1.6 0.8
 -10 2 -1 1.8 0.6
 -12 -2 -1 2.3 0.9
 -12 -2 -1 3.5 0.8
 12 -2 1 3 0.8
 12 -2 1 2.6 0.9
 -12 2 -1 2.9 0.9
 12 2 1 3.9 1
 -12 2 -1 2.4 0.7
 12 2 1 4.1 0.9
 14 -2 1 21.6 1.8
 14 -2 1 15.9 1.6
 -14 -2 -1 17 1.6
 -14 -2 -1 16.7 1.4
 -14 2 -1 17.8 1.7
 14 2 1 19.9 1.9
 14 2 1 19.9 1.7
 16 -2 1 6.1 1.4
 -16 -2 -1 9 1.5
 -16 2 -1 10.3 1.6
 16 2 1 10.2 1.5
 16 2 1 8.4 1.6
 18 -2 1 1 1.2
 -18 -2 -1 0.5 1.2
 18 2 1 2.4 2.1
 -18 2 -1 1.8 1.3
 20 -2 1 -0.6 1.2
 -20 -2 -1 -0.1 1.2
 -20 2 -1 -0.2 1.4
 21 -3 -1 -0.1 1.2
 -21 -3 1 2.2 1.5
 -21 3 1 0.6 1.4
 -19 -3 1 2 1.2
 19 -3 -1 2.7 1.3
 19 3 -1 2.3 1.5
 -19 3 1 4 1.3
 17 -3 -1 6.6 1.4
 -17 -3 1 5.4 1.4
 17 3 -1 4.2 1.4
 -17 3 1 5.7 1.3
 15 -3 -1 11.8 1.5
 -15 -3 1 11.5 1.4
 15 -3 -1 12 1.5
 15 3 -1 12.8 1.4
 15 3 -1 12.9 1.7
 -15 3 1 15.1 1.7
 -13 -3 1 0.4 0.6
 13 -3 -1 0.8 0.8
 -13 -3 1 1.4 0.8
 13 -3 -1 0.7 0.8
 13 3 -1 0.1 0.8
 -13 3 1 0.3 0.9
 13 3 -1 0.8 0.7
 11 -3 -1 4.9 1
 -11 -3 1 4.6 0.8
 -11 -3 1 4.2 0.8
 11 -3 -1 2.4 0.8
 -11 3 1 4.1 0.9
 11 3 -1 3.6 1
 -11 3 1 4.7 0.6
 11 3 -1 4.7 0.8
 -9 -3 1 149.88 3.8
 9 -3 -1 147.39 3.9
 9 -3 -1 146.39 3.7
 -9 -3 1 150.78 3.6
 9 3 -1 154.38 4
 -9 3 1 156.58 3.9
 9 3 -1 160.28 3.6
 -9 3 1 152.98 3.3
 -7 -3 1 291.97 6.1
 -7 -3 1 295.67 6
 7 -3 -1 288.67 6.3
 -7 3 1 288.17 6.2
 7 3 -1 296.87 6.3
 7 3 -1 292.87 5.8
 -7 3 1 300.47 5.9
 -7 3 1 293.27 5.7
 -5 -3 1 568.44 10.8
 -5 -3 1 562.84 10.7
 5 -3 -1 568.34 10.9
 5 -3 -1 579.14 10.4
 5 3 -1 571.24 11
 -5 3 1 552.54 10.6
 -5 3 1 568.84 10.9
 5 3 -1 565.94 10.5
 3 -3 -1 159.88 3.5
 -3 -3 1 157.68 3.4
 -3 -3 1 157.38 3.4
 3 -3 -1 165.28 3.1
 -3 3 1 162.28 3.3
 -3 3 1 157.88 3.4
 3 3 -1 167.28 3
 3 3 -1 161.78 3.5
 1 -3 -1 1093.19 19.7
 1 -3 -1 1082.69 19.6
 -1 -3 1 1073.59 19.7
 -1 -3 1 1086.99 19.7
 -1 -3 1 1099.19 19.5
 -1 3 1 1074.59 19.7
 -1 3 1 1090.49 19.7
 1 3 -1 1076.29 19.7
 -1 -3 -1 189.38 3.9
 -1 -3 -1 196.08 3.7
 1 -3 1 189.28 3.8
 1 -3 1 189.68 3.8
 1 3 1 191.48 3.7
 -1 3 -1 192.38 3.7
 -1 3 -1 186.38 3.9
 1 3 1 188.28 3.9
 -3 -3 -1 44.7 1.2
 -3 -3 -1 43.8 1.3
 3 -3 1 45 1.5
 3 -3 1 44.3 1.2
 3 3 1 44.5 1.2
 -3 3 -1 41.2 1.4
 -3 3 -1 43.9 1
 3 3 1 43.8 1.5
 5 -3 1 273.17 5.7
 5 -3 1 261.77 5.3
 -5 -3 -1 263.17 5.4
 -5 -3 -1 257.67 5.3
 5 3 1 265.87 5.3
 5 3 1 260.87 5.6
 -5 3 -1 268.47 5.6
 -7 -3 -1 15.1 1
 7 -3 1 17 1.2
 7 -3 1 12.9 0.9
 -7 -3 -1 13.3 0.9
 -7 3 -1 12.5 0.8
 7 3 1 13.5 0.9
 7 3 1 12.3 1.1
 -7 3 -1 11.5 1
 -9 -3 -1 105.69 2.9
 -9 -3 -1 106.99 2.9
 9 -3 1 104.89 3.2
 9 -3 1 105.79 2.8
 -9 3 -1 107.39 3.1
 9 3 1 108.09 2.9
 9 3 1 115.09 3.3
 -9 3 -1 114.29 2.8
 -11 -3 -1 2.7 0.8
 11 -3 1 3.1 0.9
 -11 -3 -1 3.2 0.8
 11 -3 1 4 0.8
 -11 3 -1 3.4 0.7
 11 3 1 2.7 0.8
 -11 3 -1 3.9 0.9
 11 3 1 4.3 0.9
 -13 -3 -1 6.4 1.1
 -13 -3 -1 4.2 0.9
 13 -3 1 5.2 1.1
 13 -3 1 6.2 1.1
 -13 3 -1 6.5 1.1
 13 3 1 5.2 1
 13 3 1 4.2 1.1
 -15 -3 -1 1.2 0.9
 15 -3 1 2.9 1.1
 15 3 1 3.4 1
 15 3 1 1.9 1.1
 -15 3 -1 2.6 1.1
 -17 -3 -1 6.5 1.4
 17 -3 1 8.5 1.6
 17 3 1 5.3 1.5
 -17 3 -1 8.1 1.5
 -19 -3 -1 0.3 1.2
 19 -3 1 0.3 1.2
 -19 3 -1 0.5 1.4
 21 -3 1 1.9 1.5
 -21 -3 -1 -1.8 1.3
 -21 3 -1 -1.5 1.4
 22 -4 -1 -2.7 1.2
 -22 -4 1 -0.9 1.4
 20 -4 -1 0.2 1.3
 -20 -4 1 -0.5 1.2
 -20 4 1 -0.5 1.1
 20 4 -1 -0.2 1.4
 -18 -4 1 2.1 1.2
 18 -4 -1 0.8 1.2
 -18 4 1 2.1 1.2
 18 4 -1 2.3 1.4
 16 -4 -1 1.7 1.1
 -16 -4 1 2.8 1.1
 16 4 -1 1.8 1.3
 -16 4 1 3.2 1.1
 14 -4 -1 13.8 1.5
 14 -4 -1 12.4 1.4
 -14 -4 1 17.4 1.6
 -14 -4 1 15 1.3
 -14 4 1 16.7 1.7
 14 4 -1 15.2 1.8
 14 4 -1 13.1 1.3
 -12 -4 1 19.9 1.6
 -12 -4 1 19.4 1.4
 12 -4 -1 25.8 1.9
 12 -4 -1 20 1.5
 12 4 -1 24.7 1.9
 12 4 -1 19.9 1.3
 -12 4 1 21.6 1.7
 -10 -4 1 0.8 0.6
 10 -4 -1 1.2 0.8
 10 -4 -1 0.8 0.6
 -10 -4 1 0.3 0.5
 -10 4 1 0.7 0.4
 -10 4 1 0.6 0.7
 10 4 -1 0.1 0.8
 10 4 -1 0.5 0.5
 -8 -4 1 166.88 4
 8 -4 -1 176.98 4.3
 -8 -4 1 167.28 3.9
 -8 4 1 166.28 4.1
 -8 4 1 172.88 3.8
 -8 4 1 168.28 3.5
 8 4 -1 162.78 4.2
 8 4 -1 168.28 3.7
 6 -4 -1 326.97 6.3
 6 -4 -1 331.77 7
 -6 -4 1 336.37 6.7
 -6 -4 1 333.67 6.8
 -6 4 1 332.37 6.9
 6 4 -1 335.97 6.4
 -6 4 1 337.97 6.6
 6 4 -1 333.07 7
 4 -4 -1 84.09 2.3
 -4 -4 1 84.29 2.1
 4 -4 -1 79.59 1.8
 -4 -4 1 82.89 2.1
 -4 4 1 79.39 2
 -4 4 1 80.69 2.1
 4 4 -1 83.09 2.3
 4 4 -1 82.69 1.7
 2 -4 -1 337.47 6.6
 -2 -4 1 339.47 6.6
 -2 -4 1 335.97 6.2
 -2 -4 1 337.67 6.6
 2 -4 -1 335.27 6.4
 2 4 -1 337.37 6.7
 -2 4 1 341.07 6.5
 -2 4 1 346.87 6.6
 0 -4 1 60.79 1.6
 0 -4 1 59.99 1.5
 0 -4 -1 59.49 1.5
 0 -4 -1 61.29 1.5
 0 4 1 61.79 1.5
 0 4 -1 62.39 1.7
 0 4 1 62.89 1.7
 0 4 -1 61.99 1.5
 2 -4 1 1 0.5
 2 -4 1 0.6 0.4
 -2 -4 -1 -0.4 0.4
 -2 -4 -1 0.1 0.3
 -2 4 -1 -0.3 0.3
 2 4 1 0.4 0.5
 2 4 1 1.1 0.3
 -2 4 -1 -0.4 0.4
 4 -4 1 20.1 1.1
 4 -4 1 21.2 0.9
 -4 -4 -1 22.7 0.9
 -4 -4 -1 22.2 1.1
 -4 4 -1 22.6 1.1
 4 4 1 22.7 1.2
 -4 4 -1 22.2 0.7
 4 4 1 22.8 0.9
 -6 -4 -1 0.4 0.4
 6 -4 1 -0.1 0.4
 -6 -4 -1 0.1 0.4
 6 -4 1 0.1 0.6
 6 4 1 0.3 0.6
 6 4 1 -0.1 0.4
 -6 4 -1 -0.6 0.5
 -6 4 -1 0.4 0.3
 -8 -4 -1 116.39 3.1
 8 -4 1 115.59 2.9
 -8 -4 -1 112.09 3
 8 -4 1 120.39 3.4
 8 4 1 119.79 3
 -8 4 -1 117.49 3.3
 -8 4 -1 115.19 2.9
 8 4 1 119.99 3.4
 -10 -4 -1 6.4 0.9
 -10 -4 -1 7 1
 10 -4 1 7.7 0.9
 10 -4 1 8 1.1
 10 4 1 9.1 1.2
 -10 4 -1 8.8 0.9
 -10 4 -1 7.4 1
 10 4 1 7.4 0.9
 12 -4 1 17.4 1.6
 -12 -4 -1 22.1 1.5
 12 -4 1 21.5 1.4
 -12 -4 -1 19.2 1.5
 12 4 1 16.2 1.6
 -12 4 -1 20.4 1.7
 12 4 1 21 1.4
 -14 -4 -1 30.6 1.9
 14 -4 1 31.3 2.3
 -14 -4 -1 32.4 2
 14 4 1 26.9 2.1
 -14 4 -1 28.9 2.2
 14 4 1 28.4 1.8
 -16 -4 -1 12.3 1.6
 16 -4 1 12 1.7
 -16 4 -1 11.9 1.6
 16 4 1 12.4 1.8
 18 -4 1 2.5 1.4
 -18 -4 -1 1.7 1.2
 18 4 1 1.6 1.5
 -18 4 -1 1.5 1.2
 -20 -4 -1 0.8 1.3
 20 -4 1 -0.4 1.3
 -20 4 -1 -2.3 1.3
 -21 -5 1 0.9 1.3
 21 -5 -1 0.5 1.4
 21 5 -1 -0.3 1.5
 -21 5 1 2 1.6
 19 -5 -1 1.5 1.2
 -19 -5 1 3.4 1.4
 -19 5 1 1.9 1.4
 19 5 -1 5 1.6
 17 -5 -1 6.6 1.6
 -17 -5 1 5.2 1.3
 -17 5 1 4.4 1.4
 17 5 -1 3.9 1.5
 -15 -5 1 8.3 1.3
 15 -5 -1 5.7 1.4
 -15 -5 1 5.1 1
 15 5 -1 6.6 1.5
 -15 5 1 7.6 1.5
 -13 -5 1 10.3 1.2
 13 -5 -1 11.1 1.5
 -13 -5 1 13.5 1.3
 13 -5 -1 10.6 1.2
 -13 5 1 7.8 1.3
 13 5 -1 7.8 1.4
 -11 -5 1 0.5 0.6
 11 -5 -1 0.6 0.8
 -11 -5 1 1.7 0.7
 11 -5 -1 1.1 0.7
 -11 5 1 1.3 0.8
 11 5 -1 -0.1 0.8
 11 5 -1 1.8 0.6
 -9 -5 1 3.1 0.6
 9 -5 -1 2.8 0.9
 -9 -5 1 3.2 0.7
 -9 5 1 3.7 0.6
 9 5 -1 2.6 0.9
 -9 5 1 3.2 0.5
 9 5 -1 3.9 0.6
 -9 5 1 3 0.8
 -7 -5 1 15.3 1
 -7 -5 1 15.3 1
 7 -5 -1 17.9 1.3
 7 -5 -1 15.5 0.7
 7 5 -1 16.2 1.3
 7 5 -1 15.2 0.7
 -7 5 1 16.1 1.1
 -7 5 1 16.9 0.9
 -5 -5 1 77.99 2.2
 5 -5 -1 77.49 2.3
 -5 -5 1 79.39 2.1
 5 -5 -1 77.29 1.8
 -5 5 1 78.59 2.3
 -5 5 1 79.09 2
 5 5 -1 78.19 1.7
 5 5 -1 81.09 2.4
 -3 -5 1 964.8 17.3
 -3 -5 1 949.4 17.8
 -3 -5 1 942.11 17.8
 3 -5 -1 983.3 17.9
 3 -5 -1 967.6 17.6
 -3 5 1 952.9 17.9
 3 5 -1 944.81 18
 -3 5 1 980.9 17.7
 1 -5 -1 487.25 9.3
 1 -5 -1 486.35 9.2
 -1 -5 1 497.15 9.4
 -1 -5 1 491.45 9.1
 1 5 -1 483.75 9.3
 -1 5 1 494.45 9.3
 -1 5 1 498.85 9.4
 1 5 -1 478.65 9.4
 1 -5 1 124.19 2.8
 -1 -5 -1 122.39 2.8
 1 -5 1 121.49 2.7
 -1 -5 -1 121.69 2.7
 1 5 1 123.09 2.7
 -1 5 -1 127.69 2.9
 -1 5 -1 121.49 2.6
 1 5 1 124.39 2.9
 3 -5 1 149.79 3.5
 3 -5 1 154.88 3.3
 -3 -5 -1 151.78 3.2
 -3 -5 -1 151.48 3.4
 3 5 1 150.98 3.1
 -3 5 -1 151.68 3.6
 -3 5 -1 149.69 3.1
 3 5 1 151.18 3.6
 5 -5 1 11.2 0.8
 -5 -5 -1 12.6 0.9
 -5 -5 -1 12.4 0.8
 5 -5 1 11.5 1
 5 5 1 11.3 1
 -5 5 -1 12 0.7
 5 5 1 12.7 0.7
 -5 5 -1 11.7 1
 -7 -5 -1 209.58 4.9
 -7 -5 -1 205.48 4.7
 7 -5 1 222.68 5.2
 7 -5 1 218.08 4.6
 7 5 1 217.58 5.1
 7 5 1 217.68 4.6
 -7 5 -1 210.98 5
 -7 5 -1 213.88 4.4
 -9 -5 -1 39.8 1.6
 9 -5 1 38.7 1.5
 -9 -5 -1 38.7 1.7
 9 -5 1 37.3 1.9
 -9 5 -1 41 1.5
 9 5 1 37.8 1.9
 -9 5 -1 41.1 1.9
 9 5 1 39.8 1.6
 -11 -5 -1 6.2 1
 11 -5 1 4.2 0.8
 11 -5 1 3.7 0.9
 -11 -5 -1 6.1 1
 11 5 1 4.9 0.9
 -11 5 -1 4.5 0.7
 11 5 1 3.8 1
 -11 5 -1 3.9 0.9
 -13 -5 -1 60.39 2.5
 -13 -5 -1 54.79 2.4
 13 -5 1 58.89 2.8
 -13 5 -1 57.69 2.6
 13 5 1 57.59 2.3
 13 5 1 55.89 2.8
 15 -5 1 13.4 1.7
 -15 -5 -1 15.8 1.6
 -15 -5 -1 16.7 1.6
 -15 5 -1 17.3 1.9
 15 5 1 16.1 2
 17 -5 1 -1.1 1.1
 -17 -5 -1 0.2 0.9
 17 5 1 -0.1 1.3
 -17 5 -1 0.2 1.1
 -19 -5 -1 1.4 1.2
 19 -5 1 -0.1 1.1
 -19 5 -1 0.2 1.2
 19 5 1 -1.1 1.3
 21 -5 1 -1.2 1.4
 -21 5 -1 -1.5 1.6
 -20 -6 1 0.7 1.1
 20 -6 -1 -0.2 1.3
 -20 6 1 1.3 1.5
 20 6 -1 -0.2 1.3
 18 -6 -1 0.6 1.2
 -18 -6 1 1.2 1.1
 -18 6 1 3.2 1.3
 18 6 -1 0.1 1.2
 -16 -6 1 17.4 1.8
 16 -6 -1 17.6 2
 -16 6 1 16.4 1.9
 16 6 -1 19.6 2.2
 14 -6 -1 0.2 1
 -14 -6 1 -0.6 0.7
 -14 -6 1 -0.2 0.8
 -14 6 1 -0.7 1
 14 6 -1 -0.1 1
 -12 -6 1 1.6 0.8
 12 -6 -1 1.5 0.9
 12 -6 -1 -0.3 0.7
 -12 -6 1 1.2 0.7
 12 6 -1 -0.5 0.8
 -12 6 1 0.2 0.9
 -10 -6 1 45.7 1.9
 10 -6 -1 45 2.2
 -10 -6 1 52.09 2
 -10 6 1 52.19 2.2
 -10 6 1 49.1 1.8
 10 6 -1 45.8 2.2
 10 6 -1 45.9 1.6
 8 -6 -1 254.87 6
 8 -6 -1 257.47 5.2
 -8 -6 1 258.97 5.7
 -8 -6 1 263.07 5.7
 8 6 -1 257.57 5.1
 8 6 -1 247.88 6
 -8 6 1 259.07 5.4
 6 -6 -1 15.3 1.2
 -6 -6 1 14.3 1.1
 6 -6 -1 10.5 0.7
 -6 -6 1 12.3 0.9
 -6 6 1 13.1 1.1
 -6 6 1 11.1 0.8
 6 6 -1 10.9 1.1
 6 6 -1 11.3 0.6
 -4 -6 1 405.86 8
 -4 -6 1 400.06 7.4
 4 -6 -1 405.76 7.7
 -4 -6 1 396.96 7.9
 4 -6 -1 396.56 8.1
 -4 6 1 406.76 7.8
 4 6 -1 394.76 8.2
 -4 6 1 407.26 8.1
 -2 -6 1 498.55 9.7
 2 -6 -1 526.15 9.8
 -2 -6 1 493.75 9.3
 2 -6 -1 501.85 9.5
 -2 6 1 509.75 9.7
 -2 6 1 504.35 9.7
 2 6 -1 482.15 9.8
 0 -6 1 142.69 3.2
 0 -6 1 135.19 3
 0 -6 -1 138.19 3.1
 0 -6 -1 139.69 3.2
 0 6 -1 140.79 3.3
 0 6 1 145.19 3.3
 0 6 -1 146.49 3.2
 0 6 1 141.69 3.2
 -2 -6 -1 92.09 2.2
 -2 -6 -1 92.59 2.4
 2 -6 1 95.79 2.4
 2 -6 1 96.49 2.3
 2 6 1 97.29 2.6
 -2 6 -1 96.09 2.6
 -2 6 -1 94.49 2.2
 4 -6 1 441.76 8.5
 4 -6 1 445.76 8.9
 -4 -6 -1 441.56 8.5
 -4 -6 -1 429.66 8.8
 -4 6 -1 442.56 8.3
 4 6 1 425.76 8.9
 -4 6 -1 444.06 8.9
 4 6 1 441.66 8.3
 6 -6 1 203.38 4.9
 -6 -6 -1 203.18 4.7
 -6 -6 -1 199.78 4.4
 6 -6 1 204.38 4.4
 -6 6 -1 203.18 4.8
 -6 6 -1 207.98 4.2
 6 6 1 200.28 4.3
 6 6 1 202.68 4.9
 -8 -6 -1 0.3 0.6
 -8 -6 -1 0.1 0.5
 8 -6 1 0.3 0.5
 8 -6 1 0.2 0.6
 -8 6 -1 -0.3 0.4
 8 6 1 0.5 0.4
 -8 6 -1 0 0.7
 8 6 1 0.1 0.7
 10 -6 1 1.2 0.6
 10 -6 1 0.6 0.7
 -10 -6 -1 0.3 0.6
 -10 -6 -1 -0.5 0.6
 -10 6 -1 1.7 0.6
 10 6 1 0.4 0.8
 10 6 1 0.9 0.6
 -10 6 -1 0.5 0.7
 -12 -6 -1 20.8 1.6
 12 -6 1 21.3 1.9
 -12 -6 -1 18.5 1.5
 12 6 1 20.2 2.2
 -12 6 -1 20.5 1.8
 12 6 1 20.1 1.8
 -14 -6 -1 21.6 1.8
 14 -6 1 22.5 2.1
 -14 -6 -1 20.2 1.7
 14 6 1 18.7 2
 -14 6 -1 19.7 2
 -16 -6 -1 3.9 1.2
 -16 -6 -1 1.2 1.1
 16 -6 1 2.1 1.2
 -16 6 -1 4.4 1.4
 16 6 1 2.5 1.4
 18 -6 1 -0.3 1.2
 -18 -6 -1 0.7 1.1
 -18 6 -1 -0.9 1.1
 18 6 1 0 1.5
 20 -6 1 1.1 1.3
 20 6 1 1.1 1.7
 -20 6 -1 0.2 1.4
 21 -7 -1 -0.2 1.5
 21 7 -1 -0.2 1.7
 19 -7 -1 0.2 1.1
 -19 -7 1 0.7 1.2
 19 7 -1 -1.2 1.5
 -19 7 1 -0.9 1.2
 17 -7 -1 1.1 1.3
 -17 -7 1 0.9 1.1
 17 7 -1 1.8 1.4
 -17 7 1 3.6 1.3
 -15 -7 1 1.7 1
 15 -7 -1 1.7 1.2
 -15 -7 1 1.7 1
 15 7 -1 -0.2 1.2
 -15 7 1 1.1 1.1
 -13 -7 1 0.1 0.7
 -13 -7 1 -0.8 0.7
 13 -7 -1 -0.3 1
 -13 7 1 -0.3 0.8
 13 7 -1 0.2 0.9
 -11 -7 1 14.8 1.3
 -11 -7 1 14.8 1.3
 11 -7 -1 14.8 1.5
 11 7 -1 16.1 1.6
 -11 7 1 15.1 1.1
 -11 7 1 13.7 1.4
 -9 -7 1 18.8 1.3
 9 -7 -1 18 1
 -9 -7 1 16.5 1.3
 9 -7 -1 19.8 1.6
 9 7 -1 16.3 1.5
 -9 7 1 18.9 1.1
 -9 7 1 17.4 1.5
 9 7 -1 18.7 0.9
 -7 -7 1 154.88 3.8
 -7 -7 1 153.58 3.8
 7 -7 -1 153.58 4.1
 7 -7 -1 156.08 3.4
 -7 7 1 156.88 3.6
 7 7 -1 157.28 4.2
 7 7 -1 152.68 3.2
 -7 7 1 153.28 4
 -5 -7 1 11.2 0.9
 -5 -7 1 8.3 0.8
 5 -7 -1 10.1 1
 5 -7 -1 10.1 0.7
 -5 -7 1 10.2 0.5
 5 7 -1 6.3 1
 -5 7 1 9.5 0.8
 -5 7 1 9.7 1
 -3 -7 1 5.7 0.7
 -3 -7 1 5.9 0.6
 -3 -7 1 6 0.4
 3 -7 -1 6.9 0.8
 3 -7 -1 5.7 0.6
 -3 7 1 6.3 0.7
 -3 7 1 6.5 0.8
 3 7 -1 5.8 0.8
 -1 -7 1 10.3 0.8
 1 -7 -1 11.3 0.8
 1 -7 -1 9.7 0.8
 -1 -7 1 10.6 0.7
 -1 7 1 10.1 0.8
 1 7 -1 7.9 0.8
 -1 7 1 10.9 0.9
 1 7 -1 11.2 0.9
 1 -7 1 120.69 2.8
 1 -7 1 119.49 2.9
 -1 -7 -1 116.99 2.9
 -1 -7 -1 115.49 2.7
 1 7 1 117.99 3
 -1 7 -1 115.49 2.7
 -1 7 -1 116.19 3
 1 7 1 117.49 2.8
 -3 -7 -1 1.2 0.4
 3 -7 1 0.9 0.4
 3 -7 1 2 0.6
 -3 -7 -1 -0.1 0.4
 -3 -7 -1 0.4 0.5
 -3 7 -1 -0.1 0.4
 3 7 1 0.2 0.6
 -3 7 -1 -0.6 0.6
 -5 -7 -1 132.79 3.4
 5 -7 1 135.09 3.2
 -5 -7 -1 132.49 3.2
 5 -7 1 137.09 3.6
 5 7 1 136.29 3
 5 7 1 140.09 3.7
 -5 7 -1 140.99 3.6
 -5 7 -1 130.79 3
 -7 -7 -1 10.8 0.9
 7 -7 1 9.7 0.8
 -7 -7 -1 10.5 1.1
 7 -7 1 10 1.2
 7 7 1 7.5 1.1
 -7 7 -1 11.9 0.8
 7 7 1 9.9 0.8
 -7 7 -1 9.3 1.1
 9 -7 1 9 1.3
 -9 -7 -1 9.6 1.2
 9 -7 1 8.7 0.9
 -9 -7 -1 8.3 1
 -9 7 -1 9.7 0.8
 -9 7 -1 9.6 1.2
 9 7 1 10.7 0.9
 9 7 1 12.5 1.4
 -11 -7 -1 29.9 1.9
 11 -7 1 30 2.1
 -11 -7 -1 32.6 1.7
 11 7 1 29.8 2
 -11 7 -1 32 2
 13 -7 1 58.49 2.9
 -13 -7 -1 61.49 2.5
 -13 -7 -1 61.49 2.6
 -13 7 -1 57.69 2.8
 13 7 1 62.49 3.1
 15 -7 1 -0.7 1.1
 -15 -7 -1 1.2 0.9
 -15 -7 -1 0.5 0.9
 -15 7 -1 1.3 1
 15 7 1 -0.7 1.3
 17 -7 1 -0.2 1.2
 -17 -7 -1 1.7 1.1
 -17 7 -1 -0.1 1.3
 17 7 1 -0.1 1.4
 19 -7 1 1.7 1.5
 -19 7 -1 -2 1.1
 19 7 1 1.3 1.6
 20 -8 -1 -0.5 1.4
 20 8 -1 -0.2 1.4
 -20 8 1 0.8 1.4
 -18 -8 1 1.1 1.1
 18 -8 -1 -1.2 1.2
 -18 8 1 0.7 1.2
 18 8 -1 -0.3 1.5
 16 -8 -1 2.8 1.2
 -16 -8 1 2.4 1.1
 -16 -8 1 3.9 1.1
 16 8 -1 2.1 1.5
 -16 8 1 2.3 1.3
 -14 -8 1 2.8 1
 -14 -8 1 4.2 1
 14 -8 -1 5.7 1.4
 -14 8 1 6.8 1.4
 14 8 -1 4.7 1.5
 -12 -8 1 0.5 0.8
 12 -8 -1 0.6 0.9
 -12 -8 1 -0.3 0.7
 -12 8 1 0.5 0.9
 -12 8 1 -0.5 0.6
 12 8 -1 -0.3 0.9
 -10 -8 1 10.8 1.2
 -10 -8 1 11.9 1.2
 10 -8 -1 11.1 1.4
 10 8 -1 11.3 1.4
 -10 8 1 8.5 0.9
 -10 8 1 9 1.2
 -8 -8 1 4.4 0.8
 8 -8 -1 2.2 0.8
 -8 -8 1 3.3 0.8
 8 -8 -1 4.2 0.6
 -8 8 1 4.1 0.9
 8 8 -1 3.6 0.9
 -8 8 1 5 0.7
 -6 -8 1 212.38 5
 -6 -8 1 217.48 4.9
 -6 -8 1 216.08 4.2
 6 -8 -1 221.68 5.2
 6 -8 -1 225.18 4.7
 6 8 -1 218.28 5.3
 -6 8 1 223.78 4.8
 -6 8 1 215.48 5.2
 -4 -8 1 0.2 0.5
 4 -8 -1 1.3 0.7
 4 -8 -1 0.2 0.4
 -4 -8 1 1.1 0.3
 -4 -8 1 0.2 0.5
 -4 8 1 0.9 0.6
 4 8 -1 4 0.9
 -4 8 1 1.5 0.5
 2 -8 -1 121.69 3.1
 -2 -8 1 120.99 3.1
 -2 -8 1 120.29 2.7
 2 -8 -1 114.89 2.9
 -2 8 1 119.79 3.1
 -2 8 1 122.09 3
 2 8 -1 121.89 3.2
 2 8 -1 124.29 3.2
 0 -8 1 877.21 16.6
 0 -8 1 882.51 16.8
 0 -8 -1 881.21 16.6
 0 -8 -1 897.21 16.8
 0 8 -1 889.61 17
 0 8 1 898.11 16.9
 0 8 1 890.81 16.8
 0 8 -1 893.61 16.8
 2 -8 1 295.17 6.2
 -2 -8 -1 299.47 6
 -2 -8 -1 303.07 6.4
 2 -8 1 303.67 6.3
 2 8 1 303.97 6.5
 -2 8 -1 300.17 6.1
 2 8 1 303.07 6.3
 -2 8 -1 301.77 6.5
 -4 -8 -1 116.89 2.7
 4 -8 1 112.09 3.1
 -4 -8 -1 116.39 2.8
 4 -8 1 114.89 2.9
 -4 -8 -1 110.69 3.1
 -4 8 -1 117.49 2.7
 -4 8 -1 116.09 3.2
 4 8 1 105.99 3.2
 -6 -8 -1 8.4 1
 -6 -8 -1 9.5 0.9
 6 -8 1 10.2 0.9
 6 -8 1 7.9 1
 -6 8 -1 12.2 1.2
 6 8 1 11.8 1.3
 -6 8 -1 10.2 0.7
 6 8 1 10.8 0.7
 -8 -8 -1 3.8 0.9
 8 -8 1 2.8 0.9
 8 -8 1 2.9 0.6
 -8 -8 -1 4 0.7
 8 8 1 3.5 1
 8 8 1 2.9 0.6
 -8 8 -1 2.5 0.5
 -8 8 -1 3.8 0.9
 -10 -8 -1 4.4 0.9
 -10 -8 -1 6.4 1
 10 -8 1 5.8 0.8
 10 -8 1 5.6 1.2
 -10 8 -1 5.7 1.2
 10 8 1 5.5 1.1
 12 -8 1 1.4 1
 -12 -8 -1 0.3 0.9
 -12 -8 -1 1 0.8
 -12 8 -1 0.1 0.9
 12 8 1 0.2 1.1
 -14 -8 -1 9.9 1.3
 -14 -8 -1 9.8 1.4
 14 -8 1 12.3 1.8
 -14 8 -1 7.6 1.5
 14 8 1 10.8 1.7
 16 -8 1 3.8 1.4
 -16 -8 -1 2 1.2
 -16 -8 -1 3.3 1.2
 -16 8 -1 3.5 1.4
 16 8 1 3.4 1.5
 18 -8 1 -1.4 1.3
 -18 8 -1 1.4 1.5
 18 8 1 0.6 1.6
 20 -8 1 -0.4 1.7
 20 8 1 2.8 1.9
 19 -9 -1 5.8 1.9
 19 9 -1 5.5 1.8
 -19 9 1 3.8 1.5
 -17 -9 1 1.7 1.2
 17 -9 -1 3.2 1.4
 -17 9 1 2.5 1.3
 17 9 -1 1.3 1.5
 -15 -9 1 -0.2 0.9
 -15 -9 1 1.1 1
 15 -9 -1 0.9 1.2
 -15 9 1 -0.7 1
 15 9 -1 1 1.2
 13 -9 -1 1.7 1.2
 -13 -9 1 4.6 1.1
 -13 -9 1 4.3 1.1
 -13 9 1 1.7 1.1
 13 9 -1 1.9 1.2
 11 -9 -1 114.09 3.9
 -11 -9 1 121.29 3.6
 -11 -9 1 117.79 3.6
 -11 9 1 117.79 3.9
 11 9 -1 130.19 4.2
 -11 9 1 124.39 3.3
 9 -9 -1 55.99 2.5
 9 -9 -1 44.9 1.7
 -9 -9 1 46.9 2
 -9 -9 1 49.5 2.2
 9 9 -1 48 2.4
 -9 9 1 47.9 2.3
 -9 9 1 50.59 1.8
 7 -9 -1 14.6 1.4
 -7 -9 1 15.1 1.2
 -7 -9 1 14.4 1.3
 7 -9 -1 14.8 1
 -7 9 1 18.6 1.5
 -7 9 1 16 1.1
 7 9 -1 12.1 1.3
 5 -9 -1 9.5 0.8
 -5 -9 1 12.7 1.1
 5 -9 -1 11 1.1
 -5 -9 1 10.7 0.6
 -5 -9 1 10.4 0.9
 -5 9 1 12.7 0.9
 -5 9 1 9 1
 5 9 -1 13.8 1.3
 3 -9 -1 73.09 2.3
 3 -9 -1 75.29 2.2
 -3 -9 1 71.29 1.8
 -3 -9 1 72.39 2.4
 3 9 -1 76.09 2.5
 -3 9 1 77.69 2.4
 -3 9 1 72.19 2.2
 3 9 -1 74.29 2.4
 -1 -9 1 74.39 2.3
 1 -9 -1 77.09 2.2
 1 -9 -1 75.59 2.2
 -1 -9 1 71.29 2
 -1 9 1 72.89 2.3
 1 9 -1 75.49 2.4
 1 9 -1 77.39 2.4
 -1 9 1 72.09 2.3
 1 -9 1 186.78 4.3
 1 -9 1 196.78 4.4
 -1 -9 -1 188.98 4.4
 -1 -9 -1 189.38 4.2
 -1 9 -1 195.28 4.3
 -1 9 -1 192.28 4.6
 1 9 1 181.68 4.5
 1 9 1 192.88 4.4
 -3 -9 -1 69.89 1.9
 -3 -9 -1 73.49 2.3
 3 -9 1 69.59 2.1
 3 -9 1 69.59 2.3
 3 9 1 73.49 2.2
 3 9 1 67.79 2.4
 -3 9 -1 72.19 2
 -3 9 -1 70.99 2.4
 -5 -9 -1 48.1 1.7
 -5 -9 -1 48 1.9
 5 -9 1 52.79 2.1
 -5 -9 -1 49.2 1.5
 5 -9 1 48.9 1.8
 5 9 1 49.6 2.1
 -5 9 -1 47 2
 -5 9 -1 51.69 1.6
 7 -9 1 0.8 0.5
 -7 -9 -1 0.9 0.6
 7 -9 1 0.9 0.7
 -7 -9 -1 -0.3 0.6
 -7 9 -1 0.5 0.5
 -7 9 -1 0.2 0.7
 7 9 1 1.2 0.5
 7 9 1 -0.7 0.7
 -9 -9 -1 15.6 1.4
 9 -9 1 12.9 1.5
 9 -9 1 15.7 1.2
 -9 -9 -1 16.9 1.3
 -9 9 -1 19.1 1.7
 9 9 1 17.5 1.7
 11 -9 1 41.8 2.5
 -11 -9 -1 42.6 2.2
 -11 -9 -1 43.7 2
 -11 9 -1 44.1 2.4
 11 9 1 38.3 2.6
 -13 -9 -1 3.9 1.1
 -13 -9 -1 4.4 1
 13 -9 1 4.9 1.2
 -13 9 -1 5.7 1.4
 13 9 1 6.7 1.6
 15 -9 1 5.3 1.6
 -15 -9 -1 5.8 1.3
 15 9 1 6.5 1.7
 -15 9 -1 3.8 1.4
 -17 -9 -1 0 1.1
 17 -9 1 1.8 1.4
 17 9 1 -0.4 1.3
 -17 9 -1 1 1.2
 19 -9 1 -1.2 1.4
 -19 9 -1 2.3 1.5
 19 9 1 -0.8 1.7
 20 10 -1 0.9 2.2
 18 -10 -1 1.7 1.5
 -18 10 1 -1.7 1.4
 18 10 -1 -1.8 1.5
 -16 -10 1 0.4 1.1
 -16 -10 1 -0.4 1
 16 -10 -1 1.6 1.3
 16 10 -1 -0.5 1.2
 -16 10 1 -0.7 1.2
 -14 -10 1 4.9 1.2
 -14 -10 1 3.4 1.2
 14 -10 -1 5 1.5
 -14 10 1 2.1 1.3
 14 10 -1 4.7 1.5
 -12 -10 1 1 0.9
 12 -10 -1 2.7 1.1
 -12 -10 1 2.4 1.1
 -12 10 1 3.8 1.3
 12 10 -1 1.9 1.2
 10 -10 -1 5.5 1.2
 -10 -10 1 4.5 1
 -10 -10 1 2.7 0.8
 -10 10 1 3.8 1.2
 10 10 -1 3.9 1.1
 -10 10 1 1.9 0.8
 8 -10 -1 21.9 1.2
 -8 -10 1 20.6 1.4
 8 -10 -1 25.6 1.7
 -8 -10 1 20 1.6
 -8 10 1 21.8 1.7
 -8 10 1 22.2 1.3
 8 10 -1 22.7 1.8
 -6 -10 1 17.4 1.4
 -6 -10 1 14.9 1.2
 6 -10 -1 15.5 1.4
 6 -10 -1 15.4 1
 -6 10 1 14.6 1.1
 -6 10 1 13.9 1.3
 6 10 -1 12.4 1.3
 -4 -10 1 24.8 1.4
 4 -10 -1 24 1.5
 -4 -10 1 25 0.9
 4 -10 -1 23.1 1.2
 4 10 -1 24.8 1.5
 -4 10 1 28.7 1.6
 -4 10 1 26.4 1.3
 4 10 -1 28.4 1.6
 2 -10 -1 19.4 1.2
 -2 -10 1 18.5 1.2
 2 -10 -1 17.2 1.2
 -2 -10 1 18 0.9
 -2 10 1 17.8 1.2
 2 10 -1 20 1.4
 2 10 -1 19 1.4
 -2 10 1 19.3 1.3
 0 -10 1 1.9 0.6
 0 -10 1 2.4 0.6
 0 -10 -1 2.6 0.6
 0 -10 -1 1.9 0.6
 0 10 -1 2.4 0.7
 0 10 -1 1.6 0.7
 0 10 1 2.2 0.7
 0 10 1 3.1 0.7
 2 -10 1 0 0.5
 2 -10 1 0.2 0.6
 -2 -10 -1 0.9 0.7
 -2 -10 -1 0.6 0.5
 2 10 1 -0.2 0.6
 -2 10 -1 0.4 0.5
 2 10 1 -0.2 0.5
 -2 10 -1 -0.5 0.6
 -4 -10 -1 35.5 1.3
 -4 -10 -1 37.6 1.7
 4 -10 1 37.1 1.6
 4 -10 1 39 1.8
 4 10 1 36.4 1.9
 -4 10 -1 36 1.4
 -4 10 -1 36.7 1.8
 4 10 1 35.5 1.6
 -6 -10 -1 5.5 0.9
 6 -10 1 4.1 0.7
 -6 -10 -1 3.9 0.7
 6 -10 1 6.3 1
 6 10 1 5.7 1.2
 -6 10 -1 6 1
 -6 10 -1 4.9 0.7
 8 -10 1 6.6 1.1
 -8 -10 -1 5.1 0.9
 8 -10 1 7.1 0.9
 -8 -10 -1 4.1 1
 8 10 1 4.8 1.2
 -8 10 -1 6.5 1.2
 10 -10 1 48.2 2.7
 -10 -10 -1 51.19 2.5
 -10 -10 -1 48.6 2.2
 10 10 1 46.6 2.7
 -10 10 -1 50.29 2.6
 -12 -10 -1 8.7 1.3
 12 -10 1 5.8 1.3
 -12 -10 -1 10.4 1.3
 -12 10 -1 5.8 1.3
 12 10 1 10.3 1.6
 -14 -10 -1 4.3 1.2
 14 -10 1 4 1.5
 14 10 1 2.3 1.5
 -14 10 -1 3.7 1.3
 16 -10 1 3.6 1.4
 -16 -10 -1 4 1.4
 16 10 1 4.7 1.6
 -16 10 -1 3.5 1.6
 18 -10 1 0.7 1.5
 -18 10 -1 1.1 1.4
 18 10 1 -1.9 1.6
 19 -11 -1 -0.7 1.5
 -19 11 1 0.2 1.4
 19 11 -1 0.9 1.8
 17 -11 -1 3.9 1.7
 -17 -11 1 2.7 1.2
 17 11 -1 3 1.7
 -17 11 1 2.8 1.6
 15 -11 -1 -0.1 1.1
 -15 -11 1 1.2 1.2
 -15 -11 1 1.5 1.1
 -15 11 1 2.2 1.3
 15 11 -1 0.1 1.4
 -13 -11 1 15.2 1.6
 13 -11 -1 18.2 2.1
 -13 -11 1 16.6 1.7
 -13 11 1 14.4 1.8
 13 11 -1 14.2 2
 11 -11 -1 9.3 1.5
 -11 -11 1 10.2 1.3
 -11 -11 1 7.8 1.2
 -11 11 1 10.8 1.6
 11 11 -1 10.5 1.6
 9 -11 -1 296.47 7.4
 -9 -11 1 304.47 7.1
 -9 -11 1 302.67 6.8
 9 11 -1 291.17 7.4
 -9 11 1 295.77 7.2
 -9 11 1 298.77 6.5
 7 -11 -1 9.6 1
 7 -11 -1 5.5 1
 -7 -11 1 6.6 1
 -7 -11 1 5.6 1
 7 11 -1 9.1 1.4
 -7 11 1 6.6 0.9
 -7 11 1 11.2 1.3
 5 -11 -1 0 0.7
 -5 -11 1 0.3 0.6
 5 -11 -1 0.9 0.5
 -5 11 1 0.1 0.5
 -5 11 1 0.6 0.7
 5 11 -1 1 0.7
 3 -11 -1 5.2 0.8
 -3 -11 1 7.4 1
 3 -11 -1 7.3 1
 -3 -11 1 8 0.7
 -3 11 1 7 0.9
 3 11 -1 6.6 1
 -3 11 1 5.8 0.9
 3 11 -1 7.3 1
 -1 -11 1 56.59 1.8
 -1 -11 1 57.69 2.1
 1 -11 -1 62.69 2.1
 1 -11 -1 60.59 2.1
 -1 11 1 58.69 2.2
 1 11 -1 59.09 2.1
 -1 11 1 55.89 2.1
 1 11 -1 60.59 2.3
 1 -11 1 0.6 0.6
 -1 -11 -1 0.9 0.6
 1 -11 1 2.7 0.7
 -1 -11 -1 2.4 0.7
 -1 11 -1 2 0.8
 1 11 1 1.6 0.7
 1 11 1 1.1 0.7
 -1 11 -1 1.9 0.6
 -3 -11 -1 1.9 0.5
 -3 -11 -1 1.5 0.7
 3 -11 1 1.4 0.7
 3 -11 1 3.6 0.7
 3 11 1 3.2 0.9
 3 11 1 2.2 0.8
 -3 11 -1 2 0.6
 -3 11 -1 1.2 0.7
 5 -11 1 0.3 0.6
 -5 -11 -1 0.9 0.7
 5 -11 1 1.1 0.8
 5 11 1 1.1 0.9
 -5 11 -1 1.2 0.8
 -5 11 -1 0.7 0.5
 7 -11 1 34.7 1.7
 -7 -11 -1 36.3 1.7
 -7 -11 -1 40.1 2
 7 -11 1 35.7 2.1
 -7 11 -1 38.7 2.1
 7 11 1 36.8 2.2
 9 -11 1 82.99 3.2
 -9 -11 -1 79.19 3
 -9 -11 -1 82.39 2.7
 9 -11 1 79.89 2.6
 9 11 1 76.99 3.3
 -9 11 -1 80.09 3.2
 -11 -11 -1 2.5 0.9
 11 -11 1 2.1 1.2
 -11 -11 -1 2.2 1.1
 11 11 1 3.3 1.4
 -11 11 -1 2.3 1.1
 13 -11 1 12.5 1.9
 -13 -11 -1 10.1 1.5
 -13 11 -1 6.1 1.4
 13 11 1 12.3 1.9
 -15 -11 -1 6.9 1.5
 15 -11 1 7.2 1.6
 -15 11 -1 8.8 1.8
 15 11 1 5.3 1.8
 -17 -11 -1 6 1.5
 17 -11 1 4.5 1.7
 -17 11 -1 2.5 1.5
 17 11 1 1.8 1.5
 18 -12 -1 9 2.1
 -18 12 1 7 1.7
 18 12 -1 6.9 2.2
 16 -12 -1 0.2 1.4
 -16 -12 1 1.8 1.3
 -16 12 1 0.1 1.2
 16 12 -1 -2.3 1.2
 -14 -12 1 1.1 1
 14 -12 -1 0.2 1.3
 -14 -12 1 0.7 1.2
 14 12 -1 -0.2 1.3
 -14 12 1 -0.1 1.1
 -12 -12 1 29.7 2
 -12 -12 1 30 2.2
 12 -12 -1 37.5 2.5
 -12 12 1 30.9 2.4
 12 12 -1 24.2 2.4
 -10 -12 1 2.2 1
 -10 -12 1 3.7 1
 10 -12 -1 2.6 1.2
 10 12 -1 5.1 1.4
 -10 12 1 3.2 1.1
 -8 -12 1 5.3 1.1
 8 -12 -1 5.7 0.9
 8 -12 -1 5.3 1.2
 -8 -12 1 5.2 1
 -8 12 1 4.9 1.2
 -8 12 1 4.3 0.9
 8 12 -1 5.1 1.2
 6 -12 -1 38.3 2
 6 -12 -1 31.8 1.6
 -6 -12 1 30.1 1.8
 6 12 -1 36.6 2.1
 -6 12 1 30.7 1.6
 -6 12 1 30.4 1.9
 4 -12 -1 35.2 1.9
 4 -12 -1 33.6 1.6
 -4 -12 1 32.1 1.8
 4 12 -1 33.1 1.9
 4 12 -1 33.6 1.9
 -4 12 1 36.3 1.7
 -4 12 1 33.3 1.9
 2 -12 -1 0.5 0.7
 -2 -12 1 0 0.5
 -2 -12 1 -0.8 0.6
 2 -12 -1 -0.6 0.5
 -2 12 1 0.3 0.7
 -2 12 1 0 0.6
 2 12 -1 0.3 0.7
 2 12 -1 0.4 0.7
 0 -12 -1 14.7 1.2
 0 -12 -1 13.2 1.2
 0 -12 1 11.3 1.1
 0 -12 1 13.9 1.1
 0 12 -1 13.2 1.2
 0 12 -1 14.8 1.4
 0 12 1 10.8 1.1
 0 12 1 11 1.1
 2 -12 1 1.9 0.7
 -2 -12 -1 2.4 0.6
 2 -12 1 2 0.7
 -2 -12 -1 2.1 0.7
 2 12 1 3.8 0.8
 -2 12 -1 3 0.7
 -2 12 -1 1.7 0.9
 2 12 1 3.5 0.9
 -4 -12 -1 6.4 1.1
 4 -12 1 5.9 1
 4 -12 1 6 0.9
 4 12 1 6.4 1.1
 4 12 1 5.3 1
 -4 12 -1 5.8 1.1
 -4 12 -1 7.1 0.9
 6 -12 1 7.5 1
 -6 -12 -1 7.8 1.2
 6 -12 1 7.1 1.2
 -6 12 -1 6.7 1.2
 6 12 1 8.5 1.4
 8 -12 1 62.49 2.9
 -8 -12 -1 64.69 2.4
 8 -12 1 57.49 2.3
 -8 -12 -1 64.59 2.7
 -8 12 -1 67.29 3
 8 12 1 70.99 3.2
 10 -12 1 54.29 2.8
 -10 -12 -1 52.59 2.7
 -10 -12 -1 50.39 2.2
 10 12 1 50.79 2.8
 -10 12 -1 48.6 2.8
 12 -12 1 0.5 1.2
 -12 -12 -1 0.8 1
 -12 12 -1 3 1.2
 12 12 1 0 1.4
 -14 -12 -1 1.5 1.3
 14 -12 1 2.6 1.5
 -14 12 -1 3.3 1.5
 14 12 1 4.7 1.7
 16 -12 1 2.7 1.6
 -16 -12 -1 -2.2 1.2
 -16 12 -1 -0.3 1.4
 16 12 1 1.8 1.7
 -18 -12 -1 1.4 1.5
 18 12 1 0.7 1.9
 17 -13 -1 0.5 1.4
 -17 -13 1 0.7 1.4
 17 13 -1 -0.8 1.7
 -17 13 1 1.3 1.5
 -15 -13 1 -1 1.2
 15 -13 -1 -2.7 1
 -15 13 1 0.2 1.4
 15 13 -1 0.6 1.4
 -13 -13 1 1.9 1.2
 -13 -13 1 1.8 1.1
 13 -13 -1 0.5 1.2
 13 13 -1 2.1 1.4
 -13 13 1 0 1.1
 -11 -13 1 47.7 2.4
 11 -13 -1 52.29 3
 -11 -13 1 54.19 2.8
 -11 13 1 47 2.8
 11 13 -1 52.89 3.1
 -9 -13 1 41.1 2.4
 9 -13 -1 48.4 2.7
 -9 -13 1 50.49 2.3
 9 13 -1 49.2 2.9
 -9 13 1 48.5 2.6
 7 -13 -1 60.39 2.2
 -7 -13 1 66.19 2.8
 7 -13 -1 62.29 2.8
 -7 13 1 64.69 2.8
 7 13 -1 57.59 2.8
 -7 13 1 62.59 2.3
 5 -13 -1 1.7 0.9
 -5 -13 1 1.2 0.8
 5 -13 -1 2.2 0.8
 -5 13 1 2 0.9
 -5 13 1 1.6 0.7
 5 13 -1 1.9 1
 5 13 -1 1.6 1
 3 -13 -1 18.8 1.4
 3 -13 -1 14.6 1.4
 -3 -13 1 22.8 1.7
 3 13 -1 17.5 1.6
 -3 13 1 21.7 1.7
 -3 13 1 18.4 1.4
 3 13 -1 16.9 1.5
 1 -13 -1 24 1.6
 -1 -13 1 25.7 1.4
 -1 -13 1 23.2 1.7
 1 -13 -1 22.7 1.5
 -1 13 1 23.7 1.6
 -1 13 1 25.5 1.7
 1 13 -1 24.1 1.6
 1 13 -1 22.7 1.7
 -1 -13 -1 26.1 1.4
 -1 -13 -1 24.5 1.6
 1 -13 1 24.6 1.6
 1 -13 1 23.5 1.5
 -1 13 -1 25 1.8
 1 13 1 25.6 1.6
 1 13 1 22.6 1.6
 -1 13 -1 25 1.5
 -3 -13 -1 2.8 0.9
 3 -13 1 3 0.9
 3 -13 1 3 0.9
 3 13 1 3.6 1
 -3 13 -1 1.4 0.9
 -3 13 -1 2.4 0.7
 3 13 1 2.4 0.9
 -5 -13 -1 35.3 1.9
 5 -13 1 30.8 2
 5 -13 1 31 1.7
 -5 13 -1 34.7 2.1
 5 13 1 33.1 2.1
 -5 13 -1 29.4 1.5
 5 13 1 27.2 1.8
 7 -13 1 2.6 0.9
 7 -13 1 1.9 1.1
 -7 -13 -1 1.2 0.9
 -7 13 -1 1.1 1
 7 13 1 0.2 0.9
 9 -13 1 70.29 3.2
 -9 -13 -1 72.09 3
 9 13 1 65.19 3.3
 -9 13 -1 68.69 3.1
 11 -13 1 8.3 1.6
 -11 -13 -1 7.2 1.5
 11 13 1 7.7 1.7
 -11 13 -1 7.5 1.5
 -13 -13 -1 0.6 1.1
 13 -13 1 0.2 1.3
 13 13 1 0.5 1.4
 -13 13 -1 2.2 1.4
 -15 -13 -1 -0.9 1.1
 15 -13 1 1.8 1.6
 15 13 1 1.8 1.5
 -15 13 -1 0.2 1.4
 -17 -13 -1 2.4 1.4
 17 -13 1 3.4 1.8
 -17 13 -1 1.5 1.6
 17 13 1 4.4 2
 -18 -14 1 3.6 1.6
 -16 -14 1 -1.3 1.1
 16 -14 -1 0.1 1.4
 -16 14 1 0.4 1.5
 16 14 -1 -1.7 1.5
 14 -14 -1 3 1.5
 -14 -14 1 2.8 1.4
 14 14 -1 1.1 1.5
 -14 14 1 3.7 1.6
 12 -14 -1 6.2 1.5
 -12 -14 1 7.9 1.5
 -12 14 1 9.4 1.8
 12 14 -1 6.2 1.5
 -10 -14 1 7.6 1.4
 10 -14 -1 10.2 1.7
 -10 -14 1 9.6 1.4
 10 14 -1 8.3 1.5
 -10 14 1 11.6 1.6
 8 -14 -1 22.8 2.1
 -8 -14 1 23.4 2
 8 14 -1 23.1 2.1
 -8 14 1 21.9 1.9
 -6 -14 1 6.5 1.2
 6 -14 -1 6.5 1.3
 6 -14 -1 6 1
 -6 14 1 6.6 1.3
 -6 14 1 7.5 1.1
 6 14 -1 7.8 1.4
 6 14 -1 5.8 1.2
 4 -14 -1 20.2 1.5
 4 -14 -1 21 1.7
 -4 -14 1 20 1.7
 4 14 -1 20.2 1.7
 4 14 -1 26.5 2.1
 -4 14 1 21.2 1.5
 -4 14 1 21.9 1.8
 2 -14 -1 1.7 0.9
 2 -14 -1 1.1 0.8
 -2 -14 1 1.2 0.8
 2 14 -1 0.2 0.8
 -2 14 1 1.6 0.9
 -2 14 1 2.3 0.9
 2 14 -1 1.8 0.9
 0 -14 1 0.2 0.8
 0 -14 -1 0 0.8
 0 -14 1 0.5 0.7
 0 -14 -1 0.1 0.7
 0 14 -1 0.2 0.7
 0 14 1 0.3 0.8
 0 14 1 0.1 0.7
 0 14 -1 -0.2 0.9
 -2 -14 -1 -0.7 0.7
 2 -14 1 0.2 0.8
 2 -14 1 -0.1 0.8
 2 14 1 -0.2 0.8
 2 14 1 0.4 0.8
 -2 14 -1 0.3 0.9
 -2 14 -1 -0.1 0.7
 -4 -14 -1 1.9 0.9
 4 -14 1 1.8 0.9
 4 -14 1 1 0.8
 -4 14 -1 2.6 0.8
 4 14 1 1.5 0.9
 -4 14 -1 1.3 0.9
 4 14 1 3.1 1
 -6 -14 -1 -0.3 0.8
 6 -14 1 1 1
 6 -14 1 0.9 0.8
 6 14 1 0.2 1
 -6 14 -1 1 1
 6 14 1 0.8 0.9
 -8 -14 -1 1.6 1.1
 8 -14 1 -0.1 1
 -8 14 -1 -0.6 1.1
 8 14 1 -0.2 1
 10 -14 1 10.4 1.8
 -10 -14 -1 10 1.5
 10 14 1 8.9 1.8
 -10 14 -1 8 1.5
 -12 -14 -1 -0.3 1.1
 12 -14 1 -0.1 1.3
 12 14 1 -1.3 1.3
 -12 14 -1 0.2 1.1
 14 -14 1 1.1 1.5
 -14 -14 -1 2.1 1.5
 14 14 1 -0.4 1.4
 -14 14 -1 0.3 1.4
 -16 -14 -1 7.6 1.8
 16 -14 1 1.1 1.7
 16 14 1 7.7 2.2
 -16 14 -1 2.1 1.5
 -17 -15 1 -0.8 1.2
 -15 -15 1 4.8 1.5
 15 -15 -1 4.7 1.7
 15 15 -1 1.7 1.7
 -15 15 1 5.1 1.6
 -13 -15 1 4.3 1.4
 13 -15 -1 5.7 1.8
 -13 15 1 4.5 1.5
 13 15 -1 1.5 1.5
 -11 -15 1 5.7 1.5
 11 -15 -1 6.5 1.7
 11 15 -1 5.8 1.6
 -11 15 1 7.6 1.6
 9 -15 -1 4.2 1.4
 -9 -15 1 3.3 1.2
 9 15 -1 4.9 1.4
 -9 15 1 5.3 1.4
 -7 -15 1 6.9 1.4
 7 -15 -1 5.2 1.3
 7 15 -1 6.6 1.3
 7 15 -1 6.7 1.5
 -7 15 1 6 1.4
 5 -15 -1 19.2 1.8
 5 -15 -1 19.6 1.5
 -5 -15 1 14.6 1.6
 -5 15 1 16.6 1.5
 -5 15 1 16.2 1.7
 5 15 -1 18.3 1.8
 5 15 -1 13.6 1.7
 3 -15 -1 0.8 0.8
 3 -15 -1 1 0.9
 -3 -15 1 0.7 0.9
 -3 15 1 -0.3 0.9
 3 15 -1 0.3 0.8
 3 15 -1 -0.2 0.9
 -3 15 1 -0.3 0.7
 1 -15 -1 36 2
 -1 -15 1 35.4 2
 1 -15 -1 32.2 1.9
 1 15 -1 38.3 2.1
 -1 15 1 40.7 2.1
 -1 15 1 36.7 2.1
 1 15 -1 34.9 2.2
 -1 -15 -1 0 0.8
 1 -15 1 0.5 0.9
 1 15 1 0.4 0.8
 1 15 1 0.2 0.9
 -1 15 -1 0.4 0.8
 -1 15 -1 0.8 1
 -3 -15 -1 27.6 2.1
 3 -15 1 30.1 1.8
 3 -15 1 24.3 1.8
 -3 15 -1 25.6 1.7
 3 15 1 25 2
 3 15 1 25.9 1.9
 -3 15 -1 24.7 2.1
 5 -15 1 69.29 2.9
 -5 -15 -1 64.39 2.9
 5 -15 1 66.79 2.6
 -5 15 -1 64.59 2.9
 5 15 1 67.09 3.1
 7 -15 1 3.3 1.2
 -7 -15 -1 7 1.4
 7 -15 1 6.9 1.2
 -7 15 -1 8.8 1.5
 7 15 1 9.4 1.7
 -9 -15 -1 37.8 2.6
 9 -15 1 37.8 2.8
 -9 15 -1 34.9 2.7
 9 15 1 41.9 3.1
 11 -15 1 35.5 2.8
 -11 -15 -1 41.9 2.9
 -11 15 -1 42.9 2.9
 11 15 1 38.9 3
 -13 -15 -1 0.8 1.2
 13 -15 1 0.6 1.3
 13 15 1 0.2 1.4
 -13 15 -1 0.6 1.3
 -15 -15 -1 4.1 1.7
 15 -15 1 2.2 1.7
 -15 15 -1 3.6 1.6
 15 15 1 7.4 2.2
 -16 -16 1 1.7 1.6
 14 -16 -1 0.9 1.7
 -14 -16 1 1.4 1.5
 -14 16 1 -1.7 1.3
 14 16 -1 -0.8 1.4
 -12 -16 1 3.8 1.4
 12 -16 -1 1.1 1.3
 -12 16 1 4.8 1.6
 12 16 -1 1.1 1.4
 10 -16 -1 1.2 1.4
 -10 -16 1 -0.9 1.1
 -10 16 1 0.8 1.3
 10 16 -1 1.7 1.3
 -8 -16 1 0.7 1.2
 8 -16 -1 3.6 1.3
 -8 16 1 1.9 1.3
 8 16 -1 5 1.4
 6 -16 -1 5.6 1.1
 6 -16 -1 4.1 1.2
 -6 -16 1 4.5 1.3
 6 16 -1 6.7 1.4
 -6 16 1 4.2 1.3
 6 16 -1 4.6 1.2
 4 -16 -1 6.3 1.2
 -4 -16 1 5.4 1.2
 4 -16 -1 7.2 1.3
 4 16 -1 8.1 1.4
 -4 16 1 5.1 1
 4 16 -1 3.5 1.2
 -4 16 1 6.4 1.3
 2 -16 -1 4.4 1.1
 2 -16 -1 3.5 1
 -2 -16 1 1.5 0.9
 2 16 -1 1.9 1
 -2 16 1 2.1 0.9
 -2 16 1 2.3 1
 2 16 -1 2.8 1.1
 0 -16 -1 -0.1 0.9
 0 -16 1 -0.9 0.8
 0 16 1 1.5 0.9
 0 16 1 0.8 0.9
 0 16 -1 0.9 1
 0 16 -1 -0.1 0.9
 2 -16 1 2.8 1
 -2 -16 -1 2.7 1
 -2 16 -1 4 1
 2 16 1 6.4 1.3
 -2 16 -1 2.5 1.2
 2 16 1 3.4 1.1
 4 -16 1 49.4 2.5
 4 -16 1 52.09 2.4
 -4 -16 -1 48.2 2.6
 -4 16 -1 46.3 2.5
 4 16 1 44.4 2.7
 6 -16 1 35.1 2.1
 -6 -16 -1 31.6 2.3
 6 -16 1 27.8 2.2
 -6 16 -1 36.5 2.4
 6 16 1 35 2.6
 -8 -16 -1 4.7 1.3
 8 -16 1 3.5 1.3
 -8 16 -1 6.6 1.6
 8 16 1 3.6 1.4
 10 -16 1 0.4 1.3
 -10 -16 -1 -0.9 1.1
 10 16 1 1 1.4
 -10 16 -1 0.6 1.3
 12 -16 1 0.9 1.4
 -12 -16 -1 -0.9 1.2
 -12 16 -1 0.5 1.4
 12 16 1 -0.7 1.5
 14 -16 1 -1 1.5
 -14 -16 -1 2 1.4
 14 16 1 -1.6 1.6
 -14 16 -1 -1.2 1.4
 -15 -17 1 2.7 1.7
 15 -17 -1 5.2 3
 -15 17 1 1.9 1.6
 -13 -17 1 0.6 1.3
 13 -17 -1 0.3 1.6
 -13 17 1 0.4 1.3
 13 17 -1 -0.6 1.4
 -11 -17 1 -0.8 1.2
 11 -17 -1 -0.6 1.3
 -11 17 1 -0.4 1.2
 11 17 -1 -0.2 1.4
 -9 -17 1 5.3 1.4
 9 -17 -1 3.6 1.4
 -9 17 1 5.4 1.5
 9 17 -1 3.8 1.6
 7 -17 -1 -2 1
 -7 -17 1 0.9 1.1
 7 17 -1 1.3 1.3
 -7 17 1 0.6 1.2
 5 -17 -1 5.9 1.2
 -5 -17 1 4.9 1.4
 5 -17 -1 7.4 1.4
 5 17 -1 11.9 1.7
 5 17 -1 9.4 1.7
 -5 17 1 6.7 1.4
 3 -17 -1 -0.6 0.8
 -3 -17 1 -0.1 1.1
 -3 17 1 0.6 1
 3 17 -1 0.4 1
 -3 17 1 0.8 0.9
 3 17 -1 -0.9 0.9
 1 -17 -1 6.3 1.2
 -1 -17 1 7.3 1.4
 1 17 -1 7.3 1.4
 1 17 -1 8.2 1.3
 -1 17 1 7.2 1.3
 -1 17 1 7.9 1.3
 1 -17 1 4.2 1.1
 -1 -17 -1 6.2 1.3
 -1 17 -1 3.7 1.2
 1 17 1 4.8 1.2
 1 17 1 4.3 1.2
 -1 17 -1 4.3 1.1
 -3 -17 -1 4.9 1.3
 3 -17 1 5.4 1.2
 -3 17 -1 6.7 1.5
 3 17 1 4.9 1.2
 -5 -17 -1 1.7 1.1
 5 -17 1 0.5 1.1
 5 -17 1 0.9 0.9
 -5 17 -1 -0.7 1.1
 5 17 1 -1.3 1.1
 7 -17 1 7 1.5
 -7 -17 -1 11.4 1.8
 -7 17 -1 10.3 1.8
 7 17 1 8.3 1.6
 9 -17 1 5.7 1.4
 -9 -17 -1 3.7 1.4
 -9 17 -1 5.1 1.5
 9 17 1 4.7 1.7
 11 -17 1 -1.8 1.2
 -11 -17 -1 -1.5 1.1
 -11 17 -1 -0.7 1.2
 11 17 1 0.7 1.5
 13 -17 1 5.4 1.8
 -13 -17 -1 7.1 1.9
 13 17 1 1.7 1.6
 -13 17 -1 3.5 1.5
 14 -18 -1 1 1.8
 -14 -18 1 0.8 1.5
 -14 18 1 0.5 1.4
 12 -18 -1 2 1.6
 -12 -18 1 3.2 1.6
 -12 18 1 3.9 1.5
 12 18 -1 1.4 1.6
 -10 -18 1 -0.7 1.1
 10 -18 -1 -1.1 1.3
 -10 18 1 1.2 1.2
 10 18 -1 -0.1 1.4
 -8 -18 1 2 1.2
 8 -18 -1 0.3 1.2
 -8 18 1 0.8 1.3
 8 18 -1 -0.1 1.3
 -6 -18 1 8.9 1.7
 6 -18 -1 14.3 1.8
 -6 18 1 11.9 1.8
 6 18 -1 11.4 1.9
 4 -18 -1 0.3 0.9
 -4 -18 1 -1.4 1.1
 4 18 -1 -0.6 1.1
 -4 18 1 1.3 1.1
 4 18 -1 -0.8 1.1
 2 -18 -1 2 1.1
 -2 -18 1 1.2 1.2
 2 18 -1 2 1.2
 -2 18 1 2.3 1.1
 2 18 -1 3.2 1.1
 -2 18 1 2.5 1
 0 -18 -1 -0.9 1
 0 -18 1 0.4 1
 0 18 1 1.4 1.1
 0 18 -1 1.1 1.1
 0 18 -1 0.9 1
 0 18 1 0.2 1.2
 2 -18 1 7 1.3
 -2 -18 -1 8.6 1.5
 2 18 1 6.7 1.4
 -2 18 -1 8.2 1.4
 -4 -18 -1 28.6 2.3
 4 -18 1 37.5 2.3
 4 18 1 36.3 2.8
 -4 18 -1 36.1 2.7
 6 -18 1 2 1.2
 -6 -18 -1 0.8 1.2
 6 -18 1 3.4 1.8
 -6 18 -1 1.1 1.3
 6 18 1 -0.9 1.2
 8 -18 1 -0.4 1.3
 -8 -18 -1 1.2 1.3
 8 18 1 1.4 1.3
 -8 18 -1 0.9 1.2
 -10 -18 -1 -0.5 1.2
 10 -18 1 0 1.4
 -10 18 -1 3.6 1.6
 10 18 1 0.1 1.5
 12 -18 1 0.6 1.5
 -12 -18 -1 0.2 1.5
 12 18 1 -0.8 1.5
 -12 18 -1 0.4 1.3
 13 -19 -1 -2.4 1.5
 -13 19 1 -0.4 1.5
 11 -19 -1 -1.1 1.5
 -11 -19 1 0.2 1.3
 -11 19 1 0.4 1.3
 11 19 -1 0.3 1.4
 -9 -19 1 0 1.4
 9 -19 -1 -0.8 1.2
 -9 19 1 -1.5 1.2
 9 19 -1 -0.1 1.4
 -7 -19 1 -0.6 1.3
 7 -19 -1 1.7 1.4
 -7 19 1 -0.3 1.2
 7 19 -1 -0.4 1.3
 5 -19 -1 -0.6 1.5
 -5 -19 1 -1.8 1.2
 -5 19 1 0.3 1.1
 5 19 -1 0.7 1.1
 3 -19 -1 1.7 1.1
 -3 -19 1 1.8 1.2
 3 19 -1 2.8 1.2
 3 19 -1 1.1 1.4
 -3 19 1 0.2 1.1
 -1 -19 1 2.3 1.3
 1 -19 -1 2.5 1.2
 1 19 -1 0.8 1
 1 19 -1 0.7 1.1
 -1 19 1 1.2 1.1
 -1 -19 -1 0.9 1
 1 -19 1 0.8 1
 -1 19 -1 2.1 1.2
 1 19 1 0.5 1.1
 -3 -19 -1 2.8 1.3
 3 -19 1 2.1 1.2
 -3 19 -1 1.9 1.3
 3 19 1 2.4 1.2
 5 -19 1 5.7 1.4
 -5 -19 -1 5.8 1.6
 5 19 1 7 1.5
 -5 19 -1 6.5 1.5
 7 -19 1 -0.6 1.3
 -7 -19 -1 2.1 1.3
 -7 19 -1 -0.6 1.1
 7 19 1 0.3 1.4
 9 -19 1 1.6 1.5
 -9 -19 -1 -0.6 1.4
 -9 19 -1 0.1 1.4
 9 19 1 0 1.6
 11 -19 1 -0.9 1.4
 -11 -19 -1 -0.2 1.5
 -11 19 -1 1.3 1.4
 11 19 1 0.9 1.7
 12 -20 -1 1.1 1.7
 -12 20 1 1.1 1.6
 10 -20 -1 4.2 1.7
 -10 -20 1 0.6 1.6
 10 20 -1 1.5 1.5
 -10 20 1 -1.5 1.4
 8 -20 -1 3.8 1.6
 -8 -20 1 9.2 1.9
 -8 20 1 5 1.6
 8 20 -1 4.1 1.7
 -6 -20 1 1.3 1.3
 6 20 -1 -0.2 1.2
 -6 20 1 0.2 1.3
 4 -20 -1 1.3 1.1
 -4 -20 1 1.9 1.4
 4 20 -1 4 1.4
 -4 20 1 2.7 1.3
 -2 -20 1 4.1 1.5
 2 -20 -1 2.7 1.3
 2 20 -1 5.4 1.4
 0 -20 -1 12.5 1.8
 0 -20 1 8.8 1.6
 0 20 1 11.9 1.7
 0 20 -1 10.2 1.7
 -2 -20 -1 -0.4 1.3
 2 -20 1 2.5 1.3
 -2 20 -1 2.4 1.4
 2 20 1 5.3 1.5
 -4 -20 -1 1.2 1.3
 4 -20 1 0.4 1.1
 -4 20 -1 0.4 1.2
 4 20 1 0.3 1.2
 -6 -20 -1 -0.5 1.3
 -6 20 -1 -0.8 1.3
 6 20 1 2.1 1.3
 -8 -20 -1 1.6 1.4
 8 20 1 1.1 1.5
 -8 20 -1 1.6 1.5
 -10 -20 -1 5 1.6
 10 -20 1 6.3 1.9
 10 20 1 3.6 1.7
 -10 20 -1 8.7 2.1
 -9 21 1 2.8 1.6
 9 21 -1 2 1.8
 -7 -21 1 0.9 1.5
 7 21 -1 1 1.6
 -7 21 1 0.4 1.2
 -5 -21 1 3.4 1.6
 5 21 -1 3.3 1.4
 -3 -21 1 -0.4 1.3
 3 -21 -1 2 1.3
 3 21 -1 4 1.4
 -1 -21 1 10.9 1.9
 1 -21 -1 8 1.5
 1 -21 1 1.7 1.3
 -1 -21 -1 0.2 1.2
 -1 21 -1 3.4 1.5
 1 21 1 2.7 1.4
 -3 -21 -1 0.9 1.2
 3 -21 1 -0.1 1.2
 3 21 1 0.9 1.3
 -3 21 -1 0 1.4
 -5 -21 -1 1.4 1.5
 5 21 1 1.8 1.4
 -5 21 -1 1.7 1.4
 -7 -21 -1 -0.5 1.2
 -7 21 -1 -0.5 1.5
 7 21 1 0.7 1.5
 9 21 1 3.3 1.9
 -9 21 -1 1.7 1.6
 -8 22 1 0.7 1.5
 8 22 -1 1.8 1.7
 -6 -22 1 3 1.5
 6 22 -1 5.2 1.7
 -4 -22 1 -2.5 1.3
 4 22 -1 -0.4 1.3
 -2 -22 1 1.1 1.3
 2 -22 -1 -0.8 1.2
 0 -22 -1 4.2 1.5
 0 -22 1 1.9 1.3
 -2 -22 -1 -0.5 1.3
 2 -22 1 2.2 1.4
 2 22 1 -0.5 1.3
 -4 -22 -1 1.5 1.5
 -4 22 -1 0.7 1.4
 4 22 1 1.1 1.4
 -6 -22 -1 0.1 1.7
 -6 22 -1 -1.1 1.4
 6 22 1 1.2 1.5
 5 23 -1 2.6 1.8
 -3 -23 1 6.8 1.9
 -1 -23 1 1 1.5
 1 -23 -1 1.5 1.4
 1 -23 1 0.6 1.3
 -1 -23 -1 -1.1 1.3
 -3 -23 -1 -0.2 1.5
 3 -23 1 4 1.6
 3 23 1 3.2 1.6
 -22 0 2 4.4 1.6
 -20 0 2 4.2 1.4
 -18 0 2 1 1.2
 18 0 -2 1.6 1.1
 18 0 -2 -0.6 1.1
 -16 0 2 7.4 1.3
 16 0 -2 5.9 1.3
 16 0 -2 6 1.2
 -14 0 2 3.9 1
 14 0 -2 4 1.1
 14 0 -2 5.3 1.1
 -12 0 2 3 0.6
 12 0 -2 3.1 0.8
 -12 0 2 2.4 0.8
 12 0 -2 3.2 1
 -10 0 2 31.2 1.2
 10 0 -2 29.8 1.5
 10 0 -2 35.4 1.7
 -10 0 2 33.3 1.6
 -8 0 2 32.1 1.4
 8 0 -2 32.6 1.4
 -8 0 2 31.1 1
 8 0 -2 30.8 1.3
 6 0 -2 7259.97 131.29
 6 0 -2 7303.67 129.29
 -6 0 2 7090.29 131.29
 -6 0 2 7103.19 129.49
 -4 0 2 420.26 7.5
 4 0 -2 399.86 7.8
 -4 0 2 412.36 7.8
 -2 0 2 47.8 1.1
 -2 0 2 46.4 1
 -2 0 2 46.4 1.1
 2 0 -2 46.8 1.1
 0 0 2 120.29 2.4
 0 0 2 118.09 2.3
 0 0 -2 118.79 2.3
 0 0 2 118.79 2.4
 -2 0 -2 16.9 0.7
 -2 0 -2 16.8 0.8
 2 0 2 18.5 0.7
 2 0 2 18.4 0.8
 -4 0 -2 3399.76 63.39
 -4 0 -2 3607.84 63.99
 4 0 2 3521.45 63.49
 4 0 2 3562.84 64.29
 -6 0 -2 58.39 1.8
 6 0 2 57.89 1.9
 -6 0 -2 62.19 1.8
 6 0 2 56.29 1.8
 8 0 2 41.1 1.6
 -8 0 -2 42.7 1.6
 8 0 2 43.1 1.8
 -8 0 -2 43.5 1.7
 -10 0 -2 253.27 5.6
 10 0 2 252.47 5.9
 10 0 2 250.07 5.8
 -10 0 -2 253.37 5.8
 -12 0 -2 7.7 1.1
 12 0 2 7.9 1.1
 12 0 2 7.5 1.1
 -12 0 -2 7.3 1
 -14 0 -2 0.5 0.8
 14 0 2 0.9 0.9
 14 0 2 1.6 1
 16 0 2 0.2 1
 -16 0 -2 1.5 1.1
 -18 0 -2 -0.1 1.2
 18 0 2 0.2 1.1
 -20 0 -2 -0.3 1.3
 -21 -1 2 2.6 1.5
 -21 1 2 5.3 1.5
 -19 -1 2 0.1 1.2
 19 -1 -2 2.1 1.2
 19 -1 -2 1.1 1.4
 -19 1 2 -1.8 1.1
 19 1 -2 2.6 1.4
 17 -1 -2 -0.6 1
 -17 -1 2 -0.1 0.9
 17 -1 -2 0.1 0.9
 17 1 -2 0.3 0.9
 -17 1 2 0.7 1.1
 17 1 -2 1.2 1.2
 15 -1 -2 3.3 1.1
 -15 -1 2 5.7 1.2
 15 -1 -2 3.5 1
 15 1 -2 4.7 1
 15 1 -2 4.4 1.2
 -15 1 2 3.1 1.1
 -13 -1 2 5.8 0.9
 -13 -1 2 6.4 1
 13 -1 -2 5.3 1
 13 -1 -2 3.6 1
 13 1 -2 6.5 1
 -13 1 2 6.8 1.1
 13 1 -2 4.3 1
 -11 -1 2 3.3 0.8
 11 -1 -2 2.1 0.7
 -11 -1 2 2.9 0.6
 11 -1 -2 2.1 0.7
 -11 1 2 3.8 0.8
 11 1 -2 1.8 0.8
 -11 1 2 2.7 0.5
 11 1 -2 2 0.7
 9 -1 -2 725.23 14.1
 -9 -1 2 730.73 13.6
 -9 -1 2 718.73 14.1
 9 -1 -2 727.83 14.1
 9 1 -2 711.03 14.2
 -9 1 2 717.33 14.1
 -9 1 2 721.03 13.4
 9 1 -2 743.53 13.9
 7 -1 -2 62.09 1.9
 7 -1 -2 59.39 1.9
 -7 -1 2 62.69 1.9
 -7 -1 2 58.19 1.6
 7 1 -2 61.19 2
 7 1 -2 59.89 1.7
 -7 1 2 58.09 1.9
 -7 1 2 61.89 1.4
 -5 -1 2 12.4 0.6
 -5 -1 2 12 0.8
 5 -1 -2 13.8 0.9
 -5 1 2 12.7 0.8
 5 1 -2 10.7 0.7
 -5 1 2 13 0.8
 5 1 -2 11.9 0.9
 -5 1 2 14.2 0.4
 -3 -1 2 3.8 0.3
 3 -1 -2 3.7 0.4
 -3 -1 2 3.9 0.4
 3 1 -2 3.5 0.5
 -3 1 2 2.5 0.4
 3 1 -2 5.6 0.4
 -3 1 2 3.4 0.4
 -1 -1 2 46.4 1
 -1 -1 2 44.9 1.1
 -1 -1 2 47.2 1.1
 1 -1 -2 44.7 1
 -1 1 2 46 1.1
 -1 1 2 44.2 1
 -1 1 2 46.1 1.1
 -1 -1 -2 2359.76 43.3
 -1 -1 -2 2446.56 43.5
 1 -1 2 2392.66 43.7
 1 -1 2 2426.96 43.4
 1 1 2 2335.97 43.6
 -1 1 -2 2431.26 43.4
 1 1 2 2445.56 43.8
 -3 -1 -2 204.48 4.1
 -3 -1 -2 207.78 4.3
 3 -1 2 212.68 4.4
 3 -1 2 213.18 4.1
 3 1 2 213.88 4.3
 -3 1 -2 208.08 4.3
 3 1 2 214.58 4.3
 -3 1 -2 206.48 4.3
 -5 -1 -2 628.54 12
 5 -1 2 645.94 12.2
 -5 -1 -2 630.24 12.1
 5 -1 2 633.54 11.9
 -5 1 -2 641.34 12
 -5 1 -2 639.54 12.1
 5 1 2 636.04 12.1
 5 1 2 637.54 12.1
 7 -1 2 11.4 1
 -7 -1 -2 11.5 0.9
 7 -1 2 12.6 0.9
 -7 -1 -2 10.6 0.9
 7 1 2 10.5 0.9
 7 1 2 11.4 1
 -7 1 -2 8.3 0.8
 -7 1 -2 10.3 0.9
 -9 -1 -2 83.19 2.6
 9 -1 2 89.29 2.8
 9 -1 2 85.99 2.5
 -9 -1 -2 90.69 2.6
 9 1 2 88.39 2.7
 9 1 2 88.29 2.7
 -9 1 -2 83.69 2.6
 -9 1 -2 86.89 2.5
 -11 -1 -2 7.9 1
 -11 -1 -2 5.2 1
 11 -1 2 5.5 0.9
 11 -1 2 8.2 1.2
 11 1 2 6.6 1
 -11 1 -2 6.6 0.9
 -11 1 -2 6.1 1
 11 1 2 6.5 1
 -13 -1 -2 6.6 1
 13 -1 2 4.6 1.1
 -13 -1 -2 8.3 1.2
 13 1 2 5.7 1.1
 -13 1 -2 4.5 1.1
 -13 1 -2 6 1
 13 1 2 8.6 1.2
 15 -1 2 6.5 1.3
 -15 -1 -2 5.9 1.2
 15 1 2 7.7 1.4
 -15 1 -2 7.3 1.4
 15 1 2 11.7 1.6
 17 -1 2 2.8 1.3
 -17 -1 -2 2.6 1.2
 17 1 2 1.3 1.1
 -17 1 -2 0.4 1.2
 19 -1 2 1.6 1.3
 -19 -1 -2 0.2 1.2
 -19 1 -2 2.2 1.4
 -21 -1 -2 -0.3 1.3
 -21 1 -2 1.9 1.5
 -22 -2 2 -0.3 1.3
 -22 2 2 1.2 1.5
 -20 -2 2 2.1 1.3
 20 -2 -2 3.1 1.3
 -20 2 2 1.3 1.4
 20 2 -2 1.4 1.4
 18 -2 -2 10.3 1.6
 -18 -2 2 8 1.4
 18 -2 -2 11 1.7
 -18 2 2 11.1 1.7
 18 2 -2 7.9 1.7
 16 -2 -2 5 1.2
 -16 -2 2 4.3 1.1
 16 -2 -2 5.6 1.2
 16 2 -2 4.4 1.3
 16 2 -2 5.6 1.1
 -16 2 2 5.7 1.2
 14 -2 -2 21.2 1.8
 -14 -2 2 26.3 1.8
 14 -2 -2 26.7 1.9
 -14 2 2 27.1 2
 14 2 -2 23.9 2
 14 2 -2 23.7 1.7
 12 -2 -2 20.7 1.6
 -12 -2 2 19.1 1.2
 -12 -2 2 18.8 1.5
 12 -2 -2 22 1.6
 -12 2 2 20.8 1.6
 12 2 -2 20.5 1.7
 12 2 -2 21.3 1.3
 10 -2 -2 8 1
 10 -2 -2 8.3 1
 -10 -2 2 9.5 1
 -10 -2 2 7.2 0.7
 -10 2 2 8.5 0.6
 -10 2 2 7.8 0.9
 10 2 -2 7.8 1.1
 10 2 -2 8.3 0.9
 -8 -2 2 108.09 2.6
 -8 -2 2 113.19 2.9
 8 -2 -2 109.79 2.9
 8 2 -2 102.99 3
 -8 2 2 105.49 2.3
 8 2 -2 111.29 2.7
 -8 2 2 107.19 2.9
 -6 -2 2 739.63 14.2
 6 -2 -2 759.42 14.3
 -6 -2 2 735.93 13.9
 -6 2 2 779.12 14.3
 6 2 -2 755.02 14.3
 6 2 -2 749.42 13.9
 -6 2 2 756.32 13.6
 -6 2 2 738.63 14
 -4 -2 2 1281.57 23.3
 -4 -2 2 1277.67 23.2
 4 -2 -2 1258.07 23.4
 -4 2 2 1274.97 23.3
 4 2 -2 1274.67 23
 -4 2 2 1298.57 23.3
 4 2 -2 1278.57 23.5
 2 -2 -2 45.9 1
 -2 -2 2 47.1 1.2
 -2 -2 2 47.4 1.2
 2 -2 -2 44.4 1.3
 -2 -2 2 47.1 1
 -2 2 2 45.3 1.2
 2 2 -2 45.9 1.3
 -2 2 2 45.8 1.1
 0 -2 2 994.5 18.2
 0 -2 2 1000 18.1
 0 -2 -2 1005.9 18.1
 0 2 2 1011.5 18.2
 0 2 -2 984.5 18.2
 0 2 2 987.7 18.2
 0 2 -2 1006.9 18
 2 -2 2 1912.01 34.9
 -2 -2 -2 1863.91 34.8
 -2 -2 -2 1913.51 34.9
 2 -2 2 1914.91 34.8
 2 -2 2 2001.6 34.7
 2 2 2 1933.71 34.8
 2 2 2 1944.31 34.9
 -2 2 -2 1920.31 34.9
 -4 -2 -2 327.77 6.4
 4 -2 2 331.47 6.6
 4 -2 2 324.67 6.1
 -4 -2 -2 319.17 6.2
 -4 2 -2 318.37 6.5
 4 2 2 315.17 6.5
 4 2 2 316.87 6.4
 -6 -2 -2 0.9 0.4
 6 -2 2 1.1 0.4
 6 -2 2 1.1 0.5
 -6 -2 -2 0.6 0.4
 -6 2 -2 0.8 0.4
 -6 2 -2 0.5 0.5
 6 2 2 0.2 0.5
 6 2 2 1 0.5
 -8 -2 -2 -0.1 0.5
 8 -2 2 1 0.5
 -8 -2 -2 0.4 0.5
 8 -2 2 0.5 0.6
 8 2 2 -0.1 0.5
 8 2 2 0.1 0.6
 -8 2 -2 0.9 0.6
 -8 2 -2 0.4 0.5
 10 -2 2 33.5 1.8
 -10 -2 -2 31.3 1.6
 -10 -2 -2 31.2 1.6
 10 -2 2 31.4 1.6
 10 2 2 37 1.8
 -10 2 -2 33.5 1.8
 10 2 2 36 1.7
 -10 2 -2 34.4 1.6
 -12 -2 -2 77.29 2.6
 -12 -2 -2 78.79 2.7
 12 -2 2 71.29 2.6
 12 -2 2 71.49 2.9
 -12 2 -2 71.29 2.7
 12 2 2 75.59 2.8
 12 2 2 71.19 2.7
 -12 2 -2 73.29 2.4
 -14 -2 -2 5.7 1.1
 14 -2 2 5.5 1.2
 -14 -2 -2 5.6 1
 14 2 2 6 1.2
 -14 2 -2 6.1 1.3
 14 2 2 3.9 1.1
 -16 -2 -2 2.3 1.1
 16 -2 2 5.2 1.4
 -16 2 -2 2.3 1.2
 16 2 2 1.1 1.2
 16 2 2 2.2 1.1
 18 -2 2 3.1 1.3
 -18 -2 -2 2.1 1.2
 -18 2 -2 2.6 1.2
 20 -2 2 1.4 1.4
 -20 -2 -2 2.5 1.4
 -20 2 -2 1.6 1.4
 -21 -3 2 -1.6 1.3
 21 -3 -2 -0.1 1.2
 -21 3 2 0.4 1.2
 21 3 -2 1 1.6
 -19 -3 2 1 1.1
 19 -3 -2 0.7 1.1
 -19 3 2 0.8 1.2
 19 3 -2 2.8 1.5
 17 -3 -2 3.8 1.2
 17 -3 -2 4.2 1.3
 -17 -3 2 3.6 1.1
 17 3 -2 1.9 1.3
 -17 3 2 1.8 1.1
 -15 -3 2 0.3 0.8
 15 -3 -2 0 0.9
 15 -3 -2 -0.4 0.9
 -15 3 2 0.7 1
 15 3 -2 0 1.1
 15 3 -2 -0.2 0.8
 -13 -3 2 4.1 0.9
 13 -3 -2 3.1 0.9
 -13 -3 2 4.5 0.8
 13 -3 -2 6.3 1.1
 13 3 -2 5 0.9
 -13 3 2 5.6 1
 13 3 -2 5.4 1.2
 -11 -3 2 10.7 1.1
 11 -3 -2 10.9 1.1
 11 -3 -2 10.4 1.2
 -11 -3 2 11.6 1
 11 3 -2 10.7 1.3
 11 3 -2 11.3 1
 -11 3 2 11.7 1.3
 9 -3 -2 70.39 2.4
 -9 -3 2 75.09 2.3
 -9 -3 2 71.39 2
 -9 3 2 72.79 2.4
 9 3 -2 66.69 2.4
 9 3 -2 71.79 2
 -9 3 2 69.89 1.7
 7 -3 -2 274.07 5.9
 -7 -3 2 278.17 5.6
 -7 -3 2 272.97 5.8
 -7 3 2 273.67 5.7
 7 3 -2 276.57 5.5
 -7 3 2 277.97 5.9
 7 3 -2 278.47 6
 -7 3 2 276.37 5.2
 5 -3 -2 1.2 0.5
 5 -3 -2 1.6 0.2
 -5 -3 2 0.9 0.4
 -5 -3 2 0.3 0.4
 5 3 -2 1.5 0.3
 5 3 -2 0.7 0.5
 -5 3 2 1 0.4
 3 -3 -2 71.29 1.9
 -3 -3 2 70.19 1.8
 3 -3 -2 73.79 1.5
 -3 -3 2 72.19 1.8
 -3 3 2 71.89 1.8
 3 3 -2 73.29 1.9
 -3 3 2 71.79 1.8
 -1 -3 2 1409.16 25.5
 1 -3 -2 1366.86 25.4
 1 -3 -2 1387.46 25.5
 -1 -3 2 1408.26 25.3
 -1 3 2 1408.46 25.3
 -1 3 2 1420.76 25.5
 1 3 -2 1425.86 25.4
 1 -3 2 -0.1 0.4
 1 -3 2 0.2 0.4
 -1 3 -2 0.2 0.2
 -1 3 -2 0.7 0.5
 3 -3 2 473.75 9.2
 -3 -3 -2 468.75 8.8
 3 -3 2 476.45 9
 -3 -3 -2 463.45 9.1
 3 3 2 479.75 9
 -3 3 -2 488.05 9.2
 3 3 2 477.65 9.2
 5 -3 2 0.9 0.4
 5 -3 2 0.6 0.3
 -5 -3 -2 0.1 0.3
 -5 -3 -2 0.3 0.4
 5 -3 2 0.7 0.5
 5 3 2 -0.1 0.5
 -5 3 -2 0.7 0.5
 5 3 2 0.5 0.4
 7 -3 2 256.07 5.8
 -7 -3 -2 259.07 5.6
 -7 -3 -2 262.37 5.5
 7 -3 2 253.27 5.3
 7 3 2 262.67 5.8
 7 3 2 251.77 5.5
 -7 3 -2 256.97 5.4
 -7 3 -2 250.77 5.7
 9 -3 2 5.4 0.9
 -9 -3 -2 3 0.7
 -9 -3 -2 3.2 0.7
 9 -3 2 4.3 0.7
 9 3 2 4.6 0.9
 9 3 2 4.5 0.8
 -9 3 -2 2.9 0.8
 -9 3 -2 3.2 0.7
 -11 -3 -2 1.4 0.7
 11 -3 2 0 0.6
 11 -3 2 0.8 0.7
 -11 -3 -2 -0.1 0.6
 -11 3 -2 0.4 0.8
 11 3 2 -0.6 0.6
 11 3 2 1.7 0.8
 -11 3 -2 1 0.7
 -13 -3 -2 1.6 0.9
 -13 -3 -2 1.4 0.8
 13 -3 2 1.4 0.9
 -13 3 -2 2.2 1
 13 3 2 0.9 0.8
 13 3 2 2.3 1
 -15 -3 -2 1.7 0.9
 15 -3 2 -0.9 0.9
 -15 -3 -2 0.3 0.9
 15 3 2 0.5 1.1
 15 3 2 0.4 0.9
 -15 3 -2 0.2 0.9
 17 -3 2 -0.2 1.1
 -17 -3 -2 -1.3 0.9
 -17 3 -2 -0.8 1.1
 17 3 2 -1.2 1.1
 -19 -3 -2 2 1.3
 19 -3 2 1.2 1.4
 -19 3 -2 1.3 1.2
 21 -3 2 3 1.6
 -21 3 -2 -0.9 1.5
 22 -4 -2 -0.2 1.4
 -22 -4 2 0.6 1.5
 22 4 -2 -0.5 1.6
 -22 4 2 -1 2
 -20 -4 2 1 1.3
 20 -4 -2 -0.4 1.2
 -20 4 2 0.4 1.2
 20 4 -2 0.9 1.4
 18 -4 -2 4.4 1.4
 -18 -4 2 8.5 1.6
 18 4 -2 4.6 1.6
 -18 4 2 5.7 1.5
 16 -4 -2 -0.9 0.9
 -16 -4 2 0.4 0.9
 16 -4 -2 0.3 1
 16 4 -2 1.5 1.1
 -16 4 2 0 1
 14 -4 -2 2.7 1
 -14 -4 2 1.6 0.9
 14 -4 -2 2.3 1
 -14 -4 2 3.3 0.9
 -14 4 2 4.3 1.1
 14 4 -2 3.4 1.2
 -12 -4 2 13.1 1.1
 12 -4 -2 11.8 1.3
 -12 -4 2 12.5 1.3
 12 -4 -2 14.2 1.3
 12 4 -2 13.6 1.4
 -12 4 2 13.7 1.4
 12 4 -2 13 1.1
 -10 -4 2 0.3 0.5
 10 -4 -2 0.2 0.7
 -10 -4 2 0.9 0.6
 -10 4 2 1 0.7
 -10 4 2 0.2 0.3
 10 4 -2 0.6 0.5
 -10 4 2 1.5 0.6
 10 4 -2 1.3 0.8
 -8 -4 2 116.59 3.1
 -8 -4 2 122.19 3
 8 -4 -2 118.99 3.3
 -8 4 2 118.89 3.2
 8 4 -2 118.79 3.3
 -8 4 2 118.19 2.9
 8 4 -2 118.49 2.7
 -8 4 2 117.79 2.5
 -6 -4 2 841.42 15.9
 -6 -4 2 833.92 15.7
 6 -4 -2 838.92 16.1
 6 -4 -2 843.72 15.3
 -6 4 2 836.12 16
 -6 4 2 849.52 15.7
 6 4 -2 845.92 15.4
 6 4 -2 853.41 16.1
 4 -4 -2 297.87 6.1
 -4 -4 2 299.27 6
 -4 -4 2 294.17 6
 4 -4 -2 299.57 5.6
 -4 4 2 299.17 6
 4 4 -2 311.17 6.2
 -4 4 2 295.97 5.9
 2 -4 -2 138.19 3.1
 -2 -4 2 139.49 2.7
 2 -4 -2 142.59 2.9
 -2 -4 2 140.69 3.1
 -2 -4 2 141.29 3.1
 2 4 -2 139.99 3.1
 -2 4 2 142.89 3.1
 -2 4 2 138.19 3
 0 -4 2 432.56 8.2
 0 -4 2 437.46 8.4
 0 -4 -2 437.16 8.4
 0 -4 -2 444.06 8.3
 0 4 2 444.06 8.5
 0 4 -2 435.66 8.2
 0 4 2 444.76 8.2
 0 4 -2 436.56 8.5
 2 -4 2 489.45 9.1
 2 -4 2 473.25 9.2
 -2 -4 -2 472.25 9.2
 -2 -4 -2 472.25 8.8
 -2 4 -2 477.75 9.3
 2 4 2 482.45 9
 2 4 2 475.45 9.3
 -2 4 -2 475.25 8.7
 -4 -4 -2 1.1 0.5
 -4 -4 -2 0.8 0.3
 4 -4 2 0.5 0.5
 4 -4 2 0.5 0.4
 -4 4 -2 -0.5 0.4
 -4 4 -2 1.1 0.2
 4 4 2 -0.7 0.5
 4 4 2 0.6 0.4
 6 -4 2 -0.2 0.3
 6 -4 2 0.1 0.5
 -6 -4 -2 0.6 0.4
 -6 -4 -2 0.1 0.5
 6 -4 2 0.2 0.4
 6 4 2 0.3 0.4
 6 4 2 0.5 0.6
 -6 4 -2 0.1 0.6
 -8 -4 -2 0.3 0.5
 8 -4 2 0.2 0.7
 8 -4 2 0.8 0.5
 -8 -4 -2 0.5 0.6
 -8 4 -2 0.4 0.5
 -8 4 -2 -0.7 0.5
 8 4 2 0.3 0.7
 8 4 2 0.4 0.5
 -10 -4 -2 0.9 0.7
 10 -4 2 -0.2 0.7
 -10 -4 -2 -0.6 0.6
 10 -4 2 0.4 0.6
 -10 4 -2 0.8 0.8
 10 4 2 -0.5 0.5
 10 4 2 -0.6 0.8
 -10 4 -2 0.4 0.6
 12 -4 2 2.2 1
 -12 -4 -2 0.9 0.8
 -12 -4 -2 1.6 0.8
 12 4 2 1.5 0.8
 -12 4 -2 1 0.9
 12 4 2 0.6 0.8
 -14 -4 -2 1 0.9
 -14 -4 -2 2.6 1
 14 -4 2 1.4 1
 -14 4 -2 2.3 1.2
 14 4 2 0.4 1.1
 14 4 2 1.9 1
 16 -4 2 0.9 1.2
 -16 -4 -2 0.8 1
 16 4 2 0.4 1.2
 -16 4 -2 -0.6 1.1
 -18 -4 -2 -1.4 0.9
 18 -4 2 0.9 1.3
 -18 4 -2 -0.2 1.3
 18 4 2 -0.2 1.3
 20 -4 2 0.7 1.4
 -20 4 -2 -1.1 1.3
 -21 -5 2 -1.2 1.3
 21 -5 -2 0.1 1.3
 21 5 -2 1.9 1.6
 -21 5 2 -1.5 1.4
 19 -5 -2 1 1.3
 -19 -5 2 1.4 1.1
 -19 5 2 -0.6 1.3
 19 5 -2 -1 1.4
 -17 -5 2 1.2 1.1
 17 -5 -2 -0.3 1.1
 17 5 -2 -0.8 1.1
 -17 5 2 -0.7 1.1
 15 -5 -2 0.5 1
 -15 -5 2 0.9 0.9
 15 -5 -2 1.2 0.9
 -15 5 2 1.4 1.1
 15 5 -2 0.8 1.1
 -13 -5 2 31.4 1.7
 13 -5 -2 29.9 1.8
 13 -5 -2 33.4 2.1
 -13 -5 2 34.6 1.9
 -13 5 2 31.3 1.9
 13 5 -2 35.9 2.2
 -11 -5 2 56.99 2.1
 -11 -5 2 56.79 2.2
 11 -5 -2 61.29 2.5
 11 5 -2 64.49 2.6
 -11 5 2 57.59 2.4
 11 5 -2 59.89 1.9
 -9 -5 2 95.29 2.7
 9 -5 -2 100.89 3.1
 -9 -5 2 96.69 2.8
 9 5 -2 98.99 3.1
 9 5 -2 94.19 2.3
 -9 5 2 95.29 2.2
 -9 5 2 93.49 2.6
 -9 5 2 97.29 2.9
 -7 -5 2 305.17 6.3
 7 -5 -2 303.57 5.8
 7 -5 -2 297.87 6.6
 -7 -5 2 303.97 6.4
 -7 5 2 303.47 6.5
 7 5 -2 309.77 6.7
 7 5 -2 305.47 5.8
 -7 5 2 308.77 6.2
 -5 -5 2 47.4 1.6
 5 -5 -2 47.6 1.2
 -5 -5 2 47.3 1.5
 5 -5 -2 42.9 1.6
 -5 5 2 48.1 1.5
 5 5 -2 45.1 1.7
 -5 5 2 50.39 1.6
 -3 -5 2 17.1 0.9
 -3 -5 2 17.4 0.9
 3 -5 -2 15.2 1
 3 -5 -2 18.6 0.7
 -3 5 2 17.7 0.9
 -3 5 2 18.7 0.9
 3 5 -2 19.3 1
 1 -5 -2 548.15 10.3
 1 -5 -2 555.04 10.4
 -1 -5 2 553.14 10.4
 -1 -5 2 547.75 10.1
 -1 5 2 545.65 10.4
 -1 5 2 537.25 10.2
 1 5 -2 539.85 10.3
 1 5 -2 544.75 10.5
 1 -5 2 67.59 1.8
 1 -5 2 72.89 1.9
 -1 -5 -2 70.99 1.9
 -1 5 -2 68.99 1.6
 1 5 2 70.99 2
 1 5 2 74.39 1.7
 -1 5 -2 68.89 2
 -3 -5 -2 100.39 2.6
 3 -5 2 102.99 2.6
 3 -5 2 101.39 2.4
 -3 -5 -2 97.19 2.2
 3 5 2 101.09 2.3
 -3 5 -2 99.69 2.7
 -3 5 -2 99.69 2.1
 3 5 2 98.69 2.7
 -5 -5 -2 316.57 6.3
 5 -5 2 313.37 6.4
 -5 -5 -2 319.07 6.7
 5 -5 2 320.67 6.8
 5 5 2 311.37 6.8
 -5 5 -2 315.17 6.7
 5 5 2 321.97 6.4
 -5 5 -2 316.87 6
 7 -5 2 161.78 4.2
 7 -5 2 163.48 3.7
 -7 -5 -2 161.38 3.7
 7 -5 2 159.28 3.5
 -7 -5 -2 164.08 4
 7 5 2 165.68 4.2
 -7 5 -2 160.08 4.1
 7 5 2 165.98 3.8
 9 -5 2 159.98 4.4
 -9 -5 -2 157.88 3.9
 -9 -5 -2 157.88 4.1
 9 -5 2 154.58 3.6
 -9 5 -2 150.08 4.2
 -9 5 -2 158.28 3.8
 9 5 2 154.28 3.9
 9 5 2 156.08 4.3
 -11 -5 -2 72.29 2.5
 -11 -5 -2 65.89 2.4
 11 -5 2 68.59 2.9
 11 5 2 68.09 2.8
 -11 5 -2 70.19 2.3
 -11 5 -2 71.69 2.7
 11 5 2 66.49 2.4
 13 -5 2 18.2 1.8
 -13 -5 -2 19.3 1.6
 -13 -5 -2 21.1 1.7
 13 5 2 19.1 1.9
 -13 5 -2 20.5 1.9
 13 5 2 16.5 1.5
 15 -5 2 17 1.9
 -15 -5 -2 16.5 1.7
 -15 -5 -2 19.4 1.8
 -15 5 -2 18.7 2
 15 5 2 19.7 2.1
 17 -5 2 -1.2 1.1
 -17 -5 -2 0.2 1
 -17 5 -2 -2.3 1.1
 17 5 2 1 1.4
 19 -5 2 3.2 1.5
 19 5 2 3.5 1.9
 -19 5 -2 0.3 1.5
 -22 -6 2 -0.9 1.3
 -20 -6 2 1.4 1.3
 20 -6 -2 2.7 1.4
 20 6 -2 0.2 1.5
 -20 6 2 -0.2 1.4
 18 -6 -2 12.7 1.9
 -18 -6 2 12.3 1.6
 18 6 -2 13.8 2.1
 -18 6 2 10.7 1.8
 -16 -6 2 26.1 2.1
 16 -6 -2 30 2.5
 16 6 -2 26.4 2.5
 -16 6 2 29.9 2.3
 14 -6 -2 -0.4 1
 14 -6 -2 -0.4 0.9
 -14 -6 2 -0.1 0.8
 -14 -6 2 0.9 0.8
 -14 6 2 -0.1 0.9
 14 6 -2 -1 1
 12 -6 -2 9.2 1.3
 -12 -6 2 8.2 1.1
 -12 -6 2 10.3 1.1
 -12 6 2 9.8 1.3
 12 6 -2 9.8 1.4
 -10 -6 2 4.9 0.8
 10 -6 -2 4.7 1
 -10 -6 2 5.1 0.8
 -10 6 2 5.2 0.9
 -10 6 2 4.9 0.8
 10 6 -2 4.3 1
 10 6 -2 4 0.6
 8 -6 -2 11.3 1.1
 -8 -6 2 12.1 1
 -8 -6 2 11.7 1
 8 -6 -2 12.1 0.7
 -8 6 2 10.9 1.1
 8 6 -2 11.8 0.6
 8 6 -2 13.9 1.3
 -8 6 2 12.4 0.9
 -6 -6 2 2.6 0.6
 6 -6 -2 1.7 0.6
 6 -6 -2 1.5 0.4
 -6 -6 2 2 0.6
 6 6 -2 3.1 0.7
 -6 6 2 0.9 0.5
 -6 6 2 2 0.5
 -4 -6 2 27.4 1.2
 4 -6 -2 28.9 1.3
 -4 -6 2 27.2 1.2
 4 -6 -2 27.2 1
 -4 6 2 28.4 1.2
 -4 6 2 28.3 1.2
 4 6 -2 29.8 1.4
 2 -6 -2 9.9 0.7
 -2 -6 2 11.5 0.8
 -2 -6 2 10.2 0.5
 2 -6 -2 11 0.8
 -2 6 2 8.9 0.8
 2 6 -2 9.5 0.9
 -2 6 2 10.5 0.8
 2 6 -2 11.6 0.8
 0 -6 2 11.9 0.7
 0 -6 -2 9.9 0.7
 0 -6 2 9.6 0.8
 0 -6 -2 11.6 0.8
 0 6 -2 12.1 0.7
 0 6 2 10.9 0.7
 0 6 2 13.8 1
 0 6 -2 11.5 0.9
 2 -6 2 1191.18 21.8
 2 -6 2 1166.58 21.7
 -2 -6 -2 1172.18 21.8
 -2 6 -2 1179.78 22
 -2 6 -2 1173.98 21.4
 2 6 2 1162.98 22
 2 6 2 1182.28 21.6
 -4 -6 -2 0 0.3
 4 -6 2 -0.4 0.5
 4 -6 2 -0.2 0.4
 -4 -6 -2 0.4 0.5
 -4 6 -2 0.8 0.3
 4 6 2 0.7 0.6
 -4 6 -2 0 0.6
 4 6 2 0.3 0.4
 6 -6 2 2.9 0.6
 -6 -6 -2 1.6 0.6
 6 -6 2 1.8 0.7
 -6 -6 -2 2.8 0.5
 -6 6 -2 3.1 0.8
 6 6 2 1.6 0.5
 6 6 2 2.9 0.8
 -6 6 -2 2.9 0.4
 8 -6 2 41.1 1.6
 -8 -6 -2 39.6 1.8
 8 -6 2 41.6 2
 8 -6 2 40 1.4
 -8 -6 -2 38.6 1.6
 8 6 2 40 1.9
 -8 6 -2 36.6 1.8
 8 6 2 37.2 1.5
 -10 -6 -2 17.6 1.5
 -10 -6 -2 19.7 1.3
 10 -6 2 20.1 1.7
 -10 6 -2 21.9 1.4
 10 6 2 24.7 1.9
 10 6 2 22.5 1.4
 -10 6 -2 23.9 1.8
 -12 -6 -2 2.5 0.8
 -12 -6 -2 0.5 0.7
 12 -6 2 0.4 0.9
 12 6 2 3.1 0.9
 -12 6 -2 4.6 1.1
 12 6 2 2.4 1.1
 -14 -6 -2 1.2 0.9
 -14 -6 -2 0.2 1
 14 -6 2 -0.2 1
 14 6 2 1.3 1.3
 -14 6 -2 -0.9 0.9
 16 -6 2 1.9 1.3
 -16 -6 -2 -2 0.9
 -16 -6 -2 -0.1 1
 16 6 2 0.6 1.2
 -16 6 -2 1.4 1.3
 18 -6 2 -1.9 1.2
 18 6 2 -0.1 1.5
 -18 6 -2 -0.1 1.3
 20 -6 2 0.1 1.4
 -20 6 -2 -1.9 1.2
 -21 -7 2 1.2 1.4
 21 -7 -2 0.6 1.3
 -21 7 2 1.4 1.6
 21 7 -2 1.1 1.8
 19 -7 -2 3.2 1.4
 -19 -7 2 4 1.3
 -19 7 2 4.5 1.5
 19 7 -2 4.2 1.8
 17 -7 -2 1.2 1.1
 -17 -7 2 0.8 1
 17 7 -2 0.9 1.2
 -17 7 2 1 1.2
 15 -7 -2 3.6 1.3
 -15 -7 2 0.4 0.9
 -15 -7 2 3 0.9
 -15 7 2 2 1
 15 7 -2 3.2 1.3
 13 -7 -2 8.8 1.4
 -13 -7 2 7.4 1.1
 -13 -7 2 7.1 1.2
 13 7 -2 4.3 1.2
 -13 7 2 6.1 1.2
 -11 -7 2 14.3 1.3
 11 -7 -2 12.9 1.4
 -11 -7 2 12.7 1.3
 -11 7 2 14.4 1.4
 -11 7 2 12.2 1.1
 11 7 -2 15.8 1.7
 9 -7 -2 152.88 3.3
 9 -7 -2 155.88 4.3
 -9 -7 2 155.78 4
 -9 -7 2 153.48 4
 -9 7 2 157.28 4.2
 9 7 -2 159.98 4.4
 -9 7 2 156.98 3.8
 -7 -7 2 300.37 6.6
 -7 -7 2 311.77 6.6
 7 -7 -2 307.77 6.9
 7 -7 -2 312.67 6.1
 -7 7 2 313.97 6.4
 7 7 -2 311.27 7
 -7 7 2 306.27 6.7
 7 7 -2 304.27 5.7
 -5 -7 2 21.3 1.2
 5 -7 -2 21.8 0.9
 -5 -7 2 21.8 1.1
 5 -7 -2 20.6 1.3
 -5 7 2 20.1 1.1
 -5 7 2 20.7 1.2
 5 7 -2 21 1.4
 3 -7 -2 -0.5 0.3
 -3 -7 2 -0.3 0.5
 3 -7 -2 -0.3 0.5
 -3 -7 2 0.2 0.4
 -3 -7 2 0.3 0.2
 -3 7 2 0.1 0.4
 3 7 -2 -0.3 0.5
 -3 7 2 0.8 0.5
 1 -7 -2 73.19 2
 1 -7 -2 75.69 2.1
 -1 -7 2 72.89 1.8
 -1 -7 2 76.19 2.1
 -1 7 2 73.49 2.2
 1 7 -2 77.29 2.1
 1 7 -2 68.99 2.2
 -1 7 2 73.69 2
 1 -7 2 159.28 3.6
 1 -7 2 158.28 3.6
 -1 -7 -2 160.68 3.7
 -1 -7 -2 156.38 3.5
 1 7 2 154.68 3.8
 1 7 2 158.68 3.5
 -1 7 -2 155.28 3.8
 -1 7 -2 155.98 3.4
 -3 -7 -2 298.67 6.1
 -3 -7 -2 281.07 5.6
 3 -7 2 277.27 6
 3 -7 2 278.27 5.9
 3 7 2 285.67 5.7
 -3 7 -2 269.27 6.1
 3 7 2 280.67 6.2
 -3 7 -2 279.87 5.5
 -5 -7 -2 55.99 2
 5 -7 2 55.09 1.8
 -5 -7 -2 58.09 1.7
 5 -7 2 54.09 2
 5 7 2 55.39 1.7
 5 7 2 57.49 2.2
 -5 7 -2 54.99 2.1
 -5 7 -2 55.89 1.5
 7 -7 2 83.99 2.4
 7 -7 2 82.49 2.8
 -7 -7 -2 80.89 2.7
 -7 -7 -2 85.09 2.4
 -7 7 -2 83.39 2.8
 7 7 2 83.69 2.3
 -7 7 -2 81.39 2
 7 7 2 77.79 2.8
 9 -7 2 2.1 0.8
 9 -7 2 4.4 0.8
 -9 -7 -2 3.2 0.9
 -9 -7 -2 4.6 0.8
 9 7 2 5.4 0.8
 -9 7 -2 2.2 0.8
 9 7 2 6.5 1.2
 -11 -7 -2 0.2 0.7
 -11 -7 -2 0.7 0.8
 11 -7 2 0.1 0.9
 11 7 2 1.1 1
 -11 7 -2 -2.2 0.8
 13 -7 2 16.2 1.9
 -13 -7 -2 16.2 1.6
 -13 -7 -2 12.6 1.3
 13 7 2 14.6 1.8
 -13 7 -2 14.9 1.7
 15 -7 2 1.6 1.3
 -15 -7 -2 3.1 1.2
 -15 -7 -2 2.4 1
 15 7 2 3.6 1.4
 -15 7 -2 3.1 1.3
 17 -7 2 1.1 1.4
 -17 7 -2 0.9 1.4
 17 7 2 4.9 1.8
 19 -7 2 -1.5 1.3
 -19 7 -2 0.8 1.5
 19 7 2 1.7 1.8
 -20 -8 2 2.4 1.3
 20 -8 -2 -0.9 1.4
 -20 8 2 -0.9 1.4
 20 8 -2 0.9 1.7
 -18 -8 2 2.9 1.3
 18 -8 -2 0.6 1.3
 18 8 -2 5.6 1.7
 -18 8 2 1.2 1.2
 -16 -8 2 -0.4 1
 16 -8 -2 2.2 1.3
 -16 -8 2 3.2 1.2
 -16 8 2 2 1.2
 16 8 -2 3.1 1.4
 -14 -8 2 31.7 2
 -14 -8 2 31.1 2
 14 -8 -2 25.2 2.2
 14 8 -2 28.9 2.3
 -14 8 2 28.3 2.2
 -12 -8 2 22.5 1.7
 12 -8 -2 25.3 2
 -12 -8 2 28.7 1.7
 -12 8 2 25.4 1.5
 -12 8 2 26.5 2
 12 8 -2 27.3 2.2
 -10 -8 2 62.69 2.3
 10 -8 -2 56.99 2.5
 -10 -8 2 56.69 2.3
 -10 8 2 56.69 2.1
 -10 8 2 59.79 2.4
 10 8 -2 55.79 2.5
 -8 -8 2 12.8 1.2
 8 -8 -2 15.3 1.4
 8 -8 -2 13.4 0.8
 -8 -8 2 14.3 1.2
 8 8 -2 15.1 1.5
 -8 8 2 12.7 1
 -8 8 2 14.5 1.3
 -6 -8 2 194.38 4.5
 6 -8 -2 193.58 4.1
 6 -8 -2 180.78 4.6
 -6 -8 2 187.38 4.4
 -6 8 2 188.08 4.6
 -6 8 2 189.68 4.3
 6 8 -2 186.88 4.7
 -4 -8 2 17.6 0.6
 4 -8 -2 17.2 1.2
 -4 -8 2 17.4 1.1
 -4 -8 2 16.6 1
 4 -8 -2 16.7 0.9
 4 8 -2 18.9 1.3
 -4 8 2 16.4 1.1
 -4 8 2 15.7 1
 2 -8 -2 114.79 3
 -2 -8 2 114.69 3
 -2 -8 2 110.79 2.5
 2 -8 -2 110.19 2.8
 -2 8 2 110.79 2.9
 -2 8 2 111.89 2.9
 2 8 -2 115.09 3
 2 8 -2 115.59 3.1
 0 -8 2 245.28 5.4
 0 -8 2 252.87 5.2
 0 -8 -2 255.77 5.4
 0 -8 -2 248.58 5.3
 0 8 2 256.57 5.6
 0 8 -2 247.28 5.6
 0 8 2 247.08 5.3
 0 8 -2 260.57 5.3
 2 -8 2 32.5 1.4
 -2 -8 -2 34.7 1.3
 -2 -8 -2 33.2 1.5
 2 -8 2 35.2 1.5
 2 8 2 33.8 1.6
 -2 8 -2 35 1.2
 2 8 2 33 1.3
 -2 8 -2 40.1 1.7
 -4 -8 -2 4.9 0.6
 4 -8 2 5.7 0.8
 4 -8 2 5.2 0.9
 -4 -8 -2 5 0.8
 4 8 2 5 0.6
 -4 8 -2 5.4 0.9
 4 8 2 3.7 0.8
 -4 8 -2 4.6 0.5
 6 -8 2 43.7 1.6
 6 -8 2 39 1.9
 -6 -8 -2 42 1.6
 -6 -8 -2 42.5 1.9
 -6 8 -2 40.6 1.3
 6 8 2 41.6 2.1
 -6 8 -2 44 2
 6 8 2 42.8 1.5
 8 -8 2 72.39 2.3
 8 -8 2 74.89 2.8
 -8 -8 -2 73.59 2.3
 -8 -8 -2 71.39 2.6
 8 8 2 71.69 2.2
 8 8 2 72.09 2.9
 -8 8 -2 72.39 2.7
 10 -8 2 -1 0.7
 10 -8 2 -0.2 0.7
 -10 -8 -2 0.2 0.6
 -10 -8 -2 -0.1 0.7
 -10 8 -2 0.5 0.8
 10 8 2 -0.7 0.9
 -12 -8 -2 27.6 1.9
 12 -8 2 27.1 2.2
 -12 -8 -2 30 1.8
 12 8 2 35.2 2.6
 -12 8 -2 25 2.1
 14 -8 2 -0.8 1.1
 -14 -8 -2 0.6 1.1
 14 8 2 0.7 1.2
 -14 8 -2 0.9 1.1
 16 -8 2 5.2 1.6
 -16 -8 -2 5.5 1.3
 16 8 2 4.4 1.5
 -16 8 -2 3.4 1.4
 18 -8 2 0.7 1.4
 18 8 2 -0.3 1.4
 -18 8 -2 1.4 1.4
 20 8 2 2.8 1.9
 -19 -9 2 1.2 1.3
 19 -9 -2 2.9 1.6
 -19 9 2 1.9 1.3
 19 9 -2 -1.3 1.5
 17 -9 -2 5.8 1.6
 -17 -9 2 2.6 1.2
 17 9 -2 0.9 1.5
 -17 9 2 3 1.3
 -15 -9 2 1.4 1
 15 -9 -2 0.1 1.2
 -15 -9 2 -0.7 0.9
 -15 9 2 -0.1 1
 15 9 -2 0.7 1.3
 13 -9 -2 0.1 0.9
 -13 -9 2 0.1 0.9
 -13 -9 2 0 0.9
 -13 9 2 0.1 0.9
 13 9 -2 0.9 1
 -11 -9 2 0.1 0.7
 11 -9 -2 0.4 0.9
 -11 -9 2 0.7 0.8
 11 9 -2 0.6 0.9
 -11 9 2 0.6 0.8
 -11 9 2 0.1 0.7
 -9 -9 2 165.28 4.4
 -9 -9 2 159.38 4.3
 9 -9 -2 164.78 4.6
 9 9 -2 165.78 4.8
 -9 9 2 165.68 4
 -9 9 2 176.48 4.6
 7 -9 -2 5.5 0.7
 7 -9 -2 4.1 0.9
 -7 -9 2 5.4 0.9
 -7 -9 2 5.1 0.8
 7 9 -2 3.7 0.9
 -7 9 2 7.5 0.9
 -7 9 2 4.4 0.9
 5 -9 -2 296.97 6.6
 -5 -9 2 297.47 6.5
 -5 -9 2 288.47 6.3
 5 -9 -2 294.97 6
 -5 9 2 296.17 6.3
 -5 9 2 297.17 6.5
 5 9 -2 277.47 6.6
 3 -9 -2 16.2 1
 3 -9 -2 12.8 1.1
 -3 -9 2 13.4 0.7
 -3 -9 2 15.4 1.2
 -3 9 2 14.4 1.1
 -3 9 2 14 1.1
 3 9 -2 11.7 1.1
 3 9 -2 11.4 1
 1 -9 -2 41.5 1.6
 -1 -9 2 40.5 1.6
 -1 -9 2 39.6 1.4
 1 -9 -2 40.3 1.6
 1 9 -2 43.7 1.8
 -1 9 2 38.9 1.7
 -1 9 2 44 1.6
 1 9 -2 42.3 1.7
 -1 -9 -2 99.39 2.8
 1 -9 2 97.19 2.6
 1 -9 2 95.79 2.7
 -1 -9 -2 96.89 2.6
 -1 9 -2 99.09 3
 -1 9 -2 101.09 2.6
 1 9 2 100.69 2.6
 1 9 2 101.29 2.9
 3 -9 2 18.5 1.3
 3 -9 2 20.6 1.2
 -3 -9 -2 17.9 1
 -3 -9 -2 20.4 1.3
 3 9 2 18.5 1.1
 -3 9 -2 17.6 0.9
 3 9 2 16.7 1.4
 -3 9 -2 17.2 1.4
 -5 -9 -2 100.29 2.7
 5 -9 2 102.89 3.2
 5 -9 2 108.69 2.9
 -5 -9 -2 102.19 3.1
 -5 9 -2 106.09 3.2
 5 9 2 102.79 2.6
 5 9 2 109.39 3.4
 -5 9 -2 106.49 2.5
 -7 -9 -2 0.1 0.7
 7 -9 2 0.4 0.6
 7 -9 2 0.2 0.8
 -7 -9 -2 0.3 0.5
 7 9 2 0 0.5
 -7 9 -2 0.7 0.8
 -7 9 -2 0.3 0.5
 7 9 2 1.4 0.8
 9 -9 2 38.3 1.8
 -9 -9 -2 44.3 2.1
 9 -9 2 37.8 2.1
 -9 -9 -2 40.6 1.8
 -9 9 -2 40 2.2
 9 9 2 42.2 2.4
 -11 -9 -2 36.9 2.2
 11 -9 2 43.5 2.6
 -11 -9 -2 36.6 1.9
 -11 9 -2 40.8 2.3
 11 9 2 40.8 2.6
 -13 -9 -2 2.5 1.1
 13 -9 2 0.9 1.2
 -13 9 -2 1.1 1.2
 13 9 2 1.5 1.2
 -15 -9 -2 0 1.1
 15 -9 2 -1.1 1.1
 15 9 2 -0.1 1.2
 -15 9 -2 0.7 1.1
 17 -9 2 4.5 1.6
 -17 -9 -2 2.5 1.4
 -17 9 -2 1 1.5
 17 9 2 3.1 1.7
 19 -9 2 1.8 1.6
 19 9 2 1.5 1.9
 -19 9 -2 2.9 1.7
 20 -10 -2 2.2 1.7
 20 10 -2 5.2 2.1
 -18 -10 2 1.5 1.3
 18 -10 -2 -0.8 1.2
 -18 10 2 0.7 1.4
 18 10 -2 2.2 1.5
 16 -10 -2 1.1 1.2
 -16 -10 2 3 1.2
 -16 -10 2 2 1.2
 -16 10 2 2.7 1.2
 16 10 -2 1.4 1.4
 14 -10 -2 1 1.2
 -14 -10 2 1 1
 -14 -10 2 0.9 1
 -14 10 2 0.6 1.1
 14 10 -2 0.6 1.2
 12 -10 -2 2.7 1.1
 -12 -10 2 2.4 0.9
 -12 -10 2 4.2 1
 12 10 -2 2.9 1.2
 -12 10 2 3.8 1.1
 10 -10 -2 1.4 0.9
 -10 -10 2 1.9 0.8
 -10 -10 2 1.3 0.8
 -10 10 2 0.3 0.8
 -10 10 2 0.9 0.7
 10 10 -2 2.7 1
 8 -10 -2 24.1 1.8
 8 -10 -2 20.4 1.1
 -8 -10 2 21.3 1.5
 -8 -10 2 19 1.6
 -8 10 2 21.5 1.3
 -8 10 2 23.9 1.6
 8 10 -2 20.1 1.8
 -6 -10 2 43.1 2
 6 -10 -2 42.1 2
 6 -10 -2 39.6 1.5
 -6 -10 2 41.1 1.8
 6 10 -2 43.9 2.1
 -6 10 2 47.4 1.8
 -6 10 2 46.6 1.9
 -4 -10 2 10.8 1.1
 -4 -10 2 10.3 0.6
 4 -10 -2 10.6 1.1
 4 -10 -2 9.2 0.9
 4 10 -2 13 1.2
 -4 10 2 10.4 1.1
 -4 10 2 9.6 1
 4 10 -2 10.2 1.2
 -2 -10 2 13.2 1.1
 2 -10 -2 11.1 1
 -2 -10 2 13 0.8
 2 -10 -2 12.1 1
 -2 10 2 11.4 1
 2 10 -2 12.7 1.2
 2 10 -2 13.1 1.2
 -2 10 2 14.4 1.1
 0 -10 2 23.7 1.3
 0 -10 -2 20.3 1.3
 0 -10 2 22 1.2
 0 -10 -2 21 1.2
 0 10 2 26.2 1.5
 0 10 -2 23.1 1.3
 0 10 2 22 1.3
 0 10 -2 20.1 1.5
 2 -10 2 19.7 1.3
 2 -10 2 18.6 1.3
 -2 -10 -2 17.2 1.1
 -2 -10 -2 18.4 1.3
 2 10 2 17.9 1.2
 2 10 2 18.1 1.4
 -2 10 -2 16.9 1.4
 -2 10 -2 18.2 1.1
 -4 -10 -2 3.1 0.8
 -4 -10 -2 0.9 0.5
 4 -10 2 0.6 0.6
 4 -10 2 1.5 0.7
 4 10 2 1.4 0.6
 -4 10 -2 0.8 0.8
 4 10 2 3 0.9
 -4 10 -2 1.2 0.5
 -6 -10 -2 0.2 0.5
 -6 -10 -2 1 0.7
 6 -10 2 -0.1 0.6
 6 -10 2 0.6 0.8
 -6 10 -2 -0.2 0.7
 6 10 2 0.5 0.8
 6 10 2 -0.2 0.5
 -6 10 -2 0.1 0.4
 8 -10 2 18.6 1.4
 -8 -10 -2 19.4 1.6
 -8 -10 -2 17.7 1.3
 8 -10 2 16.4 1.6
 -8 10 -2 21.2 1.9
 8 10 2 23.7 2
 -10 -10 -2 143.49 4.2
 -10 -10 -2 135.99 3.8
 10 -10 2 143.39 4.6
 -10 10 -2 136.29 4.4
 10 10 2 140.99 4.6
 12 -10 2 5 1.5
 -12 -10 -2 9.1 1.4
 12 10 2 9 1.8
 -12 10 -2 3.9 1.2
 14 -10 2 0.3 1.1
 -14 -10 -2 -1 1
 -14 10 -2 -0.4 1.1
 14 10 2 1.2 1.4
 16 -10 2 1.6 1.3
 -16 -10 -2 2.6 1.3
 16 10 2 1 1.4
 -16 10 -2 1.4 1.3
 18 -10 2 4.1 1.6
 -18 10 -2 4.9 1.8
 18 10 2 6.3 2.1
 19 -11 -2 1.8 1.7
 -19 11 2 0.6 1.4
 19 11 -2 -0.3 1.5
 -17 -11 2 2.7 1.3
 -17 -11 2 3.3 1.3
 17 -11 -2 1.4 1.5
 -17 11 2 2.5 1.4
 17 11 -2 0.5 1.4
 15 -11 -2 3.1 1.4
 -15 -11 2 5.7 1.3
 -15 -11 2 3.2 1.2
 15 11 -2 2.4 1.4
 -15 11 2 3.8 1.3
 13 -11 -2 10.5 1.7
 -13 -11 2 9.6 1.4
 -13 -11 2 9 1.3
 13 11 -2 7.8 1.6
 -13 11 2 12 1.6
 -11 -11 2 2.7 1
 11 -11 -2 2.6 1
 -11 -11 2 2.2 1
 -11 11 2 0.8 0.9
 11 11 -2 2.2 1.1
 -9 -11 2 124.79 3.8
 -9 -11 2 126.69 3.7
 9 -11 -2 120.09 4
 -9 11 2 120.79 3.9
 9 11 -2 119.89 4.1
 -9 11 2 122.99 3.4
 7 -11 -2 9.6 1.3
 7 -11 -2 9.8 0.9
 -7 -11 2 6.6 1.1
 -7 -11 2 7.7 1
 -7 11 2 8.6 1.2
 7 11 -2 7.8 1.3
 -7 11 2 8.8 1
 5 -11 -2 2.5 0.6
 -5 -11 2 2 0.8
 5 -11 -2 3.3 0.9
 -5 11 2 2 0.8
 5 11 -2 1.7 0.8
 -5 11 2 1.9 0.7
 5 11 -2 2.6 0.9
 -3 -11 2 20.8 1.4
 3 -11 -2 20.3 1.2
 3 -11 -2 19.2 1.4
 -3 -11 2 18.5 0.9
 3 11 -2 21.2 1.6
 3 11 -2 20.1 1.6
 -3 11 2 20.9 1.3
 -3 11 2 19.2 1.4
 1 -11 -2 0.7 0.6
 -1 -11 2 1.5 0.7
 -1 -11 2 1.9 0.5
 1 -11 -2 2 0.7
 1 11 -2 1 0.6
 1 11 -2 1.3 0.8
 -1 11 2 1 0.7
 -1 11 2 1.6 0.7
 1 -11 2 34.9 1.7
 1 -11 2 32.7 1.5
 -1 -11 -2 33.6 1.5
 -1 -11 -2 35.6 1.7
 -1 11 -2 32.8 1.5
 1 11 2 34.5 1.6
 -1 11 -2 32.8 1.7
 1 11 2 37.3 1.8
 3 -11 2 70.09 2.4
 -3 -11 -2 66.99 2.1
 3 -11 2 66.59 2.3
 -3 -11 -2 69.09 2.4
 -3 11 -2 65.49 2.5
 -3 11 -2 67.69 2
 3 11 2 66.09 2.3
 3 11 2 63.39 2.5
 5 -11 2 27.1 1.7
 5 -11 2 21.9 1.4
 -5 -11 -2 27.5 1.7
 -5 11 -2 24.7 1.2
 5 11 2 27.7 1.5
 -5 11 -2 24.1 1.8
 5 11 2 29.2 1.8
 -7 -11 -2 8.4 1
 7 -11 2 8.5 1
 7 -11 2 8.2 1.3
 -7 -11 -2 7.6 1.2
 -7 11 -2 11 1.4
 7 11 2 11.8 1.5
 9 -11 2 0.9 0.8
 -9 -11 -2 1 1
 -9 -11 -2 0.1 0.7
 9 -11 2 -0.8 1
 -9 11 -2 2.4 1.1
 9 11 2 1.5 1.1
 -11 -11 -2 -0.5 1
 11 -11 2 -0.3 1
 -11 11 -2 -1 0.9
 11 11 2 1.4 1.3
 13 -11 2 23.2 2.5
 -13 -11 -2 23.8 2.2
 13 11 2 18.7 2.2
 -13 11 -2 22 2.2
 15 -11 2 1.4 1.4
 -15 -11 -2 0.5 1.2
 15 11 2 -2.2 1.4
 -15 11 -2 -1.9 1
 17 -11 2 7.1 1.9
 -17 -11 -2 4.3 1.6
 17 11 2 4.8 1.8
 -17 11 -2 6.7 1.8
 18 -12 -2 0.9 1.4
 18 12 -2 1.1 1.5
 -18 12 2 1.7 1.4
 -16 -12 2 3.9 1.3
 16 -12 -2 4.1 1.6
 -16 -12 2 2.6 1.4
 -16 12 2 3.6 1.6
 16 12 -2 2.9 1.7
 -14 -12 2 -0.2 0.9
 14 -12 -2 0.4 1.2
 -14 -12 2 0.2 1.1
 -14 12 2 -0.9 1.2
 14 12 -2 -0.1 1.3
 -12 -12 2 -0.4 1
 12 -12 -2 -0.2 1.2
 -12 -12 2 1.1 0.9
 12 12 -2 1.5 1.3
 -12 12 2 0.3 1.1
 -10 -12 2 -0.3 0.9
 10 -12 -2 -0.3 1
 -10 -12 2 1.1 0.9
 -10 12 2 -0.2 0.9
 10 12 -2 -1.6 0.9
 -8 -12 2 -0.5 0.7
 8 -12 -2 0.5 1
 -8 -12 2 2 0.9
 8 12 -2 0.6 0.9
 -8 12 2 2.4 1
 -8 12 2 1.6 0.8
 -6 -12 2 0.7 0.9
 6 -12 -2 1.5 0.9
 6 -12 -2 2.1 0.6
 6 12 -2 2 0.9
 -6 12 2 1.3 0.7
 -6 12 2 1 0.8
 4 -12 -2 151.88 3.8
 -4 -12 2 147.39 4.1
 4 -12 -2 148.19 4.1
 -4 12 2 141.99 4
 4 12 -2 152.38 4.3
 -4 12 2 149.09 3.9
 4 12 -2 157.28 4.3
 2 -12 -2 25.1 1.5
 2 -12 -2 25.1 1.4
 -2 -12 2 25.6 1.6
 -2 -12 2 22.8 1.2
 -2 12 2 24.7 1.6
 2 12 -2 26.8 1.7
 -2 12 2 22.9 1.5
 2 12 -2 24.5 1.6
 0 -12 2 -0.3 0.5
 0 -12 2 0.4 0.6
 0 -12 -2 1.1 0.6
 0 -12 -2 0.7 0.6
 0 12 -2 1.5 0.7
 0 12 -2 -0.3 0.7
 0 12 2 0.1 0.6
 0 12 2 -0.1 0.6
 -2 -12 -2 80.79 2.7
 2 -12 2 74.49 2.5
 2 -12 2 81.19 2.6
 -2 -12 -2 73.69 2.3
 -2 12 -2 75.19 2.3
 -2 12 -2 75.99 2.9
 2 12 2 77.69 2.6
 2 12 2 73.49 2.8
 4 -12 2 29.6 1.6
 4 -12 2 33.2 1.9
 -4 -12 -2 26.9 1.7
 -4 12 -2 34.5 1.9
 4 12 2 28.2 1.6
 -4 12 -2 32.4 1.5
 4 12 2 27.9 1.8
 6 -12 2 147.29 4.4
 6 -12 2 148.49 4
 -6 -12 -2 152.48 4.4
 -6 12 -2 157.28 4.5
 6 12 2 150.88 4.6
 -8 -12 -2 19.8 1.8
 8 -12 2 25 2.1
 8 -12 2 26 1.6
 -8 -12 -2 21.3 2.2
 -8 12 -2 22.7 2
 8 12 2 22.7 2.1
 -10 -12 -2 0.1 1
 10 -12 2 -0.4 1
 10 12 2 0.1 1.1
 -10 12 -2 1.1 1
 -12 -12 -2 9 1.6
 12 -12 2 12.3 1.9
 12 12 2 9.9 1.9
 -12 12 -2 8 1.6
 14 -12 2 0.9 1.2
 -14 -12 -2 0.4 1.2
 -14 12 -2 1 1.4
 14 12 2 -1 1.3
 -16 -12 -2 2.8 1.4
 16 -12 2 0 1.4
 -16 12 -2 -0.7 1.2
 16 12 2 0.6 1.5
 -18 -12 -2 4.6 1.7
 17 -13 -2 -1.6 1.5
 -17 -13 2 1 1.3
 -17 13 2 -0.2 1.3
 17 13 -2 0.2 1.7
 15 -13 -2 2.1 1.3
 -15 -13 2 1.4 1.2
 -15 -13 2 0.8 1.3
 -15 13 2 0.3 1.2
 15 13 -2 -1.5 1.3
 -13 -13 2 -0.1 1
 -13 -13 2 -0.9 1.1
 13 -13 -2 -0.5 1.3
 -13 13 2 -1.3 1.1
 13 13 -2 -2.2 1.2
 11 -13 -2 9.1 1.7
 -11 -13 2 8 1.3
 -11 -13 2 6.6 1.3
 -11 13 2 5.6 1.4
 11 13 -2 6.2 1.6
 -9 -13 2 22.5 1.7
 -9 -13 2 25.1 2
 9 -13 -2 23.2 2.1
 -9 13 2 24.6 2.1
 9 13 -2 20.5 2
 -7 -13 2 14.2 1.5
 7 -13 -2 12.1 1.1
 7 -13 -2 17.6 1.8
 -7 13 2 12.2 1.5
 7 13 -2 15.7 1.7
 -7 13 2 9 1.1
 5 -13 -2 0.5 0.7
 -5 -13 2 1.3 0.8
 5 -13 -2 1.2 0.8
 -5 13 2 1.3 0.7
 -5 13 2 0.9 0.8
 5 13 -2 0.6 0.9
 5 13 -2 1.7 0.9
 -3 -13 2 -0.5 0.7
 3 -13 -2 -0.5 0.6
 3 -13 -2 0.7 0.8
 -3 13 2 -1.2 0.7
 3 13 -2 0.1 0.8
 3 13 -2 -0.6 0.8
 -3 13 2 -0.2 0.7
 1 -13 -2 -0.1 0.7
 -1 -13 2 0.4 0.7
 -1 -13 2 0.4 0.8
 1 -13 -2 0.3 0.7
 1 13 -2 0 0.7
 -1 13 2 0.7 0.7
 1 13 -2 -0.8 0.6
 -1 13 2 -0.6 0.7
 1 -13 2 0.2 0.7
 1 -13 2 -0.3 0.7
 -1 -13 -2 0.7 0.7
 -1 -13 -2 0.6 0.8
 1 13 2 0.8 0.7
 -1 13 -2 1 0.7
 1 13 2 0.3 0.8
 -1 13 -2 -0.4 0.7
 -3 -13 -2 25.2 1.8
 3 -13 2 25.1 1.7
 3 -13 2 26.7 1.7
 3 13 2 23.9 1.5
 3 13 2 28.4 1.9
 -3 13 -2 28.3 1.8
 -3 13 -2 25.2 1.4
 5 -13 2 47.2 2.3
 5 -13 2 50.49 2.2
 -5 -13 -2 50.89 2.3
 -5 13 -2 44.4 2.4
 5 13 2 55.09 2.7
 5 13 2 45.4 2.2
 7 -13 2 13 1.5
 7 -13 2 14 1.3
 -7 -13 -2 15.6 1.6
 -7 13 -2 13.4 1.7
 7 13 2 13.9 1.8
 -9 -13 -2 48.5 2.5
 9 -13 2 43.1 2.6
 -9 13 -2 41.4 2.5
 9 13 2 43.1 2.7
 -11 -13 -2 1.6 1.1
 11 -13 2 -0.4 1.2
 11 13 2 0.4 1.3
 -11 13 -2 2.2 1.2
 -13 -13 -2 0 1.1
 13 -13 2 -0.7 1.2
 13 13 2 -1.8 1.4
 -13 13 -2 -1.5 1
 15 -13 2 1.2 1.6
 -15 -13 -2 0.6 1.4
 15 13 2 0.7 1.7
 -15 13 -2 2.3 1.4
 -17 -13 -2 4.6 1.6
 17 13 2 -2.1 1.8
 -18 -14 2 6.1 1.8
 16 -14 -2 1.2 1.5
 -16 -14 2 0.1 1.4
 -16 14 2 0 1.3
 16 14 -2 0.3 1.6
 -14 -14 2 18.5 2
 14 -14 -2 18.8 2.4
 -14 14 2 19.5 2.1
 14 14 -2 21.8 2.6
 -12 -14 2 0 1
 -12 -14 2 -1.8 0.9
 12 -14 -2 -2.3 1.1
 -12 14 2 -0.3 1.1
 12 14 -2 -0.9 1
 10 -14 -2 -0.1 1.1
 -10 -14 2 0 0.9
 -10 -14 2 1.1 1.1
 10 14 -2 -0.6 1
 -10 14 2 0.5 0.9
 8 -14 -2 1.4 1.2
 -8 -14 2 2.2 1.1
 -8 14 2 2.4 1.1
 -8 14 2 1.6 0.9
 8 14 -2 1.7 1.2
 6 -14 -2 27.3 1.6
 6 -14 -2 25.9 2
 -6 -14 2 23.7 1.9
 6 14 -2 27.4 2.1
 -6 14 2 26.9 2
 6 14 -2 25.4 2
 -6 14 2 30.7 1.8
 4 -14 -2 2 0.8
 -4 -14 2 4 1
 4 -14 -2 3.8 1
 -4 14 2 2.4 1
 4 14 -2 2.1 1.1
 -4 14 2 1.4 0.8
 4 14 -2 1.6 0.9
 2 -14 -2 5.4 1.1
 2 -14 -2 5.1 1
 -2 -14 2 2.9 1
 -2 14 2 3.8 1
 -2 14 2 2.2 0.9
 2 14 -2 4.7 1
 2 14 -2 3.7 1
 0 -14 -2 1.9 0.8
 0 -14 2 1.6 0.8
 0 -14 -2 3.5 0.9
 0 14 2 0.5 0.8
 0 14 2 2.9 1
 0 14 -2 0.8 0.9
 0 14 -2 3 0.9
 -2 -14 -2 105.89 3.3
 2 -14 2 95.69 3.1
 2 -14 2 98.29 3.2
 2 14 2 92.39 3.1
 -2 14 -2 98.69 3.5
 -2 14 -2 98.49 3
 2 14 2 95.39 3.5
 4 -14 2 2.3 0.9
 4 -14 2 0.8 0.8
 -4 -14 -2 1.7 1
 -4 14 -2 2.2 1
 4 14 2 0.6 0.9
 4 14 2 3.2 1.5
 -6 -14 -2 81.19 3.2
 6 -14 2 88.19 3.4
 6 -14 2 87.49 3
 -6 14 -2 83.99 3.4
 6 14 2 95.49 3.6
 8 -14 2 1.2 0.9
 8 -14 2 0.4 1
 -8 -14 -2 2 1.1
 8 14 2 -0.8 1.2
 -8 14 -2 0.7 1.2
 10 -14 2 6.5 1.4
 -10 -14 -2 6.5 1.4
 10 14 2 4.5 1.5
 -10 14 -2 7.5 1.5
 12 -14 2 17.3 2.2
 -12 -14 -2 17.8 2
 12 14 2 17.6 2.2
 -12 14 -2 16.3 2.1
 14 -14 2 0.6 1.4
 -14 -14 -2 0.5 1.3
 14 14 2 2.1 1.7
 -14 14 -2 1.4 1.5
 16 -14 2 -0.6 1.6
 -16 -14 -2 -0.8 1.4
 -16 14 -2 0.1 1.5
 16 14 2 1.4 1.7
 -17 -15 2 0.9 1.5
 -17 15 2 0.2 1.6
 -15 -15 2 4.9 1.6
 15 -15 -2 7 1.8
 -15 15 2 5.2 1.6
 15 15 -2 2.3 1.7
 13 -15 -2 0.8 1.3
 -13 -15 2 3 1.4
 -13 15 2 2.2 1.2
 13 15 -2 1.6 1.6
 11 -15 -2 -1.3 1.2
 -11 -15 2 3.3 1.4
 -11 -15 2 1.1 1
 -11 15 2 2 1.3
 11 15 -2 2.9 1.3
 9 -15 -2 16.9 1.9
 -9 -15 2 18 1.9
 9 15 -2 13.7 1.9
 -9 15 2 18.9 2
 -7 -15 2 11.3 1.5
 7 -15 -2 11.8 1.6
 7 15 -2 8.3 1.4
 7 15 -2 8.7 1.4
 -7 15 2 7.7 1.1
 -7 15 2 8.5 1.4
 5 -15 -2 11.5 1.5
 5 -15 -2 7.9 1.1
 -5 -15 2 9.2 1.5
 5 15 -2 10.9 1.5
 -5 15 2 7.7 1.1
 -5 15 2 9.2 1.3
 5 15 -2 9.8 1.5
 3 -15 -2 14.5 1.4
 3 -15 -2 21.1 1.7
 -3 -15 2 23 1.9
 3 15 -2 17.6 1.7
 3 15 -2 20.9 1.9
 -3 15 2 16.9 1.6
 -3 15 2 20.1 1.7
 1 -15 -2 0.9 0.8
 1 -15 -2 0.6 0.8
 -1 -15 2 0.1 0.9
 -1 15 2 1.5 0.9
 -1 15 2 0.4 0.8
 1 15 -2 0 0.9
 1 15 -2 -0.6 0.7
 -1 -15 -2 1.2 0.9
 1 -15 2 -0.4 0.8
 1 15 2 3.1 1.1
 1 15 2 0.3 0.8
 -1 15 -2 3.6 0.9
 -1 15 -2 1.6 1.1
 -3 -15 -2 0.7 1
 3 -15 2 0.1 0.8
 3 -15 2 0 0.8
 3 15 2 0.3 1
 -3 15 -2 1.4 1.1
 5 -15 2 12.3 1.5
 5 -15 2 11.2 1.4
 -5 -15 -2 13.7 1.6
 -5 15 -2 12.3 1.6
 5 15 2 9.8 1.6
 7 -15 2 117.89 4.1
 7 -15 2 108.39 3.6
 -7 -15 -2 117.49 4.1
 7 15 2 108.69 4.2
 -7 15 -2 112.99 4.1
 -9 -15 -2 3 1.2
 9 -15 2 2.5 1.2
 9 15 2 1.4 1.3
 -9 15 -2 2.2 1.4
 -11 -15 -2 3 1.4
 11 -15 2 3 1.3
 -11 15 -2 2.1 1.3
 11 15 2 2.9 1.4
 13 -15 2 2.6 1.6
 -13 -15 -2 0.7 1.4
 13 15 2 3.5 1.7
 -13 15 -2 0.8 1.5
 15 -15 2 1 1.7
 -15 -15 -2 -1.8 1.3
 15 15 2 -0.2 1.7
 -15 15 -2 2.2 1.7
 -16 -16 2 4.5 1.7
 16 -16 -2 2.5 2.7
 -16 16 2 4.7 1.9
 -14 -16 2 12.2 2
 14 -16 -2 10.2 2.1
 14 16 -2 7.3 2
 -14 16 2 12.2 2.1
 12 -16 -2 0.8 1.5
 -12 -16 2 2.8 1.4
 12 16 -2 0.9 1.3
 -12 16 2 0.6 1.3
 -10 -16 2 8.1 1.5
 10 -16 -2 13.3 2
 10 16 -2 9.7 1.9
 -10 16 2 7.1 1.6
 10 16 -2 10.5 1.9
 -8 -16 2 -0.5 1
 8 -16 -2 -1.7 1.1
 -8 16 2 -1.1 1
 8 16 -2 -0.8 1.2
 8 16 -2 -0.4 1
 -6 -16 2 0.9 1
 6 -16 -2 -0.5 0.9
 6 -16 -2 0.6 0.8
 6 16 -2 -0.1 1
 -6 16 2 0 1
 -6 16 2 -0.5 0.8
 6 16 -2 2.1 1.2
 4 -16 -2 0.7 1
 -4 -16 2 0.5 1
 4 -16 -2 -0.6 0.8
 -4 16 2 0.8 0.9
 -4 16 2 -1.4 0.8
 4 16 -2 0.4 1
 4 16 -2 -0.6 1
 -2 -16 2 -0.1 1
 2 -16 -2 0.4 0.9
 2 -16 -2 -0.1 0.9
 2 16 -2 0.3 1
 2 16 -2 1.2 0.9
 -2 16 2 -1.1 0.8
 -2 16 2 -0.5 0.9
 0 -16 2 9.3 1.3
 0 -16 -2 9.2 1.4
 0 16 2 8.1 1.4
 0 16 -2 9.4 1.3
 0 16 -2 8.6 1.5
 0 16 2 6.7 1.2
 2 -16 2 4.2 1.1
 -2 -16 -2 3.4 1.1
 -2 16 -2 5.4 1.2
 2 16 2 5.7 1.3
 -4 -16 -2 -0.6 0.9
 4 -16 2 2.6 1.1
 4 -16 2 2.3 1
 4 16 2 1.5 1.2
 -4 16 -2 1 1
 6 -16 2 7.7 1.3
 6 -16 2 8.6 1.6
 -6 -16 -2 9.3 1.5
 -6 16 -2 5.2 1.3
 6 16 2 9.2 1.7
 8 -16 2 9 1.6
 -8 -16 -2 9.5 1.7
 8 16 2 7.8 1.6
 -8 16 -2 8.7 1.7
 10 -16 2 0.7 1.4
 -10 -16 -2 1.1 1.2
 -10 16 -2 1.8 1.3
 10 16 2 0.6 1.4
 12 -16 2 1.2 1.5
 -12 -16 -2 -0.2 1.4
 -12 16 -2 -0.1 1.4
 12 16 2 0.8 1.6
 -14 -16 -2 -0.1 1.4
 14 -16 2 0.5 1.7
 -14 16 -2 0.9 1.4
 14 16 2 -1.1 1.7
 -15 -17 2 4.4 1.7
 15 -17 -2 0.8 1.6
 -15 17 2 3.4 1.7
 -13 -17 2 0.5 1.2
 13 -17 -2 1.3 1.6
 13 17 -2 -0.1 1.6
 -13 17 2 0.9 1.5
 -11 -17 2 0.7 1.4
 11 -17 -2 1.5 1.5
 -11 17 2 1.3 1.2
 11 17 -2 0.9 1.3
 9 -17 -2 10.2 1.7
 -9 -17 2 8.6 1.6
 -9 17 2 12.8 1.8
 9 17 -2 13.7 2.1
 7 -17 -2 -0.7 1.1
 -7 -17 2 -0.4 1
 7 17 -2 -1.1 1.2
 7 17 -2 0.5 1.1
 -7 17 2 1.5 1.2
 5 -17 -2 1 1.1
 5 -17 -2 0 0.9
 -5 -17 2 -0.1 1
 -5 17 2 0.6 1
 5 17 -2 1.5 1.2
 -5 17 2 0.4 0.9
 5 17 -2 1.5 1.1
 3 -17 -2 12.3 1.7
 -3 -17 2 13.5 1.7
 3 -17 -2 11.1 1.4
 3 17 -2 8.7 1.5
 -3 17 2 8 1.4
 -3 17 2 11.5 1.5
 3 17 -2 11.1 1.6
 1 -17 -2 20.2 1.8
 -1 -17 2 19.9 1.9
 -1 17 2 21.8 1.9
 1 17 -2 22.7 2.1
 1 17 -2 19.6 1.8
 -1 17 2 22.5 1.9
 1 -17 2 56.39 2.7
 -1 -17 -2 65.29 2.8
 1 17 2 57.59 2.9
 -1 17 -2 53.69 2.9
 -3 -17 -2 13.9 1.7
 3 -17 2 8.6 1.4
 3 17 2 9.2 1.5
 -3 17 -2 12.9 1.8
 5 -17 2 2.4 1
 5 -17 2 2.4 1.2
 -5 -17 -2 1.8 1.3
 5 17 2 2.3 1.4
 -5 17 -2 2.8 1.4
 -7 -17 -2 4.1 1.3
 7 -17 2 5.6 1.5
 7 17 2 5.5 1.6
 -7 17 -2 3.1 1.4
 9 -17 2 2.9 1.4
 -9 -17 -2 0.1 1.2
 -9 17 -2 1.5 1.4
 9 17 2 5 1.5
 11 -17 2 -0.7 1.3
 -11 -17 -2 -1.3 1.3
 11 17 2 -2.2 1.4
 -11 17 -2 0.7 1.3
 13 -17 2 4.1 1.8
 -13 -17 -2 0.8 1.4
 -13 17 -2 1.5 1.6
 13 17 2 0.2 1.5
 -14 -18 2 1.4 1.6
 14 -18 -2 -1.3 1.3
 -14 18 2 -1 1.5
 12 -18 -2 1.6 1.6
 -12 -18 2 0.6 1.4
 12 18 -2 0.8 1.4
 -12 18 2 0.3 1.4
 -10 -18 2 5.6 1.5
 10 -18 -2 6.5 1.8
 10 18 -2 5.6 1.8
 -10 18 2 6.5 1.6
 8 -18 -2 3.9 1.4
 -8 -18 2 4.6 1.5
 8 18 -2 4.9 1.5
 -8 18 2 4 1.5
 -6 -18 2 -0.8 1.2
 6 -18 -2 1.9 1.2
 6 18 -2 -1.6 1.1
 6 18 -2 -0.7 1.1
 -6 18 2 1 1.2
 -4 -18 2 0.9 1.1
 4 -18 -2 0.5 0.9
 4 18 -2 0.3 1.1
 4 18 -2 0.4 1.1
 -4 18 2 1.5 1.1
 -4 18 2 1.4 1
 -2 -18 2 3.2 1.2
 2 -18 -2 6.5 1.3
 2 18 -2 4.1 1.4
 2 18 -2 6.4 1.3
 -2 18 2 5.2 1.3
 0 -18 -2 2.4 1
 0 -18 2 2.6 1.2
 0 18 2 3.3 1.2
 0 18 -2 2.8 1.2
 2 -18 2 20.4 2
 -2 -18 -2 20.1 2
 2 18 2 23.2 2.2
 -2 18 -2 19.9 2.1
 4 -18 2 11.6 1.6
 -4 -18 -2 10 1.6
 -4 18 -2 10.5 1.8
 4 18 2 11.4 1.8
 6 -18 2 -0.6 1
 -6 -18 -2 0.7 1.1
 6 -18 2 0.8 1.2
 -6 18 -2 1.5 1.3
 6 18 2 -0.6 1.2
 8 -18 2 -0.8 1.3
 -8 -18 -2 2.4 1.4
 8 18 2 -0.8 1.4
 -8 18 -2 2.1 1.3
 -10 -18 -2 1.6 1.4
 10 -18 2 1 1.4
 -10 18 -2 0.2 1.3
 10 18 2 0.6 1.5
 12 -18 2 1.2 1.4
 -12 -18 -2 -0.2 1.4
 12 18 2 -0.6 1.7
 -12 18 -2 0.3 1.5
 13 -19 -2 2.2 1.7
 -13 19 2 4.1 1.8
 11 -19 -2 -1.6 1.4
 -11 -19 2 2.9 1.5
 -11 19 2 2.3 1.5
 11 19 -2 1.7 1.5
 -9 -19 2 4 1.5
 9 -19 -2 7.2 1.8
 -9 19 2 5.5 1.5
 9 19 -2 3.4 1.6
 7 -19 -2 0.9 1.3
 -7 -19 2 0.7 1.2
 -7 19 2 -0.3 1.1
 7 19 -2 0.6 1.4
 -5 -19 2 1.1 1.3
 -5 19 2 -0.6 1.1
 5 19 -2 1.1 1.2
 5 19 -2 1.5 1.3
 -3 -19 2 0.4 1
 3 -19 -2 0.3 1
 3 19 -2 1.9 1.1
 -3 19 2 -0.7 0.9
 3 19 -2 -1.1 1
 1 -19 -2 0.1 1
 -1 -19 2 0.2 1.2
 1 19 -2 0.3 1.1
 -1 19 2 0.3 1.1
 -1 -19 -2 2.3 1.1
 1 -19 2 1.8 1.2
 -1 19 -2 1.1 1.3
 1 19 2 2.6 1.1
 3 -19 2 0.8 1.1
 -3 -19 -2 -0.3 1
 3 19 2 0.8 1.2
 -3 19 -2 0.2 1.2
 5 -19 2 2 1.2
 -5 -19 -2 3.5 1.3
 5 19 2 2.6 1.4
 -5 19 -2 1.4 1.2
 -7 -19 -2 -0.1 1.2
 7 19 2 0.7 1.4
 -7 19 -2 0.6 1.4
 -9 -19 -2 4.6 1.6
 9 -19 2 6.7 1.8
 9 19 2 8.6 2.1
 -9 19 -2 6.7 1.7
 11 -19 2 2.4 1.6
 -11 -19 -2 -1.8 1.5
 -11 19 -2 3 1.7
 11 19 2 0.8 1.7
 12 -20 -2 1.5 1.7
 -12 20 2 2.3 1.7
 -10 -20 2 6.1 1.7
 10 -20 -2 6.3 1.9
 10 20 -2 3.1 1.9
 -10 20 2 6.2 1.8
 -8 -20 2 0.4 1.4
 8 -20 -2 0.2 1.4
 8 20 -2 1.1 1.6
 -8 20 2 3.7 1.5
 -6 -20 2 -0.7 1.1
 -6 20 2 -3.3 1.2
 6 20 -2 -1.8 1.2
 4 -20 -2 0.2 1.1
 -4 -20 2 -0.3 1.1
 4 20 -2 3.2 1.3
 2 -20 -2 0.3 1.1
 -2 -20 2 0.4 1.2
 2 20 -2 1.5 1.3
 -2 20 2 0.1 1.1
 0 -20 2 -0.1 1.2
 0 -20 -2 3.1 1.3
 0 20 -2 0.9 1.3
 0 20 2 2 1.3
 -2 -20 -2 0.2 1.2
 2 -20 2 -0.1 1.1
 2 20 2 1.9 1.4
 -2 20 -2 1.6 1.4
 4 -20 2 3.1 1.3
 -4 -20 -2 3.6 1.5
 4 20 2 3.2 1.4
 -4 20 -2 4.4 1.5
 -6 -20 -2 2.3 1.4
 -6 20 -2 2 1.3
 6 20 2 -1 1.3
 -8 -20 -2 -1.2 1.2
 8 20 2 0.1 1.5
 -8 20 -2 -1.7 1.4
 10 -20 2 -0.1 1.5
 -10 20 -2 1 1.5
 -9 -21 2 5.1 2
 -9 21 2 7.2 1.9
 9 21 -2 5.1 1.9
 -7 -21 2 4 1.6
 7 21 -2 7.4 1.9
 -5 -21 2 1.6 1.4
 5 21 -2 3.2 1.5
 3 -21 -2 1 1.3
 -3 -21 2 1.4 1.3
 1 -21 -2 0.1 1.3
 -1 -21 2 2.2 1.3
 -1 21 2 0.9 1.2
 1 21 -2 0.3 1.3
 1 -21 2 2.2 1.2
 -1 -21 -2 1.3 1.2
 1 21 2 -0.1 1.2
 -1 21 -2 0.3 1.3
 -3 -21 -2 -0.3 1.1
 3 -21 2 0.8 1.3
 -3 21 -2 -1.1 1.3
 3 21 2 -0.6 1.2
 -5 -21 -2 0.4 1.4
 -5 21 -2 -1.1 1.3
 5 21 2 0.8 1.4
 -7 -21 -2 -0.2 1.5
 -7 21 -2 0.6 1.6
 7 21 2 3.9 1.5
 -9 21 -2 2.1 2.5
 8 22 -2 2.3 1.7
 -6 -22 2 1.2 1.4
 6 22 -2 1 1.5
 -4 -22 2 1.8 1.5
 2 -22 -2 2.9 1.4
 -2 -22 2 4.1 1.6
 0 -22 -2 0 1.1
 0 -22 2 -2.2 1.2
 0 22 -2 1.6 2.4
 0 22 2 0.1 1.4
 -2 -22 -2 2.8 1.5
 2 -22 2 1.9 1.3
 -2 22 -2 1.6 1.5
 2 22 2 1.5 1.4
 -4 -22 -2 -0.3 1.3
 4 -22 2 1 2.2
 -4 22 -2 0.6 1.3
 4 22 2 3 1.6
 6 22 2 1.5 1.5
 -6 22 -2 -0.1 1.4
 -3 -23 2 1.2 1.6
 1 -23 -2 3.7 1.6
 -1 -23 2 1.2 1.5
 -1 -23 -2 5.1 1.7
 1 -23 2 6 1.6
 3 -23 2 6 1.6
 -3 -23 -2 6.4 1.7
 3 23 2 5.1 1.7
 -3 23 -2 7 1.9
 -22 0 3 1.2 1.3
 -20 0 3 0.2 1.2
 20 0 -3 0.3 1.3
 -18 0 3 1.1 1
 18 0 -3 -0.2 0.9
 18 0 -3 -0.2 1
 16 0 -3 -0.4 1
 -16 0 3 -0.1 0.9
 16 0 -3 0.1 0.8
 14 0 -3 -0.1 0.8
 14 0 -3 -0.4 0.7
 -14 0 3 0.1 0.8
 -12 0 3 0.5 0.7
 -12 0 3 1 0.5
 12 0 -3 -0.8 0.7
 12 0 -3 -1.1 0.6
 -10 0 3 0 0.3
 10 0 -3 -1.5 0.6
 -10 0 3 0.9 0.6
 10 0 -3 -0.3 0.5
 -8 0 3 0.3 0.3
 8 0 -3 0.1 0.4
 8 0 -3 -0.1 0.6
 -8 0 3 -0.2 0.5
 6 0 -3 -1 0.4
 -6 0 3 0 0.5
 -6 0 3 -0.8 0.2
 -4 0 3 0.4 0.2
 -4 0 3 0.6 0.5
 4 0 -3 0.6 0.4
 -4 0 3 0.2 0.5
 -2 0 3 -0.2 0.3
 -2 0 3 0.3 0.2
 -2 0 3 -0.2 0.3
 -2 0 3 0.4 0.3
 0 0 3 0.6 0.3
 0 0 3 0.4 0.2
 0 0 -3 0.1 0.2
 2 0 3 0.1 0.4
 -2 0 -3 -0.7 0.4
 -2 0 -3 -0.2 0.5
 2 0 3 -0.5 0.5
 4 0 3 -0.6 0.4
 -4 0 -3 -0.1 0.4
 4 0 3 0 0.4
 -4 0 -3 0.7 0.4
 6 0 3 0.4 0.5
 -6 0 -3 0.6 0.5
 -6 0 -3 0.6 0.5
 6 0 3 0 0.5
 8 0 3 -0.5 0.5
 8 0 3 -0.2 0.6
 -8 0 -3 0 0.5
 -8 0 -3 0.3 0.6
 -10 0 -3 -0.4 0.6
 10 0 3 0 0.6
 10 0 3 -0.2 0.6
 -10 0 -3 -0.3 0.6
 -12 0 -3 1 0.8
 -12 0 -3 0.8 0.8
 12 0 3 -1.6 0.7
 12 0 3 0 0.8
 -14 0 -3 -0.5 0.9
 14 0 3 -0.4 0.9
 -14 0 -3 0.5 0.8
 16 0 3 0.5 1.1
 -16 0 -3 -0.5 1
 18 0 3 -1.1 1.1
 -18 0 -3 -0.1 1.2
 -20 0 -3 1.6 1.4
 -21 -1 3 0.6 1.4
 -21 1 3 1.5 1.3
 21 1 -3 1.1 1.5
 19 -1 -3 -0.3 1
 -19 -1 3 0.2 1.2
 19 -1 -3 -0.7 1.2
 19 1 -3 -0.4 1.2
 -19 1 3 -0.7 1
 17 -1 -3 1.8 1
 -17 -1 3 -1 0.9
 17 -1 -3 0.5 1.1
 -17 1 3 -0.3 0.9
 17 1 -3 1.9 1.1
 17 1 -3 1.5 1
 -15 -1 3 1.7 0.9
 15 -1 -3 2.2 1.1
 15 -1 -3 3.3 1
 15 1 -3 3 1.2
 15 1 -3 3.5 1
 -15 1 3 2.5 1
 13 -1 -3 -0.7 0.6
 13 -1 -3 -0.2 0.8
 -13 -1 3 -0.3 0.7
 13 1 -3 0.6 0.9
 -13 1 3 0 0.7
 13 1 -3 -0.8 0.6
 11 -1 -3 14.9 1.3
 11 -1 -3 13.7 1.3
 -11 -1 3 15.2 1.3
 -11 -1 3 16.2 0.9
 -11 1 3 15.6 1.3
 -11 1 3 13.9 0.7
 11 1 -3 14.1 1.3
 11 1 -3 11.3 1.1
 -9 -1 3 118.79 3.2
 9 -1 -3 119.49 3.2
 9 -1 -3 117.09 3.2
 -9 -1 3 120.89 2.7
 9 1 -3 119.69 3
 9 1 -3 122.99 3.4
 -9 1 3 119.29 2.5
 -9 1 3 118.89 3.2
 -7 -1 3 502.95 9.9
 -7 -1 3 500.15 9.4
 7 -1 -3 503.45 9.9
 -7 1 3 509.05 9.2
 7 1 -3 495.95 10
 -7 1 3 510.55 9.8
 7 1 -3 499.55 9.7
 -7 1 3 506.25 9.9
 -5 -1 3 9469.25 176.78
 -5 -1 3 9889.61 175.48
 5 -1 -3 9779.02 176.98
 5 1 -3 9658.43 176.28
 -5 1 3 9999 176.38
 5 1 -3 9643.04 176.18
 -5 1 3 9704.23 177.38
 -5 1 3 9808.42 174.48
 -3 -1 3 278.77 5.5
 -3 -1 3 280.57 5.5
 -3 -1 3 287.97 5.4
 3 -1 -3 283.47 5.6
 -3 1 3 280.17 5.5
 -3 1 3 287.17 5.5
 3 1 -3 288.77 5.4
 -1 -1 3 76.89 1.8
 -1 -1 3 76.29 1.7
 1 -1 -3 81.29 1.7
 -1 -1 3 76.49 1.7
 -1 -1 3 77.69 1.6
 -1 1 3 80.49 1.6
 -1 1 3 79.39 1.8
 -1 1 3 78.49 1.8
 1 -1 3 1106.39 19.9
 1 -1 3 1089.39 19.5
 -1 -1 -3 1059.99 19.8
 1 -1 3 1074.79 19.8
 -1 -1 -3 1094.89 19.5
 1 1 3 1099.79 19.8
 1 1 3 1064.19 19.7
 -1 1 -3 1074.69 19.7
 -3 -1 -3 1.9 0.5
 -3 -1 -3 0.9 0.3
 3 -1 3 2.7 0.6
 3 1 3 1 0.4
 -3 1 -3 -0.1 0.4
 3 1 3 1.5 0.5
 -5 -1 -3 1.6 0.4
 5 -1 3 1.7 0.4
 -5 -1 -3 1.5 0.5
 5 -1 3 1.1 0.5
 -5 1 -3 1.2 0.5
 5 1 3 1.8 0.5
 -5 1 -3 2.1 0.5
 5 1 3 2.3 0.5
 -7 -1 -3 198.48 4.5
 7 -1 3 198.98 4.7
 7 -1 3 201.78 4.4
 -7 -1 -3 199.58 4.5
 7 1 3 199.68 4.7
 -7 1 -3 201.18 4.6
 -7 1 -3 193.88 4.5
 7 1 3 196.88 4.5
 -9 -1 -3 76.19 2.4
 9 -1 3 74.69 2.3
 9 -1 3 75.09 2.6
 -9 -1 -3 72.59 2.4
 -9 1 -3 78.19 2.5
 -9 1 -3 74.29 2.4
 9 1 3 79.59 2.6
 9 1 3 77.79 2.5
 -11 -1 -3 -0.1 0.6
 -11 -1 -3 0 0.7
 11 -1 3 -0.7 0.6
 11 -1 3 -0.2 0.6
 -11 1 -3 0.4 0.6
 -11 1 -3 0.5 0.7
 11 1 3 0.3 0.8
 11 1 3 -0.4 0.7
 13 -1 3 6 1.1
 -13 -1 -3 6.2 1.2
 -13 -1 -3 5.5 1
 13 -1 3 5.9 1.8
 13 1 3 5.6 1.2
 -13 1 -3 6.6 1.1
 13 1 3 6.1 1.1
 -13 1 -3 4.4 1.1
 15 -1 3 0.1 1
 -15 -1 -3 1.4 1
 15 1 3 1.5 1
 -15 1 -3 1.6 1.1
 17 -1 3 0.7 1.2
 -17 -1 -3 -1.3 1
 17 1 3 1 1.1
 -17 1 -3 -0.5 1.1
 19 -1 3 -2 1.1
 -19 -1 -3 -0.6 1.2
 -19 1 -3 2.8 1.5
 -22 -2 3 0.4 1.4
 -22 2 3 -0.4 1.3
 22 2 -3 -0.2 1.6
 20 -2 -3 3.9 1.4
 -20 -2 3 3.5 1.3
 -20 2 3 2.3 1.5
 20 2 -3 6.3 1.7
 -18 -2 3 2.7 1.3
 18 -2 -3 2.8 1.2
 18 -2 -3 2.3 1.2
 18 2 -3 1.2 1.2
 -18 2 3 2.6 1.3
 -16 -2 3 2.9 1
 16 -2 -3 5.4 1.3
 16 -2 -3 5 1.3
 16 2 -3 2.4 1
 16 2 -3 3.1 1.3
 -16 2 3 4.1 1.2
 -14 -2 3 -0.3 0.8
 14 -2 -3 -0.3 0.8
 14 -2 -3 0.5 0.9
 14 2 -3 -1.3 0.8
 -14 2 3 -0.4 0.8
 14 2 -3 -1.8 0.6
 -12 -2 3 4.4 0.7
 12 -2 -3 3.4 0.8
 12 -2 -3 4.6 1
 -12 -2 3 4.7 0.9
 -12 2 3 8.3 1.1
 12 2 -3 5.2 1
 12 2 -3 5.1 0.8
 10 -2 -3 46.8 1.9
 10 -2 -3 52.59 2
 -10 -2 3 50.39 1.6
 -10 -2 3 53.49 2
 10 2 -3 52.09 2.2
 10 2 -3 48.3 1.7
 -10 2 3 50.79 1.3
 -10 2 3 51.39 2
 8 -2 -3 211.38 4.9
 -8 -2 3 212.18 4.8
 -8 -2 3 214.78 4.4
 -8 2 3 222.48 4
 -8 2 3 204.88 4.8
 8 2 -3 218.88 4.5
 8 2 -3 215.78 5
 -8 2 3 211.88 4.7
 6 -2 -3 42.4 1.5
 -6 -2 3 42.2 1.2
 -6 -2 3 39.4 1.4
 6 2 -3 40 1.2
 6 2 -3 44.5 1.6
 -6 2 3 43.7 1.5
 -6 2 3 43 1.4
 4 -2 -3 125.99 3
 -4 -2 3 122.99 2.9
 -4 -2 3 133.79 2.8
 -4 2 3 131.29 2.9
 4 2 -3 133.39 3
 4 2 -3 130.29 2.6
 -4 2 3 130.49 2.9
 2 -2 -3 326.87 6.1
 -2 -2 3 325.87 6.1
 -2 -2 3 325.47 6.3
 -2 -2 3 327.47 6.2
 2 -2 -3 327.67 6.4
 2 2 -3 325.97 6.3
 -2 2 3 327.37 6.1
 -2 2 3 329.87 6.3
 0 -2 -3 1081.99 19.9
 0 -2 3 1069.49 20
 0 -2 3 1086.49 20
 0 2 -3 1117.19 20
 0 2 3 1115.79 20
 0 2 3 1092.19 20
 2 -2 3 181.98 3.9
 2 -2 3 183.28 3.8
 -2 -2 -3 182.48 3.9
 -2 -2 -3 185.58 3.5
 2 -2 3 183.58 3.4
 2 2 3 180.28 3.8
 2 2 3 180.48 3.9
 -2 2 -3 180.68 3.9
 4 -2 3 2 0.5
 -4 -2 -3 3.1 0.5
 4 -2 3 1.9 0.3
 -4 -2 -3 2.5 0.4
 -4 2 -3 2 0.5
 4 2 3 2 0.5
 4 2 3 2.1 0.5
 -6 -2 -3 126.39 3
 6 -2 3 125.29 2.8
 6 -2 3 123.09 3.3
 -6 -2 -3 128.19 3.2
 6 2 3 124.49 3.2
 -6 2 -3 130.49 3.1
 -6 2 -3 122.79 3.2
 6 2 3 125.39 3.2
 -8 -2 -3 20.4 1.2
 -8 -2 -3 18.9 1.2
 8 -2 3 19.1 1.1
 8 -2 3 21.1 1.4
 8 2 3 21.2 1.3
 -8 2 -3 16.8 1.1
 -8 2 -3 20.3 1.3
 8 2 3 21.1 1.4
 -10 -2 -3 125.19 3.5
 10 -2 3 127.89 3.4
 -10 -2 -3 127.19 3.5
 10 -2 3 130.29 3.8
 -10 2 -3 130.09 3.7
 -10 2 -3 131.79 3.5
 10 2 3 127.79 3.7
 10 2 3 131.89 3.7
 -12 -2 -3 18 1.5
 -12 -2 -3 21.5 1.6
 12 -2 3 21.1 1.9
 12 -2 3 22.6 1.9
 -12 2 -3 21.6 1.8
 12 2 3 19 1.6
 12 2 3 23.5 1.8
 -12 2 -3 21.8 1.5
 -14 -2 -3 2.7 1
 14 -2 3 4.6 1.3
 -14 -2 -3 4.6 1.1
 -14 2 -3 4.1 1.2
 14 2 3 4.1 1.2
 14 2 3 5.8 1.2
 16 -2 3 0.4 1
 -16 -2 -3 1.7 1.1
 -16 2 -3 0.6 1
 16 2 3 1.7 1.1
 -18 -2 -3 1.9 1.3
 18 -2 3 0.1 1.1
 -18 2 -3 -1.5 1.2
 20 -2 3 1.6 1.4
 -20 2 -3 -1.1 1.3
 21 -3 -3 1.6 1.3
 -21 -3 3 -0.5 1.2
 -21 3 3 1 1.3
 21 3 -3 0.5 1.6
 19 -3 -3 0.4 1.2
 -19 -3 3 0.7 1.1
 -19 3 3 1.2 1.3
 19 3 -3 -1.5 1.2
 17 -3 -3 0.1 1
 17 -3 -3 0.5 1.1
 -17 -3 3 -0.8 1
 -17 3 3 -0.3 1.1
 17 3 -3 -0.8 1.1
 -15 -3 3 8.4 1.3
 15 -3 -3 7.5 1.3
 15 -3 -3 11.8 1.5
 15 3 -3 11.1 1.7
 -15 3 3 8.2 1.3
 15 3 -3 7.6 1.4
 -13 -3 3 53.79 1.9
 -13 -3 3 50.79 2.2
 13 -3 -3 59.09 2.4
 13 -3 -3 56.99 2.5
 13 3 -3 56.99 2.6
 -13 3 3 55.99 2.5
 13 3 -3 53.79 2.1
 11 -3 -3 0.5 0.7
 11 -3 -3 -0.6 0.5
 -11 -3 3 1.4 0.5
 -11 -3 3 0.1 0.6
 11 3 -3 0.6 0.5
 11 3 -3 0 0.8
 -11 3 3 0.9 0.7
 -9 -3 3 140.49 3.3
 -9 -3 3 145.39 3.7
 9 -3 -3 149.29 3.8
 -9 3 3 148.89 3.5
 9 3 -3 141.69 3.9
 9 3 -3 146.79 3.3
 -9 3 3 143.49 2.8
 -9 3 3 144.29 3.7
 -7 -3 3 57.59 1.6
 -7 -3 3 57.89 1.8
 7 -3 -3 58.19 1.9
 -7 3 3 57.99 1.9
 7 3 -3 56.29 1.5
 -7 3 3 56.09 1.8
 7 3 -3 58.39 2
 -5 -3 3 146.79 3.3
 -5 -3 3 143.09 3.1
 5 -3 -3 149.79 3.4
 5 3 -3 143.19 3.4
 -5 3 3 145.69 3.3
 -5 3 3 142.99 3.2
 5 3 -3 142.59 2.9
 3 -3 -3 50.69 1.1
 -3 -3 3 48.3 1.4
 -3 -3 3 49.9 1.1
 3 -3 -3 49.2 1.6
 -3 -3 3 48.8 1.4
 -3 3 3 48.2 1.4
 -3 3 3 50.99 1.4
 3 3 -3 51.49 1.5
 1 -3 -3 66.59 1.6
 -1 -3 3 65.69 1.7
 -1 -3 3 68.49 1.6
 1 3 -3 67.19 1.6
 -1 3 3 67.99 1.4
 1 3 -3 70.29 1.9
 -1 -3 -3 4989.5 92.89
 -1 -3 -3 5111.59 90.89
 1 -3 3 5094.79 92.79
 1 -3 3 5098.39 92.19
 -1 3 -3 5156.18 92.69
 1 3 3 5009.8 91.59
 1 3 3 5003.8 91.19
 3 -3 3 1494.15 27.3
 3 -3 3 1491.85 27.1
 -3 -3 -3 1498.05 27.2
 3 -3 3 1455.55 26.5
 -3 -3 -3 1462.05 26.8
 -3 3 -3 1510.55 27.2
 3 3 3 1459.65 27.1
 3 3 3 1485.55 27.2
 5 -3 3 123.39 3
 5 -3 3 126.39 2.7
 -5 -3 -3 127.19 3.1
 -5 -3 -3 125.59 2.8
 5 -3 3 128.09 3.3
 5 3 3 129.29 3.1
 -5 3 -3 123.19 3.2
 5 3 3 127.09 3.2
 7 -3 3 19.3 1.4
 7 -3 3 18.7 1
 -7 -3 -3 19.5 1.3
 -7 -3 -3 17.4 1
 7 3 3 18.9 1.3
 -7 3 -3 18.4 1.2
 -7 3 -3 16.1 1.1
 7 3 3 17.1 1.1
 9 -3 3 10.6 1.2
 9 -3 3 11.5 0.9
 -9 -3 -3 10.8 1
 -9 -3 -3 10.1 1
 9 3 3 11.1 1.1
 -9 3 -3 11.4 1.2
 9 3 3 9.5 1.1
 -9 3 -3 12 1
 11 -3 3 29.6 1.9
 -11 -3 -3 24.4 1.5
 -11 -3 -3 22.6 1.6
 11 -3 3 24 2.2
 -11 3 -3 27.4 1.8
 11 3 3 25.4 1.7
 11 3 3 26.3 1.8
 -11 3 -3 24.6 1.5
 -13 -3 -3 6.7 1.1
 13 -3 3 5 1.2
 -13 -3 -3 6.4 1.1
 -13 3 -3 6.1 1.2
 13 3 3 12.4 1.6
 13 3 3 4.6 1.1
 -15 -3 -3 3.1 1.1
 -15 -3 -3 4.5 1.1
 15 -3 3 5.6 1.3
 15 3 3 6.3 1.4
 15 3 3 4.1 1.2
 -15 3 -3 3.6 1.3
 -17 -3 -3 2.4 1.2
 17 -3 3 5.3 1.4
 -17 3 -3 2.5 1.4
 19 -3 3 0.3 1.3
 -19 3 -3 -0.2 1.3
 22 -4 -3 0.2 1.4
 -22 -4 3 -0.3 1.2
 -22 4 3 -0.5 1.3
 22 4 -3 -0.3 1.7
 20 -4 -3 -2.2 1.2
 -20 -4 3 0.7 1.2
 -20 4 3 -1 1.1
 20 4 -3 0.9 1.5
 -18 -4 3 4 1.2
 18 -4 -3 1.2 1.2
 -18 4 3 3.5 1.3
 18 4 -3 -0.2 1.1
 -16 -4 3 14.4 1.6
 16 -4 -3 14.6 1.8
 16 -4 -3 12.6 1.6
 16 4 -3 12.1 1.7
 -16 4 3 15.4 1.8
 -14 -4 3 0.5 0.7
 -14 -4 3 0.5 0.7
 14 -4 -3 -0.4 0.8
 14 -4 -3 2.2 1
 14 4 -3 0.7 1
 -14 4 3 -0.2 0.9
 -12 -4 3 6.2 0.8
 12 -4 -3 5.7 1.1
 12 -4 -3 9.2 1.1
 -12 -4 3 9.1 1.2
 12 4 -3 8.8 0.9
 12 4 -3 5.7 1.1
 -12 4 3 8.8 1.1
 -10 -4 3 20.3 1.3
 -10 -4 3 19.2 1.1
 10 -4 -3 20.8 1.5
 10 4 -3 18.6 1
 -10 4 3 17 1.3
 -10 4 3 17.3 1.2
 10 4 -3 16.2 1.5
 -8 -4 3 40.1 1.6
 -8 -4 3 41.4 1.5
 8 -4 -3 37.8 1.7
 -8 4 3 38.4 0.9
 8 4 -3 37.3 1.7
 -8 4 3 35.6 1.6
 8 4 -3 38.8 1.2
 -8 4 3 40.6 1.5
 6 -4 -3 19.6 0.6
 -6 -4 3 20.9 1
 -6 -4 3 19.9 1
 6 -4 -3 19.3 1.1
 6 4 -3 19.8 0.6
 -6 4 3 20.8 1.1
 6 4 -3 18.5 1.1
 -6 4 3 19.1 1
 -4 -4 3 298.87 5.9
 4 -4 -3 293.77 5.5
 4 -4 -3 285.67 6.1
 -4 4 3 295.07 5.9
 4 4 -3 290.07 6
 -4 4 3 301.17 5.9
 -2 -4 3 742.73 13.2
 2 -4 -3 733.13 13.7
 -2 -4 3 730.93 13.6
 2 -4 -3 719.53 13.4
 -2 -4 3 724.03 13.6
 -2 4 3 726.03 13.6
 -2 4 3 722.13 13.4
 2 4 -3 713.13 13.5
 0 -4 3 252.77 5.2
 0 -4 -3 258.57 5.2
 0 -4 3 257.07 5.1
 0 4 3 254.27 5.2
 0 4 -3 264.77 4.9
 0 4 3 254.17 5.3
 0 4 3 256.47 4.8
 0 4 -3 260.77 5.4
 2 -4 3 102.49 2.5
 -2 -4 -3 101.29 2.5
 2 -4 3 96.79 2.5
 -2 -4 -3 102.39 2.1
 2 4 3 96.29 2.6
 2 4 3 100.99 2.4
 -2 4 -3 106.99 2.7
 -4 -4 -3 1016.7 19.2
 4 -4 3 1021.6 18.5
 4 -4 3 1031.4 19.3
 4 -4 3 1037.3 19.1
 -4 -4 -3 1022.3 18.8
 -4 4 -3 1035.8 19.3
 4 4 3 1010.7 19.3
 4 4 3 1027.2 19.1
 -6 -4 -3 50.79 1.6
 -6 -4 -3 47.6 1.8
 6 -4 3 49.7 1.4
 6 -4 3 48 1.7
 6 -4 3 45.9 1.9
 6 4 3 53.59 2
 -6 4 -3 53.39 2
 6 4 3 49 1.7
 -8 -4 -3 5.3 0.7
 8 -4 3 4.3 0.8
 8 -4 3 5.6 0.6
 -8 -4 -3 8.6 1
 8 4 3 4.4 0.9
 8 4 3 4 0.7
 -8 4 -3 4.4 0.8
 -8 4 -3 5.7 0.8
 -10 -4 -3 2.7 0.9
 10 -4 3 3.1 0.9
 -10 -4 -3 1.8 0.7
 -10 4 -3 2.6 0.9
 10 4 3 2.5 0.8
 -10 4 -3 2.5 0.7
 10 4 3 1.9 0.9
 -12 -4 -3 0.4 0.7
 12 -4 3 0.5 1
 -12 -4 -3 -0.2 0.8
 12 4 3 2.2 0.8
 -12 4 -3 1.5 1
 12 4 3 1.9 1
 -12 4 -3 0.1 0.8
 14 -4 3 9.1 1.5
 -14 -4 -3 13.6 1.5
 -14 -4 -3 8.6 1.3
 14 4 3 10.7 1.4
 14 4 3 11 1.6
 -14 4 -3 7.7 1.5
 16 -4 3 4.2 1.3
 -16 -4 -3 3 1.1
 -16 4 -3 3.9 1.4
 16 4 3 0.9 1.2
 18 -4 3 0.2 1.3
 -18 4 -3 0.6 1.4
 20 -4 3 -0.3 1.3
 -20 4 -3 0.5 1.5
 21 -5 -3 -0.5 1.2
 -21 -5 3 0.1 1.3
 -21 5 3 -0.7 1.4
 21 5 -3 -2.7 1.4
 -19 -5 3 1.4 1.2
 19 -5 -3 -0.2 1.2
 -19 5 3 1.1 1.2
 19 5 -3 1.8 1.4
 17 -5 -3 0 1.1
 -17 -5 3 0.2 0.9
 17 5 -3 -0.3 1.2
 -17 5 3 0.2 1.1
 15 -5 -3 7.5 1.3
 -15 -5 3 4.2 1.1
 15 -5 -3 3.6 1.2
 -15 5 3 4.3 1.1
 15 5 -3 5.6 1.3
 13 -5 -3 4.2 1
 -13 -5 3 2 0.8
 13 -5 -3 3.5 1
 -13 -5 3 3.3 0.8
 -13 5 3 4.4 1
 13 5 -3 2.1 1.1
 -11 -5 3 33.8 1.7
 11 -5 -3 34.1 1.8
 -11 -5 3 34.7 1.6
 -11 5 3 34.2 1.9
 11 5 -3 32.7 2
 11 5 -3 36.6 1.4
 -11 5 3 31.1 1.6
 9 -5 -3 34.3 1.7
 -9 -5 3 34 1.6
 -9 -5 3 32.8 1.4
 -9 5 3 30.8 1.4
 9 5 -3 32.7 1.7
 -9 5 3 30.2 1.6
 -9 5 3 32.4 0.9
 9 5 -3 32.4 1.1
 -7 -5 3 395.36 8
 7 -5 -3 390.16 7.4
 7 -5 -3 403.16 8.4
 -7 -5 3 409.86 8.2
 7 5 -3 385.06 8.3
 -7 5 3 408.66 8
 -7 5 3 397.06 8.2
 7 5 -3 403.86 7.4
 5 -5 -3 40.1 1.6
 -5 -5 3 44.2 1.5
 -5 -5 3 42.5 1.5
 5 -5 -3 41.2 1.1
 5 5 -3 43.4 1.6
 -5 5 3 45.2 1.5
 -5 5 3 44.5 1.5
 -3 -5 3 204.38 3.8
 -3 -5 3 204.08 4.4
 3 -5 -3 203.48 4.5
 3 -5 -3 203.28 4.1
 -3 -5 3 205.98 4.4
 -3 5 3 209.18 4.4
 3 5 -3 209.08 4.4
 -3 5 3 200.88 4.2
 -1 -5 3 53.79 1.6
 -1 -5 3 53.99 1.4
 1 -5 -3 50.99 1.6
 1 -5 -3 55.39 1.5
 -1 5 3 52.29 1.7
 1 5 -3 54.89 1.8
 -1 5 3 54.29 1.4
 1 5 -3 52.79 1.5
 -1 -5 -3 922.11 17.2
 1 -5 3 918.11 17.2
 1 -5 3 918.81 17.1
 1 5 3 916.01 17.1
 -1 5 -3 933.41 16.8
 1 5 3 939.11 16.8
 1 5 3 917.11 17.3
 -1 5 -3 910.11 17.4
 -3 -5 -3 10.6 0.6
 3 -5 3 8 0.8
 3 -5 3 8.8 0.8
 -3 -5 -3 7.8 0.8
 3 5 3 9.9 0.9
 3 5 3 10.6 0.8
 -3 5 -3 8.5 0.4
 -3 5 -3 9 0.9
 -5 -5 -3 32.5 1.5
 5 -5 3 35.8 1.6
 5 -5 3 33 1
 5 -5 3 35.9 1.4
 -5 -5 -3 33.7 1.2
 5 5 3 35.1 1.6
 5 5 3 32.7 1.4
 -5 5 -3 33.2 1.5
 -7 -5 -3 1.6 0.5
 7 -5 3 1.3 0.6
 -7 -5 -3 1.9 0.7
 7 -5 3 1.6 0.8
 7 -5 3 1.6 0.4
 -7 5 -3 1.9 0.7
 7 5 3 1.4 0.6
 7 5 3 2.9 0.9
 9 -5 3 12.7 1.3
 -9 -5 -3 11.7 1
 -9 -5 -3 12.9 1.3
 -9 5 -3 13.9 1.2
 -9 5 -3 9.6 1.2
 9 5 3 13.5 1.4
 9 5 3 14 1.2
 -11 -5 -3 2.7 0.8
 11 -5 3 0.9 0.8
 -11 -5 -3 2.7 0.9
 11 5 3 1.8 0.8
 -11 5 -3 0.7 0.7
 11 5 3 0.1 0.9
 -11 5 -3 0.8 0.9
 -13 -5 -3 -0.7 0.8
 -13 -5 -3 0 0.9
 13 -5 3 -0.5 0.9
 -13 5 -3 0.2 1
 13 5 3 -1 1
 13 5 3 0.1 0.8
 -15 -5 -3 9.6 1.5
 -15 -5 -3 10 1.4
 15 -5 3 10.9 1.8
 -15 5 -3 14.2 1.9
 15 5 3 11.4 1.8
 17 -5 3 1.5 1.2
 17 5 3 2.8 1.5
 -17 5 -3 1.8 1.2
 19 -5 3 0.4 1.4
 -19 5 -3 0.4 1.4
 22 -6 -3 -0.1 1.5
 -22 -6 3 0 1.3
 22 6 -3 0.5 1.8
 20 -6 -3 2.3 1.3
 -20 -6 3 2.9 1.3
 -20 6 3 2.1 1.5
 20 6 -3 1.4 1.7
 18 -6 -3 -1.4 1.1
 -18 -6 3 -0.5 0.9
 18 6 -3 1 1.3
 -18 6 3 0.9 1.3
 16 -6 -3 0.1 1.1
 -16 -6 3 0.6 0.9
 16 -6 -3 0.2 1.1
 16 6 -3 1 1.2
 -16 6 3 0.8 1
 14 -6 -3 -0.2 0.9
 -14 -6 3 1.5 0.9
 14 -6 -3 0.4 1
 -14 -6 3 2 0.9
 -14 6 3 0.9 1
 14 6 -3 1.6 1
 -12 -6 3 9.7 1
 -12 -6 3 11.2 1.3
 12 -6 -3 10.6 1.4
 -12 6 3 11.6 1.4
 -12 6 3 8.8 1
 12 6 -3 7.8 1.3
 -10 -6 3 32.3 1.6
 10 -6 -3 35.2 1.9
 -10 -6 3 32.5 1.6
 10 6 -3 29.7 1.1
 -10 6 3 34.1 1.6
 10 6 -3 32.5 1.9
 -10 6 3 34.4 1.7
 -8 -6 3 171.58 4.1
 8 -6 -3 166.08 3.3
 8 -6 -3 169.18 4.3
 -8 -6 3 166.38 4
 -8 6 3 168.48 4.2
 8 6 -3 168.68 3.3
 -8 6 3 158.78 3.9
 8 6 -3 164.28 4.3
 -6 -6 3 98.19 2.7
 6 -6 -3 95.49 2.1
 6 -6 -3 92.09 2.8
 -6 -6 3 103.49 2.7
 -6 6 3 99.79 2.7
 -6 6 3 97.19 2.6
 6 6 -3 101.29 2.9
 -4 -6 3 7.4 0.8
 -4 -6 3 5.2 0.7
 4 -6 -3 6.8 0.5
 4 -6 -3 4.9 0.7
 4 6 -3 5.8 0.8
 -4 6 3 7 0.7
 -4 6 3 6.9 0.7
 2 -6 -3 31.2 1.3
 -2 -6 3 27.6 1.2
 -2 -6 3 30 0.9
 2 -6 -3 30.7 1.1
 2 6 -3 29.3 1.4
 -2 6 3 30.1 1.1
 -2 6 3 29.8 1.2
 2 6 -3 29 1.2
 0 -6 3 335.07 6.8
 0 -6 -3 328.97 6.8
 0 -6 -3 336.87 6.8
 0 -6 3 333.27 6.6
 0 6 -3 344.67 7.1
 0 6 3 344.07 7
 0 6 3 345.57 6.5
 0 6 -3 335.17 6.6
 2 -6 3 596.04 11.3
 -2 -6 -3 584.64 11.3
 2 -6 3 570.84 11.2
 -2 6 -3 590.84 11.5
 -2 6 -3 577.44 10.7
 2 6 3 583.14 11.1
 2 6 3 565.54 11.4
 -4 -6 -3 4.8 0.5
 -4 -6 -3 5.6 0.8
 4 -6 3 5.7 0.8
 4 -6 3 3.5 0.7
 4 6 3 4.7 0.8
 -4 6 -3 4.5 0.3
 -4 6 -3 4.2 0.8
 4 6 3 5.5 0.7
 -6 -6 -3 146.19 3.4
 6 -6 3 144.79 3.9
 6 -6 3 148.19 3.6
 6 -6 3 141.79 3.1
 -6 -6 -3 150.38 3.8
 -6 6 -3 149.79 3.9
 6 6 3 152.38 3.6
 6 6 3 145.09 3.9
 -8 -6 -3 0 0.6
 8 -6 3 -0.1 0.7
 -8 -6 -3 0.1 0.5
 8 -6 3 0.6 0.6
 8 6 3 0.9 0.7
 8 6 3 -0.2 0.5
 -8 6 -3 -0.9 0.6
 -10 -6 -3 1.3 0.7
 -10 -6 -3 0.4 0.6
 10 -6 3 0.9 0.8
 -10 6 -3 0.5 0.8
 -10 6 -3 0.3 0.6
 10 6 3 0.4 0.7
 10 6 3 -0.7 0.7
 -12 -6 -3 9.4 1.1
 -12 -6 -3 7.4 1.2
 12 -6 3 9.3 1.5
 12 6 3 6.4 1.1
 12 6 3 9 1.5
 -12 6 -3 6.9 1.3
 -14 -6 -3 0.8 0.8
 14 -6 3 0.6 1.1
 -14 -6 -3 0 1
 14 6 3 -0.6 1.1
 -14 6 -3 0.5 1.2
 16 -6 3 0.4 1.2
 -16 -6 -3 0.1 1
 16 6 3 -2.1 1.2
 -16 6 -3 0.2 1.2
 18 -6 3 3.4 1.5
 -18 6 -3 2 1.5
 18 6 3 2.2 1.6
 20 -6 3 2.9 1.7
 -20 6 -3 4.7 1.6
 -21 -7 3 3.9 1.5
 21 -7 -3 1.2 1.6
 -21 7 3 1.4 1.6
 21 7 -3 5 1.9
 -19 -7 3 0.9 1.2
 19 -7 -3 1.3 1.2
 -19 7 3 0.3 1.3
 19 7 -3 -1.1 1.4
 17 -7 -3 2.5 1.3
 -17 -7 3 3.5 1.2
 -17 7 3 4.2 1.4
 17 7 -3 5 1.6
 -15 -7 3 4.9 1.2
 15 -7 -3 3.9 1.2
 -15 -7 3 4 1.1
 15 -7 -3 5.5 1.4
 -15 7 3 6.7 1.3
 15 7 -3 7.2 1.6
 13 -7 -3 0 1
 -13 -7 3 -0.1 0.8
 -13 -7 3 0.5 0.8
 13 7 -3 -0.6 0.9
 -13 7 3 0.4 0.7
 -13 7 3 -0.6 0.8
 -11 -7 3 9 1.2
 -11 -7 3 8.7 1
 11 -7 -3 6.2 1.1
 -11 7 3 6.4 0.9
 -11 7 3 10.9 1.3
 11 7 -3 7.5 1.2
 9 -7 -3 0.2 0.7
 -9 -7 3 -0.3 0.5
 9 -7 -3 0.5 0.3
 -9 -7 3 -0.3 0.5
 -9 7 3 -0.4 0.6
 9 7 -3 1.3 0.8
 -9 7 3 -0.3 0.5
 7 -7 -3 356.86 7.9
 -7 -7 3 365.56 7.7
 7 -7 -3 362.56 7
 -7 -7 3 371.96 7.6
 7 7 -3 357.86 7.9
 -7 7 3 366.26 7.5
 -7 7 3 364.86 7.7
 5 -7 -3 1.3 0.4
 5 -7 -3 2 0.7
 -5 -7 3 1.4 0.6
 -5 -7 3 2.4 0.6
 -5 7 3 2.5 0.6
 -5 7 3 1.3 0.6
 5 7 -3 2.6 0.7
 3 -7 -3 16.2 0.9
 -3 -7 3 13.2 1
 -3 -7 3 15.3 0.6
 -3 -7 3 15 1
 3 -7 -3 16.5 1.1
 -3 7 3 16.9 1.1
 3 7 -3 16.8 1.1
 -3 7 3 13.6 0.9
 1 -7 -3 80.09 2.1
 1 -7 -3 79.49 2.3
 -1 -7 3 79.09 2.3
 -1 -7 3 79.49 2
 1 7 -3 79.49 2.4
 1 7 -3 79.39 2.1
 -1 7 3 80.29 2
 -1 7 3 77.49 2.3
 -1 -7 -3 12.3 0.9
 1 -7 3 13.3 0.9
 1 -7 3 14.2 0.9
 -1 -7 -3 14 1
 -1 7 -3 13.3 1.1
 -1 7 -3 15 0.8
 1 7 3 12.8 1.1
 1 7 3 12.9 0.8
 -3 -7 -3 49.3 1.4
 3 -7 3 48.1 1.7
 -3 -7 -3 48.4 1.8
 3 -7 3 46.5 1.8
 3 7 3 45.8 1.9
 -3 7 -3 46.3 1.9
 3 7 3 48.1 1.6
 -3 7 -3 45.3 1.2
 5 -7 3 1.7 0.6
 -5 -7 -3 1.3 0.4
 -5 -7 -3 0.9 0.6
 5 -7 3 3.4 0.8
 5 7 3 1.2 0.5
 5 7 3 1.1 0.8
 -5 7 -3 1.7 0.3
 -5 7 -3 1.6 0.7
 7 -7 3 4.7 0.8
 7 -7 3 5.4 1
 -7 -7 -3 4.6 0.7
 -7 -7 -3 5.4 0.9
 7 7 3 5 0.8
 7 7 3 6.3 1.1
 -7 7 -3 5.4 0.9
 -9 -7 -3 19.6 1.3
 9 -7 3 20.5 1.3
 9 -7 3 22.1 1.7
 -9 -7 -3 19.5 1.5
 9 7 3 19.1 1.7
 9 7 3 19.6 1.3
 -9 7 -3 20.9 1.7
 -11 -7 -3 1.8 0.7
 -11 -7 -3 1 0.9
 11 -7 3 1.4 0.9
 11 7 3 1.2 1
 -11 7 -3 -0.2 0.9
 11 7 3 1.1 0.8
 -13 -7 -3 12.8 1.4
 -13 -7 -3 17.8 1.8
 13 -7 3 12.3 1.7
 -13 7 -3 10.8 1.5
 13 7 3 14.9 1.9
 15 -7 3 3.3 1.3
 -15 -7 -3 3.5 1.2
 15 7 3 4.4 1.5
 -15 7 -3 7.6 1.6
 17 -7 3 1.7 1.5
 17 7 3 0 1.5
 -17 7 -3 -1.8 1.2
 19 -7 3 2.5 1.5
 19 7 3 1.5 1.8
 -19 7 -3 2.6 1.7
 20 -8 -3 1.3 1.4
 -20 -8 3 1.9 1.4
 -20 8 3 0.9 1.3
 20 8 -3 0.3 1.7
 18 -8 -3 7.1 1.7
 -18 -8 3 6.4 1.5
 18 8 -3 3 1.5
 -18 8 3 8.9 1.8
 -16 -8 3 4.9 1.3
 16 -8 -3 5 1.5
 -16 8 3 3.9 1.3
 16 8 -3 2.1 1.3
 -14 -8 3 0.4 0.9
 14 -8 -3 -0.2 1
 -14 -8 3 0.9 0.9
 -14 8 3 0.4 1
 14 8 -3 -0.3 1.2
 -14 8 3 0 0.7
 12 -8 -3 5.1 1.2
 -12 -8 3 4.9 1
 -12 -8 3 5.6 1.1
 -12 8 3 5.7 0.9
 -12 8 3 6.6 1.3
 12 8 -3 4.9 1.3
 -10 -8 3 49.7 2.1
 10 -8 -3 48.5 2.3
 -10 -8 3 50.09 2.1
 10 8 -3 48.4 2.4
 -10 8 3 52.79 2.2
 -10 8 3 47.5 2
 -8 -8 3 10.7 1.1
 8 -8 -3 11.6 0.7
 -8 -8 3 13 1.2
 8 -8 -3 10.9 1.2
 -8 8 3 13.5 1.1
 -8 8 3 10.3 1.1
 8 8 -3 11.4 1.2
 6 -8 -3 233.28 5.7
 6 -8 -3 248.78 5
 -6 -8 3 250.17 5.5
 -6 -8 3 249.18 5.5
 6 8 -3 240.18 5.7
 -6 8 3 244.68 5.4
 -6 8 3 245.98 5.5
 4 -8 -3 65.89 2.3
 -4 -8 3 64.79 2.1
 -4 -8 3 65.29 2.1
 4 -8 -3 67.49 1.9
 -4 -8 3 66.19 1.4
 -4 8 3 66.49 2.1
 -4 8 3 64.89 2.1
 4 8 -3 65.29 2.3
 2 -8 -3 228.08 5.1
 -2 -8 3 227.78 4.6
 2 -8 -3 231.48 4.9
 -2 -8 3 230.48 5.1
 2 8 -3 225.38 5
 2 8 -3 232.78 5.3
 -2 8 3 230.98 5.1
 -2 8 3 233.48 4.9
 0 -8 -3 1.6 0.6
 0 -8 -3 0.6 0.5
 0 -8 3 0.1 0.6
 0 -8 3 0.4 0.5
 0 8 -3 0.6 0.4
 0 8 3 1 0.4
 0 8 -3 1.2 0.7
 0 8 3 1.2 0.6
 2 -8 3 21.6 1.2
 -2 -8 -3 19.6 1.1
 2 -8 3 22.9 1.2
 -2 -8 -3 21.9 1.3
 -2 8 -3 21.8 1.4
 2 8 3 17.7 1.3
 -2 8 -3 19.2 0.9
 2 8 3 21.6 1
 -4 -8 -3 185.28 4.5
 -4 -8 -3 183.78 4
 4 -8 3 186.68 4.5
 4 -8 3 179.68 4.3
 4 8 3 192.18 4.2
 4 8 3 180.28 4.6
 -4 8 -3 185.48 3.7
 -4 8 -3 186.68 4.7
 6 -8 3 8.5 0.9
 -6 -8 -3 7.3 0.8
 -6 -8 -3 7 1
 6 -8 3 6.1 1
 -6 8 -3 7.3 0.5
 6 8 3 7 0.8
 -6 8 -3 3 0.8
 6 8 3 6 1.1
 -8 -8 -3 14.8 1.3
 8 -8 3 8.3 1.2
 8 -8 3 12.3 1.1
 -8 -8 -3 13.1 1
 -8 8 -3 13.4 1.4
 8 8 3 13.1 1.1
 8 8 3 11.4 1.5
 10 -8 3 112.19 3.8
 -10 -8 -3 101.69 3
 10 -8 3 102.19 3.1
 -10 -8 -3 102.39 3.5
 -10 8 -3 106.49 3.7
 10 8 3 110.99 3.8
 -12 -8 -3 25.9 2.1
 12 -8 3 23.5 2.1
 -12 8 -3 21.1 1.9
 12 8 3 21.7 2
 -14 -8 -3 4.1 1.3
 14 -8 3 1.9 1.3
 -14 8 -3 2.1 1.2
 14 8 3 1.9 1.5
 16 -8 3 0.1 1.2
 -16 -8 -3 0.3 1.2
 16 8 3 0.9 1.3
 -16 8 -3 0.4 1.3
 18 -8 3 0.2 1.5
 -18 8 -3 -1 1.2
 18 8 3 1.7 1.7
 -21 -9 3 4 1.6
 -19 -9 3 -1.2 1.1
 19 -9 -3 -0.5 1.3
 19 9 -3 0.4 1.5
 -19 9 3 -0.6 1.4
 17 -9 -3 0.8 1.3
 -17 -9 3 -1.1 1
 -17 9 3 -0.8 1.1
 17 9 -3 -1.2 1.2
 -15 -9 3 0.3 1
 -15 -9 3 0 1
 15 -9 -3 -0.3 1.1
 -15 9 3 1 1.1
 15 9 -3 -0.3 1.2
 13 -9 -3 16.7 1.9
 -13 -9 3 12.8 1.4
 -13 -9 3 12.8 1.4
 -13 9 3 15.3 1.4
 13 9 -3 13.5 1.8
 -13 9 3 14.2 1.7
 11 -9 -3 14.6 1.6
 -11 -9 3 13.4 1.3
 -11 -9 3 14.2 1.3
 -11 9 3 17.2 1.4
 -11 9 3 13.1 1.4
 11 9 -3 19.2 1.8
 -9 -9 3 119.89 3.6
 9 -9 -3 128.39 4
 -9 -9 3 128.49 3.6
 -9 9 3 124.89 3.4
 -9 9 3 129.79 3.8
 9 9 -3 133.39 4.1
 -7 -9 3 62.59 2.2
 7 -9 -3 58.89 1.8
 -7 -9 3 61.89 2.2
 7 -9 -3 59.59 2.4
 -7 9 3 59.09 2.1
 -7 9 3 59.59 2.3
 7 9 -3 59.79 2.4
 -5 -9 3 26.2 1.5
 5 -9 -3 25.3 1.5
 -5 -9 3 22.3 1.3
 5 -9 -3 25.9 1.1
 -5 9 3 25 1.4
 5 9 -3 23.6 1.5
 -5 9 3 23.8 1.4
 -3 -9 3 101.39 2.2
 3 -9 -3 98.19 2.9
 3 -9 -3 99.59 2.6
 -3 -9 3 100.09 2.9
 -3 9 3 106.49 2.9
 -3 9 3 102.69 2.7
 3 9 -3 103.09 3.1
 3 9 -3 98.59 2.9
 -1 -9 3 139.29 3.5
 1 -9 -3 138.59 3.5
 1 -9 -3 132.89 3.4
 -1 -9 3 137.39 3.1
 -1 9 3 142.89 3.6
 1 9 -3 137.19 3.7
 1 9 -3 134.19 3.4
 -1 9 3 133.59 3.3
 -1 -9 -3 140.09 3.5
 1 -9 3 140.49 3.5
 1 -9 3 135.59 3.4
 -1 -9 -3 130.29 3.3
 -1 9 -3 136.59 3.2
 -1 9 -3 136.19 3.7
 1 9 3 130.59 3.2
 1 9 3 137.89 3.7
 -3 -9 -3 120.79 3.1
 -3 -9 -3 126.99 3.4
 3 -9 3 125.19 3.3
 3 -9 3 124.59 3.4
 3 9 3 121.89 3.6
 -3 9 -3 123.49 3.5
 3 9 3 122.19 3
 -3 9 -3 123.09 2.8
 5 -9 3 28.7 1.7
 5 -9 3 24.8 1.4
 -5 -9 -3 28.6 1.2
 -5 -9 -3 28.6 1.6
 -5 9 -3 26.5 1
 5 9 3 28.2 1.7
 5 9 3 26.8 1.3
 -5 9 -3 23.6 1.6
 7 -9 3 10.2 1.1
 7 -9 3 11.1 1.3
 -7 -9 -3 13.7 1.3
 -7 -9 -3 12.9 1
 7 9 3 14.8 1.6
 7 9 3 13.3 1.1
 -7 9 -3 10.6 1.3
 -9 -9 -3 6.9 1.3
 9 -9 3 6.2 1
 9 -9 3 8.6 1.4
 -9 -9 -3 5.6 0.9
 9 9 3 6.1 1.3
 -9 9 -3 6.6 1.2
 11 -9 3 15.4 1.8
 -11 -9 -3 16.7 1.7
 11 9 3 16.6 1.9
 -11 9 -3 12.9 1.6
 -13 -9 -3 6.6 1.3
 13 -9 3 7.4 1.6
 -13 9 -3 11.1 1.7
 13 9 3 9.2 1.6
 -15 -9 -3 0.1 1
 15 -9 3 1.9 1.4
 15 9 3 0.6 1.3
 -15 9 -3 0.4 1.3
 17 -9 3 0.6 1.5
 -17 -9 -3 1 1.3
 17 9 3 2.3 1.5
 -17 9 -3 3.3 1.6
 19 9 3 1 1.8
 20 -10 -3 0.4 1.6
 -20 -10 3 -0.3 1.3
 -20 10 3 0.8 1.6
 20 10 -3 0.4 1.7
 -18 -10 3 4.8 1.4
 18 -10 -3 4.6 1.6
 -18 10 3 3.8 1.5
 18 10 -3 7.7 2
 -16 -10 3 3.3 1.2
 -16 -10 3 5.4 1.3
 16 -10 -3 5.5 1.6
 -16 10 3 6.3 1.5
 16 10 -3 6.5 1.8
 -14 -10 3 3.4 1.2
 -14 -10 3 4.8 1.2
 14 -10 -3 6.5 1.5
 14 10 -3 5.5 1.5
 -14 10 3 9.1 1.6
 -12 -10 3 6.8 1.2
 12 -10 -3 6.6 1.4
 -12 -10 3 9.2 1.3
 -12 10 3 6.3 1
 -12 10 3 10.5 1.5
 12 10 -3 8.9 1.5
 -10 -10 3 75.49 2.8
 10 -10 -3 78.39 3.1
 -10 -10 3 76.79 2.8
 10 10 -3 80.49 3.3
 -10 10 3 76.69 2.6
 -10 10 3 75.49 2.9
 8 -10 -3 218.48 5.5
 -8 -10 3 205.08 5.1
 -8 -10 3 199.18 5.1
 8 -10 -3 204.48 4.5
 8 10 -3 206.98 5.5
 -8 10 3 203.38 4.9
 -8 10 3 210.98 5.2
 -6 -10 3 56.39 2.1
 6 -10 -3 56.49 2.3
 6 -10 -3 54.99 1.8
 -6 -10 3 51.99 2.2
 -6 10 3 51.79 2.1
 -6 10 3 58.19 2.1
 6 10 -3 52.09 2.3
 4 -10 -3 4.4 0.7
 4 -10 -3 2.3 0.7
 -4 -10 3 4.3 0.9
 -4 10 3 4.2 0.8
 -4 10 3 5.2 0.9
 4 10 -3 4.1 0.9
 4 10 -3 4.1 0.9
 2 -10 -3 174.78 4.1
 2 -10 -3 169.98 4.2
 -2 -10 3 163.48 3.7
 -2 -10 3 173.08 4.3
 2 10 -3 173.48 4.5
 -2 10 3 165.68 4.2
 2 10 -3 171.28 4.2
 -2 10 3 169.98 4
 0 -10 -3 3.7 0.7
 0 -10 -3 1.2 0.6
 0 -10 3 2.1 0.6
 0 -10 3 1.5 0.6
 0 10 3 2.7 0.7
 0 10 -3 1.9 0.6
 0 10 -3 1 0.7
 0 10 3 1.9 0.6
 -2 -10 -3 11 1.1
 -2 -10 -3 9.2 0.9
 2 -10 3 9.4 1
 2 -10 3 11 1.1
 -2 10 -3 9.7 0.8
 -2 10 -3 9.3 1.2
 2 10 3 9.8 1.2
 2 10 3 11 0.9
 -4 -10 -3 133.19 3.3
 -4 -10 -3 128.59 3.7
 4 -10 3 138.69 3.6
 4 -10 3 131.89 3.7
 -4 10 -3 128.19 3
 4 10 3 127.09 3.8
 -4 10 -3 130.19 3.9
 4 10 3 138.99 3.4
 6 -10 3 72.09 2.5
 6 -10 3 75.59 2.8
 -6 -10 -3 75.59 2.2
 -6 -10 -3 74.59 2.7
 6 10 3 77.89 2.3
 -6 10 -3 73.99 2.8
 6 10 3 70.89 2.8
 -8 -10 -3 15.7 1.2
 8 -10 3 14.6 1.6
 -8 -10 -3 17.2 1.6
 8 -10 3 14.9 1.3
 -8 10 -3 14.4 1.6
 8 10 3 16.3 1.7
 10 -10 3 48.3 2.8
 10 -10 3 44.5 2.2
 -10 -10 -3 52.49 2.5
 -10 10 -3 44.2 2.5
 10 10 3 45.7 2.7
 -12 -10 -3 6 1.3
 12 -10 3 6.1 1.5
 -12 10 -3 1.9 1.3
 12 10 3 5.4 1.4
 14 -10 3 1.6 1.3
 -14 -10 -3 1.7 1.1
 -14 10 -3 1.4 1.3
 14 10 3 -1.3 1.3
 -16 -10 -3 -0.7 1
 16 -10 3 0.4 1.4
 -16 10 -3 1.1 1.3
 16 10 3 -0.7 1.5
 18 -10 3 -0.4 1.5
 -18 10 -3 1.7 1.6
 18 10 3 1.3 1.8
 -19 -11 3 6.7 1.6
 19 -11 -3 5.9 1.8
 19 11 -3 6.6 2
 -19 11 3 6.5 1.8
 17 -11 -3 0.9 1.5
 -17 -11 3 -0.8 1.2
 -17 -11 3 -0.6 1.1
 -17 11 3 -0.5 1.3
 17 11 -3 0.7 1.5
 -15 -11 3 -1.3 1
 -15 -11 3 1.3 1.1
 15 -11 -3 0.6 1.2
 -15 11 3 -0.4 1
 15 11 -3 -0.2 1.3
 -13 -11 3 1.4 1
 13 -11 -3 2.2 1.2
 -13 -11 3 0.9 1
 13 11 -3 0.2 1.1
 -13 11 3 1 1.2
 -11 -11 3 2.1 1
 -11 -11 3 1.5 0.9
 11 -11 -3 3.3 1.2
 11 11 -3 0.6 1.1
 -11 11 3 2.2 0.8
 -11 11 3 0.1 1
 -9 -11 3 49.7 2.3
 9 -11 -3 57.49 2.7
 -9 -11 3 54.99 2.3
 -9 11 3 52.49 2.1
 -9 11 3 51.29 2.3
 9 11 -3 51.09 2.6
 7 -11 -3 1.3 0.5
 -7 -11 3 0.7 0.7
 7 -11 -3 1.5 0.9
 -7 -11 3 0.8 0.7
 -7 11 3 0.6 0.8
 -7 11 3 0.7 0.7
 7 11 -3 1.4 0.9
 5 -11 -3 1.6 0.6
 5 -11 -3 0.2 0.7
 -5 -11 3 0.8 0.7
 5 11 -3 0.9 0.9
 5 11 -3 0.9 0.7
 -5 11 3 0.4 0.7
 -5 11 3 0.9 0.7
 3 -11 -3 0.8 0.7
 3 -11 -3 1.3 0.6
 -3 -11 3 0.4 0.6
 3 11 -3 0.4 0.8
 -3 11 3 0.7 0.6
 -3 11 3 1.4 0.7
 3 11 -3 -0.5 0.6
 1 -11 -3 16 1.2
 -1 -11 3 12.9 1.2
 1 -11 -3 14.8 1.2
 -1 -11 3 13.8 1
 1 11 -3 15.3 1.2
 1 11 -3 13 1.3
 -1 11 3 11.2 1.1
 -1 11 3 15.7 1.2
 1 -11 3 2.2 0.7
 1 -11 3 3.6 0.8
 -1 -11 -3 4.7 0.8
 -1 -11 -3 2.8 0.7
 -1 11 -3 3.6 0.9
 1 11 3 1.8 0.8
 -1 11 -3 2.2 0.6
 1 11 3 2.9 0.7
 3 -11 3 22.2 1.5
 -3 -11 -3 24.9 1.5
 3 -11 3 24.6 1.6
 -3 -11 -3 22.6 1.3
 3 11 3 21.6 1.7
 3 11 3 24.6 1.3
 -3 11 -3 26 1.7
 -3 11 -3 21.1 1.1
 5 -11 3 0.5 0.8
 -5 -11 -3 0.7 0.8
 -5 -11 -3 -0.5 0.6
 5 -11 3 0.6 0.7
 5 11 3 -0.9 0.8
 -5 11 -3 0 0.8
 5 11 3 0.1 0.6
 -7 -11 -3 39.4 2.1
 7 -11 3 38.8 1.9
 7 -11 3 38.1 2.2
 -7 -11 -3 37 2.3
 -7 11 -3 36.1 2.3
 7 11 3 45.1 2.4
 -9 -11 -3 1.5 1
 9 -11 3 -0.3 1
 9 -11 3 1.8 0.9
 9 11 3 3.6 1.4
 -9 11 -3 3.4 1.2
 -11 -11 -3 2.6 1.2
 11 -11 3 1.3 1.2
 -11 11 -3 3.9 1.4
 11 11 3 1.3 1.2
 -13 -11 -3 8.6 1.6
 13 -11 3 6.7 1.6
 -13 11 -3 7.9 1.5
 13 11 3 5.2 1.5
 15 -11 3 2.8 1.6
 -15 -11 -3 3.2 1.4
 15 11 3 1.9 1.7
 -15 11 -3 2.7 1.5
 17 -11 3 5.3 1.7
 -17 -11 -3 2.9 1.3
 -17 11 -3 4 1.8
 17 11 3 6.9 2
 18 -12 -3 1.8 1.6
 -18 -12 3 1.2 1.3
 18 12 -3 3 1.7
 -18 12 3 0.8 1.5
 -16 -12 3 1.6 1.2
 -16 -12 3 1.7 1.3
 16 -12 -3 0.7 1.5
 -16 12 3 1.8 1.3
 16 12 -3 1.6 1.5
 -14 -12 3 16.4 1.9
 -14 -12 3 12.3 1.6
 14 -12 -3 13.6 2
 14 12 -3 9.2 1.7
 -14 12 3 12 1.8
 -12 -12 3 16.8 1.6
 12 -12 -3 20.9 2.2
 -12 -12 3 15.1 1.7
 -12 12 3 17.6 1.8
 12 12 -3 13.1 1.8
 -10 -12 3 30.9 2
 -10 -12 3 31.6 2.1
 10 -12 -3 30 2.4
 -10 12 3 30.1 2
 -10 12 3 29.5 1.8
 10 12 -3 27.7 2.2
 -8 -12 3 53.09 2.3
 8 -12 -3 57.39 2.7
 -8 -12 3 56.59 2.5
 8 12 -3 55.49 2.7
 -8 12 3 51.59 2.2
 -8 12 3 53.59 2.5
 -6 -12 3 0.7 0.7
 6 -12 -3 0.4 0.8
 6 -12 -3 0.4 0.6
 6 12 -3 -0.1 0.8
 -6 12 3 1.9 0.8
 -6 12 3 0.6 0.7
 4 -12 -3 -0.6 0.5
 -4 -12 3 -0.6 0.7
 4 -12 -3 0.1 0.7
 4 12 -3 -0.3 0.8
 -4 12 3 0.6 0.7
 4 12 -3 -0.2 0.6
 -4 12 3 0.8 0.7
 2 -12 -3 21.8 1.5
 -2 -12 3 24.3 1.5
 2 -12 -3 22.4 1.4
 -2 12 3 24.8 1.4
 2 12 -3 25 1.5
 2 12 -3 18.1 1.6
 -2 12 3 24.3 1.6
 0 -12 -3 0.2 0.6
 0 -12 -3 0.7 0.6
 0 -12 3 0.4 0.7
 0 -12 3 -0.2 0.6
 0 12 -3 0.5 0.8
 0 12 3 -0.9 0.7
 0 12 -3 0 0.6
 0 12 3 0 0.6
 2 -12 3 0.2 0.6
 -2 -12 -3 -0.1 0.6
 2 -12 3 -0.2 0.6
 -2 -12 -3 1.3 0.7
 2 12 3 1.1 0.7
 2 12 3 -0.6 0.8
 -2 12 -3 0.4 0.5
 -2 12 -3 0.3 0.8
 4 -12 3 31.9 1.8
 4 -12 3 33.3 1.9
 -4 -12 -3 33.2 1.9
 4 12 3 36.6 2.2
 -4 12 -3 32.7 2
 4 12 3 31.7 1.6
 6 -12 3 25.8 1.7
 -6 -12 -3 21.2 1.7
 6 -12 3 24.2 1.9
 6 12 3 25 2
 -6 12 -3 21.5 1.9
 8 -12 3 -0.8 0.9
 8 -12 3 1.1 0.8
 -8 -12 -3 -0.4 0.9
 8 12 3 -0.2 1.1
 -8 12 -3 0 1.1
 -10 -12 -3 0.9 1
 10 -12 3 0.7 1.2
 -10 12 -3 0.9 1.2
 10 12 3 0.3 1.2
 12 -12 3 4.7 1.5
 -12 -12 -3 5.5 1.5
 -12 12 -3 6.5 1.6
 12 12 3 6.9 1.7
 -14 -12 -3 3.8 1.3
 14 -12 3 1.6 1.4
 -14 12 -3 3.9 1.6
 14 12 3 1.2 1.5
 16 -12 3 0.4 1.5
 -16 -12 -3 2 1.5
 16 12 3 -0.9 1.5
 -16 12 -3 1.9 1.6
 -17 -13 3 6.8 1.7
 17 -13 -3 9.4 2
 -17 13 3 6.9 1.8
 17 13 -3 8.5 2.1
 -15 -13 3 2.6 1.3
 15 -13 -3 5.3 1.7
 -15 -13 3 2.8 1.2
 15 13 -3 2.2 1.4
 -15 13 3 1.7 1.2
 -13 -13 3 0.8 1.2
 13 -13 -3 3 1.5
 -13 -13 3 3.2 1.1
 13 13 -3 1.4 1.3
 -13 13 3 0.9 1.1
 -11 -13 3 5.8 1.2
 -11 -13 3 8.8 1.4
 11 -13 -3 7.1 1.4
 -11 13 3 9.3 1.5
 11 13 -3 6.2 1.4
 9 -13 -3 19.1 1.9
 -9 -13 3 17.5 1.6
 -9 -13 3 16.9 1.7
 -9 13 3 20.2 1.8
 9 13 -3 21.7 2.1
 -9 13 3 19.2 1.6
 7 -13 -3 20.1 1.8
 -7 -13 3 23.1 1.8
 7 -13 -3 20.8 1.4
 -7 13 3 22.8 1.6
 -7 13 3 23.8 1.8
 7 13 -3 21.2 1.9
 -5 -13 3 -1.3 0.8
 5 -13 -3 -0.6 0.8
 5 -13 -3 0.2 0.6
 5 13 -3 0.9 0.9
 -5 13 3 0.1 0.8
 5 13 -3 0.2 0.8
 -5 13 3 0.2 0.7
 3 -13 -3 3.8 0.8
 3 -13 -3 5 1
 -3 -13 3 5 1
 3 13 -3 3.7 1
 3 13 -3 5.4 1.2
 -3 13 3 5.6 1
 -3 13 3 3.5 0.9
 -1 -13 3 15.8 1.5
 1 -13 -3 19.4 1.5
 1 -13 -3 16.1 1.4
 -1 13 3 16.8 1.5
 -1 13 3 16.4 1.4
 1 13 -3 14.8 1.3
 1 13 -3 13.5 1.5
 -1 -13 -3 142.89 4
 1 -13 3 141.59 3.8
 1 -13 3 140.59 3.9
 -1 -13 -3 143.79 3.8
 -1 13 -3 146.79 4.3
 1 13 3 138.89 3.8
 -1 13 -3 143.19 3.7
 1 13 3 140.19 4.2
 3 -13 3 150.38 4.2
 3 -13 3 154.68 4.2
 -3 -13 -3 152.68 4.3
 -3 13 -3 152.78 4.6
 3 13 3 149.39 4.5
 5 -13 3 3.7 1
 -5 -13 -3 3 1.1
 5 -13 3 4.3 1
 -5 13 -3 3.6 1.1
 5 13 3 4.3 1.2
 7 -13 3 12.9 1.4
 7 -13 3 8.7 1.5
 -7 -13 -3 10 1.5
 -7 13 -3 9.4 1.5
 7 13 3 12.5 1.7
 9 -13 3 10 1.6
 -9 -13 -3 11.1 1.6
 -9 13 -3 10.6 1.6
 9 13 3 9.3 1.6
 11 -13 3 -0.1 1.3
 -11 -13 -3 1.7 1.1
 -11 13 -3 -0.1 1.2
 11 13 3 -1.5 1.1
 -13 -13 -3 0.7 1.3
 13 -13 3 1.3 1.5
 -13 13 -3 0.5 1.4
 13 13 3 1.8 1.4
 15 -13 3 -0.7 1.5
 -15 -13 -3 -0.1 1.4
 15 13 3 0.3 1.5
 -15 13 -3 0.1 1.4
 -17 -13 -3 0.1 1.4
 -18 14 3 8.6 3
 -16 -14 3 0.8 1.3
 16 -14 -3 -0.3 1.5
 16 14 -3 -0.2 1.6
 -16 14 3 -1.1 1.4
 14 -14 -3 10.2 2
 -14 -14 3 11.9 1.7
 -14 -14 3 7.3 1.5
 14 14 -3 6.1 1.8
 -14 14 3 9.2 1.8
 -12 -14 3 4.3 1.2
 12 -14 -3 3.6 1.5
 -12 -14 3 4.6 1.3
 12 14 -3 4.3 1.4
 -12 14 3 5.2 1.5
 10 -14 -3 0.7 1.2
 -10 -14 3 0.6 1.1
 -10 -14 3 -0.6 0.9
 -10 14 3 -0.6 1
 10 14 -3 0.7 1.1
 8 -14 -3 3.4 1.3
 -8 -14 3 4.4 1.2
 -8 14 3 4.9 1
 8 14 -3 2 1.2
 -8 14 3 4.3 1.2
 6 -14 -3 -1.6 0.9
 -6 -14 3 0.7 0.9
 6 -14 -3 -0.1 0.7
 -6 14 3 0.1 0.8
 -6 14 3 0.2 0.9
 6 14 -3 -0.4 0.9
 6 14 -3 -0.3 0.9
 4 -14 -3 16.9 1.6
 4 -14 -3 19.4 1.5
 -4 -14 3 11.8 1.4
 -4 14 3 19.1 1.6
 4 14 -3 15.6 1.6
 4 14 -3 16.3 1.7
 -4 14 3 15.2 1.5
 2 -14 -3 14.2 1.3
 -2 -14 3 17.8 1.6
 2 -14 -3 16.3 1.5
 -2 14 3 16.7 1.5
 2 14 -3 13.8 1.4
 2 14 -3 15.6 1.7
 -2 14 3 20.2 1.7
 0 -14 3 8.5 1.2
 0 -14 -3 8.1 1.1
 0 -14 -3 7.7 1.1
 0 14 3 8.3 1.1
 0 14 -3 8.7 1.1
 0 14 3 8 1.2
 0 14 -3 9.8 1.4
 2 -14 3 55.39 2.4
 -2 -14 -3 56.49 2.5
 2 -14 3 58.89 2.4
 2 14 3 62.59 2.8
 -2 14 -3 64.99 2.8
 4 -14 3 1.8 0.9
 -4 -14 -3 0.6 0.9
 4 -14 3 1.6 0.9
 -4 14 -3 0.2 1
 4 14 3 0.3 1
 -6 -14 -3 -0.2 0.8
 6 -14 3 0 0.9
 6 -14 3 1.6 1
 -6 14 -3 1.6 1.2
 6 14 3 -0.5 1
 -8 -14 -3 26.8 2.2
 8 -14 3 30.8 1.9
 8 -14 3 29.6 2.3
 -8 14 -3 24.3 2.2
 8 14 3 24.2 2.3
 -10 -14 -3 0.4 1.1
 10 -14 3 -0.7 1.2
 -10 14 -3 -2.1 1.1
 10 14 3 0.5 1.3
 12 -14 3 1.8 1.4
 -12 -14 -3 2.2 1.4
 -12 14 -3 3 1.4
 12 14 3 0.7 1.5
 -14 -14 -3 0.4 1.4
 14 -14 3 -0.8 1.4
 -14 14 -3 0.8 1.5
 14 14 3 -0.9 1.3
 -16 -14 -3 -0.8 1.4
 16 14 3 -5.2 2.6
 -17 -15 3 19.9 2.1
 17 -15 -3 19 4
 -17 15 3 21 2.6
 15 -15 -3 1.7 1.6
 -15 -15 3 1.8 1.4
 15 15 -3 1.4 1.5
 -15 15 3 3.6 1.5
 -13 -15 3 3.7 1.3
 -13 -15 3 8.3 1.7
 13 -15 -3 7.8 1.9
 13 15 -3 4.8 1.5
 -13 15 3 6.3 1.5
 11 -15 -3 3.6 1.3
 -11 -15 3 4.4 1.4
 -11 -15 3 4.2 1.3
 -11 15 3 4.9 1.4
 11 15 -3 2.7 1.4
 9 -15 -3 5.2 1.4
 -9 -15 3 9.2 1.5
 9 15 -3 8.4 1.7
 -9 15 3 4.4 1.2
 -7 -15 3 1.5 1
 7 -15 -3 1 1.2
 -7 15 3 0.4 0.8
 7 15 -3 0.5 1.1
 -7 15 3 2.6 1
 7 15 -3 1.5 1.1
 -5 -15 3 29.6 2
 5 -15 -3 28.8 1.7
 5 -15 -3 33.9 2.2
 5 15 -3 27.5 2.1
 5 15 -3 32.6 2.3
 -5 15 3 32.6 2
 -5 15 3 32 2
 3 -15 -3 7.4 1.2
 3 -15 -3 8.7 1.2
 -3 -15 3 8.4 1.3
 -3 15 3 10.6 1.3
 3 15 -3 8.6 1.3
 -3 15 3 11.8 1.4
 3 15 -3 9.8 1.5
 1 -15 -3 17.6 1.6
 1 -15 -3 14.8 1.5
 -1 -15 3 14.5 1.5
 -1 15 3 17.1 1.7
 -1 15 3 14.4 1.5
 1 15 -3 15.3 1.5
 1 15 -3 13.1 1.6
 1 -15 3 6.4 1.2
 -1 -15 -3 6.3 1.2
 1 15 3 5.5 1.2
 -1 15 -3 5.7 1.2
 3 -15 3 36.7 2.1
 -3 -15 -3 34.5 2.2
 3 -15 3 32.2 2
 -3 15 -3 35.6 2.3
 3 15 3 33.9 2.2
 -5 -15 -3 0 0.9
 5 -15 3 0.3 0.9
 5 -15 3 -0.4 0.9
 -5 15 -3 0.7 1
 5 15 3 -0.6 1.1
 -7 -15 -3 2.9 1.1
 7 -15 3 1.7 1
 7 -15 3 3 1.3
 7 15 3 2.5 1.3
 -7 15 -3 1.6 1.2
 -9 -15 -3 9.3 1.5
 9 -15 3 9.6 1.8
 9 15 3 11.2 1.8
 -9 15 -3 10.8 1.7
 -11 -15 -3 1.7 1.2
 11 -15 3 1.2 1.4
 11 15 3 1 1.4
 -11 15 -3 1.7 1.4
 -13 -15 -3 2.7 1.4
 13 -15 3 2.3 1.6
 13 15 3 2.8 1.6
 -13 15 -3 2 1.6
 15 -15 3 3.6 2
 -15 -15 -3 1.8 1.6
 15 15 3 -0.1 2
 -16 -16 3 4.1 1.7
 16 -16 -3 5.5 1.8
 16 16 -3 3.1 1.7
 -16 16 3 5 1.6
 -14 -16 3 0.3 1.3
 14 -16 -3 -2.2 1.4
 -14 16 3 1.3 1.5
 14 16 -3 -1.4 1.4
 -12 -16 3 1.6 1.2
 -12 -16 3 -0.8 1.2
 12 -16 -3 -1.2 1.3
 12 16 -3 -0.8 1.3
 -12 16 3 -0.6 1.1
 -10 -16 3 3 1.2
 10 -16 -3 2.1 1.4
 -10 16 3 6 1.5
 10 16 -3 1.3 1.3
 10 16 -3 6.6 1.6
 8 -16 -3 7.2 1.5
 -8 -16 3 6.6 1.4
 8 16 -3 10.4 1.7
 8 16 -3 9 1.7
 -8 16 3 8.5 1.4
 -6 -16 3 -0.4 0.9
 6 -16 -3 0 1
 6 16 -3 -1.3 1.1
 -6 16 3 0.2 0.8
 6 16 -3 1.6 1.2
 -6 16 3 -1 0.9
 4 -16 -3 16.5 1.7
 4 -16 -3 18.5 1.6
 -4 -16 3 15.2 1.7
 -4 16 3 21 1.8
 -4 16 3 21.8 1.8
 4 16 -3 19.5 1.9
 4 16 -3 20.5 1.9
 -2 -16 3 45.6 2.4
 2 -16 -3 41.3 2.2
 2 -16 -3 39.5 2.3
 -2 16 3 41.6 2.3
 2 16 -3 39.8 2.2
 2 16 -3 42.1 2.4
 -2 16 3 43.2 2.2
 0 -16 3 35 2.2
 0 -16 -3 33.7 2
 0 16 3 40.7 2.4
 0 16 -3 36 2.4
 0 16 -3 40.3 2.3
 2 -16 3 4.5 1.2
 -2 -16 -3 2.9 1.2
 -2 16 -3 2.5 1.2
 2 16 3 1.5 1
 -4 -16 -3 71.59 3.1
 4 -16 3 74.89 3
 4 -16 3 70.49 3.1
 4 16 3 72.39 3.3
 -4 16 -3 70.79 3.3
 6 -16 3 -0.7 1
 -6 -16 -3 1.1 1.2
 6 -16 3 0.5 1
 6 16 3 -0.5 1
 -6 16 -3 0 1.2
 -8 -16 -3 0.9 1.1
 8 -16 3 2.1 1.3
 -8 16 -3 0.7 1.2
 8 16 3 -0.5 1.1
 -10 -16 -3 9.4 1.8
 10 -16 3 8.7 1.8
 10 16 3 8.6 1.9
 -10 16 -3 10.8 1.9
 12 -16 3 14.9 2.2
 -12 -16 -3 12.5 1.9
 12 16 3 12.8 2.3
 -12 16 -3 12.8 2.2
 -14 -16 -3 2.5 1.7
 14 -16 3 1.9 1.7
 14 16 3 0.7 2
 -14 16 -3 2.1 1.9
 -15 -17 3 2.3 1.6
 15 -17 -3 1.4 1.7
 -15 17 3 -1.7 1.2
 15 17 -3 -2.7 1.5
 -13 -17 3 -0.8 1.3
 13 -17 -3 2.1 1.6
 13 17 -3 -0.1 1.4
 -13 17 3 0.3 1.2
 11 -17 -3 0.9 1.4
 -11 -17 3 -0.6 1.3
 -11 17 3 1.8 1.2
 11 17 -3 0.4 1.3
 9 -17 -3 5.1 1.5
 -9 -17 3 8 1.6
 -9 17 3 6.1 1.4
 9 17 -3 7.1 1.7
 9 17 -3 6 1.5
 7 -17 -3 15.3 1.9
 -7 -17 3 18.8 2.1
 7 17 -3 23.5 2.3
 7 17 -3 18.1 2
 -7 17 3 22.2 2.1
 5 -17 -3 1.7 1.1
 5 -17 -3 2.3 1
 -5 -17 3 1.1 1.2
 -5 17 3 0.7 1
 5 17 -3 2.2 1.2
 -5 17 3 1.3 0.9
 5 17 -3 2.2 1.2
 -3 -17 3 -0.3 0.9
 3 -17 -3 -0.9 0.9
 3 -17 -3 -0.1 0.9
 -3 17 3 0.4 1
 3 17 -3 0.8 1
 3 17 -3 1 1.1
 -3 17 3 2.6 1.2
 -1 -17 3 -0.1 1
 1 -17 -3 -0.1 0.8
 -1 17 3 0.1 1
 1 17 -3 -0.2 0.8
 1 17 -3 0 1.1
 -1 -17 -3 1.9 1.1
 1 -17 3 2.2 1.1
 1 17 3 0 1
 -1 17 -3 1.8 1.1
 3 -17 3 47.3 2.5
 -3 -17 -3 36.2 2.5
 3 17 3 35.6 2.7
 -3 17 -3 44 2.8
 5 -17 3 1.4 1.1
 -5 -17 -3 0.4 1.1
 5 -17 3 0.3 1
 -5 17 -3 0.7 1.1
 5 17 3 2 1.2
 7 -17 3 1 1.3
 -7 -17 -3 1.3 1.2
 -7 17 -3 1 1.3
 7 17 3 -0.3 1.2
 9 -17 3 1.9 1.3
 -9 -17 -3 3.2 1.5
 9 17 3 2 1.5
 -9 17 -3 4.7 1.5
 -11 -17 -3 12 2
 11 -17 3 10.3 1.8
 -11 17 -3 15.2 2.2
 11 17 3 7.8 1.9
 13 -17 3 1.6 1.7
 -13 -17 -3 0.9 1.3
 13 17 3 0.5 2.1
 -13 17 -3 1.4 1.5
 14 -18 -3 1 1.7
 -14 -18 3 -0.6 1.4
 14 18 -3 0.5 1.8
 -14 18 3 -0.7 1.3
 -12 -18 3 3.1 1.4
 12 -18 -3 1.3 1.6
 -12 18 3 2.1 1.4
 12 18 -3 0.7 1.5
 -10 -18 3 1.8 1.4
 10 -18 -3 -1.7 1.2
 10 18 -3 1.7 1.5
 -10 18 3 0.9 1.1
 8 -18 -3 1.7 1.3
 -8 -18 3 1.2 1.3
 -8 18 3 1 1.1
 8 18 -3 0.4 1.2
 8 18 -3 1.5 1.3
 -6 -18 3 10.1 1.7
 6 -18 -3 7.2 1.5
 6 18 -3 7.9 1.7
 6 18 -3 6.8 1.5
 -6 18 3 10.1 1.6
 4 -18 -3 0.6 1
 -4 -18 3 0.1 1.2
 4 18 -3 -1.6 1.1
 4 18 -3 0.5 1.1
 -4 18 3 1.4 1
 2 -18 -3 0.8 1
 -2 -18 3 0.4 1.1
 2 18 -3 2 1.3
 -2 18 3 0.8 1
 2 18 -3 0.2 0.9
 0 -18 3 0 1
 0 -18 -3 2.5 1.1
 0 18 3 0.8 1
 0 18 -3 0.1 1
 -2 -18 -3 37.4 2.5
 2 -18 3 37.1 2.3
 2 18 3 38.9 2.9
 -2 18 -3 47.5 2.9
 4 -18 3 1 1.1
 -4 -18 -3 2.4 1.3
 -4 18 -3 1.6 1.2
 4 18 3 0.9 1.2
 -6 -18 -3 5.4 1.5
 6 -18 3 5.9 1.6
 6 -18 3 5 1.3
 -6 18 -3 3.1 1.3
 6 18 3 7 1.7
 -8 -18 -3 0.6 1.3
 8 -18 3 2 1.4
 -8 18 -3 -0.2 1.4
 8 18 3 1.1 1.5
 -10 -18 -3 -0.4 1.3
 10 -18 3 0.3 1.4
 10 18 3 -0.9 1.3
 -10 18 -3 0 1.5
 -12 -18 -3 2.6 1.5
 12 -18 3 -0.6 1.5
 -12 18 -3 -1.1 1.5
 13 -19 -3 -1.3 1.5
 -13 -19 3 -0.3 1.3
 -13 19 3 -2.2 1.4
 13 19 -3 -2.1 1.3
 11 -19 -3 1 1.5
 -11 -19 3 0.9 1.3
 -11 19 3 1.8 1.4
 11 19 -3 -0.2 1.5
 -9 -19 3 2.9 1.4
 9 -19 -3 5.5 1.5
 -9 19 3 5.5 1.6
 9 19 -3 4.8 1.7
 7 -19 -3 9.4 1.8
 -7 -19 3 15.4 2
 -7 19 3 10.1 1.7
 7 19 -3 14.5 2
 7 19 -3 8.1 1.8
 -5 -19 3 0.8 1.1
 5 19 -3 1.5 1.3
 5 19 -3 2.5 1.3
 -3 -19 3 -0.7 1.1
 3 -19 -3 0.9 1
 3 19 -3 0.3 1.1
 -3 19 3 0.3 1.1
 3 19 -3 0.8 1.2
 1 -19 -3 -0.6 1
 -1 -19 3 0.9 1.1
 1 19 -3 -0.3 1.1
 -1 19 3 0.1 1.1
 1 -19 3 -1.1 1
 -1 -19 -3 -1.5 1
 -1 19 -3 -1.4 1
 1 19 3 0.3 1.1
 -3 -19 -3 0.4 1.2
 3 -19 3 1 1
 3 19 3 1.7 1.3
 -3 19 -3 -0.5 1.1
 -5 -19 -3 2.1 1.2
 5 -19 3 5.5 1.4
 5 19 3 3.3 1.5
 -5 19 -3 4 1.5
 -7 -19 -3 2 1.3
 7 19 3 0.7 1.3
 -7 19 -3 2.1 1.3
 -9 -19 -3 0.1 1.5
 9 -19 3 -1.9 1.3
 9 19 3 3.1 1.7
 -9 19 -3 3.8 1.7
 11 -19 3 2.4 1.6
 -11 19 -3 -0.4 2.4
 12 -20 -3 2.9 1.8
 -12 20 3 1.1 1.5
 12 20 -3 2.1 1.9
 10 -20 -3 0.5 1.5
 -10 -20 3 1.6 1.4
 -10 20 3 2.9 1.5
 10 20 -3 0.2 1.6
 8 -20 -3 3.1 1.5
 -8 -20 3 3.6 1.4
 8 20 -3 5.4 1.8
 -6 -20 3 1.5 1.3
 6 20 -3 2.9 1.5
 -4 -20 3 0 1.1
 4 20 -3 -0.8 1.3
 4 20 -3 0.4 1.3
 -2 -20 3 3.2 1.4
 2 -20 -3 2.1 1.2
 2 20 -3 2.2 1.4
 -2 20 3 3.6 1.3
 0 -20 -3 6.8 1.4
 0 -20 3 3.6 1.4
 0 20 -3 5.3 1.6
 0 20 3 4.1 1.4
 -2 -20 -3 0 1.2
 2 -20 3 0.3 1.2
 2 20 3 1.9 1.3
 -2 20 -3 1.2 1.3
 4 -20 3 -0.1 1.1
 -4 -20 -3 0.4 1.3
 4 20 3 2.5 1.4
 -4 20 -3 1.4 1.4
 -6 -20 -3 -1.6 1.2
 6 20 3 2.2 1.4
 -6 20 -3 -1 1.4
 -8 -20 -3 1.4 1.4
 -8 20 -3 0.7 1.6
 8 20 3 1.8 1.6
 10 -20 3 3.9 1.8
 9 -21 -3 2.8 2.3
 -9 -21 3 2.1 1.6
 9 21 -3 1.4 1.7
 -7 -21 3 5.9 1.6
 7 21 -3 7.4 1.8
 -5 -21 3 1.5 1.3
 3 -21 -3 0.7 1.2
 -3 -21 3 -0.3 1.3
 3 21 -3 -2.3 1.3
 -1 -21 3 -1.1 1.2
 1 -21 -3 1.1 1.2
 -1 21 3 -0.1 1.2
 1 21 -3 -1.5 1.3
 -1 -21 -3 1.1 1.3
 1 -21 3 3.5 1.4
 -1 21 -3 2.4 1.5
 1 21 3 2.9 1.5
 3 -21 3 0.1 1.2
 -3 -21 -3 1.6 1.2
 3 21 3 3.4 1.5
 -3 21 -3 1.9 1.5
 -5 -21 -3 -1.7 1.1
 -5 21 -3 0.4 1.4
 5 21 3 0.7 1.3
 -7 -21 -3 1.7 1.4
 -7 21 -3 -3.4 1.4
 7 21 3 0 1.6
 8 22 -3 4.8 1.9
 -6 -22 3 1.8 1.4
 -4 -22 3 1.8 1.5
 2 -22 -3 2.1 1.3
 -2 -22 3 2 1.5
 2 22 -3 -0.8 1.5
 0 -22 3 -0.1 1.2
 0 -22 -3 0.4 1.2
 0 22 -3 0.5 1.3
 0 22 3 -0.4 1.2
 -2 -22 -3 -0.4 1.3
 2 -22 3 1.1 1.4
 2 22 3 -0.4 1.4
 -2 22 -3 0 1.4
 4 -22 3 3.4 1.6
 -4 -22 -3 2.2 1.4
 -4 22 -3 3.4 1.7
 4 22 3 3.4 1.6
 -6 22 -3 0.1 1.6
 6 22 3 -1.7 1.3
 -3 -23 3 3.3 1.8
 1 -23 -3 1.6 1.5
 -1 -23 3 0.5 1.4
 -1 -23 -3 2.4 1.5
 1 -23 3 5.9 1.7
 -1 23 -3 6.1 1.8
 1 23 3 4.5 1.6
 3 -23 3 0.8 1.4
 -3 23 -3 0.4 1.7
 3 23 3 1.1 1.4
 -22 0 4 0.9 1.3
 20 0 -4 -0.1 1.2
 -20 0 4 0.1 1.3
 18 0 -4 0.7 1
 18 0 -4 1.3 1.2
 -18 0 4 1.4 1.1
 16 0 -4 1.1 0.9
 16 0 -4 0.6 1.1
 -16 0 4 1.5 1.1
 -14 0 4 8.7 1.2
 14 0 -4 3.8 1
 14 0 -4 10.2 1.3
 -12 0 4 504.15 10.7
 12 0 -4 525.85 10.9
 12 0 -4 513.05 10.5
 10 0 -4 400.86 8.5
 -10 0 4 389.96 8.3
 10 0 -4 399.86 8.2
 -10 0 4 393.26 7.5
 -8 0 4 3.6 0.4
 -8 0 4 3.1 0.6
 8 0 -4 3.7 0.7
 -6 0 4 5199.78 94.19
 -6 0 4 5164.58 95.69
 -6 0 4 5197.28 94.39
 6 0 -4 5383.96 95.59
 4 0 -4 863.61 15.9
 -4 0 4 860.21 15.7
 -4 0 4 869.61 15.9
 -4 0 4 856.51 15.9
 -2 0 4 1032.3 18.8
 -2 0 4 1024.4 18.8
 -2 0 4 1038.8 18.9
 -2 0 4 1033.7 18.8
 0 0 4 863.51 16
 0 0 -4 892.01 16
 0 0 -4 871.71 16.2
 0 0 4 876.91 16.2
 -2 0 -4 33.4 1.1
 -2 0 -4 33.5 1.2
 2 0 4 35.1 1
 2 0 4 35.6 1.3
 4 0 4 323.27 6.4
 -4 0 -4 329.47 6.5
 4 0 4 332.97 6.8
 -4 0 -4 332.47 6.7
 6 0 4 12.9 1
 -6 0 -4 11.9 1
 -6 0 -4 10.7 0.9
 6 0 4 10.4 1
 -8 0 -4 28.8 1.5
 8 0 4 28.4 1.6
 8 0 4 28.8 1.4
 -8 0 -4 29.4 1.5
 -10 0 -4 2.1 0.8
 10 0 4 0.8 0.7
 -10 0 -4 1 0.7
 10 0 4 1.5 0.7
 12 0 4 39.4 2.1
 12 0 4 36.9 2.1
 -12 0 -4 37.7 2
 -12 0 -4 34.1 1.9
 14 0 4 -0.2 1
 -14 0 -4 0.9 0.9
 -14 0 -4 0.7 0.9
 16 0 4 6.6 1.5
 -16 0 -4 5.8 1.4
 18 0 4 -0.2 1.2
 -18 0 -4 -0.1 1.2
 21 -1 -4 -2.4 1.3
 -21 -1 4 0.7 1.4
 21 1 -4 1.6 1.5
 -21 1 4 1.3 1.3
 19 -1 -4 5 1.5
 19 -1 -4 6.7 1.4
 -19 -1 4 4.4 1.3
 -19 1 4 6.7 1.6
 19 1 -4 3.8 1.6
 17 -1 -4 9.7 1.6
 -17 -1 4 10.4 1.5
 17 -1 -4 10.6 1.5
 17 1 -4 8.8 1.3
 -17 1 4 8 1.5
 17 1 -4 6.6 1.4
 15 -1 -4 0.9 1
 -15 -1 4 1.1 1
 15 -1 -4 0.4 0.9
 15 1 -4 0.7 0.9
 -15 1 4 1.8 1.1
 15 1 -4 4.6 1.3
 -13 -1 4 13.4 1.4
 13 -1 -4 13 1.3
 13 -1 -4 12.7 1.4
 13 1 -4 13 1.2
 -13 1 4 14.2 1.4
 13 1 -4 15.8 1.6
 -11 -1 4 46.7 1.4
 11 -1 -4 45.6 2
 -11 -1 4 47 2
 11 -1 -4 43.6 1.9
 -11 1 4 47.8 2
 -11 1 4 47.8 1.4
 11 1 -4 37.5 2
 11 1 -4 43.1 1.8
 9 -1 -4 1.1 0.5
 -9 -1 4 1.7 0.4
 -9 -1 4 1.3 0.6
 -9 1 4 2.9 0.7
 9 1 -4 1.3 0.7
 9 1 -4 2.8 0.6
 -9 1 4 1.7 0.3
 7 -1 -4 416.36 8.3
 -7 -1 4 416.06 7.8
 -7 -1 4 407.86 8.3
 7 1 -4 404.36 8.4
 -7 1 4 405.56 8.2
 -7 1 4 428.76 7.6
 7 1 -4 414.96 8.1
 -7 1 4 431.16 8.4
 -5 -1 4 270.57 5.5
 5 -1 -4 274.37 5.5
 -5 -1 4 266.67 5.5
 -5 -1 4 263.97 5.2
 5 1 -4 265.77 5.3
 -5 1 4 270.57 5.5
 -5 1 4 268.07 5.4
 -5 1 4 275.77 5
 3 -1 -4 519.45 9.8
 -3 -1 4 511.45 9.6
 -3 -1 4 516.85 9.6
 -3 -1 4 515.25 9.7
 -3 -1 4 515.35 9.7
 -3 1 4 505.35 9.6
 -3 1 4 520.65 9.7
 -1 -1 4 562.34 10.4
 -1 -1 4 569.54 10.5
 1 -1 -4 561.74 10.5
 -1 -1 4 562.74 10.6
 -1 -1 4 564.54 10.6
 -1 1 4 572.34 10.3
 -1 1 4 559.54 10.6
 -1 1 4 567.04 10.5
 1 -1 4 472.75 8.7
 1 -1 4 472.45 9.1
 1 -1 4 474.15 9.1
 -1 -1 -4 480.95 8.7
 1 1 4 490.45 9.2
 -1 1 -4 475.45 9
 1 1 4 458.15 8.9
 -3 -1 -4 0.6 0.5
 3 -1 4 0 0.4
 3 -1 4 0.1 0.3
 -3 -1 -4 0.5 0.3
 3 1 4 0.5 0.4
 -3 1 -4 0 0.4
 -3 1 -4 -0.3 0.4
 3 1 4 0.4 0.4
 5 -1 4 23.5 1
 -5 -1 -4 24.2 1.3
 5 -1 4 24.2 1.3
 -5 -1 -4 25.1 1.1
 5 1 4 24.1 1.2
 5 1 4 24.2 1.3
 -5 1 -4 23.6 1.1
 -5 1 -4 23.5 1.2
 -7 -1 -4 2.7 0.6
 -7 -1 -4 4.8 0.8
 7 -1 4 2.8 0.6
 7 -1 4 2.3 0.8
 7 1 4 2.9 0.7
 -7 1 -4 3.7 0.7
 7 1 4 3.4 0.7
 -7 1 -4 2.8 0.7
 -9 -1 -4 12.1 1.1
 -9 -1 -4 14.1 1.2
 9 -1 4 13.2 1.3
 9 -1 4 13.4 1.1
 -9 1 -4 12.1 1.1
 -9 1 -4 14.5 1.3
 9 1 4 11.3 1.2
 9 1 4 10.9 1.1
 11 -1 4 27.4 1.6
 -11 -1 -4 29.7 1.7
 -11 -1 -4 26 1.6
 11 -1 4 28.7 1.9
 11 1 4 27.1 1.7
 -11 1 -4 28.2 1.8
 11 1 4 27.1 1.8
 -11 1 -4 26.8 1.6
 13 -1 4 14.2 1.6
 -13 -1 -4 11 1.4
 -13 -1 -4 10.5 1.3
 13 1 4 13.8 1.6
 13 1 4 14.2 1.5
 -13 1 -4 13.5 1.4
 -13 1 -4 15.7 1.6
 15 -1 4 5.9 1.4
 -15 -1 -4 7 1.4
 15 1 4 5.4 1.3
 -15 1 -4 5.4 1.3
 -17 -1 -4 1.3 1.2
 17 -1 4 0 1.1
 17 1 4 -0.3 1.1
 -17 1 -4 -1.6 1.1
 19 -1 4 0.2 1.3
 -19 1 -4 0.6 1.3
 -22 -2 4 -1.1 1.4
 22 2 -4 0.5 1.4
 -22 2 4 2.9 1.5
 -20 -2 4 -0.5 1.1
 20 -2 -4 -0.1 1.2
 20 -2 -4 -0.4 1.2
 20 2 -4 2.1 1.5
 -20 2 4 -0.1 1.1
 -18 -2 4 8.3 1.5
 18 -2 -4 13.3 1.8
 18 -2 -4 11.3 1.6
 18 2 -4 10.5 1.8
 -18 2 4 8.6 1.6
 16 -2 -4 5.6 1.3
 16 -2 -4 4.5 1.2
 -16 -2 4 2.7 1
 16 2 -4 3.6 1.2
 -16 2 4 2.2 1.1
 16 2 -4 3.6 1.3
 14 -2 -4 10.3 1.4
 14 -2 -4 15.2 1.5
 -14 -2 4 10.6 1.3
 14 2 -4 12.9 1.3
 14 2 -4 11.6 1.5
 -14 2 4 14.4 1.5
 -12 -2 4 25.4 1.2
 12 -2 -4 28.1 1.8
 12 -2 -4 25.6 1.6
 -12 -2 4 24.7 1.5
 12 2 -4 23.9 1.4
 12 2 -4 25.2 1.9
 -12 2 4 27.1 1.6
 -10 -2 4 180.28 3.9
 10 -2 -4 175.78 4.4
 -10 -2 4 180.88 4.5
 10 2 -4 177.88 4.1
 10 2 -4 176.48 4.6
 -10 2 4 181.38 4.5
 -10 2 4 183.88 3.4
 -8 -2 4 207.58 4.8
 8 -2 -4 215.38 4.8
 -8 -2 4 212.28 4.3
 -8 2 4 213.98 4.7
 -8 2 4 208.48 4.8
 8 2 -4 201.78 4.9
 8 2 -4 213.18 4.4
 -6 -2 4 114.49 2.5
 -6 -2 4 114.59 2.8
 6 -2 -4 115.09 2.9
 -6 2 4 112.29 2.8
 -6 2 4 114.39 2.7
 6 2 -4 116.09 2.9
 6 2 -4 109.29 2.5
 -4 -2 4 996.4 18.4
 -4 -2 4 993.6 18.3
 4 -2 -4 1009 18.5
 4 -2 -4 985.1 18
 4 2 -4 1019.3 18.5
 4 2 -4 991.5 18.2
 -4 2 4 999.2 18.4
 -4 2 4 994.9 18.3
 -2 -2 4 27.2 1
 -2 -2 4 28.7 0.9
 -2 -2 4 27.7 1
 -2 -2 4 27.3 1
 2 -2 -4 27.2 0.9
 -2 2 4 29.4 1.1
 -2 2 4 28.1 1.1
 -2 2 4 28.6 0.8
 0 -2 4 17.2 0.6
 0 -2 -4 15.6 0.8
 0 -2 4 18 0.9
 0 -2 4 17.3 0.9
 0 2 -4 16.7 0.9
 0 2 4 18.4 0.9
 0 2 4 19.5 1
 -2 -2 -4 228.18 4.7
 2 -2 4 216.58 4.6
 2 -2 4 215.68 4.7
 2 -2 4 221.08 4.1
 -2 -2 -4 220.58 4.2
 2 2 4 219.28 4.6
 -2 2 -4 215.98 4.6
 2 2 4 221.68 4.7
 4 -2 4 7 0.5
 -4 -2 -4 7.4 0.8
 4 -2 4 7.8 0.9
 -4 -2 -4 6.3 0.5
 -4 2 -4 6.6 0.7
 4 2 4 6.8 0.8
 -4 2 -4 5.9 0.7
 6 -2 4 1.6 0.5
 -6 -2 -4 -0.1 0.5
 -6 -2 -4 -0.6 0.4
 6 -2 4 0.4 0.6
 -6 2 -4 0.3 0.5
 6 2 4 0.9 0.7
 -6 2 -4 0.5 0.5
 6 2 4 -0.3 0.5
 8 -2 4 26.3 1.6
 8 -2 4 27.2 1.3
 -8 -2 -4 25.8 1.4
 -8 -2 -4 25.1 1.3
 8 2 4 25.4 1.5
 -8 2 -4 25.5 1.5
 8 2 4 29.9 1.6
 -8 2 -4 25.9 1.4
 -10 -2 -4 7.6 1.1
 -10 -2 -4 7.6 1
 10 -2 4 7.8 0.9
 10 -2 4 7.2 1.2
 10 2 4 8.9 1.2
 -10 2 -4 7.4 1
 10 2 4 5.9 1
 -10 2 -4 10.1 1.2
 -12 -2 -4 51.09 2.3
 12 -2 4 46.3 2.4
 -12 -2 -4 48 2.1
 -12 2 -4 52.39 2.2
 12 2 4 46.8 2.3
 -12 2 -4 47.6 2.4
 12 2 4 46.3 2.3
 -14 -2 -4 1.7 0.9
 14 -2 4 0.5 1.1
 -14 -2 -4 2 1
 -14 2 -4 1.3 1.1
 14 2 4 0.9 1.2
 14 2 4 2 1.1
 16 -2 4 0.5 1.1
 -16 -2 -4 -0.5 1
 -16 2 -4 -0.6 1.1
 16 2 4 -0.1 1
 18 -2 4 -1.5 1.1
 -18 2 -4 -0.6 1.2
 20 -2 4 4.4 1.7
 -20 2 -4 2.6 1.6
 -21 -3 4 2 1.3
 21 -3 -4 -1.1 1.2
 21 3 -4 1.9 1.6
 -21 3 4 -0.9 1.3
 19 -3 -4 0.3 1.2
 19 -3 -4 0.8 1.1
 -19 -3 4 -1.4 1.1
 19 3 -4 2.1 1.3
 -19 3 4 -0.5 1
 17 -3 -4 1.6 1.1
 17 -3 -4 3.2 1.2
 -17 -3 4 2.6 1.2
 -17 3 4 -0.5 0.9
 17 3 -4 2.1 1.2
 -15 -3 4 2.1 1
 15 -3 -4 4.4 1.2
 15 -3 -4 4.4 1.1
 15 3 -4 4.4 1.2
 -15 3 4 2 1
 -13 -3 4 102.19 3.3
 13 -3 -4 101.19 3.4
 -13 -3 4 103.49 2.8
 13 -3 -4 102.39 3.4
 13 3 -4 102.29 3
 13 3 -4 106.49 3.6
 -13 3 4 103.99 3.4
 -11 -3 4 2.2 0.7
 11 -3 -4 2.1 0.8
 -11 -3 4 2.4 0.6
 -11 3 4 1.8 0.7
 -11 3 4 3.8 0.9
 11 3 -4 2.6 1
 11 3 -4 2.5 0.6
 9 -3 -4 389.16 8.1
 -9 -3 4 384.46 7.5
 -9 -3 4 366.86 7.9
 -9 3 4 367.86 7.9
 -9 3 4 370.76 7.8
 9 3 -4 375.66 7.4
 9 3 -4 388.46 8.2
 7 -3 -4 26.4 1.3
 -7 -3 4 24.4 1
 -7 -3 4 26.3 1.3
 7 3 -4 24.4 0.9
 7 3 -4 26.8 1.4
 -7 3 4 25.5 1.2
 -7 3 4 24.8 1.2
 -5 -3 4 235.78 4.8
 -5 -3 4 229.98 5
 5 -3 -4 244.68 5.1
 5 -3 -4 231.78 4.4
 -5 3 4 238.28 4.9
 -5 3 4 238.68 5
 5 3 -4 241.28 5.1
 5 3 -4 235.18 4.6
 -3 -3 4 759.92 14
 3 -3 -4 754.62 14.2
 -3 -3 4 755.32 14.1
 -3 -3 4 761.62 13.8
 3 -3 -4 741.63 13.8
 -3 3 4 755.12 13.9
 3 3 -4 769.92 14.1
 -3 3 4 750.82 14.1
 1 -3 -4 1.4 0.4
 -1 -3 4 0.7 0.4
 -1 -3 4 1.1 0.4
 1 3 -4 1.3 0.5
 -1 3 4 1.2 0.5
 -1 3 4 1.4 0.2
 -1 3 4 0.9 0.4
 1 3 -4 2.8 0.4
 -1 -3 -4 2348.86 42.8
 1 -3 4 2347.27 42.8
 1 -3 4 2353.06 42.8
 1 3 4 2376.36 42.9
 1 3 4 2369.66 42.8
 -1 3 -4 2384.76 42.9
 -3 -3 -4 -0.3 0.4
 3 -3 4 0.9 0.5
 -3 -3 -4 0.5 0.3
 3 -3 4 2.4 0.6
 -3 3 -4 0.4 0.5
 3 3 4 0.6 0.5
 3 3 4 0.4 0.4
 5 -3 4 3.1 0.4
 5 -3 4 3 0.7
 -5 -3 -4 3.2 0.6
 -5 -3 -4 3.8 0.5
 5 3 4 5.4 0.8
 5 3 4 2.1 0.6
 -5 3 -4 3.2 0.7
 -7 -3 -4 0.3 0.4
 7 -3 4 0.7 0.6
 -7 -3 -4 1.6 0.6
 7 -3 4 1.4 0.5
 7 3 4 1.4 0.7
 7 3 4 0.8 0.6
 -7 3 -4 0.5 0.6
 -7 3 -4 1 0.6
 -9 -3 -4 0.7 0.6
 9 -3 4 0.4 0.6
 -9 -3 -4 0.3 0.7
 9 -3 4 0.3 0.7
 -9 3 -4 0.6 0.7
 9 3 4 0.9 0.7
 -9 3 -4 0.6 0.6
 9 3 4 0.9 0.7
 -11 -3 -4 22.2 1.5
 -11 -3 -4 22 1.7
 11 -3 4 25.5 2
 11 3 4 20.8 1.6
 -11 3 -4 22.8 1.8
 -11 3 -4 21 1.6
 11 3 4 21.6 1.8
 13 -3 4 0.4 1
 -13 -3 -4 1.1 0.9
 -13 -3 -4 0.6 0.8
 -13 3 -4 1.7 1
 13 3 4 1.3 1
 13 3 4 0.5 0.9
 -13 3 -4 0.2 0.9
 15 -3 4 2.5 1.3
 -15 -3 -4 4.5 1.2
 -15 -3 -4 5.5 1.2
 -15 3 -4 5.2 1.4
 15 3 4 6.6 1.5
 15 3 4 4.9 1.2
 17 -3 4 1.6 1.3
 -17 3 -4 3.3 1.4
 19 -3 4 0.3 1.4
 -19 3 -4 1.3 1.3
 22 -4 -4 1.5 1.4
 -22 -4 4 -0.9 1.3
 -22 4 4 2.3 1.4
 22 4 -4 -0.9 1.6
 20 -4 -4 0.7 1.2
 -20 -4 4 -0.5 1.2
 20 4 -4 0.7 1.5
 -20 4 4 -0.6 1.3
 18 -4 -4 0.1 1.1
 -18 -4 4 1.5 1.2
 18 -4 -4 1.5 1.2
 -18 4 4 0.2 1
 18 4 -4 1.7 1.3
 -16 -4 4 40.8 2.3
 16 -4 -4 35.1 2.3
 16 -4 -4 36.8 2.4
 -16 4 4 39.3 2.3
 16 4 -4 33.9 2.6
 14 -4 -4 1.3 0.8
 -14 -4 4 1.7 0.9
 14 -4 -4 1.3 0.9
 14 4 -4 1.3 1
 -14 4 4 1.8 1
 -12 -4 4 20.2 1.2
 12 -4 -4 21.9 1.5
 -12 -4 4 20.9 1.4
 -12 4 4 21.4 1.5
 -12 4 4 21.7 1.5
 12 4 -4 24.9 1.9
 12 4 -4 23.2 1.2
 10 -4 -4 4 0.8
 -10 -4 4 3.5 0.6
 -10 -4 4 3.5 0.7
 10 4 -4 4.8 0.6
 10 4 -4 2.7 0.8
 -10 4 4 3.1 0.7
 -10 4 4 4.5 0.9
 -8 -4 4 63.39 2.1
 -8 -4 4 64.19 1.9
 8 -4 -4 63.99 2.3
 8 4 -4 67.39 2.3
 8 4 -4 63.09 1.6
 -8 4 4 65.69 2.2
 -8 4 4 63.29 2
 -6 -4 4 165.18 3.7
 -6 -4 4 164.68 3.9
 6 -4 -4 163.58 3.1
 6 -4 -4 169.08 4
 -6 4 4 162.58 3.8
 6 4 -4 172.08 4
 6 4 -4 164.18 3.3
 -6 4 4 168.88 3.8
 4 -4 -4 247.08 4.9
 -4 -4 4 258.37 4.8
 4 -4 -4 263.97 5.5
 -4 -4 4 259.67 5.4
 -4 -4 4 258.67 5.3
 4 4 -4 258.27 5.4
 -4 4 4 256.77 5.2
 -4 4 4 255.77 5.3
 -2 -4 4 61.89 1.8
 2 -4 -4 65.89 1.6
 2 -4 -4 65.19 1.9
 -2 -4 4 65.69 1.8
 -2 -4 4 64.29 1.6
 2 4 -4 62.09 1.7
 -2 4 4 64.69 1.8
 -2 4 4 62.79 1.5
 0 -4 4 7.4 0.7
 0 -4 -4 8.4 0.7
 0 -4 4 6.5 0.6
 0 4 4 7.2 0.3
 0 4 -4 7.4 0.5
 0 4 4 7.7 0.7
 0 4 4 7.3 0.7
 0 4 -4 7.5 0.8
 -2 -4 -4 32.5 0.8
 2 -4 4 34.2 1.4
 2 -4 4 35.7 1.3
 -2 -4 -4 33.6 1.3
 2 4 4 32.1 1.3
 2 4 4 31.2 1.3
 -2 4 -4 30.2 1.4
 4 -4 4 696.53 13.9
 -4 -4 -4 718.63 13.9
 -4 -4 -4 726.83 13.3
 4 -4 4 720.73 13.7
 -4 4 -4 729.33 13.9
 4 4 4 729.03 13.8
 4 4 4 715.73 13.9
 6 -4 4 4 0.8
 6 -4 4 5 0.5
 -6 -4 -4 3.7 0.6
 6 -4 4 5.9 0.8
 -6 -4 -4 3.2 0.7
 6 4 4 3.1 0.8
 -6 4 -4 3.9 0.8
 6 4 4 3.3 0.7
 8 -4 4 112.29 2.7
 -8 -4 -4 115.79 3
 8 -4 4 118.79 3.6
 -8 -4 -4 117.09 3.4
 -8 4 -4 116.79 3.2
 -8 4 -4 113.99 3.3
 8 4 4 115.59 3.3
 8 4 4 117.39 3.4
 -10 -4 -4 1.2 0.7
 -10 -4 -4 1 0.7
 10 -4 4 1.2 0.8
 -10 4 -4 0.8 0.7
 -10 4 -4 2.5 0.8
 10 4 4 3.2 0.8
 10 4 4 1.9 0.9
 12 -4 4 15.2 1.6
 -12 -4 -4 21.8 1.8
 -12 -4 -4 20.2 1.6
 -12 4 -4 20.6 1.8
 12 4 4 19.8 1.7
 -12 4 -4 17.6 1.5
 12 4 4 26 2.1
 14 -4 4 10.8 1.6
 -14 -4 -4 15.5 1.6
 -14 -4 -4 17.5 1.7
 14 4 4 13.1 1.7
 14 4 4 14.1 1.6
 -14 4 -4 11.7 1.6
 -16 -4 -4 0.2 1.2
 16 -4 4 0.3 1.2
 16 4 4 -0.2 1.3
 -16 4 -4 0.7 1.2
 18 -4 4 -1.5 1.2
 -18 4 -4 -0.6 1.3
 20 -4 4 0.6 1.5
 -20 4 -4 2.9 1.6
 -21 -5 4 0.4 1.2
 21 -5 -4 -0.5 1.3
 21 5 -4 0.9 1.7
 -21 5 4 0.7 1.5
 -19 -5 4 0.4 1.2
 19 -5 -4 0.3 1.2
 -19 5 4 0.3 1.2
 19 5 -4 -1.2 1.2
 -17 -5 4 0.9 1.1
 17 -5 -4 1.3 1.2
 17 -5 -4 1.7 1.2
 -17 5 4 0.1 1.1
 17 5 -4 0.7 1.2
 -15 -5 4 2 0.9
 15 -5 -4 -0.9 0.9
 15 -5 -4 1.8 1
 15 5 -4 0.4 1.1
 -15 5 4 3 1.1
 13 -5 -4 25 1.9
 -13 -5 4 24.6 1.7
 -13 -5 4 23.7 1.4
 13 5 -4 18.5 1.8
 -13 5 4 20.6 1.7
 -11 -5 4 9.4 1.1
 11 -5 -4 7.9 1.1
 -11 -5 4 8.7 0.9
 11 5 -4 8.3 1.2
 -11 5 4 9 1
 11 5 -4 8.8 0.8
 -11 5 4 7.9 1.1
 -9 -5 4 7 0.8
 9 -5 -4 8 1.1
 -9 -5 4 7.7 1
 -9 5 4 6.5 0.9
 -9 5 4 6.5 0.8
 9 5 -4 8.2 0.6
 9 5 -4 8.3 1.1
 7 -5 -4 359.36 6.7
 -7 -5 4 376.46 7.6
 -7 -5 4 364.06 7.4
 7 -5 -4 360.06 7.7
 7 5 -4 369.26 7.8
 7 5 -4 357.96 6.7
 -7 5 4 357.26 7.5
 -7 5 4 374.46 7.5
 5 -5 -4 59.29 1.4
 -5 -5 4 61.19 1.9
 5 -5 -4 64.09 2.1
 -5 -5 4 62.49 1.9
 5 5 -4 63.09 2
 -5 5 4 63.79 1.8
 -5 5 4 64.29 1.9
 -3 -5 4 127.69 2.6
 3 -5 -4 125.09 3.2
 -3 -5 4 127.29 3.1
 -3 -5 4 128.89 3
 3 -5 -4 125.79 2.8
 -3 5 4 129.09 2.8
 3 5 -4 126.59 3
 -3 5 4 129.79 3.1
 -1 -5 4 21.1 1
 -1 -5 4 23.5 0.9
 1 -5 -4 21.6 1.1
 1 -5 -4 18.2 0.9
 1 5 -4 21.1 0.8
 -1 5 4 18.2 1
 -1 5 4 19.7 0.7
 1 5 -4 24.8 1.2
 -1 -5 -4 266.97 5.6
 1 -5 4 272.07 5.6
 1 -5 4 272.37 5.6
 -1 5 -4 268.87 5
 1 5 4 267.37 5.6
 -1 5 -4 270.17 5.8
 1 5 4 268.87 5.7
 1 5 4 268.77 5
 3 -5 4 1961.5 36.4
 3 -5 4 2019 36.3
 -3 -5 -4 1979 35.8
 -3 -5 -4 1955.6 36.4
 3 5 4 1953.8 36.5
 3 5 4 2004 36.3
 -3 5 -4 2028.9 36.6
 5 -5 4 236.08 5.2
 5 -5 4 230.78 5.5
 -5 -5 -4 237.88 5.4
 -5 -5 -4 242.78 4.8
 5 -5 4 234.18 4.4
 5 5 4 237.68 5.4
 -5 5 -4 231.58 5.4
 5 5 4 243.08 5.2
 7 -5 4 2.8 0.7
 7 -5 4 1.8 0.8
 -7 -5 -4 3.7 0.6
 -7 -5 -4 3.8 0.8
 7 -5 4 3.5 0.5
 7 5 4 4.5 0.8
 7 5 4 3.2 0.9
 -7 5 -4 2.1 0.7
 9 -5 4 3.6 0.9
 -9 -5 -4 1.8 0.8
 -9 -5 -4 3.7 0.7
 9 5 4 2.4 1
 -9 5 -4 3.4 0.8
 -9 5 -4 2 0.8
 9 5 4 1.7 0.7
 -11 -5 -4 1.4 0.9
 11 -5 4 0.6 0.8
 -11 -5 -4 2.3 0.8
 -11 5 -4 1.8 0.8
 11 5 4 1.5 0.8
 -11 5 -4 1.2 1
 11 5 4 1.7 1.1
 13 -5 4 20.2 2
 -13 -5 -4 27.8 2.1
 -13 -5 -4 22.4 1.7
 13 5 4 21.6 2
 -13 5 -4 18.4 1.8
 13 5 4 22.4 1.8
 15 -5 4 -1.1 1
 -15 -5 -4 0.9 1
 -15 5 -4 1.4 1.2
 15 5 4 -2.3 1.1
 17 -5 4 6.1 1.6
 -17 5 -4 6 1.6
 19 -5 4 2.8 1.5
 -19 5 -4 0.9 1.5
 -22 -6 4 0 1.4
 22 -6 -4 -1.4 1.2
 22 6 -4 -0.9 1.7
 20 -6 -4 -0.1 1.1
 -20 -6 4 -0.7 1
 20 6 -4 -2.1 1.4
 -20 6 4 -1.3 1.1
 -18 -6 4 11.8 1.7
 18 -6 -4 10.4 1.7
 -18 6 4 11.4 1.9
 18 6 -4 11.9 1.9
 -16 -6 4 27.1 2.2
 16 -6 -4 24.7 2
 16 -6 -4 21.7 2.1
 -16 6 4 19.6 1.9
 16 6 -4 21.2 2.2
 14 -6 -4 1.4 1
 -14 -6 4 1.3 0.8
 -14 -6 4 -0.3 0.8
 14 6 -4 -0.1 0.9
 -14 6 4 -0.1 0.9
 -12 -6 4 1.5 0.8
 -12 -6 4 0.9 0.7
 12 -6 -4 1.6 0.9
 12 6 -4 0.9 0.8
 -12 6 4 1.6 0.9
 -12 6 4 0.4 0.7
 -10 -6 4 0.5 0.6
 10 -6 -4 0.5 0.8
 -10 -6 4 0.6 0.7
 10 6 -4 0.6 0.7
 -10 6 4 -0.1 0.6
 -10 6 4 -0.5 0.6
 -8 -6 4 1.9 0.6
 8 -6 -4 1.3 0.3
 8 -6 -4 2.2 0.8
 -8 -6 4 1.4 0.7
 -8 6 4 0.7 0.6
 8 6 -4 1.7 0.2
 8 6 -4 0.5 0.7
 -8 6 4 1.7 0.7
 6 -6 -4 5 0.8
 6 -6 -4 4.9 0.4
 -6 -6 4 4.9 0.8
 -6 -6 4 4.8 0.7
 -6 6 4 6.3 0.8
 -6 6 4 7.2 0.8
 6 6 -4 4.3 0.8
 -4 -6 4 33.6 1.4
 -4 -6 4 32.2 0.8
 -4 -6 4 31.1 1.3
 4 -6 -4 34.9 1.5
 4 -6 -4 33.8 1.1
 -4 6 4 33.5 1.2
 4 6 -4 31.9 1.4
 -4 6 4 35.1 1.4
 2 -6 -4 70.89 1.9
 -2 -6 4 67.99 1.7
 2 -6 -4 68.99 2.1
 -2 -6 4 68.09 2
 2 6 -4 67.49 2.2
 -2 6 4 69.29 2.1
 2 6 -4 67.59 1.9
 -2 6 4 67.09 1.7
 0 -6 4 322.37 6.4
 0 -6 4 331.87 6.6
 0 -6 -4 320.67 6.5
 0 6 4 318.97 6.1
 0 6 -4 318.97 6.2
 0 6 4 321.57 6.7
 0 6 -4 316.57 6.8
 2 -6 4 675.83 12.9
 -2 -6 -4 681.63 13
 2 -6 4 668.43 12.9
 -2 6 -4 672.33 13.1
 2 6 4 666.13 12.8
 2 6 4 660.03 13.1
 -2 6 -4 668.83 12.2
 2 6 4 671.93 12.4
 4 -6 4 6.1 0.8
 -4 -6 -4 6.6 0.5
 4 -6 4 7.2 0.9
 -4 -6 -4 8.1 1
 -4 6 -4 6.5 0.9
 4 6 4 5.8 0.9
 4 6 4 6.7 0.8
 -6 -6 -4 4.8 0.9
 -6 -6 -4 5.5 0.6
 6 -6 4 3.7 0.6
 6 -6 4 4.8 0.8
 6 -6 4 2.5 0.7
 -6 6 -4 4.3 0.9
 6 6 4 3.6 0.7
 6 6 4 4 0.9
 -8 -6 -4 58.19 1.9
 8 -6 4 61.09 2.2
 -8 -6 -4 55.99 2.3
 -8 6 -4 59.89 2.5
 8 6 4 57.39 2.4
 8 6 4 59.09 2.2
 10 -6 4 0.7 0.8
 -10 -6 -4 1.4 0.9
 -10 -6 -4 1.2 0.7
 10 6 4 1.7 0.8
 10 6 4 2 1
 -10 6 -4 1.9 0.8
 -10 6 -4 0.8 0.8
 -12 -6 -4 35.1 1.8
 12 -6 4 36.1 2.3
 -12 -6 -4 37 2.1
 -12 6 -4 37.1 2.4
 12 6 4 35.7 2.5
 12 6 4 39 2.1
 -14 -6 -4 54.79 2.7
 14 -6 4 47.3 3
 -14 6 -4 51.19 2.8
 14 6 4 53.69 3
 16 -6 4 0.9 1.2
 -16 -6 -4 0.7 1.2
 -16 6 -4 1.1 1.2
 16 6 4 0.6 1.4
 18 -6 4 1 1.3
 -18 6 -4 0.6 1.4
 -21 -7 4 -0.6 1.3
 21 -7 -4 2.1 1.5
 21 7 -4 0.7 1.5
 -21 7 4 0 1.5
 -19 -7 4 6 1.5
 19 -7 -4 1.5 1.2
 -19 7 4 1.7 1.3
 19 7 -4 3.5 1.7
 -17 -7 4 6.5 1.3
 17 -7 -4 2.5 1.3
 -17 7 4 5.3 1.5
 17 7 -4 3.9 1.6
 15 -7 -4 32.6 2.2
 -15 -7 4 38.5 2.1
 -15 -7 4 39.3 2.2
 15 -7 -4 31 2.4
 -15 7 4 44.2 2.5
 15 7 -4 41.1 2.7
 -13 -7 4 28 1.9
 13 -7 -4 30.6 2.3
 -13 -7 4 25.4 1.7
 -13 7 4 26.7 1.7
 13 7 -4 27.6 2.2
 -13 7 4 25.1 2
 -11 -7 4 3.2 0.8
 -11 -7 4 2.6 0.8
 11 -7 -4 4.4 1
 -11 7 4 4.9 1
 11 7 -4 2.3 0.9
 -11 7 4 5.1 0.9
 9 -7 -4 5.9 1
 -9 -7 4 5.7 0.9
 -9 -7 4 5.6 0.9
 -9 7 4 4.6 0.8
 9 7 -4 5.3 1
 -9 7 4 4.8 0.8
 7 -7 -4 379.26 7.2
 -7 -7 4 381.16 7.8
 7 -7 -4 376.66 8.2
 -7 -7 4 371.86 7.9
 -7 7 4 387.06 7.9
 7 7 -4 366.46 8.1
 -7 7 4 378.56 7.8
 -5 -7 4 135.29 3.4
 -5 -7 4 136.49 3.5
 5 -7 -4 135.89 3
 5 -7 -4 132.99 3.6
 5 7 -4 136.79 3.6
 -5 7 4 141.69 3.3
 -5 7 4 128.49 3.4
 -3 -7 4 202.18 4.5
 3 -7 -4 198.78 4.7
 -3 -7 4 198.48 4
 3 -7 -4 202.88 4.3
 -3 7 4 198.98 4.6
 3 7 -4 204.08 4.5
 -3 7 4 200.88 4.3
 1 -7 -4 3.8 0.6
 1 -7 -4 3.4 0.7
 -1 -7 4 3.4 0.5
 -1 -7 4 3.9 0.7
 1 7 -4 3.4 0.7
 1 7 -4 2.9 0.5
 -1 7 4 1.8 0.6
 -1 7 4 1.9 0.4
 1 -7 4 172.08 3.9
 1 -7 4 176.08 4
 -1 -7 -4 173.08 4
 1 7 4 169.48 3.9
 1 7 4 168.28 3.5
 1 7 4 167.88 4.1
 -1 7 -4 168.68 3.5
 -1 7 -4 165.58 4.2
 3 -7 4 248.28 5.5
 3 -7 4 248.98 5.4
 -3 -7 -4 252.17 4.9
 -3 -7 -4 258.17 5.6
 3 7 4 239.28 5.7
 -3 7 -4 238.48 5.7
 3 7 4 246.68 5.3
 -3 7 -4 239.88 4.6
 -5 -7 -4 23.9 1
 5 -7 4 23.8 1.4
 5 -7 4 25.1 1.4
 -5 -7 -4 23 1.5
 5 7 4 28.6 1.3
 5 7 4 24 1.5
 -5 7 -4 25.1 1.5
 -7 -7 -4 1.2 0.5
 7 -7 4 3.1 0.8
 7 -7 4 0.3 0.6
 -7 -7 -4 1.3 0.7
 7 7 4 0.8 0.6
 7 7 4 1.5 0.8
 -7 7 -4 0.9 0.8
 -9 -7 -4 7.2 0.9
 9 -7 4 6.1 1.1
 -9 -7 -4 8.5 1.1
 9 7 4 6.8 1.2
 -9 7 -4 7 1.2
 9 7 4 8.3 1.1
 -11 -7 -4 7.1 1.3
 11 -7 4 7.6 1.4
 11 7 4 8.6 1.4
 -11 7 -4 7.9 1.2
 -11 7 -4 9.4 1.5
 11 7 4 7.8 1.2
 -13 -7 -4 50.79 2.7
 13 -7 4 44.3 2.8
 -13 7 -4 51.99 2.8
 13 7 4 52.69 3
 15 -7 4 4.6 1.6
 -15 -7 -4 3.2 1.3
 15 7 4 5.5 1.7
 -15 7 -4 4.4 1.5
 -17 -7 -4 2.5 1.6
 17 -7 4 2 1.5
 17 7 4 2 1.6
 -17 7 -4 2.5 1.5
 19 -7 4 -1.1 1.7
 -19 7 -4 0.3 1.6
 -20 -8 4 1.8 1.2
 20 -8 -4 4.5 1.6
 -20 8 4 2.2 1.6
 20 8 -4 2.1 1.5
 18 -8 -4 1.7 1.4
 -18 -8 4 1.8 1.2
 18 8 -4 3.9 1.6
 -18 8 4 2.2 1.4
 -16 -8 4 11.2 1.5
 16 -8 -4 11.1 1.7
 -16 8 4 9.2 1.6
 16 8 -4 13.3 1.9
 14 -8 -4 0.5 0.9
 -14 -8 4 1.3 0.9
 -14 -8 4 0.6 0.9
 14 8 -4 1.3 1.2
 -14 8 4 0 0.9
 -14 8 4 1 0.8
 -12 -8 4 25.4 1.7
 12 -8 -4 29.7 2.2
 -12 -8 4 26.8 1.7
 12 8 -4 22.4 2
 -12 8 4 24.5 1.7
 -12 8 4 28.3 1.8
 -10 -8 4 -0.6 0.7
 -10 -8 4 -0.6 0.6
 10 -8 -4 0.1 0.7
 10 8 -4 0.4 0.8
 -10 8 4 0.4 0.6
 -10 8 4 -0.3 0.7
 -8 -8 4 1.6 0.7
 8 -8 -4 5.7 1
 -8 -8 4 2.4 0.7
 8 -8 -4 3.6 0.5
 -8 8 4 1.7 0.7
 8 8 -4 3.1 0.9
 -8 8 4 2.5 0.8
 -6 -8 4 92.89 2.8
 6 -8 -4 99.09 2.4
 -6 -8 4 100.69 2.9
 6 -8 -4 98.69 3.1
 6 8 -4 94.59 3
 -6 8 4 101.09 2.8
 -6 8 4 99.99 2.8
 4 -8 -4 2.8 0.5
 -4 -8 4 1 0.6
 -4 -8 4 1.5 0.6
 4 -8 -4 1.2 0.6
 -4 -8 4 2 0.3
 -4 8 4 3 0.7
 -4 8 4 2.7 0.6
 4 8 -4 4.1 0.8
 -2 -8 4 53.59 1.9
 2 -8 -4 49.99 1.9
 -2 -8 4 53.79 1.5
 2 -8 -4 52.99 1.7
 2 8 -4 51.39 2.1
 2 8 -4 58.79 1.8
 -2 8 4 53.79 1.9
 -2 8 4 54.49 1.6
 0 -8 -4 49.6 1.8
 0 -8 4 49.6 1.7
 0 -8 -4 50.89 1.8
 0 -8 4 48.7 1.8
 0 8 4 49.5 1.9
 0 8 -4 49.1 1.5
 0 8 4 49.9 1.5
 0 8 -4 50.59 2.1
 2 -8 4 0.4 0.5
 -2 -8 -4 -0.2 0.5
 2 -8 4 -0.3 0.5
 -2 8 -4 1.1 0.7
 2 8 4 0.3 0.5
 2 8 4 1 0.7
 2 8 4 0.2 0.4
 -2 8 -4 0.3 0.3
 4 -8 4 198.28 4.8
 4 -8 4 199.78 4.6
 -4 -8 -4 195.58 4.1
 -4 -8 -4 195.48 4.8
 4 8 4 203.88 4.5
 -4 8 -4 186.98 4.9
 4 8 4 191.98 4.9
 -4 8 -4 194.08 3.8
 6 -8 4 1.3 0.7
 -6 -8 -4 1.3 0.8
 -6 -8 -4 1.1 0.5
 6 -8 4 1 0.7
 -6 8 -4 1.9 0.8
 6 8 4 3.1 1
 6 8 4 1.5 0.6
 -8 -8 -4 12.5 1
 8 -8 4 13.9 1.3
 -8 -8 -4 11.1 1.3
 8 -8 4 10 1.3
 8 8 4 14.5 1.5
 -8 8 -4 14.6 1.5
 8 8 4 11.9 1.1
 10 -8 4 45.2 2.5
 -10 -8 -4 44.1 2.3
 10 8 4 42.4 2.6
 -10 8 -4 45.8 2.4
 10 8 4 47.9 2.1
 -12 -8 -4 9.8 1.5
 12 -8 4 9.2 1.6
 12 8 4 10.7 1.7
 -12 8 -4 9 1.5
 -14 -8 -4 2.7 1.2
 14 -8 4 1.5 1.2
 14 8 4 1.2 1.4
 -14 8 -4 2 1.2
 16 -8 4 1.6 1.3
 -16 -8 -4 -0.5 1.3
 -16 8 -4 1 1.3
 16 8 4 -1 1.2
 18 -8 4 -0.3 1.3
 -18 8 -4 -0.3 1.3
 18 8 4 0.5 1.8
 -21 -9 4 3.5 1.6
 21 -9 -4 1.8 1.6
 21 9 -4 0.1 1.8
 19 -9 -4 3.4 1.5
 -19 -9 4 4.3 1.5
 19 9 -4 3.1 1.8
 -19 9 4 5.2 1.6
 -17 -9 4 3.9 1.3
 17 -9 -4 5.1 1.4
 17 9 -4 2.1 1.4
 -17 9 4 5.2 1.5
 -15 -9 4 0.7 1
 -15 -9 4 0.3 1.1
 15 -9 -4 0.4 1.1
 -15 9 4 0.9 1
 15 9 -4 0.7 1.2
 -15 9 4 1.2 1.1
 13 -9 -4 2.9 1.1
 -13 -9 4 3.6 1.1
 -13 -9 4 4.1 1.1
 -13 9 4 1.6 0.9
 -13 9 4 2.8 1.1
 13 9 -4 3.4 1.3
 -11 -9 4 14.6 1.4
 11 -9 -4 16.1 1.6
 -11 -9 4 18 1.5
 -11 9 4 18.5 1.7
 -11 9 4 17.8 1.4
 11 9 -4 21.3 2
 -9 -9 4 2 0.9
 9 -9 -4 1.3 0.9
 -9 -9 4 2.2 0.8
 -9 9 4 1.7 0.8
 -9 9 4 1.6 0.7
 9 9 -4 1.7 0.9
 -7 -9 4 55.59 2.2
 -7 -9 4 53.99 2.1
 7 -9 -4 56.19 1.6
 7 -9 -4 55.99 2.3
 7 9 -4 54.39 2.3
 -7 9 4 55.29 2.1
 -7 9 4 51.79 2
 -5 -9 4 64.39 2.3
 -5 -9 4 61.79 2.2
 5 -9 -4 63.19 1.9
 5 -9 -4 62.19 2.3
 -5 9 4 64.99 2.2
 5 9 -4 62.99 2.3
 -5 9 4 66.79 2.1
 -3 -9 4 32.8 1.1
 3 -9 -4 33.4 1.6
 -3 -9 4 36.9 1.6
 3 -9 -4 34.4 1.4
 -3 9 4 34.1 1.6
 -3 9 4 35.5 1.4
 3 9 -4 35.4 1.6
 3 9 -4 33.4 1.7
 -1 -9 4 122.09 3.3
 1 -9 -4 116.59 3.1
 -1 -9 4 119.19 2.9
 1 -9 -4 120.19 3.2
 -1 9 4 123.79 3.4
 -1 9 4 121.09 2.9
 1 9 -4 120.49 3
 1 9 -4 124.89 3.5
 -1 -9 -4 267.87 6
 1 -9 4 267.97 5.9
 1 -9 4 267.27 6
 -1 -9 -4 271.57 5.9
 -1 9 -4 274.67 5.6
 -1 9 -4 271.97 6.3
 1 9 4 274.17 6.2
 1 9 4 281.07 5.6
 -3 -9 -4 54.19 2.1
 3 -9 4 57.09 2.1
 3 -9 4 56.39 2.1
 3 9 4 56.09 1.9
 3 9 4 53.69 1.7
 -3 9 -4 56.59 2.3
 -3 9 -4 58.69 1.5
 3 9 4 55.69 2.3
 5 -9 4 0.6 0.6
 -5 -9 -4 0 0.4
 -5 -9 -4 1.2 0.7
 5 -9 4 -0.1 0.6
 5 9 4 0.1 0.5
 -5 9 -4 0.1 0.7
 5 9 4 0.4 0.7
 7 -9 4 2.7 1
 -7 -9 -4 1.2 0.6
 7 -9 4 2 0.8
 -7 -9 -4 1.2 0.8
 -7 9 -4 0.1 0.8
 7 9 4 1 0.9
 7 9 4 1.5 0.7
 -9 -9 -4 -1 0.8
 9 -9 4 -0.5 0.8
 9 -9 4 0.9 0.8
 9 9 4 0.5 1
 -9 9 -4 0.5 0.9
 -11 -9 -4 4 1.1
 11 -9 4 5.4 1.3
 -11 9 -4 4.3 1.3
 11 9 4 5.7 1.5
 13 -9 4 0.4 1.1
 -13 -9 -4 0.8 1.2
 13 9 4 1.4 1.2
 -13 9 -4 -0.8 1.1
 -15 -9 -4 1.8 1.3
 15 -9 4 0.6 1.2
 -15 9 -4 -0.8 1.1
 15 9 4 -0.8 1.4
 17 -9 4 -0.5 1.3
 -17 -9 -4 2 1.3
 17 9 4 1.2 1.7
 -17 9 -4 1 1.5
 -20 -10 4 1.1 1.4
 20 -10 -4 3.4 1.7
 -20 10 4 5.9 1.8
 20 10 -4 3.1 1.7
 18 -10 -4 0.2 1.2
 -18 -10 4 -0.9 1.1
 18 10 -4 0.8 1.4
 -18 10 4 -0.6 1.3
 -16 -10 4 1.3 1
 -16 -10 4 -0.2 1
 16 -10 -4 -1.6 1.2
 16 10 -4 0.2 1.2
 -16 10 4 -1.1 1
 14 -10 -4 -0.2 1
 -14 -10 4 0.6 1
 -14 -10 4 -0.5 0.9
 -14 10 4 0.9 1
 14 10 -4 1.6 1.3
 -14 10 4 0 0.8
 -12 -10 4 0.1 0.8
 -12 -10 4 0.3 0.8
 12 -10 -4 0.3 0.9
 -12 10 4 -0.7 0.7
 12 10 -4 0.8 1
 -12 10 4 0.9 1
 -10 -10 4 -0.1 0.7
 -10 -10 4 -0.2 0.7
 10 -10 -4 0.4 0.9
 -10 10 4 0.7 0.7
 -10 10 4 -0.5 0.8
 10 10 -4 -0.1 0.9
 8 -10 -4 37.4 2
 8 -10 -4 41.6 2.2
 -8 -10 4 40.7 2
 -8 -10 4 42.4 1.9
 -8 10 4 37.7 1.8
 8 10 -4 36.6 2.1
 -8 10 4 41.3 2
 -6 -10 4 4.6 0.9
 6 -10 -4 4.5 0.7
 -6 -10 4 4.9 0.9
 6 -10 -4 5.5 1.1
 6 10 -4 4.4 0.9
 -6 10 4 6.6 0.9
 -6 10 4 4.8 0.8
 4 -10 -4 85.99 2.4
 4 -10 -4 86.09 2.8
 -4 -10 4 85.19 2.8
 -4 10 4 85.49 2.5
 4 10 -4 79.19 2.8
 -4 10 4 85.19 2.7
 4 10 -4 87.69 2.8
 -2 -10 4 1.2 0.7
 2 -10 -4 -0.2 0.5
 2 -10 -4 0.3 0.6
 -2 -10 4 0 0.4
 -2 10 4 1.1 0.7
 2 10 -4 -0.3 0.5
 -2 10 4 0.5 0.5
 2 10 -4 0.8 0.7
 0 -10 4 170.48 3.9
 0 -10 -4 158.58 4.1
 0 -10 4 167.78 4.2
 0 -10 -4 169.68 4.1
 0 10 -4 166.78 4.5
 0 10 4 162.48 3.8
 0 10 -4 167.08 3.9
 0 10 4 168.48 4.4
 2 -10 4 2.1 0.7
 -2 -10 -4 1.3 0.7
 -2 -10 -4 -0.5 0.6
 2 -10 4 0.2 0.6
 -2 10 -4 0.9 0.4
 2 10 4 1.1 0.7
 -2 10 -4 0.8 0.8
 2 10 4 0.9 0.5
 -4 -10 -4 20 1.6
 4 -10 4 17 1.5
 4 -10 4 17.7 1.4
 -4 10 -4 15.5 1.5
 4 10 4 17 1.1
 4 10 4 18.1 1.2
 4 10 4 17.6 1.6
 -6 -10 -4 42.7 2.1
 6 -10 4 42.6 1.9
 6 -10 4 42.3 2.2
 -6 10 -4 39.1 2.2
 6 10 4 43.4 1.8
 6 10 4 47.9 2.3
 -8 -10 -4 1.1 1
 8 -10 4 0.9 1.1
 8 -10 4 3.2 0.9
 -8 10 -4 0.7 0.9
 8 10 4 1.5 1.1
 10 -10 4 4.5 1.3
 -10 -10 -4 2.8 1.1
 10 -10 4 3.2 1
 -10 10 -4 2.1 1.2
 10 10 4 3.3 1.3
 12 -10 4 2.5 1.3
 -12 -10 -4 2.1 1.1
 -12 10 -4 0.3 1.1
 12 10 4 0.8 1.2
 14 -10 4 1.5 1.4
 -14 -10 -4 3 1.4
 -14 10 -4 -0.1 1.3
 14 10 4 0 1.4
 16 -10 4 1.8 1.4
 -16 -10 -4 2 1.3
 16 10 4 -0.2 1.4
 -16 10 -4 1.1 1.5
 -18 -10 -4 2.3 2.6
 18 10 4 0.3 1.8
 19 -11 -4 -0.2 1.3
 -19 -11 4 0.8 1.3
 -19 11 4 -0.4 1.4
 19 11 -4 0.6 1.7
 -17 -11 4 -0.8 1.1
 17 -11 -4 -0.5 1.3
 -17 11 4 -0.3 1.3
 17 11 -4 0.8 1.6
 -15 -11 4 -0.2 0.9
 15 -11 -4 -1 1.2
 -15 -11 4 1.4 1.1
 15 11 -4 -0.3 1.1
 -15 11 4 -0.1 1.1
 -13 -11 4 3 1.2
 13 -11 -4 1.9 1.3
 -13 -11 4 3.5 1.2
 13 11 -4 3.9 1.4
 -13 11 4 1.9 1
 -13 11 4 2.8 0.9
 -11 -11 4 22.9 1.9
 11 -11 -4 21.6 2
 -11 -11 4 19 1.6
 11 11 -4 21.5 2.1
 -11 11 4 18.4 1.7
 -11 11 4 20.8 1.6
 -9 -11 4 10.3 1.2
 -9 -11 4 9.6 1.3
 9 -11 -4 11.5 1.4
 9 11 -4 11.3 1.6
 -9 11 4 8.4 1.2
 -9 11 4 14.3 1.3
 7 -11 -4 65.99 2.7
 7 -11 -4 59.39 1.9
 -7 -11 4 60.59 2.4
 -7 -11 4 65.19 2.5
 -7 11 4 60.89 2.4
 7 11 -4 69.69 2.8
 -7 11 4 62.49 2.3
 5 -11 -4 11.1 1
 -5 -11 4 7.9 1
 5 -11 -4 9.7 1.2
 -5 11 4 11.5 1.1
 -5 11 4 8.4 1
 5 11 -4 9.2 1.3
 5 11 -4 8.3 1.1
 -3 -11 4 2.9 0.8
 3 -11 -4 4.6 0.9
 3 -11 -4 4.7 0.8
 -3 11 4 2.5 0.7
 3 11 -4 3.9 0.8
 3 11 -4 3.9 1
 -3 11 4 3.5 0.9
 -1 -11 4 -0.3 0.5
 -1 -11 4 0.9 0.6
 1 -11 -4 -0.2 0.6
 1 -11 -4 0.4 0.6
 -1 11 4 0.6 0.7
 1 11 -4 -0.5 0.7
 1 11 -4 0.3 0.6
 -1 11 4 0.1 0.5
 -1 -11 -4 1 0.6
 1 -11 4 1.6 0.7
 1 -11 4 0.3 0.6
 -1 -11 -4 0.6 0.6
 -1 11 -4 1.6 0.8
 1 11 4 0.3 0.8
 1 11 4 1.1 0.6
 -1 11 -4 1.7 0.5
 3 -11 4 63.89 2.4
 -3 -11 -4 68.19 2.3
 3 -11 4 66.19 2.5
 -3 -11 -4 66.99 2.5
 3 11 4 65.79 2.1
 -3 11 -4 67.29 2.7
 3 11 4 64.49 2.6
 5 -11 4 1.3 0.9
 -5 -11 -4 1.2 0.8
 5 -11 4 0.4 0.7
 5 11 4 0 0.8
 -5 11 -4 1 0.9
 7 -11 4 107.89 3.7
 7 -11 4 113.49 3.4
 -7 -11 -4 109.19 3.6
 -7 11 -4 108.49 3.8
 7 11 4 118.09 4.1
 -9 -11 -4 11.9 1.5
 9 -11 4 10.7 1.3
 9 -11 4 13.7 1.8
 9 11 4 12.8 1.7
 -9 11 -4 13.5 1.7
 11 -11 4 8.5 1.7
 -11 -11 -4 7.5 1.5
 -11 11 -4 10.3 1.6
 11 11 4 9.5 1.8
 -13 -11 -4 -0.5 1
 13 -11 4 0.4 1.2
 13 11 4 1.2 1.5
 -13 11 -4 1.7 1.3
 -15 -11 -4 3.3 1.4
 15 -11 4 1.5 1.6
 15 11 4 1.6 1.6
 -15 11 -4 1 1.5
 -17 -11 -4 -1.5 1.4
 17 -11 4 -0.5 1.6
 -17 11 -4 0.4 1.6
 17 11 4 -1.6 1.7
 -18 -12 4 0.6 1.4
 18 -12 -4 -0.4 1.3
 -18 12 4 -0.5 1.3
 18 12 -4 1.3 1.5
 -16 -12 4 2.5 1.3
 -16 -12 4 3.4 1.3
 16 -12 -4 1.2 1.5
 -16 12 4 1.1 1.2
 16 12 -4 2.4 1.5
 -14 -12 4 14 1.7
 14 -12 -4 12.5 1.9
 -14 -12 4 14.3 1.7
 14 12 -4 12 1.8
 -14 12 4 13.1 1.7
 -12 -12 4 -0.3 0.9
 -12 -12 4 -0.6 0.9
 12 -12 -4 1.4 1.2
 -12 12 4 -0.9 0.8
 -12 12 4 0.3 0.8
 12 12 -4 -1.2 1.1
 -10 -12 4 47.7 2.5
 10 -12 -4 50.09 2.6
 -10 -12 4 42.8 2.2
 -10 12 4 50.89 2.3
 -10 12 4 50.59 2.5
 10 12 -4 50.49 2.7
 8 -12 -4 -0.3 0.9
 -8 -12 4 1.2 0.9
 -8 -12 4 -0.4 0.8
 -8 12 4 0.8 0.8
 -8 12 4 0.4 0.8
 8 12 -4 0.1 0.8
 -6 -12 4 27.3 1.8
 6 -12 -4 34.1 1.5
 6 -12 -4 33.3 1.9
 -6 12 4 31.8 1.7
 6 12 -4 29.1 1.8
 6 12 -4 30.5 2.1
 -6 12 4 32.4 1.8
 4 -12 -4 0.7 0.8
 4 -12 -4 1 0.6
 -4 -12 4 1.9 0.8
 4 12 -4 0.7 0.9
 4 12 -4 1.6 0.8
 -4 12 4 1.6 0.7
 -4 12 4 1.4 0.7
 -2 -12 4 -1.1 0.7
 2 -12 -4 1.1 0.7
 2 -12 -4 -0.4 0.6
 -2 12 4 -0.3 0.6
 2 12 -4 0.9 0.9
 -2 12 4 -0.6 0.7
 2 12 -4 0.1 0.6
 0 -12 -4 0.3 0.6
 0 -12 4 -0.5 0.6
 0 -12 -4 0.1 0.6
 0 -12 4 -0.4 0.6
 0 12 4 -0.5 0.7
 0 12 4 0.9 0.6
 0 12 -4 0.9 0.6
 0 12 -4 0.5 0.8
 -2 -12 -4 0.1 0.6
 2 -12 4 -0.4 0.6
 -2 -12 -4 -0.5 0.6
 2 -12 4 0.2 0.7
 -2 12 -4 -0.1 0.7
 -2 12 -4 -0.2 0.6
 2 12 4 0.8 0.8
 -4 -12 -4 10.8 1.3
 4 -12 4 9.5 1.3
 4 -12 4 8.6 1.1
 -4 -12 -4 10.4 1.1
 -4 12 -4 8.8 1.3
 4 12 4 9.7 1.4
 -6 -12 -4 2.2 1
 6 -12 4 2.7 1
 6 -12 4 4.5 1.1
 6 12 4 2.5 1.1
 -6 12 -4 4.4 1.2
 8 -12 4 5.9 1.3
 8 -12 4 7.2 1.1
 -8 -12 -4 6.7 1.2
 8 12 4 6.5 1.4
 -8 12 -4 7 1.3
 10 -12 4 3.7 1.3
 -10 -12 -4 3.5 1.2
 -10 12 -4 1.6 1.1
 10 12 4 2.2 1.3
 -12 -12 -4 8.4 1.5
 12 -12 4 10.4 1.8
 -12 12 -4 10.3 1.7
 12 12 4 8.4 1.8
 14 -12 4 10 2
 -14 -12 -4 6 1.6
 14 12 4 4.1 1.6
 -14 12 -4 6.2 1.6
 16 -12 4 3 1.7
 -16 -12 -4 2.9 1.6
 -16 12 -4 4.7 1.8
 16 12 4 4.2 1.8
 17 -13 -4 12 2.1
 -17 -13 4 11.6 1.8
 -17 -13 4 10.9 1.8
 -17 13 4 10.2 1.8
 17 13 -4 10.4 2.2
 15 -13 -4 0 1.3
 -15 -13 4 0 0.9
 -15 -13 4 1 1.2
 15 13 -4 -2 1.1
 -15 13 4 0.7 1.1
 -13 -13 4 0.3 0.9
 -13 -13 4 1.2 1.2
 13 -13 -4 -0.8 1
 -13 13 4 -0.8 1.1
 13 13 -4 -0.1 1.1
 -11 -13 4 3.8 1.1
 -11 -13 4 4.4 1.2
 11 -13 -4 4.7 1.3
 -11 13 4 3.1 1
 -11 13 4 2.2 1.1
 11 13 -4 4.2 1.3
 -9 -13 4 0.8 0.9
 9 -13 -4 1.4 1.1
 -9 -13 4 -0.2 0.9
 -9 13 4 -0.5 0.8
 9 13 -4 0.3 1.1
 -9 13 4 -0.9 0.8
 7 -13 -4 84.69 3.3
 -7 -13 4 80.19 3
 -7 13 4 85.59 3
 -7 13 4 85.19 3
 7 13 -4 85.69 3.3
 5 -13 -4 2.1 0.7
 5 -13 -4 3.1 1
 -5 -13 4 3.3 0.9
 -5 13 4 3.6 0.9
 -5 13 4 3.7 0.9
 5 13 -4 2.7 1
 5 13 -4 2.4 1.1
 3 -13 -4 0.2 0.8
 3 -13 -4 0.7 0.7
 -3 -13 4 2 0.9
 3 13 -4 0.7 0.9
 3 13 -4 0.3 0.7
 -3 13 4 -0.1 0.7
 -3 13 4 0.7 0.7
 -1 -13 4 56.79 2.4
 1 -13 -4 58.59 2.3
 1 -13 -4 62.59 2.4
 -1 13 4 60.29 2.2
 1 13 -4 58.69 2.6
 -1 13 4 57.19 2.4
 1 13 -4 60.29 2.2
 -1 -13 -4 11.4 1.2
 1 -13 4 11.1 1.2
 -1 -13 -4 12.6 1.4
 1 -13 4 12.1 1.4
 1 13 4 9.2 1.2
 -1 13 -4 11.9 1.1
 -1 13 -4 12.1 1.4
 -3 -13 -4 23.1 1.7
 3 -13 4 24.1 1.7
 3 -13 4 22.3 1.7
 -3 13 -4 20 1.9
 3 13 4 16.8 1.7
 -5 -13 -4 9.4 1.3
 5 -13 4 8.9 1.4
 5 -13 4 7.9 1.2
 5 13 4 8 1.4
 -5 13 -4 6.6 1.3
 7 -13 4 -0.3 0.9
 -7 -13 -4 0.4 0.9
 7 -13 4 -0.2 0.9
 -7 13 -4 -0.5 1
 7 13 4 1.4 1
 9 -13 4 19.6 1.8
 -9 -13 -4 20 2
 9 -13 4 17.3 2
 9 13 4 17.5 2.2
 -9 13 -4 16.2 2
 11 -13 4 12.3 2
 -11 -13 -4 13.4 1.9
 11 13 4 12.1 2
 -11 13 -4 15.7 2
 13 -13 4 1.7 1.5
 -13 -13 -4 -0.2 1.3
 -13 13 -4 0 1.2
 13 13 4 -1.2 1.3
 15 -13 4 0.1 1.5
 -15 -13 -4 2.4 1.5
 15 13 4 -2.2 1.5
 -15 13 -4 0.8 1.4
 -18 14 4 5.4 1.8
 -16 -14 4 11.7 1.9
 16 -14 -4 10.2 2
 -16 -14 4 11 1.8
 16 14 -4 12.9 2.3
 -16 14 4 13.9 2.1
 14 -14 -4 -2.3 1.3
 -14 -14 4 1.4 1.3
 -14 -14 4 0.1 1.1
 -14 14 4 -0.4 1.1
 14 14 -4 1.4 1.3
 -12 -14 4 1.6 1.1
 -12 -14 4 0.2 1.1
 12 -14 -4 1.6 1.2
 12 14 -4 -0.1 1.1
 -12 14 4 1.1 1.1
 -10 -14 4 12.8 1.6
 -10 -14 4 9.8 1.6
 10 -14 -4 12.4 1.7
 -10 14 4 10.3 1.3
 -10 14 4 9.4 1.5
 10 14 -4 8.4 1.5
 -8 -14 4 139.29 4.3
 8 -14 -4 140.79 4.6
 -8 14 4 134.69 4
 -8 14 4 138.19 4.2
 8 14 -4 134.19 4.5
 6 -14 -4 2.5 0.8
 6 -14 -4 2.6 1
 -6 -14 4 3.7 1.2
 6 14 -4 3.2 1.2
 6 14 -4 3.1 1.1
 -6 14 4 3.6 1
 -6 14 4 2.5 1
 4 -14 -4 12.8 1.5
 -4 -14 4 8.8 1.2
 4 -14 -4 10.6 1.2
 -4 14 4 11.5 1.4
 -4 14 4 12.6 1.3
 4 14 -4 9.5 1.3
 4 14 -4 13.5 1.6
 -2 -14 4 8.7 1.2
 2 -14 -4 10.3 1.3
 2 -14 -4 9.5 1.2
 -2 14 4 8.1 1.2
 2 14 -4 10.5 1.2
 -2 14 4 10.5 1.2
 2 14 -4 8.8 1.4
 0 -14 -4 85.29 2.9
 0 -14 4 83.39 3
 0 -14 -4 81.79 2.9
 0 14 -4 81.59 2.7
 0 14 4 81.69 3.1
 0 14 -4 81.79 3.2
 2 -14 4 9.7 1.3
 -2 -14 -4 6 1.2
 2 -14 4 6.5 1.1
 -2 14 -4 5.8 1.2
 2 14 4 7.1 1.3
 4 -14 4 9.4 1.4
 -4 -14 -4 7.2 1.3
 4 -14 4 5.2 1.1
 4 14 4 8.3 1.5
 -4 14 -4 7 1.3
 6 -14 4 10.8 1.4
 6 -14 4 13.6 1.7
 -6 -14 -4 10.4 1.6
 -6 14 -4 10.5 1.6
 6 14 4 12 1.8
 8 -14 4 4.2 1.4
 8 -14 4 3.2 1.1
 -8 -14 -4 2.4 1.1
 -8 14 -4 5.2 1.5
 8 14 4 2.4 1.3
 10 -14 4 0.3 1.3
 -10 -14 -4 0.8 1.1
 -10 14 -4 1 1.2
 10 14 4 2 1.3
 -12 -14 -4 12.8 1.8
 12 -14 4 9.5 1.9
 12 14 4 5.7 1.7
 -12 14 -4 13.8 2.2
 14 -14 4 0 1.5
 -14 -14 -4 3.7 1.6
 14 14 4 4.4 1.9
 -14 14 -4 2.9 1.6
 -16 -14 -4 -0.3 1.6
 -17 -15 4 1.2 1.5
 17 -15 -4 1.1 1.7
 17 15 -4 -1.1 1.6
 -17 15 4 3.1 1.5
 -15 -15 4 15.6 2.1
 15 -15 -4 20.1 2.6
 -15 -15 4 14.7 1.9
 -15 15 4 13.8 2.1
 15 15 -4 12.5 2.3
 -13 -15 4 0.5 1.1
 13 -15 -4 1.4 1.5
 -13 -15 4 0.7 1.2
 13 15 -4 -0.9 1.3
 -13 15 4 -0.4 1.2
 11 -15 -4 0.1 1.3
 -11 -15 4 1.2 1.1
 -11 -15 4 1.4 1.1
 11 15 -4 0.5 1.2
 -11 15 4 0.9 1
 -9 -15 4 1.8 1.1
 9 -15 -4 1.4 1.2
 9 15 -4 1.4 1.2
 -9 15 4 0.3 0.9
 -9 15 4 1.8 1.1
 9 15 -4 2.1 1.2
 -7 -15 4 1.7 1.1
 7 -15 -4 -1.2 1
 7 15 -4 -1.1 0.9
 -7 15 4 1.3 1
 7 15 -4 -0.6 1
 -7 15 4 -0.3 0.8
 5 -15 -4 1 0.8
 -5 -15 4 3.7 1.1
 5 -15 -4 6.1 1.3
 5 15 -4 4.1 1.2
 -5 15 4 3.8 1.1
 5 15 -4 2.7 1
 -5 15 4 4.3 1.1
 3 -15 -4 0.7 0.8
 -3 -15 4 -0.4 0.8
 3 -15 -4 1.5 0.9
 3 15 -4 0.1 0.9
 3 15 -4 -0.9 1
 -3 15 4 0.5 0.9
 -3 15 4 0.7 0.9
 -1 -15 4 0.5 0.9
 1 -15 -4 0 0.9
 1 -15 -4 0.5 0.7
 1 15 -4 0.2 0.8
 1 15 -4 0.7 1.1
 -1 15 4 0.2 0.9
 -1 -15 -4 19.7 1.8
 1 -15 4 15.8 1.6
 -1 15 -4 16.7 1.9
 1 15 4 17.2 1.8
 -3 -15 -4 4.9 1.2
 3 -15 4 5.7 1.2
 3 -15 4 4.8 1.1
 3 15 4 5.3 1.2
 -3 15 -4 7.5 1.4
 5 -15 4 19.2 1.8
 -5 -15 -4 21.2 1.9
 5 -15 4 16 1.8
 -5 15 -4 18.1 1.9
 5 15 4 14.6 1.9
 7 -15 4 1.1 1
 7 -15 4 -0.1 1.1
 -7 -15 -4 0.1 1
 7 15 4 1.2 1.3
 -7 15 -4 1.1 1.1
 -9 -15 -4 0.7 1.1
 9 -15 4 -0.2 1.3
 -9 15 -4 -0.1 1.3
 9 15 4 1.1 1.2
 -11 -15 -4 5.5 1.6
 11 -15 4 4.6 1.6
 11 15 4 3.8 1.8
 -11 15 -4 6.5 1.8
 -13 -15 -4 9.8 1.8
 13 -15 4 6.8 1.9
 -13 15 -4 11.8 2.1
 13 15 4 10.3 2.1
 -15 -15 -4 -0.4 1.6
 16 -16 -4 0.2 1.7
 -16 -16 4 0 1.3
 16 16 -4 -1.8 1.4
 -16 16 4 0.4 1.5
 14 -16 -4 0.4 1.5
 -14 -16 4 -1.3 1.1
 -14 -16 4 1.8 1.5
 14 16 -4 0.2 1.5
 -14 16 4 1.4 1.3
 12 -16 -4 0.6 1.2
 -12 -16 4 0.5 1.1
 -12 -16 4 1.7 1.2
 12 16 -4 -1.6 1.2
 -12 16 4 -0.6 1.2
 10 -16 -4 4.2 1.4
 -10 -16 4 7.9 1.6
 -10 16 4 7.3 1.5
 10 16 -4 7.9 1.6
 10 16 -4 3.9 1.5
 -8 -16 4 17.5 1.9
 8 -16 -4 12.7 1.8
 8 16 -4 9.3 1.6
 -8 16 4 12.1 1.6
 8 16 -4 15.6 1.9
 -8 16 4 19 1.7
 6 -16 -4 5.8 1.4
 -6 -16 4 4 1.3
 -6 16 4 5.3 1.2
 6 16 -4 4.3 1.3
 6 16 -4 6.1 1.5
 -6 16 4 6.9 1.3
 -4 -16 4 10.6 1.5
 4 -16 -4 11.3 1.5
 4 -16 -4 7.5 1.2
 -4 16 4 7.3 1.3
 4 16 -4 7.8 1.3
 -4 16 4 6.5 1.2
 4 16 -4 9.4 1.6
 -2 -16 4 1.4 1
 2 -16 -4 1.1 0.9
 2 -16 -4 3.3 1.1
 2 16 -4 1.3 1.1
 -2 16 4 1.5 1
 2 16 -4 1.2 0.9
 0 -16 -4 21.8 1.9
 0 -16 4 21.2 1.9
 0 16 4 21.6 2
 0 16 -4 25.6 2.3
 2 -16 4 0.6 0.9
 -2 -16 -4 0.5 1
 2 16 4 -0.5 0.9
 -2 16 -4 -0.7 1.1
 -4 -16 -4 3.5 1.3
 4 -16 4 2.8 1.2
 4 -16 4 3 1.1
 -4 16 -4 1.1 1.1
 4 16 4 2.5 1.3
 6 -16 4 32.2 2.4
 -6 -16 -4 29.8 2.3
 6 -16 4 34.9 2.3
 -6 16 -4 33.3 2.6
 6 16 4 32.4 2.7
 -8 -16 -4 2.1 1.3
 8 -16 4 0.3 1.3
 8 16 4 1.1 1.4
 -8 16 -4 1.3 1.3
 10 -16 4 2.3 1.4
 -10 -16 -4 1.8 1.2
 10 16 4 2 1.6
 -10 16 -4 2.6 1.5
 12 -16 4 0.7 1.5
 -12 -16 -4 0.9 1.3
 12 16 4 -0.2 1.6
 -12 16 -4 -0.3 1.5
 -14 -16 -4 -4.9 2
 -15 -17 4 1.8 1.6
 15 -17 -4 1.1 1.5
 -15 17 4 2.2 1.6
 15 17 -4 0.6 1.7
 -13 -17 4 1.5 1.4
 13 -17 -4 5.2 1.8
 -13 -17 4 4 1.6
 -13 17 4 1.9 1.4
 13 17 -4 4.6 1.7
 -11 -17 4 -1.6 1
 11 -17 -4 0 1.3
 11 17 -4 0.2 1.4
 -11 17 4 -0.7 1.1
 11 17 -4 -0.3 1.3
 -9 -17 4 -0.6 1.1
 9 -17 -4 -1.3 1.2
 9 17 -4 -0.2 1.2
 -9 17 4 -0.9 0.9
 9 17 -4 0 1.2
 -7 -17 4 14.5 1.8
 7 -17 -4 17 2
 7 17 -4 16.9 2
 -7 17 4 16.2 1.8
 7 17 -4 15 2
 -7 17 4 15 1.7
 5 -17 -4 6.6 1.5
 -5 -17 4 5.9 1.3
 5 -17 -4 7 1.2
 5 17 -4 6.5 1.5
 5 17 -4 7.1 1.6
 -5 17 4 6.1 1.2
 3 -17 -4 0.7 0.9
 3 -17 -4 0.8 1.1
 -3 -17 4 1 1
 3 17 -4 0.8 0.9
 -3 17 4 1.5 1
 3 17 -4 0.6 1.2
 1 -17 -4 10.6 1.5
 -1 -17 4 12.9 1.6
 1 17 -4 19.1 2.1
 -1 17 4 12.1 1.6
 1 -17 4 1.2 1
 -1 -17 -4 1.7 1.1
 -1 17 -4 0.3 1.1
 1 17 4 -0.5 0.9
 3 -17 4 2.9 1.2
 -3 -17 -4 -0.6 1.1
 3 17 4 0.8 1.2
 -3 17 -4 2.1 1.2
 5 -17 4 0.3 1.1
 5 -17 4 -0.3 0.9
 -5 -17 -4 1.1 1.2
 -5 17 -4 0.3 1.1
 5 17 4 2.7 1.3
 -7 -17 -4 2.2 1.2
 7 -17 4 1.2 1.1
 7 -17 4 0.9 1.3
 7 17 4 2.9 1.5
 -7 17 -4 1.5 1.3
 -9 -17 -4 0.3 1.2
 9 -17 4 0.7 1.3
 -9 17 -4 -0.9 1.3
 9 17 4 0.2 1.4
 -11 -17 -4 3.2 1.4
 11 -17 4 1.8 1.5
 11 17 4 4.5 1.7
 -11 17 -4 -0.8 1.5
 13 -17 4 -0.3 1.6
 14 -18 -4 -1.2 1.4
 -14 -18 4 1.4 1.6
 14 18 -4 -1.2 1.6
 -14 18 4 0.1 1.3
 12 -18 -4 -0.6 1.4
 -12 -18 4 1.3 1.5
 12 18 -4 1.3 1.4
 -12 18 4 1.3 1.4
 -10 -18 4 2.7 1.5
 10 -18 -4 2.4 1.5
 10 18 -4 2 1.5
 10 18 -4 3 1.5
 -10 18 4 0.6 1.2
 -8 -18 4 1.9 1.4
 8 -18 -4 -0.1 1.3
 8 18 -4 3.2 1.5
 -8 18 4 1.5 1.2
 8 18 -4 1.4 1.4
 6 -18 -4 2.7 1.3
 -6 -18 4 3 1.2
 6 18 -4 2.7 1.4
 6 18 -4 2.2 1.2
 -6 18 4 2.1 1.1
 4 -18 -4 0.9 1
 -4 -18 4 -0.8 1.1
 4 -18 -4 1.2 1.2
 -4 18 4 1.1 1
 4 18 -4 0 1.1
 4 18 -4 -1.2 1.1
 -2 -18 4 1.5 1.1
 2 -18 -4 3.7 1.2
 2 18 -4 3.7 1.4
 -2 18 4 2.5 1.2
 0 -18 4 8 1.5
 0 -18 -4 8.3 1.5
 0 18 4 10.7 1.6
 0 18 -4 11 1.7
 -2 -18 -4 6.3 1.4
 2 -18 4 5.3 1.3
 -2 18 -4 5.5 1.6
 2 18 4 8.4 1.5
 -4 -18 -4 6.7 1.6
 4 -18 4 5.2 1.3
 4 18 4 5.5 1.4
 -4 18 -4 5.1 1.5
 -6 -18 -4 1.8 1.3
 6 -18 4 3 1.2
 6 18 4 1.1 1.3
 -6 18 -4 1 1.3
 -8 -18 -4 1.2 1.4
 8 -18 4 0 1.3
 -8 18 -4 -0.6 1.4
 8 18 4 1.8 1.3
 10 -18 4 7.6 1.9
 -10 -18 -4 6.8 1.7
 -10 18 -4 9.8 2.1
 10 18 4 4.8 1.7
 12 -18 4 1.9 1.6
 13 -19 -4 -0.1 1.6
 -13 -19 4 -2.5 1.2
 -13 19 4 0.2 1.4
 13 19 -4 0.8 1.7
 -11 -19 4 0.1 1.2
 11 -19 -4 2.3 1.6
 -11 19 4 2.7 1.5
 11 19 -4 1.6 1.6
 9 -19 -4 2.5 1.5
 -9 -19 4 2.9 1.5
 9 19 -4 6.4 1.7
 9 19 -4 2 1.5
 7 -19 -4 6.5 1.6
 -7 -19 4 11.9 1.9
 7 19 -4 5.6 1.6
 7 19 -4 6.2 1.6
 -5 -19 4 4.8 1.4
 -5 19 4 3.7 1.3
 5 19 -4 6.2 1.5
 5 19 -4 5.7 1.6
 -3 -19 4 -0.7 1.1
 3 -19 -4 0.7 1
 3 19 -4 -0.8 1.2
 -3 19 4 -0.6 1
 -1 -19 4 6.4 1.4
 1 -19 -4 6.1 1.4
 1 19 -4 7.2 1.6
 -1 19 4 6.8 1.5
 -1 -19 -4 3.3 1.3
 1 -19 4 2.3 1.1
 -1 19 -4 2.2 1.3
 1 19 4 1.9 1.2
 -3 -19 -4 0.8 1.3
 3 -19 4 -0.6 1.1
 3 19 4 3.5 1.4
 -3 19 -4 0.2 1.3
 -5 -19 -4 -0.5 1.2
 5 -19 4 -1.6 1
 5 19 4 0.1 1.3
 -5 19 -4 -0.7 1.3
 -7 -19 -4 0.1 1.3
 7 19 4 1.1 1.2
 -7 19 -4 0.8 1.5
 9 -19 4 1.1 1.5
 -9 -19 -4 0 1.5
 9 19 4 2.3 1.5
 -9 19 -4 2 1.7
 11 -19 4 -1.5 1.4
 12 -20 -4 -1.5 1.5
 12 20 -4 -2.9 1.5
 -12 20 4 0.9 1.5
 10 -20 -4 3.5 1.7
 -10 -20 4 1.6 1.6
 10 20 -4 0.8 1.6
 -8 -20 4 1.9 1.3
 8 -20 -4 1.8 1.4
 8 20 -4 1.4 1.5
 -6 -20 4 1.5 1.4
 6 20 -4 2 1.4
 6 20 -4 0.6 1.2
 -4 -20 4 5.5 1.6
 4 20 -4 5.5 1.7
 -4 20 4 7.2 1.5
 -2 -20 4 0.8 1.3
 2 -20 -4 1.9 1.2
 -2 20 4 1.7 1.3
 2 20 -4 0.4 1.4
 0 -20 -4 2.1 1.3
 0 -20 4 3.2 1.3
 0 20 -4 2.3 1.5
 0 20 4 4.1 1.5
 -2 -20 -4 1.6 1.3
 2 -20 4 -0.6 1.2
 -2 20 -4 -1 1.2
 2 20 4 0.4 1.3
 -4 -20 -4 -0.9 1.3
 4 -20 4 1.5 1.3
 -4 20 -4 2.4 1.5
 4 20 4 1.8 1.3
 -6 -20 -4 -2.1 1.3
 6 20 4 0.3 1.2
 -6 20 -4 4 1.6
 -8 -20 -4 1.6 1.6
 8 20 4 2 1.6
 -8 20 -4 -1.1 1.4
 9 -21 -4 7 1.8
 -9 -21 4 -0.1 1.5
 9 21 -4 4.1 1.8
 -7 -21 4 3.3 1.5
 7 21 -4 3.6 1.7
 -5 -21 4 6.8 1.8
 5 21 -4 7.3 1.9
 -3 -21 4 3.5 1.5
 3 -21 -4 1.2 1.5
 3 21 -4 2.2 1.5
 -3 21 4 2.5 1.3
 -1 -21 4 0.9 1.3
 1 -21 -4 2.3 1.4
 1 21 -4 0.8 1.4
 -1 21 4 1.6 1.3
 1 -21 4 1.3 1.4
 -1 -21 -4 2.5 1.4
 1 21 4 2.7 1.3
 -1 21 -4 1.6 1.4
 -3 -21 -4 2.5 1.5
 3 -21 4 1.6 1.3
 -3 21 -4 0.1 1.2
 3 21 4 1.5 1.3
 5 -21 4 0.4 2.1
 -5 -21 -4 -1.4 1.4
 5 21 4 0.3 1.5
 -5 21 -4 1.1 1.6
 -7 21 -4 -0.1 1.4
 7 21 4 1.7 2.3
 8 22 -4 3.8 1.8
 -6 -22 4 0.5 1.4
 -4 -22 4 1.8 1.4
 4 22 -4 -0.3 1.5
 -2 -22 4 0 1.3
 2 -22 -4 0.9 1.3
 2 22 -4 0.6 1.5
 -2 22 4 1.3 1.4
 0 -22 4 4.4 1.6
 0 -22 -4 1.1 1.3
 0 22 -4 1.4 1.5
 0 22 4 2.5 1.5
 2 -22 4 4 1.6
 -2 -22 -4 3 1.6
 2 22 4 2.5 1.5
 -2 22 -4 4.2 1.6
 -4 -22 -4 -1.7 1.3
 4 -22 4 0.2 1.4
 4 22 4 1.4 1.4
 -4 22 -4 -1 1.5
 -1 -23 4 -0.2 1.3
 1 -23 -4 -0.7 1.3
 -1 23 4 3.9 1.6
 1 23 -4 -1.5 1.4
 -1 -23 -4 2.1 1.6
 1 -23 4 0.3 1.5
 1 23 4 -0.3 1.4
 -1 23 -4 -0.2 1.5
 -22 0 5 0.7 1.3
 22 0 -5 0.2 1.5
 20 0 -5 -0.5 1.4
 -20 0 5 1.1 1.2
 18 0 -5 -0.3 1.1
 -18 0 5 -0.8 0.9
 18 0 -5 1.1 1
 16 0 -5 -0.5 1
 16 0 -5 -1.1 0.8
 -16 0 5 0 0.9
 14 0 -5 0.4 1
 -14 0 5 -0.3 0.7
 14 0 -5 0.9 0.8
 -12 0 5 -0.8 0.7
 12 0 -5 0.3 0.8
 12 0 -5 -0.1 0.6
 10 0 -5 0.8 0.7
 10 0 -5 0 0.5
 -10 0 5 -0.8 0.6
 -10 0 5 0.1 0.3
 -8 0 5 -0.4 0.2
 8 0 -5 -0.1 0.4
 -8 0 5 0.3 0.5
 -8 0 5 -0.1 0.5
 -6 0 5 1.3 0.5
 -6 0 5 0.1 0.3
 6 0 -5 0.3 0.4
 -6 0 5 0.8 0.5
 4 0 -5 -0.2 0.3
 -4 0 5 -0.5 0.3
 -4 0 5 -0.2 0.4
 -4 0 5 -0.1 0.4
 -2 0 5 -0.6 0.3
 -2 0 5 0.1 0.4
 -2 0 5 0.6 0.4
 -2 0 5 0.2 0.3
 0 0 5 0.4 0.3
 0 0 -5 -0.2 0.4
 0 0 -5 -0.3 0.3
 0 0 5 -0.1 0.4
 -2 0 -5 0 0.4
 2 0 5 -0.3 0.3
 2 0 5 0.6 0.5
 -2 0 -5 0.3 0.3
 -4 0 -5 -0.7 0.4
 4 0 5 0.4 0.4
 4 0 5 0.3 0.5
 -4 0 -5 0.2 0.4
 -6 0 -5 0 0.6
 6 0 5 -0.6 0.6
 6 0 5 -0.1 0.5
 -6 0 -5 -0.2 0.5
 -8 0 -5 0.3 0.6
 -8 0 -5 -0.6 0.6
 8 0 5 -0.4 0.6
 8 0 5 -0.1 0.7
 10 0 5 -0.1 0.8
 -10 0 -5 -0.3 0.7
 10 0 5 -0.5 0.7
 -10 0 -5 -0.1 0.7
 -12 0 -5 0.2 0.8
 12 0 5 1 0.9
 -12 0 -5 -0.8 0.8
 14 0 5 -0.7 0.9
 -14 0 -5 -1.2 0.9
 -14 0 -5 0.6 1
 -16 0 -5 -0.7 1.1
 16 0 5 -0.1 1.1
 18 0 5 -2 1.1
 -18 0 -5 -0.9 1.2
 -23 -1 5 -0.4 2.2
 23 1 -5 0.8 1.6
 -21 -1 5 1.6 1.3
 21 -1 -5 1.1 1.4
 -21 1 5 0.9 1.4
 21 1 -5 1.8 1.5
 19 -1 -5 0.7 1.1
 19 -1 -5 1 1.2
 -19 -1 5 0.2 1.1
 19 1 -5 1.8 1.3
 -19 1 5 0.4 1.2
 17 -1 -5 1.8 1.2
 17 -1 -5 -0.1 1
 -17 -1 5 0.4 0.9
 -17 1 5 1.7 1
 17 1 -5 0.3 0.9
 17 1 -5 0.6 1
 15 -1 -5 209.28 5.5
 15 -1 -5 211.78 5.8
 -15 -1 5 216.38 5.7
 -15 1 5 210.88 5.6
 15 1 -5 208.58 5.8
 15 1 -5 210.78 5.4
 13 -1 -5 22 1.8
 13 -1 -5 19.8 1.6
 -13 -1 5 18.8 1.5
 13 1 -5 19.4 1.7
 -13 1 5 22.6 1.7
 13 1 -5 19.5 1.5
 -11 -1 5 1552.74 28.3
 -11 -1 5 1556.04 29.2
 11 -1 -5 1551.64 29.1
 11 -1 -5 1558.84 29.3
 -11 1 5 1538.05 29.2
 11 1 -5 1551.64 29.4
 11 1 -5 1570.04 28.9
 -9 -1 5 285.47 5.5
 9 -1 -5 285.47 6.1
 -9 -1 5 281.37 6.2
 -9 1 5 277.07 6.2
 9 1 -5 287.37 6
 -9 1 5 278.77 5.3
 9 1 -5 279.77 6.3
 -9 1 5 284.57 6.1
 7 -1 -5 17.8 1
 -7 -1 5 17.6 0.7
 -7 -1 5 15.2 1
 -7 1 5 15.7 1
 -7 1 5 17.8 1
 -7 1 5 18 0.5
 7 1 -5 16.3 0.9
 7 1 -5 18.8 1.3
 -5 -1 5 51.59 1.4
 -5 -1 5 49.5 1.6
 -5 -1 5 51.29 1.6
 5 -1 -5 52.39 1.6
 -5 1 5 51.19 1.5
 5 1 -5 51.89 1.5
 -5 1 5 53.79 1.6
 -5 1 5 53.09 1.2
 -3 -1 5 1.9 0.4
 -3 -1 5 1.2 0.4
 3 -1 -5 2.3 0.4
 -3 -1 5 2.3 0.4
 -3 -1 5 1.5 0.4
 -3 1 5 2.5 0.4
 -3 1 5 2.1 0.5
 -1 -1 5 76.09 2
 -1 -1 5 74.29 1.7
 -1 -1 5 75.89 1.9
 1 -1 -5 79.09 2
 -1 1 5 77.59 2
 -1 1 5 78.69 1.7
 1 1 -5 74.79 1.9
 -1 1 5 75.59 1.9
 -1 -1 -5 4 0.4
 1 -1 5 3.6 0.6
 1 -1 5 2.8 0.5
 1 -1 5 3.4 0.4
 -1 -1 -5 2.7 0.5
 1 1 5 4.2 0.6
 -1 1 -5 3.4 0.5
 1 1 5 4 0.5
 -3 -1 -5 23.1 0.9
 3 -1 5 21.5 1.2
 3 -1 5 22.4 0.8
 -3 -1 -5 23.4 1.1
 3 1 5 22.5 1.1
 -3 1 -5 22.5 1.1
 3 1 5 21.2 1
 -3 1 -5 23.1 1
 5 -1 5 17.4 1.2
 -5 -1 -5 18.9 1.3
 5 -1 5 20.6 1.1
 -5 -1 -5 15.4 1
 -5 1 -5 20.5 1.2
 -5 1 -5 15.6 1
 5 1 5 17.9 1.3
 5 1 5 21.4 1.3
 7 -1 5 1.7 0.6
 7 -1 5 1 0.7
 -7 -1 -5 1.3 0.6
 -7 -1 -5 1 0.7
 -7 1 -5 1.2 0.7
 7 1 5 1.8 0.7
 7 1 5 1.9 0.6
 -7 1 -5 1.9 0.7
 9 -1 5 -0.6 0.6
 -9 -1 -5 0.9 0.7
 9 -1 5 1.3 0.8
 -9 -1 -5 -0.1 0.7
 -9 1 -5 0.7 0.7
 -9 1 -5 1.2 0.7
 9 1 5 0.6 0.7
 9 1 5 0.3 0.8
 11 -1 5 0.6 0.8
 -11 -1 -5 1.6 0.8
 -11 -1 -5 2.2 0.9
 -11 1 -5 1.8 0.8
 -11 1 -5 1.7 0.8
 11 1 5 3.2 1
 11 1 5 2.2 1
 13 -1 5 10.7 1.6
 -13 -1 -5 10.6 1.4
 -13 -1 -5 11.7 1.4
 -13 1 -5 14 1.5
 13 1 5 10.7 1.5
 -13 1 -5 10.2 1.4
 15 -1 5 18.3 2
 -15 -1 -5 17.2 2.2
 -15 -1 -5 19 1.8
 15 1 5 20.9 2.1
 -15 1 -5 14.2 1.6
 17 -1 5 3.9 1.4
 -17 -1 -5 3.3 1.5
 17 1 5 4.6 1.5
 -17 1 -5 7 1.6
 19 -1 5 0.7 1.3
 -19 1 -5 -0.3 1.4
 -22 -2 5 -2.1 1.3
 22 2 -5 -0.2 1.3
 -22 2 5 0.8 1.4
 20 -2 -5 -0.8 1.1
 20 -2 -5 -2.1 1.2
 -20 -2 5 -0.5 1.2
 20 2 -5 0 1.3
 -20 2 5 -0.3 1.2
 18 -2 -5 -1.4 1.1
 18 -2 -5 -0.8 1
 -18 -2 5 -0.3 1
 18 2 -5 -1 1
 -18 2 5 1.1 1.2
 -16 -2 5 59.79 2.8
 16 -2 -5 63.99 2.9
 16 -2 -5 64.69 3
 16 2 -5 68.19 3.2
 -16 2 5 62.19 2.9
 14 -2 -5 164.18 4.8
 14 -2 -5 169.38 4.7
 -14 -2 5 168.78 4.7
 14 2 -5 175.78 5
 -14 2 5 162.78 4.7
 14 2 -5 173.68 4.4
 12 -2 -5 35.8 1.8
 -12 -2 5 35.1 1.4
 12 -2 -5 36.3 2
 -12 -2 5 37.6 1.8
 12 2 -5 34.5 2
 12 2 -5 37.9 1.6
 -12 2 5 35.9 1.8
 10 -2 -5 3.4 0.8
 -10 -2 5 3.4 0.5
 -10 -2 5 1.9 0.8
 -10 2 5 2.6 0.7
 10 2 -5 3.1 0.9
 -10 2 5 2.6 0.7
 10 2 -5 2.8 0.6
 8 -2 -5 559.84 11
 -8 -2 5 557.74 10.4
 -8 -2 5 543.25 10.9
 -8 2 5 558.64 10.9
 -8 2 5 546.75 10.9
 8 2 -5 549.65 11.1
 8 2 -5 545.05 10.6
 -6 -2 5 16 1
 6 -2 -5 16.1 1
 6 -2 -5 15.3 0.5
 -6 -2 5 13.8 0.8
 -6 2 5 16 0.9
 6 2 -5 15.1 0.8
 -6 2 5 15.3 0.9
 6 2 -5 18.2 1.2
 -4 -2 5 214.18 4.5
 -4 -2 5 213.68 4.4
 4 -2 -5 213.58 4.2
 4 -2 -5 218.08 4.7
 -4 -2 5 216.38 4.3
 -4 2 5 218.38 4.5
 -4 2 5 217.58 4.4
 -2 -2 5 99.09 2.3
 -2 -2 5 96.19 2.3
 -2 -2 5 97.99 2.2
 -2 -2 5 94.49 2.3
 2 -2 -5 95.09 2.2
 -2 2 5 98.69 2
 -2 2 5 98.49 2.4
 -2 2 5 98.09 2.4
 0 -2 5 5.2 0.6
 0 -2 5 7 0.7
 0 -2 -5 5.8 0.7
 0 -2 5 5.8 0.4
 0 -2 -5 5.8 0.3
 0 2 5 5.7 0.6
 0 2 -5 4.3 0.5
 0 2 5 7.3 0.7
 2 -2 5 42.4 1.5
 2 -2 5 43.6 1.5
 -2 -2 -5 43.3 1.1
 2 -2 5 41.4 1
 -2 -2 -5 42.7 1.5
 -2 2 -5 48.3 1.5
 2 2 5 42.3 1.5
 2 2 5 42.5 1.4
 4 -2 5 98.99 2.8
 -4 -2 -5 95.39 2.2
 4 -2 5 95.69 2.1
 -4 -2 -5 94.79 2.6
 4 2 5 92.29 2.5
 -4 2 -5 90.39 2.5
 4 2 5 90.59 2.6
 -4 2 -5 92.89 2.6
 -6 -2 -5 28.1 1.5
 6 -2 5 32.3 1.6
 -6 -2 -5 30.2 1.3
 6 -2 5 29.7 1.1
 -6 2 -5 29.8 1.5
 6 2 5 30.6 1.5
 6 2 5 31.2 1.6
 -6 2 -5 32.6 1.5
 8 -2 5 3.2 0.9
 -8 -2 -5 4.8 0.7
 8 -2 5 5.4 0.7
 -8 -2 -5 4.8 0.9
 -8 2 -5 3.4 0.8
 -8 2 -5 4.2 0.8
 8 2 5 4 0.8
 8 2 5 5.1 0.9
 -10 -2 -5 43.1 2.1
 -10 -2 -5 41.6 1.9
 10 -2 5 43.9 2.3
 10 2 5 44.7 2.1
 -10 2 -5 40.9 2
 -10 2 -5 38.6 1.9
 10 2 5 40.4 2.1
 12 -2 5 0.4 0.8
 -12 -2 -5 0.1 0.8
 -12 -2 -5 0.2 0.7
 -12 2 -5 0.3 0.8
 12 2 5 1.7 1.1
 -12 2 -5 1.5 1
 12 2 5 1 0.9
 -14 -2 -5 -0.4 0.9
 -14 -2 -5 -0.5 0.9
 14 -2 5 0.6 1.1
 14 2 5 0 1
 -14 2 -5 -0.7 1
 16 -2 5 -1.1 1.1
 16 2 5 0.7 1.2
 -16 2 -5 0.1 1.1
 18 -2 5 2.7 1.4
 -18 2 -5 -0.1 1.1
 23 3 -5 -1 1.5
 21 -3 -5 -0.8 1.2
 -21 -3 5 1.7 1.3
 21 3 -5 0.8 1.5
 -21 3 5 2.6 1.5
 19 -3 -5 0.9 1.2
 -19 -3 5 1.1 1.1
 19 -3 -5 1.2 1.3
 -19 3 5 0.4 1.1
 19 3 -5 1.2 1.3
 -17 -3 5 1.5 1.1
 17 -3 -5 1.4 1
 17 -3 -5 -1.4 1
 17 3 -5 -0.3 1.2
 -17 3 5 1.9 1.1
 15 -3 -5 20.5 1.9
 -15 -3 5 15.9 1.6
 15 -3 -5 14.7 1.6
 -15 3 5 17.3 1.7
 15 3 -5 13.9 1.7
 13 -3 -5 -0.1 0.7
 -13 -3 5 -0.2 0.7
 13 -3 -5 0.5 0.7
 -13 -3 5 0.1 0.6
 13 3 -5 1.7 0.9
 -13 3 5 0.2 0.7
 13 3 -5 0.9 0.6
 11 -3 -5 129.79 3.6
 -11 -3 5 128.09 3
 -11 -3 5 119.69 3.5
 11 3 -5 128.09 3.1
 -11 3 5 122.59 3.6
 11 3 -5 124.09 3.8
 -11 3 5 122.19 3.4
 -9 -3 5 121.99 2.9
 -9 -3 5 123.19 3.3
 9 -3 -5 119.99 3.4
 -9 3 5 115.89 3.2
 9 3 -5 127.49 2.9
 9 3 -5 118.79 3.5
 -9 3 5 119.79 3.2
 7 -3 -5 1 0.5
 -7 -3 5 1.3 0.5
 -7 -3 5 0.7 0.4
 -7 3 5 0.5 0.5
 7 3 -5 0.9 0.3
 7 3 -5 0.5 0.6
 -7 3 5 0.7 0.5
 5 -3 -5 57.19 1.9
 5 -3 -5 54.99 1.3
 -5 -3 5 53.09 1.5
 -5 3 5 57.49 1.6
 -5 3 5 56.69 1.7
 5 3 -5 55.99 1.4
 5 3 -5 56.69 1.8
 3 -3 -5 187.98 3.9
 -3 -3 5 192.58 3.9
 -3 -3 5 189.48 4.1
 -3 -3 5 192.98 4.1
 -3 3 5 194.18 4.2
 3 3 -5 192.98 4.1
 -3 3 5 192.18 3.8
 -1 -3 5 221.58 4.6
 1 -3 -5 222.08 4.6
 -1 -3 5 222.68 4.6
 -1 3 5 224.78 4.7
 -1 3 5 219.38 4.7
 1 3 -5 225.98 4.8
 1 3 -5 218.88 4.4
 -1 3 5 220.28 4.1
 1 -3 5 377.56 6.9
 1 -3 5 385.06 7.6
 -1 -3 -5 374.06 7.6
 1 -3 5 379.16 7.6
 1 3 5 379.26 7.5
 -1 3 -5 386.36 7.6
 1 3 5 374.26 7.6
 3 -3 5 42.9 0.9
 3 -3 5 41 1.6
 -3 -3 -5 44.5 1.1
 -3 -3 -5 46.8 1.7
 3 -3 5 41.8 1.7
 3 3 5 42.9 1.6
 3 3 5 42.2 1.6
 -3 3 -5 47.4 1.7
 5 -3 5 37.1 1.8
 -5 -3 -5 41.6 1.7
 5 -3 5 40.3 1.1
 -5 -3 -5 41 1.3
 5 3 5 39.8 1.6
 5 3 5 43.2 1.7
 -5 3 -5 43 1.7
 -5 3 -5 37.7 1.7
 7 -3 5 37.3 1.8
 -7 -3 -5 39.9 1.5
 -7 -3 -5 38 1.7
 7 -3 5 38.1 1.3
 -7 3 -5 38.4 1.8
 7 3 5 41.7 1.8
 -7 3 -5 39 1.7
 7 3 5 38.7 1.7
 9 -3 5 6 1.1
 -9 -3 -5 8 1
 -9 -3 -5 8.1 0.9
 9 3 5 8.3 1.1
 -9 3 -5 9.5 1.2
 9 3 5 7.8 1.1
 -9 3 -5 8.3 1.1
 -11 -3 -5 -0.5 0.6
 11 -3 5 -0.6 0.9
 -11 -3 -5 0.9 0.9
 11 3 5 -0.3 0.9
 -11 3 -5 -0.3 0.8
 -11 3 -5 0.6 0.9
 11 3 5 0.7 0.8
 13 -3 5 45.2 2.7
 -13 -3 -5 34.2 2.2
 -13 -3 -5 38.6 2.1
 13 3 5 40.7 2.3
 -13 3 -5 42.9 2.2
 -13 3 -5 42.5 2.4
 13 3 5 42.5 2.5
 15 -3 5 1 1.2
 -15 -3 -5 -1.5 1
 -15 3 -5 1.5 1.3
 15 3 5 0.9 1
 17 -3 5 -0.7 1.2
 -17 3 -5 -0.6 1.2
 19 -3 5 1.2 1.3
 -19 3 -5 2.2 1.5
 22 -4 -5 -2.3 1.3
 -22 -4 5 1.1 1.5
 22 4 -5 -0.6 1.6
 -22 4 5 -1.4 1.4
 20 -4 -5 0.4 1.2
 20 -4 -5 1.5 2.1
 -20 -4 5 -0.5 1.2
 -20 4 5 -0.5 1.1
 20 4 -5 -0.2 1.4
 18 -4 -5 -0.4 0.9
 -18 -4 5 0.1 1
 18 -4 -5 0.4 1.2
 -18 4 5 0.4 1
 18 4 -5 1 1.3
 16 -4 -5 5.6 1.2
 16 -4 -5 5.4 1.3
 -16 -4 5 5.1 1.2
 16 4 -5 5.7 1.4
 -16 4 5 7.5 1.3
 14 -4 -5 45.6 2.4
 14 -4 -5 40.9 2.3
 -14 -4 5 43.8 2.2
 14 4 -5 44.6 2.6
 -14 4 5 41.5 2.2
 -12 -4 5 43.4 2
 12 -4 -5 39.6 2.1
 -12 -4 5 37.6 1.6
 12 4 -5 41 1.6
 12 4 -5 38.6 2.1
 -12 4 5 42.7 1.9
 -12 4 5 38.4 2
 10 -4 -5 6 0.9
 -10 -4 5 7.4 1
 -10 -4 5 9 0.8
 10 4 -5 6.1 1
 10 4 -5 9 0.7
 -10 4 5 9.8 1.1
 -10 4 5 7.3 0.9
 -8 -4 5 875.21 16.1
 -8 -4 5 844.72 16.4
 8 -4 -5 854.01 16.5
 -8 4 5 848.22 16.3
 8 4 -5 846.92 15.7
 -8 4 5 855.91 16.3
 8 4 -5 850.11 16.6
 -6 -4 5 13.8 1
 6 -4 -5 13.3 0.5
 -6 -4 5 13.8 0.9
 6 -4 -5 16.8 1.2
 -6 4 5 14.8 1
 6 4 -5 12.7 1.1
 6 4 -5 13.8 0.6
 -6 4 5 14.1 0.9
 -4 -4 5 117.29 2.8
 -4 -4 5 115.79 2.9
 4 -4 -5 117.49 3
 -4 -4 5 117.09 2.5
 4 -4 -5 114.99 2.5
 4 4 -5 119.39 2.9
 -4 4 5 115.29 2.7
 -4 4 5 119.69 2.9
 -2 -4 5 164.08 3.7
 -2 -4 5 165.08 3.5
 -2 4 5 172.18 3.3
 2 4 -5 162.58 3.5
 -2 4 5 164.18 3.7
 0 -4 -5 749.73 14.1
 0 -4 5 756.32 14.1
 0 -4 5 757.32 14
 0 4 5 742.63 14.1
 0 4 5 733.43 14.1
 0 4 -5 735.13 13.6
 0 4 -5 740.33 14.2
 2 -4 5 4.5 0.7
 2 -4 5 7.4 0.8
 -2 -4 -5 5.9 0.3
 -2 -4 -5 7.2 0.8
 -2 4 -5 5.8 0.7
 2 4 5 5.7 0.7
 2 4 5 6.8 0.8
 4 -4 5 276.07 6.1
 -4 -4 -5 271.27 6
 4 -4 5 272.57 5.9
 -4 -4 -5 271.67 5.3
 4 4 5 279.77 6
 -4 4 -5 270.67 6
 4 4 5 273.37 5.9
 -6 -4 -5 184.98 4.6
 6 -4 5 188.78 4.8
 6 -4 5 193.68 3.8
 -6 -4 -5 191.28 4.1
 6 4 5 194.48 4.6
 6 4 5 189.18 4.6
 -6 4 -5 190.98 4.6
 8 -4 5 -0.4 0.7
 -8 -4 -5 0 0.5
 -8 -4 -5 0.2 0.7
 8 4 5 -0.2 0.6
 -8 4 -5 0.5 0.7
 8 4 5 -0.5 0.6
 -8 4 -5 0.4 0.7
 -10 -4 -5 25.8 1.5
 10 -4 5 24.4 1.9
 -10 -4 -5 27.5 1.9
 -10 4 -5 25.6 1.9
 10 4 5 24.7 1.8
 10 4 5 23.7 1.8
 -10 4 -5 23.8 1.6
 12 -4 5 1.5 1.1
 -12 -4 -5 0.7 0.8
 -12 -4 -5 1.1 0.9
 12 4 5 2.7 1.1
 12 4 5 3.2 1
 -12 4 -5 1.7 0.9
 -12 4 -5 0.5 0.9
 -14 -4 -5 2.7 1.2
 14 -4 5 3.9 1.4
 -14 4 -5 3.8 1.3
 14 4 5 3.1 1.1
 14 4 5 4.8 1.4
 -16 -4 -5 -0.9 1.1
 16 -4 5 1.2 1.3
 -16 4 -5 1.8 1.3
 18 -4 5 -0.7 1.3
 -18 4 -5 0.4 1.4
 -21 -5 5 -1.3 1.1
 21 -5 -5 0.6 1.4
 21 5 -5 0.2 1.6
 -21 5 5 -0.7 1.2
 19 -5 -5 -0.5 1
 19 -5 -5 2.3 1.3
 -19 -5 5 1.3 1.3
 -19 5 5 1.4 1.3
 19 5 -5 3.7 1.5
 -17 -5 5 1.1 1
 17 -5 -5 0.5 1.1
 17 -5 -5 -0.2 1.1
 17 5 -5 0.9 1.1
 -17 5 5 -0.2 1
 -15 -5 5 2.3 1.1
 15 -5 -5 3.4 1.1
 15 -5 -5 2.4 1.1
 -15 5 5 1.1 1
 15 5 -5 1.2 1.1
 -13 -5 5 0.1 0.7
 13 -5 -5 -0.2 0.8
 -13 -5 5 -0.7 0.8
 -13 5 5 0.7 0.7
 -13 5 5 0.9 0.7
 13 5 -5 -1.1 0.8
 -11 -5 5 5.2 0.9
 -11 -5 5 0.8 0.6
 11 -5 -5 2.4 0.8
 11 5 -5 1.6 0.5
 -11 5 5 2.2 0.8
 -11 5 5 1.9 0.7
 11 5 -5 1.4 0.9
 -9 -5 5 0.2 0.5
 -9 -5 5 0.1 0.5
 9 -5 -5 -0.6 0.6
 9 5 -5 0.2 0.7
 -9 5 5 0.4 0.6
 -9 5 5 0 0.5
 9 5 -5 0.2 0.3
 7 -5 -5 754.82 13.6
 7 -5 -5 754.22 14.7
 -7 -5 5 762.82 14.4
 -7 -5 5 758.32 14.6
 -7 5 5 745.33 14.5
 7 5 -5 739.03 13.7
 7 5 -5 758.32 14.8
 -7 5 5 762.22 14.5
 5 -5 -5 365.96 7.6
 -5 -5 5 350.56 7.4
 5 -5 -5 357.96 6.8
 -5 -5 5 368.46 7.3
 -5 5 5 361.36 7.4
 -5 5 5 361.56 7.2
 5 5 -5 367.46 7.5
 3 -5 -5 56.59 1.6
 -3 -5 5 57.89 1.8
 3 -5 -5 57.19 1.9
 -3 -5 5 57.39 1.5
 -3 -5 5 54.49 1.8
 3 5 -5 56.89 1.7
 -3 5 5 61.09 1.5
 -3 5 5 61.39 1.9
 -1 -5 5 63.89 1.9
 -1 -5 5 65.29 1.8
 1 -5 -5 61.09 1.8
 1 5 -5 62.59 2
 1 5 -5 64.09 1.6
 -1 5 5 62.99 1.4
 -1 5 5 63.49 2
 -1 5 5 63.89 2
 1 -5 5 268.27 5.7
 1 -5 5 273.17 5.7
 -1 -5 -5 270.77 5.7
 -1 5 -5 269.27 5.9
 -1 5 -5 266.87 5
 1 5 5 253.97 5.7
 1 5 5 274.27 5.7
 3 -5 5 82.39 2.5
 3 -5 5 80.19 2.3
 -3 -5 -5 78.69 1.7
 -3 -5 -5 75.39 2.4
 3 5 5 83.59 2.6
 -3 5 -5 81.69 2.5
 3 5 5 79.19 2.3
 -5 -5 -5 0.4 0.7
 5 -5 5 0.1 0.6
 -5 -5 -5 0.8 0.4
 5 -5 5 -0.1 0.6
 -5 5 -5 0.4 0.6
 5 5 5 0.5 0.7
 5 5 5 0.3 0.5
 -7 -5 -5 -0.1 0.6
 -7 -5 -5 0.4 0.4
 7 -5 5 0.2 0.7
 7 5 5 0.3 0.6
 -7 5 -5 0.8 0.7
 7 5 5 -0.1 0.7
 9 -5 5 0.2 0.7
 -9 -5 -5 0.3 0.5
 -9 -5 -5 0.2 0.8
 9 5 5 -0.2 0.7
 9 5 5 -1 0.8
 -9 5 -5 -0.3 0.7
 -9 5 -5 -0.2 0.7
 -11 -5 -5 0.3 0.8
 11 -5 5 1 1
 -11 -5 -5 0.3 0.7
 -11 5 -5 -0.5 0.9
 11 5 5 0.7 1
 -11 5 -5 0 0.8
 11 5 5 -0.3 0.8
 -13 -5 -5 3.8 1.2
 13 -5 5 2.2 1.2
 -13 5 -5 2.2 1.2
 13 5 5 2.9 1.3
 13 5 5 2.1 1
 -15 -5 -5 3 1.3
 15 -5 5 5 1.5
 15 5 5 5 1.6
 -15 5 -5 5.5 1.3
 17 -5 5 -0.5 1.3
 -17 5 -5 0.2 1.2
 19 -5 5 1 1.6
 -19 5 -5 0.2 1.4
 -22 -6 5 2.4 1.6
 22 -6 -5 4 1.7
 22 6 -5 2.2 1.8
 -22 6 5 2.3 2.7
 20 -6 -5 2.9 1.5
 -20 -6 5 1.4 1.2
 -20 6 5 4 1.5
 20 6 -5 1.4 1.4
 -18 -6 5 4.3 1.4
 18 -6 -5 4.9 1.4
 18 -6 -5 3.8 1.4
 -18 6 5 5.1 1.5
 18 6 -5 4.2 1.5
 16 -6 -5 24.2 2
 -16 -6 5 25.5 2.1
 16 -6 -5 25.1 2.1
 -16 6 5 28.9 2.3
 16 6 -5 22.1 2.3
 -14 -6 5 25.5 1.7
 -14 -6 5 28.2 2
 14 -6 -5 23.6 1.9
 -14 6 5 23.5 1.6
 14 6 -5 26.4 2.2
 -14 6 5 26.3 2
 -12 -6 5 1.1 0.7
 12 -6 -5 0.3 0.8
 -12 -6 5 0.5 0.7
 -12 6 5 0.3 0.8
 -12 6 5 -0.8 0.6
 12 6 -5 0.3 0.9
 -10 -6 5 0.5 0.6
 10 -6 -5 0.6 0.8
 -10 -6 5 1.5 0.7
 10 6 -5 0.7 0.7
 -10 6 5 0.1 0.7
 -10 6 5 1.5 0.7
 8 -6 -5 2.6 0.3
 -8 -6 5 3.5 0.8
 8 -6 -5 3.2 0.9
 -8 -6 5 3.1 0.7
 -8 6 5 2.5 0.7
 -8 6 5 3.1 0.7
 8 6 -5 1.6 0.7
 8 6 -5 3.2 0.3
 6 -6 -5 386.76 8.3
 -6 -6 5 391.16 8
 -6 -6 5 397.66 8.2
 6 -6 -5 384.56 7.4
 -6 6 5 400.26 8.1
 -6 6 5 402.86 8
 6 6 -5 397.26 8.3
 -4 -6 5 77.89 2.3
 -4 -6 5 77.39 2.2
 4 -6 -5 80.59 2
 4 -6 -5 78.09 2.4
 -4 -6 5 78.09 1.7
 -4 6 5 81.69 2.3
 4 6 -5 79.49 2.3
 -4 6 5 78.79 2.1
 2 -6 -5 96.09 2.7
 -2 -6 5 97.79 2.6
 2 -6 -5 92.99 2.4
 -2 -6 5 96.79 2.3
 -2 6 5 96.89 2.2
 -2 6 5 95.99 2.6
 2 6 -5 99.09 2.4
 2 6 -5 92.19 2.8
 0 -6 5 299.97 6.1
 0 -6 -5 290.97 6.1
 0 -6 5 290.47 6.2
 0 6 5 290.47 5.5
 0 6 -5 286.57 5.7
 0 6 -5 290.87 6.4
 0 6 5 288.27 6.3
 0 6 5 303.97 6.2
 -2 -6 -5 16.1 1.1
 2 -6 5 17.2 1.2
 2 -6 5 15.8 1.1
 2 6 5 15.6 0.6
 -2 6 -5 17.6 1.3
 2 6 5 15.3 1.1
 2 6 5 16.1 1.2
 4 -6 5 60.49 2.2
 4 -6 5 60.59 2.1
 -4 -6 -5 62.99 1.6
 -4 -6 -5 63.89 2.2
 -4 6 -5 63.69 2.3
 4 6 5 63.79 2.3
 4 6 5 63.99 2.1
 6 -6 5 48.5 2.1
 -6 -6 -5 48.2 1.5
 6 -6 5 44.4 1.8
 -6 -6 -5 43.7 1.9
 6 6 5 47.9 1.9
 6 6 5 48 2.1
 -6 6 -5 44.6 2.1
 -8 -6 -5 34.9 2
 8 -6 5 32 1.9
 -8 -6 -5 37.7 1.5
 8 6 5 31.6 1.9
 -8 6 -5 34.5 1.9
 8 6 5 35.3 1.8
 10 -6 5 17.1 1.7
 -10 -6 -5 19.9 1.7
 -10 -6 -5 20.5 1.6
 -10 6 -5 21.7 1.9
 10 6 5 17.8 1.6
 -10 6 -5 19.9 1.6
 10 6 5 23.1 2
 12 -6 5 16.8 1.8
 -12 -6 -5 21.6 1.9
 -12 6 -5 23 2.7
 12 6 5 20.1 1.7
 -12 6 -5 23.8 2.1
 12 6 5 24.5 2.1
 -14 -6 -5 3.4 1.3
 14 -6 5 2.9 1.4
 14 6 5 2 1.3
 -14 6 -5 4 1.3
 -16 -6 -5 -1 1.1
 16 -6 5 -0.5 1.1
 16 6 5 0.4 1.4
 -16 6 -5 1.3 1.2
 18 -6 5 1.5 1.5
 -18 6 -5 2 1.5
 -21 -7 5 4.7 1.6
 21 -7 -5 3.9 1.6
 21 7 -5 5.7 2
 -21 7 5 3.9 1.5
 19 -7 -5 7.2 1.6
 -19 -7 5 8.4 1.6
 -19 7 5 9.1 1.7
 19 7 -5 8.9 1.9
 17 -7 -5 0.5 1.2
 17 -7 -5 0.9 1.1
 -17 -7 5 0.3 1.2
 -17 7 5 0.2 1.1
 17 7 -5 -0.6 1.1
 -15 -7 5 4.4 1.2
 -15 -7 5 5.3 1.2
 15 -7 -5 2.6 1.2
 -15 7 5 3.5 1.2
 15 7 -5 2 1.3
 -15 7 5 2.8 1
 -13 -7 5 2.9 0.8
 13 -7 -5 2.8 1.1
 -13 -7 5 2 0.9
 13 7 -5 2.7 1.2
 -13 7 5 1.1 0.9
 -13 7 5 1.4 0.8
 -11 -7 5 39.8 1.8
 -11 -7 5 34.9 1.8
 11 -7 -5 37.1 2
 11 7 -5 35.6 2.2
 -11 7 5 36.7 1.9
 -11 7 5 34.1 1.7
 9 -7 -5 0.5 0.7
 -9 -7 5 1.4 0.6
 -9 -7 5 1.5 0.7
 -9 7 5 0.4 0.6
 -9 7 5 1.6 0.7
 9 7 -5 1 0.7
 7 -7 -5 4 0.8
 -7 -7 5 4.2 0.8
 7 -7 -5 3.1 0.4
 -7 -7 5 3.7 0.7
 7 7 -5 3.5 0.8
 -7 7 5 2.4 0.7
 -7 7 5 2.7 0.7
 -5 -7 5 3.9 0.8
 5 -7 -5 3.5 0.7
 5 -7 -5 4 0.5
 -5 -7 5 4.6 0.3
 -5 -7 5 4.2 0.7
 5 7 -5 5.2 0.8
 -5 7 5 4.9 0.7
 -5 7 5 6.6 0.9
 -3 -7 5 31.3 1.4
 -3 -7 5 28.4 1
 3 -7 -5 29.8 1.5
 3 -7 -5 29.8 1.2
 -3 7 5 31 1.4
 3 7 -5 30.9 1.7
 3 7 -5 29.9 1.3
 -3 7 5 29 1.1
 1 -7 -5 72.69 2.3
 -1 -7 5 68.59 2.2
 -1 -7 5 69.69 2
 1 -7 -5 69.89 2.1
 1 7 -5 71.79 1.9
 1 7 -5 69.89 2.4
 -1 7 5 70.39 1.7
 -1 7 5 70.39 2.3
 1 -7 5 120.09 3.1
 1 -7 5 123.49 3.2
 -1 -7 -5 119.39 3.1
 -1 7 -5 118.49 2.5
 1 7 5 116.99 2.5
 1 7 5 120.19 3.3
 1 7 5 120.19 3.1
 -1 7 -5 122.89 3.4
 3 -7 5 55.79 2
 3 -7 5 55.99 2
 -3 -7 -5 55.89 2
 3 7 5 55.19 2.1
 3 7 5 51.99 1.9
 -3 7 -5 51.09 2.1
 5 -7 5 199.58 5.1
 -5 -7 -5 209.28 5
 -5 -7 -5 203.98 4.2
 5 -7 5 199.38 4.8
 -5 7 -5 197.18 5.1
 5 7 5 204.38 5.1
 5 7 5 209.08 4.8
 -7 -7 -5 36.7 1.4
 7 -7 5 35.7 1.9
 7 -7 5 34.8 1.8
 -7 -7 -5 38.4 1.9
 7 7 5 36.5 2.1
 -7 7 -5 36.1 1.9
 7 7 5 34 1.7
 9 -7 5 0.6 0.8
 -9 -7 -5 0.4 0.8
 -9 7 -5 -0.9 0.9
 9 7 5 1.4 1.1
 9 7 5 1.3 0.8
 -11 -7 -5 2 1
 11 -7 5 2.4 1.1
 11 7 5 -0.1 1
 -11 7 -5 -0.3 0.8
 -11 7 -5 -0.6 1
 11 7 5 0.1 0.9
 13 -7 5 7.7 1.6
 -13 -7 -5 1.9 1.2
 13 7 5 5.8 1.5
 -13 7 -5 5 1.4
 15 -7 5 -1.1 1.2
 -15 -7 -5 -0.2 1.2
 15 7 5 0.4 1.3
 -15 7 -5 1.1 1.3
 -17 -7 -5 -1 1.2
 17 -7 5 -0.1 1.3
 -17 7 -5 0 1.4
 17 7 5 -0.3 1.7
 -22 -8 5 3.5 1.6
 22 -8 -5 4.1 2
 20 -8 -5 0.8 1.5
 -20 -8 5 2 1.3
 20 8 -5 3.4 1.9
 -20 8 5 1.4 1.3
 -18 -8 5 0.6 1.2
 18 -8 -5 -0.9 1.2
 -18 8 5 1.7 1.4
 18 8 -5 0.1 1.5
 -16 -8 5 1.4 1.1
 16 -8 -5 0.1 1.2
 -16 8 5 0.9 1
 16 8 -5 3.4 1.4
 -14 -8 5 36.6 2
 14 -8 -5 40 2.4
 -14 -8 5 32.6 2.1
 14 8 -5 38.3 2.6
 -14 8 5 33.8 2
 -14 8 5 40.4 2.3
 -12 -8 5 5.5 1
 12 -8 -5 7.4 1.3
 -12 -8 5 6.4 1
 12 8 -5 6.1 1.2
 -12 8 5 5.4 1.1
 -12 8 5 6.9 1.1
 10 -8 -5 40.9 2.1
 -10 -8 5 33 1.7
 -10 -8 5 36.5 1.9
 -10 8 5 40.5 1.9
 10 8 -5 40.4 2.2
 -10 8 5 42.8 2
 -8 -8 5 63.29 2.3
 8 -8 -5 69.39 1.7
 8 -8 -5 66.69 2.6
 -8 -8 5 71.49 2.4
 -8 8 5 68.99 2.4
 -8 8 5 70.49 2.3
 8 8 -5 70.09 2.6
 6 -8 -5 62.99 2.4
 -6 -8 5 66.09 2.3
 -6 -8 5 60.39 2.2
 6 -8 -5 63.19 1.7
 -6 8 5 66.49 2.1
 -6 8 5 61.39 2.1
 6 8 -5 61.79 2.3
 -4 -8 5 273.17 5.9
 -4 -8 5 263.37 6
 4 -8 -5 266.87 6.1
 4 -8 -5 264.27 5.5
 -4 -8 5 263.07 5.1
 -4 8 5 270.47 5.6
 -4 8 5 272.67 6
 4 8 -5 268.57 5.9
 -2 -8 5 104.29 2.9
 2 -8 -5 104.59 2.7
 -2 -8 5 102.99 2.5
 2 -8 -5 102.79 3
 -2 8 5 100.49 3
 2 8 -5 104.29 3.2
 2 8 -5 105.89 2.7
 -2 8 5 105.59 2.5
 0 -8 -5 213.08 4.8
 0 -8 5 211.48 4.6
 0 -8 5 215.28 4.9
 0 -8 -5 200.58 4.8
 0 8 5 209.38 4.2
 0 8 -5 203.08 4.3
 0 8 -5 207.78 5.1
 0 8 5 209.68 5
 2 -8 5 32.4 1.6
 -2 -8 -5 33 1.6
 2 -8 5 34.1 1.6
 -2 8 -5 32 1.7
 -2 8 -5 33.5 1
 2 8 5 33.6 1.1
 2 8 5 33.8 1.5
 2 8 5 33.8 1.7
 4 -8 5 96.79 2.9
 -4 -8 -5 104.09 3.1
 -4 -8 -5 96.49 2.3
 4 -8 5 96.79 3
 4 8 5 94.89 3.2
 4 8 5 101.99 2.9
 -4 8 -5 98.69 3.2
 6 -8 5 1.3 0.8
 6 -8 5 1.6 0.7
 -6 -8 -5 1.6 0.7
 -6 -8 -5 1.4 0.5
 6 8 5 1.2 0.7
 -6 8 -5 2.6 0.9
 6 8 5 3.3 0.9
 8 -8 5 60.19 2.7
 -8 -8 -5 56.49 2.5
 8 -8 5 56.59 2.3
 8 8 5 57.89 2.6
 -8 8 -5 52.99 2.5
 8 8 5 58.59 2.2
 -10 -8 -5 -0.2 0.9
 10 -8 5 0 0.9
 -10 8 -5 0.1 0.8
 10 8 5 -1 0.7
 10 8 5 0.6 1.2
 -10 8 -5 -0.1 1
 -12 -8 -5 0 1
 12 -8 5 -0.2 1.1
 -12 8 -5 1.5 1.1
 12 8 5 -0.9 1.2
 14 -8 5 1.4 1.3
 -14 -8 -5 0.4 1.1
 -14 8 -5 0.1 1.2
 14 8 5 -0.1 1.3
 -16 -8 -5 8.5 1.7
 16 -8 5 5.4 1.7
 -16 8 -5 4.9 1.7
 16 8 5 6.7 1.9
 18 -8 5 2.2 1.9
 -18 8 -5 0.2 1.5
 -21 -9 5 1.4 1.5
 21 -9 -5 0.6 1.6
 21 9 -5 -1 1.8
 -21 9 5 1.8 2.7
 -19 -9 5 1.5 1.3
 19 -9 -5 -0.3 1.4
 19 9 -5 1.8 1.5
 -19 9 5 2.6 1.5
 -17 -9 5 -0.2 1
 17 -9 -5 0.4 1.1
 17 9 -5 0 1.2
 -17 9 5 0 1
 15 -9 -5 2.2 1.1
 -15 -9 5 4.3 1.2
 -15 -9 5 3.8 1.1
 -15 9 5 4.1 1.2
 -15 9 5 4.7 1.1
 15 9 -5 3.9 1.5
 13 -9 -5 9.7 1.6
 -13 -9 5 10.1 1.4
 -13 -9 5 12 1.4
 -13 9 5 9.8 1.5
 13 9 -5 7.9 1.5
 -13 9 5 6.4 1.1
 11 -9 -5 15.7 1.6
 -11 -9 5 14.6 1.4
 -11 -9 5 13.8 1.3
 -11 9 5 15.5 1.3
 11 9 -5 12.2 1.6
 -11 9 5 14.4 1.4
 -9 -9 5 -0.5 0.7
 9 -9 -5 0 0.8
 -9 -9 5 0.4 0.8
 -9 9 5 -0.6 0.6
 9 9 -5 -1.1 0.7
 -9 9 5 0.7 0.7
 7 -9 -5 96.49 2.4
 -7 -9 5 95.09 2.9
 7 -9 -5 90.39 3.2
 -7 -9 5 98.59 3.1
 -7 9 5 95.79 2.9
 7 9 -5 98.29 3.2
 -7 9 5 103.09 2.9
 -5 -9 5 92.79 2.8
 5 -9 -5 95.39 2.4
 5 -9 -5 97.69 3.1
 -5 -9 5 94.09 2.9
 -5 9 5 92.39 2.8
 -5 9 5 94.49 2.6
 5 9 -5 89.09 2.8
 3 -9 -5 10.5 1
 -3 -9 5 10.2 1
 3 -9 -5 7 0.8
 -3 -9 5 8 0.6
 3 9 -5 8.1 1.1
 -3 9 5 8.8 0.8
 3 9 -5 7.7 0.9
 -3 9 5 8.7 1
 -1 -9 5 46.4 1.9
 1 -9 -5 48 1.9
 1 -9 -5 45.1 1.7
 -1 -9 5 46.2 1.6
 1 9 -5 47 1.6
 -1 9 5 45.9 1.9
 1 9 -5 45 2
 -1 9 5 44.1 1.4
 1 -9 5 43.2 1.7
 -1 -9 -5 42.8 1.8
 1 -9 5 41 1.8
 -1 -9 -5 41.5 1.8
 -1 9 -5 41.8 1.3
 1 9 5 46.3 2
 -1 9 -5 41.5 2
 1 9 5 42 1.3
 -3 -9 -5 0.2 0.6
 3 -9 5 0.9 0.7
 3 -9 5 1.5 0.7
 3 9 5 1.1 0.8
 3 9 5 1.6 0.5
 3 9 5 0.4 0.6
 -3 9 -5 1.5 0.8
 -5 -9 -5 9 1.1
 5 -9 5 11 1.2
 5 -9 5 8.8 1.1
 -5 9 -5 8 1.2
 5 9 5 8.9 1
 5 9 5 11.8 1.3
 -7 -9 -5 -0.5 0.7
 7 -9 5 -0.1 0.7
 7 -9 5 -0.2 0.9
 -7 9 -5 0 0.8
 7 9 5 -0.1 0.6
 7 9 5 0.4 0.9
 -9 -9 -5 73.59 3
 9 -9 5 62.79 2.9
 9 -9 5 63.69 2.5
 -9 9 -5 62.39 2.9
 9 9 5 59.79 3
 9 9 5 63.69 2.7
 -11 -9 -5 11.7 1.6
 11 -9 5 7.8 1.4
 11 9 5 11.4 1.7
 -11 9 -5 10.2 1.5
 -13 -9 -5 2.2 1.3
 13 -9 5 2.5 1.3
 13 9 5 0.1 1.2
 -13 9 -5 0.6 1.1
 15 -9 5 -1.5 1
 -15 -9 -5 0.9 1.1
 15 9 5 -0.6 1.5
 -15 9 -5 1.6 1.4
 -17 -9 -5 1 1.5
 17 -9 5 -0.4 1.5
 -17 9 -5 -0.6 1.4
 17 9 5 -1.4 1.7
 20 -10 -5 5.9 2
 -20 -10 5 4.2 1.4
 -20 10 5 -0.3 1.5
 20 10 -5 2.2 1.7
 18 -10 -5 3.1 1.6
 -18 -10 5 3.8 1.4
 18 10 -5 5 1.6
 -18 10 5 2.8 1.5
 -16 -10 5 1.5 1.1
 16 -10 -5 0.4 1.1
 -16 -10 5 0.8 1
 -16 10 5 0 1.2
 16 10 -5 0.4 1.3
 -14 -10 5 9.7 1.5
 -14 -10 5 12.9 1.5
 14 -10 -5 12.4 1.7
 -14 10 5 11.4 1.6
 14 10 -5 8.4 1.6
 -14 10 5 10.2 1.4
 -12 -10 5 3.4 1.1
 12 -10 -5 5.1 1.3
 -12 -10 5 3.4 1
 -12 10 5 3.6 0.9
 12 10 -5 2.4 1.3
 -12 10 5 6.1 1.2
 10 -10 -5 18.4 1.7
 -10 -10 5 14.2 1.5
 -10 -10 5 14.7 1.4
 -10 10 5 16 1.4
 10 10 -5 17.8 1.8
 -10 10 5 15 1.5
 8 -10 -5 1 0.8
 -8 -10 5 3 0.9
 -8 -10 5 1.9 0.9
 -8 10 5 1.6 0.7
 8 10 -5 2.8 0.9
 -8 10 5 2.2 0.8
 -6 -10 5 152.48 4.1
 -6 -10 5 155.18 4.1
 6 -10 -5 149.88 4.2
 -6 10 5 156.98 3.9
 6 10 -5 152.88 4.2
 -6 10 5 146.29 4
 4 -10 -5 38.9 1.5
 -4 -10 5 37.1 1.8
 4 -10 -5 39 1.9
 4 10 -5 37.8 2
 4 10 -5 38 1.8
 -4 10 5 39.9 1.6
 -4 10 5 44.1 1.9
 -2 -10 5 52.89 1.7
 2 -10 -5 53.89 1.9
 2 -10 -5 50.39 2.1
 -2 -10 5 51.79 2
 2 10 -5 47.8 2.2
 -2 10 5 52.59 1.7
 2 10 -5 52.19 1.9
 -2 10 5 51.79 2.1
 0 -10 5 6.7 0.9
 0 -10 -5 5.2 0.9
 0 -10 5 5.3 0.8
 0 -10 -5 5.2 0.8
 0 10 -5 5.3 0.7
 0 10 5 5.5 0.9
 0 10 5 7.5 0.7
 0 10 -5 10.9 1.2
 2 -10 5 50.19 2
 -2 -10 -5 52.09 2.2
 -2 -10 -5 53.29 2.1
 2 -10 5 54.19 2.1
 2 10 5 49.7 2.2
 -2 10 -5 50.49 1.5
 -2 10 -5 53.79 2.3
 4 -10 5 0.7 0.7
 4 -10 5 1.2 0.8
 -4 -10 -5 2.1 0.9
 4 10 5 2.3 0.9
 -4 10 -5 0.9 0.8
 4 10 5 3.6 0.8
 6 -10 5 88.29 3.1
 -6 -10 -5 87.39 3
 6 -10 5 83.89 2.8
 6 10 5 74.09 2.6
 -6 10 -5 78.79 3.1
 6 10 5 86.89 3.3
 -8 -10 -5 60.99 2.8
 8 -10 5 61.39 2.5
 8 -10 5 58.49 2.8
 8 10 5 65.99 3
 -8 10 -5 61.19 2.9
 10 -10 5 8.8 1.3
 10 -10 5 7.4 1.4
 -10 -10 -5 8.7 1.4
 -10 10 -5 8.7 1.6
 10 10 5 11.1 1.8
 12 -10 5 6.2 1.6
 -12 -10 -5 7.8 1.5
 -12 10 -5 8 1.6
 12 10 5 9.5 1.8
 14 -10 5 8.3 1.9
 -14 -10 -5 7.1 1.5
 -14 10 -5 6.8 1.7
 14 10 5 7.2 1.9
 16 -10 5 -0.3 1.2
 -16 -10 -5 0.3 1.4
 -16 10 -5 0.4 1.3
 16 10 5 0 1.6
 -19 -11 5 -1.6 1.2
 19 -11 -5 0 1.5
 -19 11 5 2.2 1.6
 19 11 -5 0.5 1.5
 -17 -11 5 -0.3 1
 17 -11 -5 0.7 1.4
 -17 11 5 -1.7 1.2
 17 11 -5 -1.4 1.4
 15 -11 -5 0.2 1.3
 -15 -11 5 0.5 1
 -15 -11 5 0.8 1
 15 11 -5 1.1 1.2
 -15 11 5 0.2 1
 13 -11 -5 20.9 2.2
 -13 -11 5 26.1 2
 -13 -11 5 23.1 2
 -13 11 5 23 1.7
 -13 11 5 19.2 1.8
 13 11 -5 29.5 2.5
 11 -11 -5 -1.5 0.8
 -11 -11 5 0.4 0.9
 -11 -11 5 -0.9 0.9
 -11 11 5 -0.1 0.8
 -11 11 5 -0.2 0.9
 11 11 -5 0.2 0.9
 9 -11 -5 36.5 2.2
 -9 -11 5 39 2.1
 -9 -11 5 39.5 2.1
 -9 11 5 36.7 1.9
 9 11 -5 41.6 2.4
 -9 11 5 38.6 2
 -7 -11 5 14 1.4
 7 -11 -5 13.2 1.5
 -7 -11 5 14.9 1.5
 7 -11 -5 12.4 1
 -7 11 5 10.2 1.1
 7 11 -5 12.9 1.5
 -7 11 5 12 1.2
 -5 -11 5 4.2 0.9
 5 -11 -5 2.9 0.9
 5 -11 -5 2.8 0.7
 5 11 -5 2.7 0.8
 5 11 -5 2.4 1
 -5 11 5 3.4 0.8
 -5 11 5 3.9 0.8
 3 -11 -5 0 0.7
 3 -11 -5 -0.6 0.5
 -3 -11 5 0.3 0.6
 3 11 -5 -0.3 0.8
 -3 11 5 1 0.7
 -3 11 5 -0.3 0.6
 3 11 -5 -0.3 0.6
 -1 -11 5 43.9 2
 1 -11 -5 43.7 2
 -1 -11 5 42.8 1.7
 1 -11 -5 44.1 1.9
 1 11 -5 43.9 2.2
 -1 11 5 48.5 2.1
 -1 11 5 43.8 1.6
 1 11 -5 45.5 1.7
 -1 -11 -5 3.9 0.9
 -1 -11 -5 5.5 1
 1 -11 5 5.1 0.9
 1 -11 5 4.4 0.8
 -1 11 -5 3.9 1
 1 11 5 4.2 1
 -1 11 -5 5 0.7
 3 -11 5 -0.3 0.6
 3 -11 5 0.6 0.7
 -3 -11 -5 0.3 0.8
 -3 -11 -5 -0.6 0.6
 -3 11 -5 -0.1 0.8
 3 11 5 0 0.8
 5 -11 5 26.7 1.7
 5 -11 5 21.8 1.8
 -5 -11 -5 22.7 1.9
 5 11 5 26.7 2.1
 5 11 5 23.1 1.5
 -5 11 -5 23 1.9
 -7 -11 -5 19.9 1.8
 7 -11 5 16.6 1.4
 7 -11 5 22.3 1.9
 7 11 5 15.5 1.7
 -7 11 -5 20.1 1.8
 -9 -11 -5 6.3 1.3
 9 -11 5 7.7 1.5
 9 -11 5 7.3 1.2
 9 11 5 10.5 1.8
 -9 11 -5 5.9 1.3
 11 -11 5 4.2 1.5
 -11 -11 -5 1.7 1.1
 -11 11 -5 4 1.3
 11 11 5 2.4 1.4
 -13 -11 -5 16.4 2
 13 -11 5 14.5 2.2
 13 11 5 21.7 2.4
 -13 11 -5 14.8 2.1
 -15 -11 -5 0 1.2
 15 -11 5 1.2 1.6
 15 11 5 1.3 1.5
 -15 11 -5 1.5 1.5
 -17 -11 -5 -0.3 1.3
 17 11 5 -0.3 1.8
 -20 -12 5 0.5 1.4
 -18 -12 5 -0.1 1.1
 18 -12 -5 1.6 1.6
 18 12 -5 0.5 1.4
 -18 12 5 0 1.4
 -16 -12 5 -1 1.1
 -16 -12 5 0.7 1.1
 16 -12 -5 -0.2 1.3
 16 12 -5 2.6 1.6
 -16 12 5 1.2 1.3
 -14 -12 5 0.8 1.1
 14 -12 -5 0.9 1.3
 -14 -12 5 -0.6 1
 14 12 -5 -0.1 1.1
 -14 12 5 -0.4 1.1
 -12 -12 5 4.3 1.2
 12 -12 -5 4.8 1.4
 -12 -12 5 2.7 1.1
 -12 12 5 1.8 1.1
 -12 12 5 1.3 0.9
 12 12 -5 4.4 1.4
 10 -12 -5 0.3 1.1
 -10 -12 5 0.4 0.9
 -10 -12 5 3 1.1
 -10 12 5 1.9 0.9
 10 12 -5 2.2 1.2
 -10 12 5 0.9 1
 -8 -12 5 25.2 1.9
 8 -12 -5 30.4 2.1
 -8 -12 5 28.2 2
 8 12 -5 31.2 2.3
 -8 12 5 26.5 1.8
 -8 12 5 28 1.8
 6 -12 -5 5.8 0.8
 -6 -12 5 6.5 1.1
 6 -12 -5 4.6 1.1
 6 12 -5 5.6 1.1
 -6 12 5 2.7 0.8
 -6 12 5 4.4 1
 6 12 -5 5 1.2
 4 -12 -5 45.2 2.2
 4 -12 -5 46.3 1.8
 -4 -12 5 44 2.1
 -4 12 5 45.3 1.9
 4 12 -5 44 2.3
 -4 12 5 41.8 2
 4 12 -5 42.9 2
 -2 -12 5 8 1.1
 2 -12 -5 9.3 1.1
 2 -12 -5 7.3 1
 2 12 -5 7.4 1
 -2 12 5 8.1 0.9
 -2 12 5 9.7 1.2
 2 12 -5 9.1 1.3
 0 -12 -5 50.69 2.1
 0 -12 -5 45 2.1
 0 -12 5 50.49 2.2
 0 -12 5 47.7 1.9
 0 12 -5 51.59 1.9
 0 12 -5 50.29 2.4
 0 12 5 51.19 2.3
 -2 -12 -5 81.79 2.8
 2 -12 5 81.79 2.9
 -2 -12 -5 89.49 3
 2 -12 5 84.99 2.8
 2 12 5 85.19 3.2
 -2 12 -5 79.39 3.2
 4 -12 5 7.3 1.2
 4 -12 5 6.3 1.1
 -4 -12 -5 7.1 1.1
 -4 -12 -5 6.9 1
 4 12 5 3.8 1.2
 -4 12 -5 5.6 1.2
 -6 -12 -5 4.7 1.1
 6 -12 5 4.4 1.2
 6 -12 5 4.7 1.1
 -6 12 -5 6.3 1.4
 6 12 5 2.7 1.1
 -8 -12 -5 2.8 1.1
 8 -12 5 2.4 1.1
 8 -12 5 7 1.2
 -8 12 -5 3 1.2
 8 12 5 3.7 1.3
 10 -12 5 3.8 1.3
 -10 -12 -5 5.8 1.3
 -10 12 -5 7.5 1.5
 10 12 5 8 1.8
 12 -12 5 10.6 1.9
 -12 -12 -5 8.9 1.6
 12 12 5 6 1.8
 -12 12 -5 8.7 1.7
 14 -12 5 -0.4 1.5
 -14 -12 -5 2.3 1.3
 -14 12 -5 2.6 1.5
 14 12 5 -2 1.3
 16 -12 5 1.3 2.6
 -16 -12 -5 0 1.3
 16 12 5 -1.4 1.6
 -16 12 -5 1.7 1.5
 -19 -13 5 0.8 1.3
 -19 13 5 -1.1 1.6
 -17 -13 5 -0.6 1.1
 17 -13 -5 -2.7 1.3
 -17 -13 5 0.5 1.2
 17 13 -5 -0.4 1.3
 -17 13 5 -1.4 1.1
 -15 -13 5 -0.1 1.1
 -15 -13 5 0.8 1.1
 15 -13 -5 -0.5 1.3
 -15 13 5 -0.4 1.2
 15 13 -5 -0.5 1.2
 13 -13 -5 0.8 1.3
 -13 -13 5 0.7 1.1
 -13 -13 5 0.2 1.1
 13 13 -5 0.3 1.2
 -13 13 5 -0.2 1
 -11 -13 5 2.5 1.2
 -11 -13 5 3 1.1
 11 -13 -5 2.7 1.2
 -11 13 5 2.9 1.2
 11 13 -5 0.3 1
 -11 13 5 1.3 1
 -9 -13 5 3.6 1.1
 -9 -13 5 1.9 0.9
 9 -13 -5 1.8 1
 -9 13 5 1.6 1
 9 13 -5 3.8 1.2
 -9 13 5 3.5 1
 7 -13 -5 33.4 2.3
 -7 -13 5 27.4 1.9
 7 13 -5 30.2 2.2
 7 13 -5 31.8 2.1
 -7 13 5 31.6 1.8
 -7 13 5 36.6 2
 -5 -13 5 50.49 2.3
 5 -13 -5 49.3 2
 5 -13 -5 49.1 2.4
 -5 13 5 49.1 2.1
 -5 13 5 50.69 2.3
 5 13 -5 53.29 2.4
 5 13 -5 48.7 2.6
 -3 -13 5 82.59 2.9
 3 -13 -5 78.19 2.6
 3 -13 -5 79.79 3
 -3 13 5 77.79 2.9
 -3 13 5 84.09 2.7
 3 13 -5 79.29 2.8
 3 13 -5 81.99 3.2
 1 -13 -5 0.1 0.7
 1 -13 -5 -0.7 0.7
 -1 -13 5 -0.2 0.7
 -1 13 5 0.7 0.9
 1 13 -5 0.6 0.7
 1 13 -5 -1.2 0.8
 -1 -13 -5 7.4 1.1
 1 -13 5 8.8 1.2
 1 -13 5 11.1 1.2
 -1 -13 -5 9.1 1.2
 -1 13 -5 8.4 1.4
 1 13 5 8.6 1.4
 -3 -13 -5 1.5 0.9
 -3 -13 -5 2.2 0.9
 3 -13 5 1.2 0.9
 3 -13 5 2.7 1
 -3 13 -5 2.1 1
 3 13 5 3.8 1.1
 -5 -13 -5 8.2 1.3
 5 -13 5 11.6 1.4
 5 -13 5 9 1.4
 -5 13 -5 9.9 1.5
 5 13 5 7.3 1.4
 7 -13 5 8 1.5
 -7 -13 -5 8.5 1.4
 7 -13 5 12.6 1.5
 -7 13 -5 7.5 1.6
 7 13 5 9.1 1.7
 -9 -13 -5 3.8 1.2
 9 -13 5 4.3 1.4
 9 -13 5 6.6 1.2
 -9 13 -5 5.1 1.5
 9 13 5 5.7 1.6
 -11 -13 -5 3.2 1.3
 11 -13 5 4.8 1.5
 11 13 5 1.7 1.4
 -11 13 -5 3.3 1.4
 13 -13 5 0.1 1.3
 -13 -13 -5 -0.1 1.3
 13 13 5 0.1 1.5
 -13 13 -5 0 1.4
 -15 -13 -5 5.2 1.6
 15 -13 5 2.6 1.8
 15 13 5 1.7 1.8
 -15 13 -5 4 1.7
 -18 -14 5 0.9 1.4
 18 -14 -5 3.2 1.9
 18 14 -5 -1.3 1.6
 -18 14 5 0.3 1.4
 -16 -14 5 5.8 1.5
 -16 -14 5 6 1.5
 16 -14 -5 5.2 1.7
 -16 14 5 8.7 1.8
 16 14 -5 5 1.6
 -14 -14 5 1 1.3
 -14 -14 5 1.8 1.3
 14 -14 -5 1.9 1.5
 -14 14 5 3.8 1.4
 14 14 -5 0.6 1.2
 -12 -14 5 0.5 1
 -12 -14 5 0.1 0.9
 12 -14 -5 -1.5 1.2
 -12 14 5 1.5 1.1
 12 14 -5 -0.8 1.2
 -10 -14 5 17.4 1.7
 10 -14 -5 17 2
 -10 -14 5 18.7 1.9
 -10 14 5 15.7 1.7
 10 14 -5 19.5 2.2
 -10 14 5 14.7 1.6
 8 -14 -5 128.49 4.4
 -8 -14 5 127.69 4.2
 8 14 -5 123.79 4.3
 -8 14 5 120.59 3.9
 -8 14 5 120.49 3.8
 8 14 -5 122.29 4.4
 6 -14 -5 -0.2 0.9
 6 -14 -5 -1.4 0.6
 -6 -14 5 0.3 1
 -6 14 5 1.5 0.9
 6 14 -5 0.2 1
 6 14 -5 -1.3 0.8
 -6 14 5 -0.1 0.8
 4 -14 -5 2.9 1
 4 -14 -5 1 0.8
 -4 -14 5 1.9 1
 -4 14 5 1.7 0.8
 4 14 -5 1.1 1
 4 14 -5 0.1 0.9
 -4 14 5 0.4 0.8
 2 -14 -5 1.5 0.8
 2 -14 -5 0.3 0.8
 -2 -14 5 1 0.9
 -2 14 5 -0.3 0.8
 2 14 -5 1.2 1
 2 14 -5 2.2 0.9
 0 -14 -5 9.5 1.2
 0 -14 5 10.8 1.4
 0 -14 -5 12.3 1.4
 0 14 -5 10.3 1.5
 0 14 5 9.4 1.4
 -2 -14 -5 48.9 2.3
 2 -14 5 43 2.2
 2 -14 5 45.7 2.3
 2 14 5 47 2.6
 -2 14 -5 45 2.6
 -4 -14 -5 4.9 1.2
 4 -14 5 8.2 1.3
 4 -14 5 7.7 1.3
 -4 14 -5 6.1 1.5
 4 14 5 7.2 1.4
 6 -14 5 18.9 1.9
 -6 -14 -5 21 1.9
 6 -14 5 21.2 1.8
 -6 14 -5 21.1 2.2
 6 14 5 22.9 2.2
 8 -14 5 -2.2 1
 8 -14 5 0.8 1
 -8 -14 -5 1.3 1.1
 8 14 5 -0.4 1.1
 -8 14 -5 -0.9 1
 -10 -14 -5 -0.1 1.2
 10 -14 5 1.1 1.3
 -10 14 -5 0 1.1
 10 14 5 0.3 1.4
 12 -14 5 11 2
 -12 -14 -5 10.1 1.9
 -12 14 -5 9.6 1.8
 12 14 5 13.5 2.2
 -14 -14 -5 1.6 1.3
 14 -14 5 0.8 1.6
 -14 14 -5 1.2 1.6
 14 14 5 1 1.6
 17 -15 -5 0.2 1.4
 -17 -15 5 -1.4 1.3
 -17 -15 5 0.9 1.3
 17 15 -5 -0.8 1.4
 -17 15 5 2.4 1.6
 -15 -15 5 0.5 1.4
 -15 -15 5 0.3 1.3
 15 -15 -5 -0.3 1.4
 -15 15 5 0.4 1.1
 15 15 -5 0.3 1.3
 13 -15 -5 0 1.3
 -13 -15 5 1.3 1.1
 -13 -15 5 1.3 1.3
 13 15 -5 2.8 1.4
 -13 15 5 1.8 1.2
 -11 -15 5 1.9 1.3
 11 -15 -5 0.5 1.3
 -11 -15 5 3.6 1.3
 11 15 -5 1 1.4
 -11 15 5 2.6 1.2
 -9 -15 5 0.1 1
 9 -15 -5 1.6 1.2
 -9 15 5 0.7 0.9
 9 15 -5 1.3 1.1
 9 15 -5 1.9 1.3
 -9 15 5 1.2 0.9
 7 -15 -5 51.59 2.9
 -7 -15 5 55.99 2.8
 -7 15 5 58.89 2.6
 7 15 -5 52.49 2.8
 7 15 -5 62.59 3.1
 -7 15 5 59.89 2.7
 5 -15 -5 27.8 2.2
 5 -15 -5 24.7 1.6
 -5 -15 5 22.1 1.9
 -5 15 5 27.2 1.8
 5 15 -5 30.6 2.4
 -5 15 5 23.5 1.9
 5 15 -5 19.4 1.8
 -3 -15 5 5.5 1.2
 3 -15 -5 6.4 1.1
 3 -15 -5 7.1 1.3
 3 15 -5 9.7 1.6
 3 15 -5 5.5 1.2
 -3 15 5 8.5 1.3
 1 -15 -5 2 0.9
 -1 -15 5 3.8 1.1
 1 -15 -5 4.2 1.1
 -1 15 5 4.8 1.1
 1 15 -5 2.4 1.1
 -1 -15 -5 52.79 2.4
 1 -15 5 49.8 2.5
 -1 15 -5 51.79 2.7
 1 15 5 53.29 2.7
 -3 -15 -5 85.49 3.3
 3 -15 5 85.69 3.2
 3 -15 5 89.89 3.3
 3 15 5 80.09 3.4
 -3 15 -5 79.39 3.4
 5 -15 5 19.3 1.8
 -5 -15 -5 17.1 1.8
 5 -15 5 19.9 1.9
 5 15 5 17.2 1.9
 -5 15 -5 16.2 1.9
 7 -15 5 4 1.3
 7 -15 5 4.5 1.2
 -7 -15 -5 2.1 1.1
 7 15 5 5.6 1.6
 -7 15 -5 3.7 1.4
 9 -15 5 2.9 1.4
 -9 -15 -5 0.8 1.3
 -9 15 -5 2 1.5
 9 15 5 0.4 1.4
 -11 -15 -5 2.8 1.5
 11 -15 5 3.7 1.4
 -11 15 -5 2.4 1.6
 11 15 5 2.2 1.5
 -13 -15 -5 2.5 1.6
 13 -15 5 5 1.9
 13 15 5 4.9 2
 -13 15 -5 1.7 1.6
 -16 -16 5 3.3 1.6
 -16 -16 5 4.3 1.5
 16 -16 -5 7.4 1.8
 16 16 -5 6.2 2
 -16 16 5 5.5 1.7
 -14 -16 5 6.1 1.6
 -14 -16 5 9.2 1.7
 14 -16 -5 11.1 2
 -14 16 5 7.9 1.7
 14 16 -5 6.8 1.8
 -12 -16 5 1.1 1.2
 -12 -16 5 1.4 1.4
 12 -16 -5 0.1 1.2
 -12 16 5 0.5 1.2
 12 16 -5 2.2 1.3
 -10 -16 5 6.3 1.5
 10 -16 -5 5.8 1.6
 10 16 -5 5.7 1.5
 10 16 -5 4.9 1.6
 -10 16 5 10.5 1.6
 -8 -16 5 101.49 3.9
 8 -16 -5 86.89 3.7
 -8 16 5 83.69 3.3
 8 16 -5 93.39 3.7
 -8 16 5 96.29 3.4
 8 16 -5 91.89 3.9
 6 -16 -5 14.8 1.7
 -6 -16 5 17.8 1.9
 -6 16 5 20 2.7
 -6 16 5 13.9 1.5
 6 16 -5 17.6 1.9
 6 16 -5 14.5 1.9
 4 -16 -5 19.3 1.6
 -4 -16 5 16.3 1.7
 4 -16 -5 21 2
 4 16 -5 17.7 2
 -4 16 5 17.1 1.7
 4 16 -5 14.3 1.6
 2 -16 -5 5.5 1.2
 2 -16 -5 5.2 1.1
 -2 -16 5 8.6 1.4
 -2 16 5 4.3 1.1
 2 16 -5 4 1.3
 0 -16 5 12.8 1.5
 0 -16 -5 16.2 1.6
 0 16 5 13.6 1.6
 0 16 -5 10.7 1.6
 -2 -16 -5 0.2 1
 2 -16 5 1.4 1
 -2 16 -5 0.3 1
 2 16 5 1.6 1.1
 4 -16 5 1.2 1
 4 -16 5 1.1 1.1
 -4 -16 -5 1.8 1.1
 4 16 5 2.1 1.2
 -4 16 -5 1.2 1.3
 -6 -16 -5 2.1 1.1
 6 -16 5 1 1.1
 6 -16 5 1.9 1.2
 -6 16 -5 1 1.3
 6 16 5 2.6 1.4
 -8 -16 -5 -0.4 1.1
 8 -16 5 -0.1 1.2
 -8 16 -5 0.8 1.4
 8 16 5 2.8 1.5
 10 -16 5 -1.6 1.3
 -10 -16 -5 0 1.2
 10 16 5 0.7 1.5
 -10 16 -5 1 1.5
 12 -16 5 15.8 2.2
 -12 -16 -5 9.2 1.9
 -12 16 -5 16.9 2.5
 12 16 5 14.9 2.5
 15 -17 -5 2.3 1.7
 -15 -17 5 1.4 1.4
 15 17 -5 -2.8 1.3
 -15 17 5 -0.5 1.3
 -13 -17 5 0.8 1.2
 13 -17 -5 0.5 1.3
 -13 -17 5 -0.2 1.3
 -13 17 5 -0.1 1.2
 13 17 -5 -0.8 1.3
 -11 -17 5 4.6 1.4
 11 -17 -5 4 1.5
 -11 17 5 3.2 1.4
 11 17 -5 0.9 1.4
 11 17 -5 9.6 1.9
 -9 -17 5 9.1 1.6
 9 -17 -5 4.2 1.4
 -9 17 5 6.7 1.4
 9 17 -5 3.9 1.5
 9 17 -5 7.7 1.7
 7 -17 -5 49.9 3
 -7 -17 5 53.89 2.8
 -7 17 5 56.89 2.8
 7 17 -5 52.69 3
 7 17 -5 51.09 2.9
 -5 -17 5 5.1 1.3
 5 -17 -5 3.6 1.2
 -5 17 5 3.6 1.2
 5 17 -5 4.9 1.4
 5 17 -5 2.9 1.4
 3 -17 -5 13.4 1.5
 -3 -17 5 12.6 1.6
 3 -17 -5 12.1 1.6
 -3 17 5 9.2 1.5
 3 17 -5 12.4 1.8
 1 -17 -5 1.9 1
 -1 -17 5 3.4 1.1
 1 17 -5 1.9 1.3
 -1 17 5 2 1
 1 -17 5 1 1
 -1 -17 -5 -1.5 0.9
 -1 17 -5 -0.1 1.2
 1 17 5 0.4 1.1
 -3 -17 -5 -0.8 1.1
 3 -17 5 2 1.1
 3 17 5 2.8 1.3
 -3 17 -5 1.1 1.3
 5 -17 5 1.3 1.5
 5 -17 5 1.8 1.2
 -5 -17 -5 1.5 1.2
 -5 17 -5 2.9 1.3
 5 17 5 1.4 1.3
 -7 -17 -5 7.5 1.6
 7 -17 5 6.1 1.6
 7 -17 5 6.5 1.4
 -7 17 -5 4.7 1.5
 7 17 5 5.6 1.5
 9 -17 5 3.7 1.6
 -9 -17 -5 1.8 1.3
 -9 17 -5 1.3 1.4
 9 17 5 4 1.7
 11 -17 5 0.6 1.5
 -11 -17 -5 1 1.4
 -11 17 -5 1 1.5
 11 17 5 0.4 1.5
 -14 -18 5 -1.5 1.2
 14 -18 -5 -0.4 1.5
 14 18 -5 -0.6 1.5
 -14 18 5 -0.7 1.3
 -12 -18 5 2.7 1.4
 12 -18 -5 0.5 1.4
 -12 18 5 -1.1 1.1
 12 18 -5 1.4 1.5
 12 18 -5 -1 1.3
 -10 -18 5 8.9 1.6
 10 -18 -5 11.1 2
 -10 18 5 10.7 1.7
 10 18 -5 15 2.2
 10 18 -5 7.5 1.7
 8 -18 -5 5.6 1.6
 -8 -18 5 6.8 1.6
 8 18 -5 6.4 1.6
 8 18 -5 7.1 1.6
 -8 18 5 7.3 2.1
 6 -18 -5 19.6 2.1
 -6 -18 5 22 2.1
 6 18 -5 24.7 2.5
 6 18 -5 27 2.4
 -6 18 5 24.4 2.1
 -4 -18 5 24.5 2.2
 4 -18 -5 24.6 1.9
 4 -18 -5 24.4 2.1
 -4 18 5 26.4 2.3
 4 18 -5 28.3 2.5
 2 -18 -5 0.8 1
 -2 -18 5 0.6 1.2
 2 18 -5 1.1 1.2
 -2 18 5 0.6 1
 0 -18 5 4.6 1.3
 0 -18 -5 3.7 1.2
 0 18 -5 2.9 1.5
 0 18 5 5.6 1.4
 2 -18 5 0.9 1
 -2 -18 -5 2.2 1.2
 -2 18 -5 1.2 1.2
 2 18 5 -0.2 1.1
 -4 -18 -5 -0.3 1.2
 4 -18 5 1.5 1.2
 4 18 5 1.7 1.2
 -4 18 -5 2.8 1.4
 -6 -18 -5 0.6 1.3
 6 -18 5 1.3 1.2
 -6 18 -5 0.1 1.2
 6 18 5 3 1.4
 8 -18 5 0.4 1.4
 -8 -18 -5 3.2 1.3
 8 18 5 -0.1 1.4
 -8 18 -5 2.9 1.7
 10 -18 5 5.9 1.7
 -10 -18 -5 4.7 1.6
 10 18 5 7.7 2
 -10 18 -5 6.1 2
 13 -19 -5 0 1.4
 -13 -19 5 -0.3 1.2
 -13 19 5 0.6 1.4
 13 19 -5 -2.4 1.5
 11 -19 -5 1.4 1.5
 -11 -19 5 -1.5 1.4
 11 19 -5 -1.8 1.2
 11 19 -5 -0.9 1.4
 -9 -19 5 0.6 1.4
 9 -19 -5 0.7 1.4
 9 19 -5 0.8 1.5
 9 19 -5 -1.4 1.3
 -7 -19 5 9.3 1.7
 7 -19 -5 8.1 1.7
 7 19 -5 8.4 1.8
 7 19 -5 7.5 1.7
 -5 -19 5 27.5 2.4
 5 19 -5 36.5 3
 -5 19 5 27.7 2.3
 -3 -19 5 -0.3 1.2
 3 -19 -5 2.1 1.2
 -3 19 5 2.1 1.2
 3 19 -5 1.9 1.5
 -1 -19 5 11.2 1.8
 1 -19 -5 9.5 1.6
 1 19 -5 11.8 1.9
 -1 19 5 13.6 1.9
 1 -19 5 4.6 1.3
 -1 -19 -5 3.8 1.4
 1 19 5 3.7 1.4
 -1 19 -5 3 1.5
 3 -19 5 6.9 1.6
 -3 -19 -5 7.5 1.6
 3 19 5 4.5 1.5
 -3 19 -5 7.6 1.7
 5 -19 5 0.9 1.3
 -5 -19 -5 1 1.2
 -5 19 -5 2 1.5
 5 19 5 1.7 1.4
 -7 -19 -5 1.6 1.5
 -7 19 -5 2.3 1.5
 7 19 5 3.2 1.4
 9 -19 5 1.7 1.6
 -9 -19 -5 0.9 1.5
 9 19 5 1.7 1.7
 -9 19 -5 -2.6 1.4
 12 -20 -5 2.2 1.7
 12 20 -5 -1.4 1.6
 -10 -20 5 -0.8 1.5
 10 -20 -5 1.7 1.5
 10 20 -5 -0.2 1.3
 -8 -20 5 1.7 1.4
 8 -20 -5 -0.2 1.3
 8 20 -5 -0.1 1.2
 8 20 -5 -0.8 1.3
 -6 -20 5 -0.8 1.1
 6 20 -5 0.6 1.4
 -4 -20 5 2.5 1.4
 -4 20 5 1 1.2
 4 20 -5 0.3 1.2
 2 -20 -5 8.7 1.5
 -2 -20 5 9.9 1.7
 2 20 -5 11.1 1.9
 -2 20 5 11.4 1.8
 0 -20 5 7.2 1.5
 0 -20 -5 3.7 1.4
 0 20 -5 6 1.6
 0 20 5 6.6 1.7
 -2 -20 -5 4 1.5
 2 -20 5 0.2 1.3
 -2 20 -5 2.3 1.6
 2 20 5 3 1.4
 -4 -20 -5 -0.6 1.3
 4 -20 5 -1.1 1.2
 4 20 5 0.6 1.4
 -4 20 -5 -1.7 1.4
 -6 -20 -5 -1.8 1.4
 -6 20 -5 -0.5 1.4
 6 20 5 0.9 1.3
 -8 20 -5 0.9 1.9
 9 -21 -5 2.8 1.7
 -9 -21 5 1.2 1.6
 9 21 -5 -0.1 1.6
 -7 -21 5 1.6 1.5
 7 21 -5 0.7 1.5
 -5 -21 5 0.2 1.2
 5 21 -5 -0.3 1.2
 -3 -21 5 5.1 1.5
 3 21 -5 3.6 1.6
 -3 21 5 4.9 1.5
 1 -21 -5 0.6 1.3
 -1 -21 5 1.9 1.3
 1 21 -5 2 1.5
 -1 21 5 -0.1 1.2
 1 -21 5 5 1.4
 -1 -21 -5 4.5 1.5
 1 21 5 2.6 1.4
 -1 21 -5 3.6 1.6
 -3 -21 -5 0.8 1.3
 3 -21 5 2.5 1.5
 -3 21 -5 2.8 1.5
 3 21 5 3 1.6
 -5 -21 -5 -0.8 1.5
 5 -21 5 -0.1 1.3
 5 21 5 -0.1 1.3
 -5 21 -5 2.3 1.7
 -6 -22 5 1.5 1.8
 6 22 -5 -1.1 1.4
 -4 -22 5 -0.7 1.4
 4 22 -5 0.1 1.4
 -2 -22 5 2.5 1.6
 2 -22 -5 1.4 1.4
 -2 22 5 2 1.5
 2 22 -5 0.4 1.5
 0 -22 -5 0.9 1.4
 0 -22 5 1 1.4
 0 22 5 2.5 1.5
 0 22 -5 2.7 1.5
 -2 -22 -5 2.7 1.6
 2 -22 5 0 1.5
 2 22 5 2.9 1.5
 -2 22 -5 2.1 1.6
 -4 -22 -5 -2.2 1.5
 4 -22 5 -0.7 1.3
 -4 22 -5 0.1 1.7
 4 22 5 0 1.6
 3 23 -5 -0.5 1.6
 -1 -23 5 -1.8 2.2
 1 -23 -5 -2.2 1.1
 -1 23 5 -2.9 1.4
 1 23 -5 -1 1.3
 -1 -23 -5 -1.1 1.3
 22 0 -6 2 1.6
 -22 0 6 -0.8 1.4
 20 0 -6 1 1.5
 -20 0 6 2.2 1.3
 18 0 -6 2.1 1.1
 18 0 -6 3.3 1.3
 -18 0 6 1.7 1.1
 -16 0 6 115.49 3.9
 16 0 -6 108.59 3.6
 16 0 -6 114.69 4
 14 0 -6 14 1.4
 14 0 -6 10 1.4
 -14 0 6 11.3 1.4
 12 0 -6 212.58 5.4
 -12 0 6 198.28 5.1
 12 0 -6 214.58 5
 -10 0 6 617.44 11.3
 10 0 -6 609.94 12.1
 -10 0 6 616.74 12.2
 10 0 -6 600.74 12.4
 -8 0 6 3.4 0.7
 8 0 -6 6.2 0.7
 -8 0 6 4.2 0.7
 -8 0 6 4.6 0.4
 6 0 -6 133.89 3.1
 -6 0 6 132.99 3.1
 -6 0 6 127.39 2.7
 -6 0 6 132.19 3.2
 -4 0 6 114.59 2.7
 -4 0 6 112.59 2.6
 -4 0 6 115.99 2.8
 -4 0 6 118.49 2.6
 -2 0 6 3.1 0.4
 -2 0 6 4.8 0.6
 -2 0 6 3.3 0.6
 -2 0 6 4.8 0.5
 0 0 -6 2.8 0.6
 0 0 6 3 0.4
 0 0 -6 2.9 0.4
 0 0 6 1.7 0.5
 2 0 6 122.59 3.2
 2 0 6 124.69 2.8
 -2 0 -6 125.19 2.8
 -2 0 -6 126.69 3.2
 4 0 6 810.92 15.5
 -4 0 -6 789.62 15.4
 -4 0 -6 807.12 15.1
 4 0 6 795.12 15
 6 0 6 50.09 1.7
 -6 0 -6 50.09 2
 -6 0 -6 49.6 1.8
 6 0 6 47.5 2.1
 8 0 6 95.19 3.1
 -8 0 -6 92.19 2.8
 8 0 6 98.89 2.7
 -8 0 -6 89.59 3
 -10 0 -6 10.8 1.3
 10 0 6 8.3 1.3
 -10 0 -6 7.7 1.1
 10 0 6 9.1 1.6
 -12 0 -6 0.2 0.9
 12 0 6 -1.5 0.9
 -12 0 -6 -0.3 0.8
 14 0 6 -0.8 1.1
 -14 0 -6 0.5 1
 -14 0 -6 -0.2 0.9
 16 0 6 18.8 2.1
 -16 0 -6 27 2.3
 18 0 6 2.9 1.4
 23 -1 -6 -1.1 1.5
 -23 -1 6 -1.6 1.6
 23 1 -6 -2.2 1.5
 -21 -1 6 0.6 1.4
 21 -1 -6 -1 1.4
 -21 1 6 2.9 1.4
 21 1 -6 0.6 1.5
 -19 -1 6 0.3 1.2
 19 -1 -6 -0.5 1.2
 19 -1 -6 0.6 1.1
 19 1 -6 -0.5 1.2
 -19 1 6 1 1.2
 17 -1 -6 17.6 1.8
 17 -1 -6 15.3 1.9
 -17 -1 6 16 1.7
 17 1 -6 13.4 1.8
 -17 1 6 17.3 1.9
 15 -1 -6 8.2 1.5
 15 -1 -6 6.6 1.1
 -15 -1 6 7.7 1.3
 -15 1 6 6.6 1.2
 15 1 -6 8.6 1.2
 15 1 -6 9.9 1.6
 -13 -1 6 231.58 5.7
 13 -1 -6 221.18 5.8
 13 -1 -6 223.98 5.5
 -13 1 6 231.58 5.7
 13 1 -6 228.48 5.3
 13 1 -6 217.68 5.8
 11 -1 -6 0.6 0.6
 -11 -1 6 -1.7 0.4
 -11 -1 6 -1.4 0.7
 11 1 -6 0.9 0.6
 -11 1 6 0.4 0.7
 11 1 -6 1.2 0.9
 9 -1 -6 77.29 2.4
 -9 -1 6 74.79 1.8
 -9 -1 6 77.19 2.4
 9 1 -6 80.89 2.6
 9 1 -6 78.59 2.2
 -9 1 6 76.49 2.4
 -9 1 6 74.89 1.6
 -9 1 6 73.99 2.4
 -7 -1 6 1.7 0.6
 7 -1 -6 0.9 0.4
 -7 -1 6 2.4 0.6
 -7 -1 6 2.1 0.4
 -7 1 6 1.8 0.3
 -7 1 6 1 0.6
 7 1 -6 1.6 0.5
 -7 1 6 2.3 0.6
 5 -1 -6 1.1 0.4
 -5 -1 6 1.5 0.5
 -5 -1 6 2.8 0.4
 -5 -1 6 2.3 0.5
 -5 1 6 2.2 0.4
 -5 1 6 1.7 0.4
 5 1 -6 2.2 0.5
 -5 1 6 2.2 0.5
 -3 -1 6 209.18 4.5
 -3 -1 6 214.18 4.4
 -3 -1 6 215.28 4.4
 3 -1 -6 214.88 4.4
 -3 -1 6 207.98 4.4
 -3 1 6 208.98 4.3
 -3 1 6 221.28 4.5
 -3 1 6 219.18 4.6
 -1 -1 6 696.73 13.1
 -1 -1 6 719.73 13.4
 1 -1 -6 712.23 13.4
 -1 -1 6 719.23 13.4
 1 1 -6 723.93 13.3
 -1 1 6 696.83 13.5
 -1 1 6 697.83 13.3
 1 -1 6 5.4 0.7
 -1 -1 -6 3.4 0.6
 -1 -1 -6 4.9 0.4
 1 -1 6 4.7 0.4
 1 1 6 5.3 0.6
 -1 1 -6 4.8 0.6
 1 1 6 4.5 0.7
 -3 -1 -6 213.28 4.4
 -3 -1 -6 205.48 4.8
 3 -1 6 214.58 4.3
 3 -1 6 210.58 4.9
 -3 1 -6 216.38 4.9
 3 1 6 221.88 4.9
 -3 1 -6 215.68 4.6
 3 1 6 216.28 4.5
 5 -1 6 59.19 1.7
 5 -1 6 61.19 2.2
 -5 -1 -6 61.79 2.1
 -5 -1 -6 62.69 1.9
 5 1 6 64.39 2.3
 -5 1 -6 63.79 2.2
 -5 1 -6 59.09 1.9
 5 1 6 63.69 1.9
 -7 -1 -6 61.69 2.3
 -7 -1 -6 60.59 2
 7 -1 6 62.69 1.9
 7 -1 6 56.99 2.3
 7 1 6 61.19 2.1
 -7 1 -6 65.19 2.2
 -7 1 -6 64.69 2.3
 7 1 6 63.79 2.4
 9 -1 6 1.4 0.8
 -9 -1 -6 2.4 0.8
 -9 -1 -6 2.6 0.8
 9 1 6 2.2 0.9
 9 1 6 1.7 0.8
 -9 1 -6 1.7 0.8
 -9 1 -6 3.4 0.9
 -11 -1 -6 7.1 1.2
 -11 -1 -6 8.8 1.1
 11 -1 6 9.2 1.4
 11 1 6 8 1.6
 -11 1 -6 6.3 1.1
 11 1 6 7.5 1.3
 -11 1 -6 8.7 1.3
 13 -1 6 0.1 0.9
 -13 -1 -6 -0.8 0.9
 -13 -1 -6 -0.1 0.9
 13 1 6 0.9 1
 -13 1 -6 -0.2 0.9
 -13 1 -6 -0.6 0.9
 -15 -1 -6 6.1 1.4
 -15 -1 -6 5.8 1.4
 15 -1 6 3 1.3
 15 1 6 3.9 1.4
 -15 1 -6 5.3 1.3
 17 -1 6 2.5 1.4
 17 1 6 4.2 1.4
 -17 1 -6 5.6 1.6
 19 -1 6 -1.2 1.3
 -22 -2 6 -0.8 1.3
 22 -2 -6 -2.8 1.4
 22 2 -6 3 1.7
 -22 2 6 0.1 1.4
 -20 -2 6 0.8 1.2
 20 -2 -6 2.1 1.4
 20 -2 -6 1.5 1.3
 -20 2 6 1.3 1.4
 20 2 -6 3.1 1.4
 18 -2 -6 2.3 1.1
 18 -2 -6 -1 1.1
 -18 -2 6 0.8 1.1
 18 2 -6 -0.6 1.3
 -18 2 6 1.3 1.2
 -16 -2 6 4.1 1.2
 16 -2 -6 2.1 1
 16 -2 -6 4.6 1.2
 -16 2 6 4.5 1.2
 16 2 -6 4.9 1.4
 -14 -2 6 117.79 3.8
 14 -2 -6 112.39 3.7
 14 -2 -6 129.39 4
 14 2 -6 122.39 4
 14 2 -6 123.99 3.5
 -14 2 6 125.59 3.9
 12 -2 -6 25.6 1.6
 -12 -2 6 24.8 1.6
 -12 -2 6 24.5 1.1
 12 2 -6 24.6 1.4
 12 2 -6 20.1 1.7
 -12 2 6 23.3 1.5
 10 -2 -6 207.48 4.9
 -10 -2 6 207.78 4.3
 -10 -2 6 197.38 4.9
 10 2 -6 199.38 4.5
 -10 2 6 198.88 4.8
 10 2 -6 203.38 5.1
 -10 2 6 208.38 4.9
 -8 -2 6 59.59 1.6
 8 -2 -6 62.09 2.1
 -8 -2 6 56.49 2
 8 2 -6 60.59 1.8
 -8 2 6 61.29 2
 8 2 -6 58.99 2.2
 -8 2 6 59.79 2
 6 -2 -6 85.49 1.8
 6 -2 -6 85.19 2.4
 -6 -2 6 87.29 2.4
 -6 -2 6 85.99 2.1
 6 2 -6 86.59 2.5
 6 2 -6 84.89 2.2
 -6 2 6 82.89 2.4
 -6 2 6 88.89 2.3
 -4 -2 6 24.4 1.1
 -4 -2 6 23.3 1
 4 -2 -6 23.8 0.9
 -4 -2 6 27.5 1.1
 -4 -2 6 25.2 1
 4 -2 -6 23.7 1.2
 -4 2 6 24.3 1.2
 -4 2 6 23.4 0.9
 -2 -2 6 1.1 0.4
 -2 -2 6 1.2 0.5
 2 -2 -6 1.2 0.4
 -2 -2 6 1.3 0.4
 -2 -2 6 1.4 0.5
 -2 2 6 1.1 0.3
 -2 2 6 1.6 0.5
 -2 2 6 0.9 0.4
 0 -2 6 52.59 1.3
 0 -2 6 55.09 1.8
 0 -2 6 57.49 1.8
 0 -2 -6 52.79 1.2
 0 2 6 55.69 1.7
 0 2 -6 52.99 1.7
 0 2 6 53.49 1.8
 -2 -2 -6 166.78 3.3
 2 -2 6 163.68 3.3
 2 -2 6 173.58 3.9
 2 -2 6 166.08 4
 2 2 6 161.68 3.7
 -2 2 -6 170.68 3.8
 2 2 6 170.68 4
 -4 -2 -6 71.09 1.9
 -4 -2 -6 79.89 2.4
 4 -2 6 74.09 2.4
 4 -2 6 69.19 1.7
 4 2 6 73.69 2.2
 -4 2 -6 77.89 2.2
 4 2 6 77.69 2.4
 -4 2 -6 76.69 2.4
 -6 -2 -6 7 0.7
 6 -2 6 6.2 0.6
 6 -2 6 8.1 1.1
 -6 -2 -6 5.5 0.9
 -6 2 -6 7.2 0.9
 6 2 6 5.7 0.8
 -6 2 -6 5.5 0.9
 6 2 6 6.4 0.9
 8 -2 6 10.1 1.2
 -8 -2 -6 11.6 1
 -8 -2 -6 8.4 1.1
 8 2 6 9.7 1.1
 8 2 6 8.9 1
 -8 2 -6 12.9 1.3
 -8 2 -6 9 1.1
 -10 -2 -6 0.4 0.7
 -10 -2 -6 -0.8 0.7
 10 -2 6 0.1 0.9
 10 2 6 0 0.8
 10 2 6 -0.6 0.8
 -10 2 -6 0 0.7
 -10 2 -6 0.3 0.8
 -12 -2 -6 2.5 0.9
 12 -2 6 2 1.1
 -12 -2 -6 2.4 1
 -12 2 -6 1.3 0.9
 -12 2 -6 1.2 1
 12 2 6 1 1
 14 -2 6 0.4 1.1
 -14 -2 -6 -0.1 1
 14 2 6 0.8 1.1
 -14 2 -6 0.8 1.1
 16 -2 6 -0.1 1.2
 -16 2 -6 -1 1.1
 16 2 6 1.4 1.3
 18 -2 6 2 1.5
 -18 2 -6 -1.9 1.2
 23 3 -6 -1.4 1.6
 21 -3 -6 1.5 1.3
 -21 -3 6 1.8 1.4
 21 -3 -6 1.5 1.4
 -21 3 6 4.1 1.6
 21 3 -6 1.9 1.6
 19 -3 -6 4.8 1.4
 -19 -3 6 2.3 1.4
 19 -3 -6 6.8 1.6
 19 3 -6 4.6 1.4
 -19 3 6 3.5 1.3
 -17 -3 6 1.8 1.1
 17 -3 -6 2.8 1.2
 17 -3 -6 3.5 1.2
 17 3 -6 1.8 1.4
 -17 3 6 3.9 1.2
 15 -3 -6 11.7 1.5
 -15 -3 6 7.4 1.3
 15 -3 -6 9.3 1.4
 -15 3 6 9.5 1.4
 15 3 -6 8.8 1.5
 13 -3 -6 29.5 1.8
 -13 -3 6 29.2 1.8
 -13 3 6 29.8 1.8
 13 3 -6 26.4 2
 13 3 -6 29.3 1.5
 11 -3 -6 0.6 0.7
 -11 -3 6 0 0.6
 -11 -3 6 0.4 0.5
 11 3 -6 0.4 0.5
 -11 3 6 0.6 0.6
 -11 3 6 0.3 0.6
 11 3 -6 2.6 0.9
 9 -3 -6 55.89 2.1
 -9 -3 6 55.89 1.7
 -9 -3 6 54.09 2
 -9 3 6 54.79 2
 -9 3 6 61.79 2.1
 9 3 -6 50.39 2.2
 9 3 -6 53.49 1.6
 7 -3 -6 92.29 2.7
 -7 -3 6 96.19 2.6
 -7 -3 6 89.29 2.3
 7 3 -6 93.19 2.7
 -7 3 6 93.39 2.5
 -7 3 6 90.99 2.6
 7 3 -6 93.39 2.3
 -5 -3 6 28.3 1
 -5 -3 6 29.3 1.3
 5 -3 -6 24.8 0.8
 -5 -3 6 28.6 1.1
 5 -3 -6 26.6 1.3
 -5 3 6 27.9 1.2
 -5 3 6 29.2 1.1
 5 3 -6 25.9 1.3
 3 -3 -6 31.6 1.1
 -3 -3 6 32.2 1.1
 -3 -3 6 30.9 1.2
 -3 -3 6 34.1 1.3
 -3 3 6 31.1 0.9
 -3 3 6 31.1 1.3
 3 3 -6 29.8 1.2
 1 -3 -6 607.84 11.5
 -1 -3 6 590.94 11.5
 -1 -3 6 598.44 11.1
 -1 -3 6 590.74 11.5
 1 3 -6 606.44 11.6
 -1 3 6 610.14 11.7
 -1 3 6 610.64 11.5
 -1 3 6 596.94 10.9
 1 -3 6 166.68 3.2
 1 -3 6 166.18 3.9
 -1 -3 -6 159.48 3.1
 -1 -3 -6 165.58 3.9
 1 -3 6 162.48 3.8
 1 3 6 163.88 3.8
 -1 3 -6 166.88 3.8
 1 3 6 165.28 3.9
 3 -3 6 246.08 4.6
 -3 -3 -6 240.68 5.4
 3 -3 6 247.58 5.5
 3 -3 6 249.48 5.4
 -3 -3 -6 237.18 4.7
 -3 3 -6 246.58 5.4
 3 3 6 250.27 5.4
 3 3 6 251.87 5.5
 5 -3 6 442.66 8.3
 -5 -3 -6 443.06 9.3
 5 -3 6 455.95 9.4
 -5 -3 -6 453.55 8.6
 5 3 6 446.76 9.3
 -5 3 -6 453.25 9.2
 -5 3 -6 440.86 9.2
 5 3 6 442.86 9.1
 7 -3 6 109.29 3.5
 -7 -3 -6 115.59 3.4
 -7 -3 -6 112.99 2.9
 -7 3 -6 112.19 3.3
 7 3 6 114.89 3.4
 -7 3 -6 117.69 3.3
 7 3 6 113.09 3.2
 9 -3 6 0.2 0.8
 -9 -3 -6 0.8 0.7
 -9 -3 -6 0.3 0.6
 9 3 6 -0.1 0.8
 9 3 6 -0.2 0.7
 -9 3 -6 0.3 0.8
 -9 3 -6 0.2 0.8
 -11 -3 -6 19 1.5
 11 -3 6 17.2 1.8
 -11 -3 -6 16.6 1.6
 -11 3 -6 20.5 1.7
 11 3 6 18 1.6
 -11 3 -6 16.4 1.5
 11 3 6 20 1.8
 13 -3 6 1.4 1.1
 -13 -3 -6 1.1 0.9
 13 3 6 1.5 1
 -13 3 -6 2 1.1
 -13 3 -6 1.6 1
 -15 -3 -6 0.2 1.2
 15 -3 6 -0.2 1.2
 15 3 6 2 1.2
 -15 3 -6 1.6 1.2
 17 -3 6 5.5 1.6
 -17 3 -6 8.4 1.7
 19 -3 6 0.6 1.5
 -19 3 -6 0.5 1.4
 -22 -4 6 1.1 1.5
 22 -4 -6 -0.6 1.2
 22 4 -6 0.4 1.4
 -22 4 6 0.5 1.3
 20 -4 -6 0 1.2
 -20 -4 6 -0.3 1.1
 20 -4 -6 1 1.2
 20 4 -6 0.9 1.4
 -20 4 6 0.7 1.2
 -18 -4 6 2.2 1.1
 18 -4 -6 2 1.1
 18 -4 -6 3.2 1.2
 -18 4 6 3.8 1.4
 18 4 -6 1.2 1.4
 16 -4 -6 54.99 2.8
 -16 -4 6 51.99 2.7
 16 -4 -6 50.19 2.8
 -16 4 6 58.39 2.7
 16 4 -6 57.89 3.1
 14 -4 -6 1.2 0.8
 -14 -4 6 1.1 0.8
 -14 4 6 0.1 0.8
 14 4 -6 0.4 0.9
 -12 -4 6 13.8 1
 -12 -4 6 12.1 1.3
 12 -4 -6 13.6 1.4
 12 4 -6 15.2 1.6
 12 4 -6 14.2 1
 -12 4 6 13.7 1.3
 -12 4 6 14.1 1.4
 -10 -4 6 69.49 2.4
 10 -4 -6 64.59 2.4
 -10 -4 6 65.29 2
 -10 4 6 65.19 2.2
 10 4 -6 67.59 2.6
 10 4 -6 65.69 1.8
 -10 4 6 65.89 2.3
 -8 -4 6 287.17 5.8
 8 -4 -6 266.07 6.2
 -8 -4 6 286.27 6.2
 8 4 -6 276.27 5.5
 8 4 -6 276.87 6.3
 -8 4 6 277.37 6.1
 -8 4 6 285.57 6.1
 -6 -4 6 13.4 0.9
 6 -4 -6 11.1 1
 6 -4 -6 13.9 0.6
 -6 4 6 16.1 1.1
 6 4 -6 13.4 1.1
 6 4 -6 15.2 0.7
 4 -4 -6 0.8 0.3
 4 -4 -6 0.5 0.5
 -4 -4 6 0.5 0.4
 -4 -4 6 0.7 0.5
 -4 -4 6 1.8 0.5
 4 4 -6 0.8 0.5
 -4 4 6 0.9 0.6
 -2 -4 6 556.24 10.7
 -2 -4 6 557.84 10.9
 2 -4 -6 573.74 10.8
 -2 4 6 563.34 11
 -2 4 6 568.24 10.3
 -2 4 6 558.14 11
 2 4 -6 572.94 11.1
 2 4 -6 563.54 10.7
 0 -4 6 441.86 8.8
 0 -4 6 433.16 8.8
 0 -4 -6 451.05 8.8
 0 4 -6 450.65 9
 0 4 -6 432.96 8.3
 0 4 6 450.95 8.9
 0 4 6 451.15 8.9
 2 -4 6 264.37 5.6
 -2 -4 -6 253.47 5.6
 -2 -4 -6 254.37 4.7
 2 -4 6 253.07 5.6
 2 4 6 261.97 5.6
 -2 4 -6 251.17 5.6
 2 4 6 262.97 5.6
 -4 -4 -6 56.29 2.1
 4 -4 6 52.69 2
 -4 -4 -6 56.59 1.4
 4 -4 6 53.39 1.9
 4 4 6 51.39 2
 -4 4 -6 58.99 2
 4 4 6 51.79 1.9
 -6 -4 -6 9.9 1.2
 -6 -4 -6 11.7 0.8
 6 -4 6 10.7 1.2
 -6 4 -6 10 1.1
 6 4 6 10.7 1.1
 6 4 6 9.4 1
 -6 4 -6 12.1 1.2
 -8 -4 -6 16 1.1
 -8 -4 -6 21.4 1.6
 8 -4 6 16.6 1.6
 8 4 6 19 1.5
 -8 4 -6 15.7 1.4
 -8 4 -6 16 1.3
 8 4 6 17.3 1.5
 -10 -4 -6 10.8 1.1
 -10 -4 -6 7.3 1.2
 10 -4 6 10.4 1.4
 10 4 6 14.2 1.5
 10 4 6 11.9 1.4
 -10 4 -6 12.4 1.4
 -10 4 -6 11.6 1.4
 -12 -4 -6 14.3 1.6
 12 -4 6 13.9 1.7
 12 4 6 12.8 1.6
 -12 4 -6 13.8 1.7
 -12 4 -6 15.5 1.6
 12 4 6 14.7 1.7
 -14 -4 -6 22.2 2.1
 14 -4 6 14.8 2
 -14 4 -6 26.5 2.3
 14 4 6 15.8 1.8
 16 -4 6 -1.8 1.2
 -16 -4 -6 1.5 1.3
 -16 4 -6 1.1 1.3
 18 -4 6 0.8 1.4
 -18 4 -6 3.5 1.5
 21 -5 -6 0 1.3
 -21 -5 6 -0.2 1.2
 21 5 -6 0.6 1.4
 -21 5 6 -0.4 1.4
 19 -5 -6 -1.2 1.2
 -19 -5 6 0.9 1.2
 19 -5 -6 1.7 1.3
 19 5 -6 2.5 1.5
 -19 5 6 1.6 1.3
 -17 -5 6 22.5 2.1
 17 -5 -6 24.2 2.2
 17 -5 -6 19.8 2
 -17 5 6 24.5 2.2
 17 5 -6 20.8 2.2
 -15 -5 6 33.4 2
 15 -5 -6 27.4 2.1
 15 5 -6 24.7 2.2
 -15 5 6 31.1 2
 -13 -5 6 -0.1 0.8
 13 -5 -6 -0.3 0.8
 -13 -5 6 1.4 0.7
 -13 5 6 1.4 0.8
 13 5 -6 0.1 0.8
 -13 5 6 -0.2 0.7
 -11 -5 6 144.69 4
 11 -5 -6 143.39 4.1
 -11 -5 6 141.89 3.6
 -11 5 6 148.49 3.9
 -11 5 6 137.89 3.9
 11 5 -6 141.69 4.3
 -9 -5 6 8.7 1
 9 -5 -6 10.6 1.1
 -9 -5 6 11.1 0.9
 -9 5 6 10.6 1
 9 5 -6 11.5 1.2
 -9 5 6 10.4 1
 9 5 -6 10.1 0.6
 7 -5 -6 152.18 3.9
 -7 -5 6 145.09 3.7
 7 -5 -6 141.89 2.9
 -7 -5 6 146.59 3.5
 7 5 -6 143.19 3
 7 5 -6 145.79 3.8
 -7 5 6 146.89 3.5
 -7 5 6 146.09 3.7
 -5 -5 6 410.96 8.3
 -5 -5 6 393.16 7.6
 -5 -5 6 406.36 8.1
 5 -5 -6 402.56 7.7
 5 -5 -6 399.86 8.4
 -5 5 6 407.06 7.9
 5 5 -6 397.06 8.2
 -5 5 6 419.56 8.3
 3 -5 -6 450.15 8.7
 3 -5 -6 444.96 9.1
 -3 -5 6 447.16 8.9
 -3 -5 6 458.75 8.6
 -3 -5 6 450.95 9
 3 5 -6 452.25 8.8
 -3 5 6 447.16 9
 -3 5 6 448.46 8.5
 1 -5 -6 48.3 1.6
 -1 -5 6 50.89 1.6
 -1 -5 6 46 1.7
 -1 5 6 47.3 1.7
 -1 5 6 50.79 1
 1 5 -6 45.1 1.8
 1 5 -6 47.1 1.4
 -1 5 6 47.7 1.8
 -1 -5 -6 75.19 2.2
 1 -5 6 65.89 2.1
 1 -5 6 66.99 2.1
 -1 5 -6 64.39 2.2
 -1 5 -6 66.19 1.4
 1 5 6 66.29 2.2
 1 5 6 66.09 2.1
 -3 -5 -6 355.96 6.7
 3 -5 6 365.86 7.7
 -3 -5 -6 351.46 7.6
 3 -5 6 366.76 7.6
 3 5 6 359.56 7.6
 3 5 6 349.17 7.5
 -3 5 -6 369.36 7.7
 5 -5 6 98.29 2.9
 -5 -5 -6 92.49 2.9
 -5 -5 -6 97.29 2.3
 5 -5 6 101.19 3.1
 5 5 6 92.89 2.9
 5 5 6 96.59 2.9
 -5 5 -6 95.99 2.9
 7 -5 6 2.7 0.9
 -7 -5 -6 2.8 0.8
 -7 -5 -6 3.2 0.6
 7 5 6 2.6 0.9
 -7 5 -6 3.9 0.9
 -7 5 -6 1.3 0.7
 7 5 6 2.7 0.8
 9 -5 6 33 2.1
 -9 -5 -6 33.3 1.7
 -9 -5 -6 37.7 2.1
 -9 5 -6 38.6 2.1
 9 5 6 35.8 2.1
 -9 5 -6 37.7 2
 9 5 6 34.8 2
 11 -5 6 15.7 1.8
 -11 -5 -6 14.9 1.7
 11 5 6 15.8 1.7
 -11 5 -6 13.5 1.6
 11 5 6 15.8 1.6
 -11 5 -6 14.8 1.5
 13 -5 6 17.2 2
 -13 -5 -6 21.9 2
 -13 5 -6 22.9 2.1
 13 5 6 24 2
 13 5 6 20 2
 -15 -5 -6 -0.4 1.1
 15 -5 6 0.3 1.2
 -15 5 -6 -0.4 1.2
 17 -5 6 -1.1 1.4
 -17 5 -6 2.1 1.5
 -22 -6 6 -1.6 1.3
 22 -6 -6 1 1.4
 22 6 -6 -0.7 1.4
 -22 6 6 -1.2 1.4
 -20 -6 6 2.5 1.4
 20 -6 -6 6.4 1.6
 20 6 -6 3.8 1.8
 -20 6 6 4.6 1.6
 -18 -6 6 4.7 1.4
 18 -6 -6 2.5 1.3
 18 -6 -6 3.2 1.2
 -18 6 6 2.9 1.2
 18 6 -6 3.3 1.5
 16 -6 -6 6.1 1.3
 -16 -6 6 8.8 1.5
 16 -6 -6 9.8 1.6
 -16 6 6 5.1 1.4
 16 6 -6 7.1 1.5
 -14 -6 6 0.6 0.8
 -14 -6 6 0.9 0.7
 14 -6 -6 -0.1 0.8
 -14 6 6 0.8 1
 14 6 -6 -0.6 1
 -14 6 6 0.9 0.8
 -12 -6 6 3.5 0.8
 -12 -6 6 4 0.9
 12 -6 -6 2.7 0.9
 -12 6 6 4.3 0.9
 12 6 -6 1.6 0.9
 -12 6 6 5.8 1.1
 -10 -6 6 26.8 1.7
 -10 -6 6 29 1.5
 10 -6 -6 29.2 1.8
 10 6 -6 31.3 1.8
 -10 6 6 27.1 1.6
 -10 6 6 28.7 1.5
 -8 -6 6 56.99 2
 8 -6 -6 57.09 1.3
 8 -6 -6 61.39 2.3
 -8 -6 6 56.69 2.2
 8 6 -6 55.49 2.3
 -8 6 6 61.19 2.1
 -8 6 6 57.09 2
 8 6 -6 57.59 1.3
 -6 -6 6 9.5 0.9
 6 -6 -6 8.5 0.6
 6 -6 -6 5.4 0.9
 -6 -6 6 9 1
 6 6 -6 7.6 0.9
 6 6 -6 7.7 0.5
 -6 6 6 8.3 0.9
 -6 6 6 10 0.9
 4 -6 -6 1.2 0.4
 4 -6 -6 0.4 0.5
 -4 -6 6 0.5 0.5
 -4 -6 6 1 0.3
 -4 -6 6 1 0.5
 -4 6 6 1 0.6
 -4 6 6 0.9 0.4
 4 6 -6 0.8 0.5
 2 -6 -6 91.39 2.7
 -2 -6 6 89.89 2.3
 -2 -6 6 89.89 2.6
 2 -6 -6 88.39 2.4
 -2 6 6 92.09 2
 -2 6 6 90.49 2.6
 2 6 -6 103.79 2.4
 2 6 -6 106.39 2.9
 0 -6 6 259.07 5.6
 0 -6 -6 271.17 5.7
 0 -6 6 262.17 5.7
 0 6 -6 250.87 5.1
 0 6 -6 267.17 5.9
 0 6 6 266.67 5.8
 0 6 6 263.47 5.8
 2 -6 6 2.1 0.7
 2 -6 6 2.6 0.7
 -2 -6 -6 2.4 0.7
 2 6 6 1.7 0.6
 -2 6 -6 2 0.8
 2 6 6 3.4 0.7
 4 -6 6 17.3 1.3
 4 -6 6 15.6 1.3
 -4 -6 -6 20 0.7
 -4 -6 -6 22 1.5
 -4 6 -6 20 1.4
 4 6 6 19.5 1.3
 4 6 6 20.4 1.5
 -6 -6 -6 51.09 1.6
 -6 -6 -6 57.49 2.3
 6 -6 6 56.39 2.2
 6 -6 6 48.5 2.2
 6 6 6 53.29 2.3
 -6 6 -6 53.79 2.2
 6 6 6 57.69 2.2
 -8 -6 -6 3.4 0.9
 8 -6 6 1.8 0.9
 8 6 6 2.1 0.8
 -8 6 -6 2.8 1
 8 6 6 1.4 0.8
 -8 6 -6 1.9 0.8
 10 -6 6 9 1.5
 -10 -6 -6 9.5 1.4
 -10 6 -6 7.2 1.3
 10 6 6 7 1.2
 -10 6 -6 9.8 1.3
 10 6 6 8.5 1.3
 -12 -6 -6 0.4 0.9
 12 -6 6 -0.2 1
 12 6 6 -1.3 0.9
 -12 6 -6 1.9 1.1
 12 6 6 -1.1 1.1
 -12 6 -6 0.3 1
 14 -6 6 5.9 1.5
 -14 -6 -6 10.7 1.7
 -14 6 -6 9.5 1.6
 14 6 6 7.8 1.7
 16 -6 6 2.8 1.5
 -16 -6 -6 4 1.4
 -16 6 -6 3.4 1.5
 18 -6 6 0.8 1.4
 -18 6 -6 -1.1 1.5
 21 -7 -6 0.4 1.4
 -21 -7 6 0.7 1.3
 21 7 -6 -1.6 1.6
 -21 7 6 0.4 1.5
 19 -7 -6 15.4 2
 -19 -7 6 20.7 2.2
 -19 7 6 15.5 2
 19 7 -6 15.8 2.3
 -17 -7 6 7 1.5
 17 -7 -6 8.2 1.7
 17 -7 -6 6.8 1.5
 17 7 -6 13.5 2
 -17 7 6 9.4 1.6
 -15 -7 6 7.6 1.3
 15 -7 -6 10.2 1.6
 -15 7 6 13 1.6
 15 7 -6 12.8 1.8
 -15 7 6 10.8 1.4
 13 -7 -6 12.5 1.6
 -13 -7 6 13.2 1.3
 -13 -7 6 15.7 1.6
 13 7 -6 12.1 1.6
 -13 7 6 10.9 1.3
 -13 7 6 11.8 1.3
 -11 -7 6 23 1.6
 11 -7 -6 27.7 2
 -11 -7 6 30.9 1.6
 11 7 -6 25.2 1.9
 -11 7 6 27.7 1.7
 -11 7 6 29.6 1.7
 9 -7 -6 4.7 1
 -9 -7 6 3.9 0.8
 -9 -7 6 2.4 0.7
 -9 7 6 2.7 0.8
 -9 7 6 4 0.8
 9 7 -6 2.8 0.9
 7 -7 -6 37.6 1.1
 -7 -7 6 38.6 1.6
 7 -7 -6 41 2
 -7 -7 6 37.8 1.8
 7 7 -6 42.5 1.9
 -7 7 6 38.4 1.6
 -7 7 6 40.6 1.7
 -5 -7 6 45.5 1.2
 -5 -7 6 48.7 1.8
 5 -7 -6 47.6 2
 -5 -7 6 48.9 1.9
 5 -7 -6 48.4 1.4
 -5 7 6 44.4 1.8
 -5 7 6 49 1.6
 5 7 -6 47 1.8
 -3 -7 6 154.18 3.4
 3 -7 -6 159.68 3.6
 -3 -7 6 161.38 3.8
 3 -7 -6 158.68 4
 3 7 -6 154.98 3.7
 -3 7 6 148.09 3.9
 -3 7 6 157.58 3.4
 3 7 -6 158.18 4.1
 1 -7 -6 115.39 3.2
 -1 -7 6 117.19 2.9
 1 -7 -6 118.39 3
 -1 -7 6 109.69 3.1
 -1 7 6 112.49 3.2
 1 7 -6 117.39 3.3
 -1 7 6 111.99 2.4
 1 7 -6 121.09 2.7
 1 -7 6 687.23 13.3
 -1 -7 -6 672.13 13.3
 1 -7 6 685.13 13.4
 -1 7 -6 675.43 12.5
 1 7 6 694.93 13.6
 -1 7 -6 696.43 13.7
 1 7 6 673.63 12.4
 1 7 6 680.73 13.3
 3 -7 6 221.68 5.2
 3 -7 6 212.58 5.2
 -3 -7 -6 216.58 5.2
 3 7 6 222.48 5.1
 3 7 6 225.48 5.4
 -3 7 -6 224.58 5.4
 5 -7 6 464.65 9.7
 -5 -7 -6 452.05 9
 5 -7 6 455.05 9.9
 -5 -7 -6 464.15 9.8
 -5 7 -6 468.65 10
 5 7 6 465.05 9.9
 5 7 6 477.45 9.7
 -7 -7 -6 62.89 2.5
 7 -7 6 58.19 2.6
 7 -7 6 56.89 2.3
 7 7 6 56.69 2.3
 7 7 6 59.89 2.6
 -7 7 -6 60.69 2.5
 9 -7 6 1.5 1
 -9 -7 -6 2 1
 -9 7 -6 2.3 1
 9 7 6 0.2 1
 -9 7 -6 2.3 1.1
 9 7 6 1.9 0.9
 -11 -7 -6 16.2 1.7
 11 -7 6 15 1.7
 -11 7 -6 16.4 1.6
 11 7 6 18.5 1.9
 11 7 6 16.5 1.6
 -11 7 -6 17.1 1.8
 -13 -7 -6 1 1.1
 13 -7 6 0.4 1.1
 -13 7 -6 2.4 1.3
 13 7 6 0.2 1.1
 -15 -7 -6 3.4 1.3
 15 -7 6 1.6 1.4
 -15 7 -6 4.8 1.5
 15 7 6 1.9 1.5
 17 -7 6 -1.8 1.3
 -17 -7 -6 -1 1.4
 -17 7 -6 1.5 1.3
 -22 -8 6 6.1 1.7
 22 -8 -6 6.8 2
 20 -8 -6 1 1.3
 -20 -8 6 -1.1 1.1
 -20 8 6 -0.8 1.4
 20 8 -6 1.1 1.7
 -18 -8 6 12 1.9
 18 -8 -6 7.7 1.6
 -18 8 6 10.7 1.8
 18 8 -6 11.6 2.1
 -16 -8 6 13.9 1.7
 16 -8 -6 12 1.8
 -16 8 6 14.8 1.9
 -16 8 6 14.1 1.6
 16 8 -6 12.4 1.8
 -14 -8 6 -0.1 0.8
 -14 -8 6 1 0.9
 14 -8 -6 -1.2 0.9
 14 8 -6 0.9 1
 -14 8 6 -0.1 0.8
 -14 8 6 0.4 1
 -12 -8 6 3.1 0.9
 -12 -8 6 1.8 0.9
 12 -8 -6 1.8 1
 12 8 -6 0.9 0.9
 -12 8 6 1 0.8
 -12 8 6 2.6 1
 -10 -8 6 25.3 1.6
 -10 -8 6 22.5 1.7
 10 -8 -6 29.3 1.9
 -10 8 6 24.4 1.6
 10 8 -6 21.7 1.8
 -10 8 6 25.6 1.6
 8 -8 -6 10.9 1.3
 -8 -8 6 11.6 1.1
 8 -8 -6 12.2 0.8
 -8 -8 6 12.7 1.2
 8 8 -6 11.4 1.2
 -8 8 6 10.6 1.1
 -8 8 6 10.6 1.2
 -6 -8 6 0.9 0.7
 -6 -8 6 0.9 0.6
 6 -8 -6 0.4 0.4
 6 -8 -6 0 0.6
 -6 8 6 0.3 0.6
 6 8 -6 0.1 0.6
 -6 8 6 0.2 0.5
 -4 -8 6 16.7 1.3
 -4 -8 6 15.8 0.8
 4 -8 -6 18.5 1.4
 4 -8 -6 16.7 0.9
 -4 8 6 18.8 1.3
 4 8 -6 17 1.2
 -4 8 6 14.5 0.9
 2 -8 -6 12.6 1.2
 -2 -8 6 13.2 0.9
 2 -8 -6 11.1 0.9
 -2 -8 6 14 1.2
 -2 8 6 13.7 0.7
 2 8 -6 12.5 0.9
 -2 8 6 15.8 1.3
 2 8 -6 12.8 1.3
 0 -8 -6 131.19 3.5
 0 -8 6 130.59 3.4
 0 -8 -6 136.79 3.6
 0 -8 6 134.79 3.5
 0 8 -6 137.69 3
 0 8 -6 135.29 3.8
 0 8 6 134.29 2.8
 0 8 6 135.09 3.7
 2 -8 6 177.48 4.3
 2 -8 6 177.28 4.4
 -2 -8 -6 169.48 4.3
 -2 8 -6 171.48 3.4
 2 8 6 177.18 4.3
 -2 8 -6 171.48 4.6
 2 8 6 175.68 4.5
 -4 -8 -6 71.19 2.5
 4 -8 6 70.29 2.4
 4 -8 6 71.79 2.6
 4 8 6 68.29 2.4
 4 8 6 67.39 2.6
 -4 8 -6 63.39 2.6
 6 -8 6 -0.6 0.7
 6 -8 6 0 0.7
 -6 -8 -6 -1 0.7
 6 8 6 -0.3 0.7
 -6 8 -6 -0.4 0.8
 6 8 6 -0.2 0.7
 -8 -8 -6 17 1.6
 8 -8 6 16.7 1.5
 8 -8 6 20 1.9
 -8 8 -6 18.6 1.7
 8 8 6 22 2
 8 8 6 20.7 1.6
 -10 -8 -6 29.6 2.2
 10 -8 6 27.8 2.4
 -10 8 -6 29.9 2.3
 10 8 6 28.1 1.9
 10 8 6 26.8 2.2
 -10 8 -6 31 2
 12 -8 6 4.1 1.5
 -12 -8 -6 6.1 1.4
 12 8 6 4.4 1.5
 -12 8 -6 7.1 1.5
 14 -8 6 1.5 1.3
 -14 -8 -6 5.8 1.6
 14 8 6 3.8 1.6
 -14 8 -6 3.1 1.3
 -16 -8 -6 3 1.4
 16 -8 6 -0.7 1.5
 16 8 6 1 1.6
 -16 8 -6 0.2 1.4
 -18 8 -6 0.4 1.5
 -21 -9 6 1.8 1.5
 21 -9 -6 -0.2 1.3
 21 9 -6 3.9 2
 -21 9 6 -1.4 1.2
 19 -9 -6 0.9 1.4
 -19 -9 6 0.4 1.3
 19 9 -6 0.2 1.4
 -19 9 6 1.6 1.4
 -17 -9 6 -1 1
 17 -9 -6 -1 1.2
 17 9 -6 1 1.4
 -17 9 6 0.1 1.2
 -17 9 6 1.8 1.1
 -15 -9 6 -0.2 1
 15 -9 -6 0.3 1.2
 -15 -9 6 -0.3 0.9
 15 9 -6 0.9 1.1
 -15 9 6 0.7 1
 -15 9 6 0.5 0.9
 -13 -9 6 0 0.8
 -13 -9 6 0.3 0.8
 13 -9 -6 1 1.1
 13 9 -6 1.1 1
 -13 9 6 0.2 0.9
 -13 9 6 0.4 0.9
 -11 -9 6 66.69 2.5
 11 -9 -6 65.69 2.9
 -11 -9 6 63.39 2.6
 -11 9 6 64.09 2.5
 -11 9 6 67.79 2.7
 11 9 -6 65.59 3
 -9 -9 6 -0.5 0.7
 9 -9 -6 -0.9 0.7
 -9 -9 6 -1.2 0.6
 -9 9 6 0.1 0.6
 9 9 -6 0.5 0.8
 -9 9 6 0.2 0.7
 -7 -9 6 125.09 3.6
 7 -9 -6 124.79 3.7
 7 -9 -6 121.19 2.8
 -7 -9 6 119.49 3.4
 7 9 -6 116.59 3.6
 -7 9 6 120.09 3.3
 -7 9 6 116.79 3.4
 -5 -9 6 37.9 1.8
 -5 -9 6 40.2 1.8
 5 -9 -6 39.7 1.9
 5 -9 -6 41 1.5
 -5 9 6 43.3 1.9
 -5 9 6 40.2 1.6
 5 9 -6 37.1 1.8
 -3 -9 6 0.8 0.6
 -3 -9 6 1.4 0.5
 3 -9 -6 1.2 0.5
 3 -9 -6 0.7 0.7
 -3 9 6 0.1 0.4
 -3 9 6 1.2 0.7
 3 9 -6 -0.2 0.6
 3 9 -6 0.6 0.5
 -1 -9 6 2.7 0.8
 1 -9 -6 2.9 0.8
 1 -9 -6 1.8 0.6
 -1 -9 6 2.8 0.6
 -1 9 6 1.9 0.4
 -1 9 6 1.8 0.8
 1 9 -6 2.5 0.8
 1 9 -6 2.3 0.5
 -1 -9 -6 15 1.2
 1 -9 6 18.1 1.3
 1 -9 6 20.8 1.3
 -1 9 -6 20.3 0.9
 -1 9 -6 15.1 1.4
 1 9 6 21.8 1.5
 3 -9 6 -0.5 0.6
 -3 -9 -6 -0.3 0.7
 3 -9 6 -0.8 0.6
 3 9 6 -0.8 0.7
 3 9 6 0.9 0.6
 -3 9 -6 0 0.8
 -5 -9 -6 0.6 0.7
 5 -9 6 1.5 0.9
 5 -9 6 0.9 0.8
 5 9 6 0.8 0.7
 5 9 6 1.5 0.9
 -5 9 -6 0.8 0.8
 -7 -9 -6 6.1 1.1
 7 -9 6 5.7 1.1
 7 -9 6 5.8 1.2
 7 9 6 5.3 1
 -7 9 -6 5.7 1.2
 7 9 6 9.4 1.5
 -9 -9 -6 39.3 2.3
 9 -9 6 40 2.6
 9 -9 6 41.2 2.1
 9 9 6 39.1 2.1
 -9 9 -6 41.5 2.4
 9 9 6 43.8 2.7
 -11 -9 -6 -0.9 1.1
 11 -9 6 0.6 1
 -11 9 -6 0.9 1.2
 11 9 6 0.7 1.1
 -13 -9 -6 0.7 1.2
 13 -9 6 0.7 1.3
 13 9 6 -0.7 1.1
 -13 9 -6 2.5 1.4
 15 -9 6 -1.4 1.1
 -15 -9 -6 -1.4 1.2
 15 9 6 1.5 1.6
 -15 9 -6 1.2 1.5
 -17 -9 -6 0.2 1.5
 17 9 6 -0.5 1.7
 -17 9 -6 1.5 1.5
 20 -10 -6 -1 1.3
 -20 -10 6 -1.9 1.4
 -20 10 6 0.4 1.3
 20 10 -6 0.4 1.4
 -18 -10 6 0.3 1.3
 18 -10 -6 1.2 1.4
 -18 10 6 0.4 1.3
 18 10 -6 0.6 1.5
 -16 -10 6 0.9 1.2
 16 -10 -6 0.2 1.2
 -16 -10 6 0.7 1.6
 16 10 -6 1.9 1.4
 -16 10 6 0.9 1
 -16 10 6 0.4 1.1
 14 -10 -6 0.2 1.1
 -14 -10 6 -0.2 0.9
 -14 -10 6 1.3 1
 -14 10 6 0.2 1
 14 10 -6 0.5 1.1
 -14 10 6 -0.2 0.9
 12 -10 -6 4.6 1.3
 -12 -10 6 3.5 1
 -12 -10 6 3.5 1
 12 10 -6 3.6 1.1
 -12 10 6 2.5 1
 -12 10 6 2.5 1
 -10 -10 6 6.3 1.2
 10 -10 -6 5.3 1.2
 -10 -10 6 6.6 1.1
 10 10 -6 7.1 1.3
 -10 10 6 6.7 1.1
 -10 10 6 7.7 1.1
 8 -10 -6 -0.5 0.8
 -8 -10 6 0 0.7
 -8 -10 6 0.2 0.8
 8 10 -6 0 0.8
 -8 10 6 0.6 0.8
 -8 10 6 -0.2 0.6
 -6 -10 6 19.8 1.5
 6 -10 -6 22.1 1.1
 6 -10 -6 19.9 1.6
 -6 -10 6 22.8 1.5
 -6 10 6 23.9 1.6
 -6 10 6 23.7 1.3
 6 10 -6 20.9 1.6
 -4 -10 6 45.8 2
 4 -10 -6 45.9 2.1
 4 -10 -6 47.2 1.7
 -4 10 6 46.7 1.7
 -4 10 6 44.4 2
 4 10 -6 42.5 1.9
 4 10 -6 43.2 2.2
 2 -10 -6 27.6 1.6
 2 -10 -6 27.2 1.4
 -2 -10 6 25 1.5
 -2 -10 6 28.4 1.3
 2 10 -6 27.7 1.4
 -2 10 6 25.7 1.6
 -2 10 6 29.6 1.2
 2 10 -6 26.6 1.7
 0 -10 6 12.2 1.2
 0 -10 -6 12.6 1.2
 0 -10 -6 13.6 1.3
 0 -10 6 11.1 1
 0 10 6 12.9 1.3
 0 10 -6 11.3 0.9
 0 10 -6 13.1 1.4
 2 -10 6 29 1.7
 2 -10 6 32.1 1.8
 -2 -10 -6 30.7 1.7
 2 10 6 31.7 1.8
 -2 10 -6 32.3 1.9
 -4 -10 -6 68.59 2.7
 4 -10 6 65.39 2.5
 4 -10 6 71.49 2.7
 4 10 6 71.99 2.8
 -4 10 -6 72.39 2.9
 4 10 6 67.29 2.4
 6 -10 6 53.19 2.3
 6 -10 6 56.59 2.6
 -6 -10 -6 54.19 2.5
 6 10 6 53.99 2.2
 -6 10 -6 50.99 2.6
 6 10 6 55.79 2.8
 8 -10 6 61.39 2.6
 -8 -10 -6 56.69 2.7
 8 -10 6 54.19 2.7
 8 10 6 55.19 2.8
 8 10 6 57.49 3.6
 -8 10 -6 52.49 2.7
 10 -10 6 -0.7 1
 -10 -10 -6 0.1 1
 10 -10 6 1.3 1
 10 10 6 -0.9 1.2
 -10 10 -6 0.4 1.2
 12 -10 6 -0.1 1.2
 -12 -10 -6 0.5 1.1
 -12 10 -6 0 1.1
 12 10 6 3.5 1.5
 14 -10 6 2.7 1.6
 -14 -10 -6 -0.6 1.3
 -14 10 -6 3.3 1.6
 14 10 6 1.2 1.6
 -16 -10 -6 1.6 1.5
 16 -10 6 -2.8 1.4
 -16 10 -6 1 1.6
 16 10 6 -2.3 1.5
 -19 -11 6 2.9 1.5
 19 -11 -6 3.9 1.7
 -19 11 6 2.1 1.5
 19 11 -6 3.6 1.7
 17 -11 -6 7 1.7
 -17 -11 6 7.8 1.5
 17 11 -6 6 1.8
 -17 11 6 6.2 1.6
 15 -11 -6 0.9 1.1
 -15 -11 6 0.2 1
 -15 -11 6 0.3 1
 -15 11 6 0.5 1
 15 11 -6 -0.2 1.1
 -15 11 6 -1 0.9
 -13 -11 6 13.9 1.6
 13 -11 -6 14.7 1.8
 -13 -11 6 16.3 1.7
 -13 11 6 19.8 1.9
 13 11 -6 14.2 1.8
 -13 11 6 13.5 1.5
 -11 -11 6 9.9 1.3
 -11 -11 6 5.5 1.1
 11 -11 -6 7.5 1.4
 -11 11 6 5.9 1.2
 -11 11 6 4.4 1
 11 11 -6 8.1 1.4
 9 -11 -6 23.2 1.9
 -9 -11 6 23.6 1.8
 -9 -11 6 20.8 1.7
 -9 11 6 18 1.5
 -9 11 6 18.5 1.5
 9 11 -6 18.7 1.7
 -7 -11 6 0.8 0.7
 -7 -11 6 1 0.8
 7 -11 -6 1.6 0.6
 7 -11 -6 1.6 0.9
 7 11 -6 0.1 0.7
 -7 11 6 0.9 0.7
 -7 11 6 1.4 0.8
 5 -11 -6 -0.4 0.5
 5 -11 -6 0 0.8
 -5 -11 6 -0.1 0.7
 -5 11 6 0.1 0.7
 -5 11 6 0 0.6
 5 11 -6 0.1 0.9
 5 11 -6 0 0.7
 3 -11 -6 18.1 1.5
 3 -11 -6 13.3 1.1
 -3 -11 6 18.1 1.5
 3 11 -6 15.4 1.3
 -3 11 6 13.7 1.3
 -3 11 6 15.7 1.1
 3 11 -6 14.5 1.5
 -1 -11 6 14.8 1.1
 -1 -11 6 13.8 1.3
 1 -11 -6 11.4 1.2
 1 -11 -6 14.5 1.4
 1 11 -6 12.3 1.5
 -1 11 6 9.8 1.2
 1 11 -6 13.6 1
 -1 -11 -6 2.3 0.8
 -1 -11 -6 2.8 0.9
 1 -11 6 2.8 0.9
 1 -11 6 2.8 0.8
 -1 11 -6 1.5 0.9
 1 11 6 2.2 0.9
 3 -11 6 1.2 0.8
 3 -11 6 1.8 0.8
 -3 -11 -6 1.4 0.8
 3 11 6 3.6 1.1
 -3 11 -6 1.6 0.9
 5 -11 6 56.69 2.4
 -5 -11 -6 53.19 2.4
 5 -11 6 52.19 2.4
 -5 11 -6 48.6 2.6
 5 11 6 53.59 2.2
 5 11 6 52.79 2.7
 7 -11 6 7.5 1.2
 -7 -11 -6 7.2 1.3
 7 -11 6 9 1.5
 -7 11 -6 2.5 1.1
 7 11 6 8 1.5
 9 -11 6 31.4 2.1
 -9 -11 -6 24.6 2.1
 9 -11 6 27.3 2.4
 9 11 6 24.3 2.2
 -9 11 -6 21.8 2.1
 -11 -11 -6 1.6 1.3
 11 -11 6 1.7 1.4
 -11 11 -6 2.4 1.3
 11 11 6 2.7 1.5
 13 -11 6 1.4 1.4
 -13 -11 -6 1.4 1.3
 13 11 6 0.7 1.6
 -13 11 -6 1.8 1.3
 15 -11 6 0 1.5
 -15 -11 -6 0.2 1.3
 15 11 6 1.1 1.7
 -15 11 -6 -1.1 1.2
 -20 -12 6 3.1 1.6
 18 -12 -6 0.8 1.3
 -18 -12 6 3.8 1.6
 18 12 -6 0.1 1.5
 -18 12 6 1.2 1.3
 -16 -12 6 0.7 1.1
 -16 -12 6 0.4 1.1
 16 -12 -6 -0.3 1.3
 -16 12 6 -0.5 1
 16 12 -6 0.1 1.4
 -14 -12 6 2.3 1.1
 -14 -12 6 0 1.1
 14 -12 -6 1.6 1.2
 -14 12 6 1.8 1.2
 -14 12 6 0.5 1
 14 12 -6 0.4 1.1
 12 -12 -6 -1 1
 -12 -12 6 0.9 1
 -12 -12 6 -1 1
 -12 12 6 0.3 0.9
 12 12 -6 -0.4 1.1
 -12 12 6 -0.2 0.9
 10 -12 -6 10.5 1.5
 -10 -12 6 12 1.5
 -10 -12 6 13.4 1.5
 -10 12 6 9.8 1.3
 10 12 -6 17.5 1.9
 -10 12 6 13.1 1.5
 -8 -12 6 7.9 1.3
 -8 -12 6 6.8 1.2
 8 -12 -6 6.9 1.3
 -8 12 6 7.8 1.1
 -8 12 6 8.8 1.2
 8 12 -6 9.4 1.4
 -6 -12 6 91.99 3.1
 6 -12 -6 88.99 2.6
 6 -12 -6 91.09 3.3
 6 12 -6 88.49 3.2
 -6 12 6 88.19 2.8
 -6 12 6 90.59 3.1
 6 12 -6 88.29 3.4
 4 -12 -6 11.2 1.1
 -4 -12 6 10 1.3
 4 -12 -6 7.2 1.2
 4 12 -6 11.2 1.2
 -4 12 6 8.2 1
 4 12 -6 10.5 1.4
 -4 12 6 7.9 1.1
 -2 -12 6 0.3 0.8
 2 -12 -6 -0.2 0.6
 2 -12 -6 -0.6 0.8
 2 12 -6 0 0.6
 2 12 -6 0.5 0.9
 -2 12 6 1 0.8
 0 -12 -6 33.1 1.9
 0 -12 6 33.3 1.7
 0 -12 -6 32.6 1.8
 0 -12 6 33.5 1.9
 0 12 6 32.4 2
 0 12 -6 29.5 2
 -2 -12 -6 24.1 1.7
 2 -12 6 27.7 1.8
 2 -12 6 23.5 1.7
 -2 -12 -6 23.9 1.7
 2 12 6 29.4 2.1
 -2 12 -6 23.5 1.9
 4 -12 6 21.3 1.7
 -4 -12 -6 22 1.8
 4 -12 6 22.1 1.7
 -4 -12 -6 20.9 1.6
 4 12 6 23.7 2
 -4 12 -6 22.2 2
 6 -12 6 0.9 0.9
 -6 -12 -6 -0.4 0.8
 6 -12 6 0.1 0.9
 6 12 6 -1 0.9
 -6 12 -6 -0.4 0.9
 -8 -12 -6 76.09 3.3
 8 -12 6 67.49 3.3
 8 -12 6 65.59 2.8
 -8 12 -6 72.09 3.3
 8 12 6 71.59 3.4
 10 -12 6 1.5 1.2
 -10 -12 -6 -0.6 1
 10 -12 6 -0.5 1.6
 10 12 6 -0.8 1.3
 -10 12 -6 1.1 1.3
 -12 -12 -6 13.4 2
 12 -12 6 10.1 1.8
 -12 12 -6 9.5 1.9
 12 12 6 10.7 1.9
 -14 -12 -6 0.1 1.2
 14 -12 6 1.6 1.5
 14 12 6 0.8 1.6
 -14 12 -6 0.4 1.4
 -16 -12 -6 -0.8 1.2
 16 12 6 -2.7 1.6
 -19 -13 6 1.7 1.5
 -19 13 6 -3.1 1.2
 -17 -13 6 0 1.3
 -17 -13 6 1.9 2
 17 -13 -6 1.3 1.4
 17 13 -6 -0.9 1.5
 -17 13 6 1.6 1.4
 -15 -13 6 1.3 1.2
 -15 -13 6 -0.2 1
 15 -13 -6 3 1.4
 -15 13 6 0.7 1.2
 15 13 -6 -0.9 1.3
 -13 -13 6 16.1 1.9
 -13 -13 6 16.3 1.8
 13 -13 -6 15.1 2.1
 -13 13 6 16.9 1.9
 13 13 -6 24.2 2.5
 -13 13 6 17.5 1.7
 -11 -13 6 1.5 1
 -11 -13 6 2.4 1.1
 11 -13 -6 1.3 1.2
 -11 13 6 1.2 1
 -11 13 6 2.2 1
 11 13 -6 -0.4 1.1
 -9 -13 6 40.7 2.3
 9 -13 -6 41.7 2.4
 -9 -13 6 37.2 2.2
 9 13 -6 33.7 2.5
 -9 13 6 38.2 2.2
 -9 13 6 36.6 2.1
 7 -13 -6 61.49 2.9
 -7 -13 6 54.79 2.6
 -7 13 6 58.39 2.4
 7 13 -6 51.99 2.9
 -7 13 6 58.59 2.6
 7 13 -6 56.59 2.7
 -5 -13 6 137.29 4
 5 -13 -6 132.69 4.1
 5 -13 -6 126.29 3.5
 5 13 -6 138.39 4
 5 13 -6 134.79 4.4
 -5 13 6 117.59 3.8
 -5 13 6 128.59 3.6
 -3 -13 6 151.58 4.4
 3 -13 -6 155.58 4.4
 3 -13 -6 151.28 4
 3 13 -6 142.29 4
 3 13 -6 150.18 4.6
 -3 13 6 147.89 4.4
 -1 -13 6 111.89 3.6
 1 -13 -6 114.19 3.5
 1 -13 -6 111.69 3.6
 -1 13 6 118.69 3.8
 1 13 -6 120.89 4
 -1 -13 -6 1.2 0.9
 1 -13 6 1.2 0.9
 -1 -13 -6 1.6 0.9
 1 -13 6 1.3 0.8
 -1 13 -6 0.4 1
 1 13 6 1.4 0.9
 3 -13 6 63.09 2.6
 -3 -13 -6 61.69 2.6
 -3 -13 -6 62.89 2.8
 3 -13 6 64.99 2.6
 -3 13 -6 66.49 3.1
 3 13 6 61.29 2.8
 5 -13 6 1.4 0.9
 5 -13 6 3.1 1.1
 -5 -13 -6 3.1 1.1
 -5 13 -6 3.1 1.2
 5 13 6 2.3 1.1
 -7 -13 -6 60.49 2.8
 7 -13 6 53.69 2.6
 7 -13 6 51.99 2.7
 7 13 6 48.2 3
 -7 13 -6 51.79 2.8
 -9 -13 -6 2.3 1.2
 9 -13 6 2.3 1.1
 9 -13 6 3.1 1.3
 9 13 6 3.1 1.3
 -9 13 -6 3 1.4
 11 -13 6 3.6 1.6
 -11 -13 -6 4.6 1.5
 11 13 6 5.2 1.7
 -11 13 -6 1.8 1.5
 13 -13 6 1.1 1.5
 -13 -13 -6 -0.1 1.2
 13 13 6 1.8 1.7
 -13 13 -6 1.4 1.4
 -15 -13 -6 -0.6 1.4
 15 13 6 -1 1.7
 -18 -14 6 1.4 1.4
 18 -14 -6 1.1 1.5
 -18 14 6 0.2 1.3
 18 14 -6 -1.1 1.6
 -16 -14 6 1.4 1.2
 16 -14 -6 2.6 1.6
 -16 -14 6 4 1.5
 16 14 -6 2.5 1.6
 -16 14 6 2.5 1.3
 -14 -14 6 2.9 1.3
 -14 -14 6 3.6 1.4
 14 -14 -6 5 1.6
 -14 14 6 4.2 1.5
 14 14 -6 4.3 1.6
 12 -14 -6 21.5 2.3
 -12 -14 6 22.8 2
 -12 -14 6 20.1 2.1
 -12 14 6 20.6 1.9
 12 14 -6 16.7 2.1
 -12 14 6 20.8 2
 -10 -14 6 6.7 1.3
 -10 -14 6 8.3 1.4
 10 -14 -6 4.8 1.5
 -10 14 6 5.5 1.2
 10 14 -6 7.6 1.5
 -10 14 6 7.1 1.3
 8 -14 -6 3.2 1.3
 -8 -14 6 4.8 1.2
 8 14 -6 4.3 1.3
 -8 14 6 2.2 1
 -8 14 6 3.2 1
 8 14 -6 5.9 1.4
 -6 -14 6 31.5 2
 6 -14 -6 29.5 2.3
 6 -14 -6 25.3 2.2
 -6 14 6 28.8 1.8
 -6 14 6 33.1 2.1
 6 14 -6 30.9 2.1
 6 14 -6 29.3 2.4
 4 -14 -6 1.2 0.8
 -4 -14 6 1.7 1
 4 -14 -6 1.1 1
 4 14 -6 1.4 1
 -4 14 6 2.2 1
 4 14 -6 0.3 1.1
 2 -14 -6 154.48 4.5
 2 -14 -6 152.38 4.2
 -2 -14 6 155.88 4.5
 -2 14 6 161.28 4.6
 2 14 -6 141.19 4.4
 2 14 -6 156.98 4.9
 0 -14 -6 6.2 1.1
 0 -14 6 6.6 1.3
 0 -14 -6 4.8 1.1
 0 14 -6 2.3 1.1
 0 14 6 6.8 1.3
 -2 -14 -6 21.4 1.8
 2 -14 6 27.1 2
 2 -14 6 23.2 1.8
 -2 -14 -6 24.9 1.9
 -2 14 -6 18.7 1.9
 2 14 6 17.3 1.8
 4 -14 6 33.8 2.2
 4 -14 6 33.3 2.2
 -4 -14 -6 32 2.1
 -4 14 -6 30.1 2.4
 4 14 6 36.1 2.6
 6 -14 6 2.6 1
 -6 -14 -6 1.1 1.2
 6 -14 6 2.2 1.2
 -6 14 -6 1.1 1.1
 6 14 6 1.9 1.2
 8 -14 6 2.6 1.3
 -8 -14 -6 1.8 1.1
 8 -14 6 2.3 1.2
 8 14 6 0.3 1.2
 -8 14 -6 0.7 1.1
 10 -14 6 0.5 1.2
 -10 -14 -6 1.2 1.2
 -10 14 -6 1 1.4
 10 14 6 1.4 1.4
 -12 -14 -6 0.5 1.3
 12 -14 6 0.9 1.3
 12 14 6 0.8 1.5
 -12 14 -6 0.4 1.4
 14 -14 6 3.6 1.8
 -14 -14 -6 9.9 2
 -14 14 -6 7.1 1.9
 14 14 6 8.6 2.2
 17 -15 -6 3.8 1.8
 -17 -15 6 3.2 1.5
 -17 -15 6 4 1.6
 -17 15 6 4.2 1.5
 17 15 -6 4.5 1.9
 -15 -15 6 0 1.3
 -15 -15 6 0.4 1.3
 15 -15 -6 -1.2 1.4
 15 15 -6 -1.9 1.4
 -15 15 6 -1.2 1.2
 -13 -15 6 1.5 1.3
 13 -15 -6 2.5 1.6
 -13 -15 6 4.5 1.4
 13 15 -6 3.1 1.6
 -13 15 6 3.6 1.2
 -11 -15 6 1 1.2
 11 -15 -6 1.1 1.4
 -11 -15 6 0.3 1.1
 -11 15 6 -0.1 1
 -11 15 6 1.7 1
 11 15 -6 -0.4 1
 -9 -15 6 27.5 2.1
 9 -15 -6 20.9 2.1
 -9 15 6 28.2 2.1
 -9 15 6 21.3 1.9
 9 15 -6 26.2 2.4
 9 15 -6 20.7 2.2
 -7 -15 6 96.59 3.6
 7 -15 -6 94.89 3.8
 7 15 -6 93.79 3.9
 -7 15 6 105.29 3.7
 7 15 -6 93.79 3.7
 -7 15 6 93.09 3.5
 -5 -15 6 3.2 1.1
 5 -15 -6 3.6 1.2
 5 -15 -6 1.9 0.9
 5 15 -6 1.3 1.1
 -5 15 6 2.3 1
 5 15 -6 2 1
 3 -15 -6 25.4 2
 -3 -15 6 28.3 2.1
 3 -15 -6 23.6 1.8
 3 15 -6 25.5 2.2
 -3 15 6 25 2
 3 15 -6 22.6 1.8
 1 -15 -6 5.8 1.2
 1 -15 -6 6.2 1.1
 -1 -15 6 7.8 1.4
 -1 15 6 4.5 1.2
 1 15 -6 6.5 1.4
 -1 -15 -6 12 1.5
 1 -15 6 12 1.5
 1 15 6 12.5 1.7
 -1 15 -6 13.2 1.8
 -3 -15 -6 1.7 1
 3 -15 6 3.6 1.1
 3 -15 6 4.5 1.2
 3 15 6 3.3 1.2
 -3 15 -6 5.3 1.3
 5 -15 6 12.9 1.7
 -5 -15 -6 12.8 1.7
 5 -15 6 13.1 1.6
 -5 15 -6 15.8 2
 5 15 6 9 1.6
 -7 -15 -6 3.4 1.3
 7 -15 6 3.6 1.3
 7 -15 6 4.8 1.4
 7 15 6 4.4 1.5
 -7 15 -6 4 1.5
 -9 -15 -6 0.7 1.3
 9 -15 6 3.3 1.5
 9 15 6 2.1 1.5
 -9 15 -6 3.2 1.5
 -11 -15 -6 5.1 1.6
 11 -15 6 3.5 1.6
 11 15 6 2.9 1.7
 -11 15 -6 2.2 1.5
 13 -15 6 7.9 2
 -13 -15 -6 5.5 1.6
 -13 15 -6 7.3 1.9
 13 15 6 4.1 1.8
 -16 -16 6 0.3 1.2
 16 -16 -6 -0.3 1.5
 -16 -16 6 1.1 1.2
 16 16 -6 -1.9 1.5
 -16 16 6 0.4 1.3
 -14 -16 6 -0.7 1.3
 -14 -16 6 1.4 1.3
 14 -16 -6 0.5 1.5
 -14 16 6 2.1 1.4
 14 16 -6 -0.6 1.3
 -12 -16 6 4.8 1.5
 12 -16 -6 3.3 1.4
 -12 -16 6 5.4 1.5
 12 16 -6 6 1.6
 -12 16 6 7 1.5
 10 -16 -6 1.8 1.3
 -10 -16 6 1.4 1.1
 -10 16 6 2.3 1.1
 10 16 -6 1.9 1.3
 -10 16 6 1.2 1.1
 10 16 -6 1.7 1.3
 8 -16 -6 15.9 2
 -8 -16 6 12.5 1.7
 8 16 -6 12.8 1.7
 -8 16 6 14.2 1.6
 8 16 -6 13.7 1.9
 -6 -16 6 4.5 1.4
 6 -16 -6 4.1 1.3
 6 16 -6 5.8 1.6
 -6 16 6 5.2 1.2
 6 16 -6 4.6 1.3
 -4 -16 6 2.5 1.1
 4 -16 -6 2.6 1.1
 4 -16 -6 2.6 0.9
 4 16 -6 1.9 1.2
 4 16 -6 -0.3 0.9
 -4 16 6 2 1
 -2 -16 6 58.49 2.8
 2 -16 -6 50.19 2.4
 2 -16 -6 50.19 2.7
 -2 16 6 59.09 2.8
 2 16 -6 57.09 3.1
 0 -16 -6 5.2 1.2
 0 -16 6 4 1.1
 0 16 -6 4.4 1.3
 0 16 6 5.7 1.4
 2 -16 6 7.4 1.4
 -2 -16 -6 5.1 1.2
 -2 16 -6 5.8 1.6
 2 16 6 3 1.2
 -4 -16 -6 -0.4 0.9
 4 -16 6 -0.5 1
 4 -16 6 1.1 1.1
 -4 16 -6 -1.5 1
 4 16 6 1.6 1.2
 -6 -16 -6 5.7 1.4
 6 -16 6 6.5 1.5
 6 -16 6 4.7 1.3
 -6 16 -6 5.2 1.5
 6 16 6 3 1.3
 -8 -16 -6 1.3 1.2
 8 -16 6 1.8 1.3
 8 -16 6 2.8 1.4
 8 16 6 1.3 1.4
 -8 16 -6 2.1 1.3
 -10 -16 -6 2.7 1.5
 10 -16 6 1.3 1.4
 -10 16 -6 3 1.5
 10 16 6 1.5 1.6
 -12 -16 -6 2 1.4
 12 -16 6 2 1.6
 -12 16 -6 -1.9 1.2
 12 16 6 -0.7 1.5
 -15 -17 6 0.3 1.5
 -15 -17 6 4.8 1.7
 15 -17 -6 5.6 1.9
 15 17 -6 2 1.7
 -15 17 6 2.9 1.6
 13 -17 -6 1.5 1.6
 -13 -17 6 3.4 1.5
 13 17 -6 0.9 1.4
 -13 17 6 0.7 1.3
 11 -17 -6 4.8 1.6
 -11 -17 6 9.4 1.6
 -11 17 6 8.8 1.6
 11 17 -6 8.3 1.9
 11 17 -6 5.6 1.6
 9 -17 -6 -1.1 1.2
 -9 -17 6 1.6 1.3
 9 17 -6 -2.1 1.1
 -9 17 6 2 1.1
 9 17 -6 0.4 1.3
 7 -17 -6 8.6 1.6
 -7 -17 6 13.6 1.8
 -7 17 6 11.2 1.6
 7 17 -6 13.1 1.8
 7 17 -6 14.4 2.1
 -5 -17 6 -0.8 1.1
 5 -17 -6 0.8 1.1
 5 17 -6 1.8 1.2
 5 17 -6 -0.7 1
 -5 17 6 -0.4 1
 3 -17 -6 39.1 2.2
 -3 -17 6 38.5 2.6
 3 -17 -6 43.9 2.6
 -3 17 6 39.2 2.6
 3 17 -6 43.7 2.9
 1 -17 -6 3 1.1
 -1 -17 6 0.7 1
 -1 17 6 2.8 1.1
 1 17 -6 2.9 1.3
 1 -17 6 0.7 1.2
 -1 -17 -6 0 0.9
 -1 17 -6 -1.1 1
 1 17 6 0.6 1
 3 -17 6 2.4 1.3
 -3 -17 -6 6.8 1.4
 -3 17 -6 3.2 1.4
 3 17 6 1.7 1.2
 -5 -17 -6 0.9 1.1
 5 -17 6 0.5 1.2
 -5 17 -6 2.4 1.5
 5 17 6 3.3 1.3
 7 -17 6 1.5 1.2
 7 -17 6 -0.9 1.3
 -7 -17 -6 2.5 1.4
 -7 17 -6 0.9 1.4
 7 17 6 2.7 1.3
 -9 -17 -6 13.6 2
 9 -17 6 15.4 2.2
 -9 17 -6 14.3 2.2
 9 17 6 14.6 2.2
 -11 -17 -6 0.8 1.3
 11 -17 6 1 1.5
 11 17 6 1.1 1.5
 -11 17 -6 1.5 1.7
 -14 -18 6 0.7 1.5
 14 -18 -6 0.7 1.6
 -14 18 6 0.3 1.4
 14 18 -6 -0.9 1.4
 12 -18 -6 4.8 1.8
 -12 -18 6 0.1 1.4
 12 18 -6 2.8 1.4
 12 18 -6 0.4 1.5
 10 -18 -6 0.9 1.5
 -10 -18 6 3 1.3
 10 18 -6 0.2 1.2
 10 18 -6 2.6 1.6
 -8 -18 6 0.3 1.3
 8 -18 -6 1.3 1.3
 -8 18 6 1.5 1.2
 8 18 -6 2.6 1.5
 8 18 -6 0.3 1.2
 -6 -18 6 0.5 1.3
 6 -18 -6 0.2 1.3
 6 18 -6 -0.6 1.1
 -6 18 6 0 1.1
 6 18 -6 -1.2 1.2
 4 -18 -6 9.9 1.5
 -4 -18 6 14.1 1.9
 4 -18 -6 14.6 1.8
 4 18 -6 12.1 1.9
 -4 18 6 14.3 1.8
 2 -18 -6 0.3 1
 -2 -18 6 2 1.1
 2 18 -6 0.5 1.2
 -2 18 6 0.8 1.2
 0 -18 6 3.2 1.3
 0 -18 -6 4.5 1.4
 0 18 -6 1.4 1.4
 0 18 6 4.4 1.4
 -2 -18 -6 1.3 1.2
 2 -18 6 0.1 1.2
 -2 18 -6 0.6 1.3
 2 18 6 -0.8 1.2
 -4 -18 -6 1 1.1
 4 -18 6 1.1 1.2
 4 18 6 0.4 1.2
 -4 18 -6 1.6 1.4
 -6 -18 -6 -0.8 1.2
 6 -18 6 -0.5 1.1
 6 18 6 0.5 1.3
 -6 18 -6 0 1.4
 -8 -18 -6 1 1.4
 8 -18 6 0 1.3
 -8 18 -6 0.3 1.4
 8 18 6 -1.4 1.2
 10 -18 6 6.3 1.8
 -10 -18 -6 8.7 2.1
 -10 18 -6 5.8 2.1
 10 18 6 7.3 2.8
 -13 -19 6 3.1 1.6
 13 -19 -6 5.6 1.9
 13 19 -6 0.7 1.5
 13 19 -6 1.9 1.6
 -11 -19 6 2.1 1.4
 11 -19 -6 0.6 1.5
 11 19 -6 3.1 1.6
 11 19 -6 1.9 1.7
 -9 -19 6 2.1 1.4
 9 -19 -6 1 1.5
 9 19 -6 3.1 1.6
 9 19 -6 0 1.4
 -7 -19 6 -0.1 1.2
 7 -19 -6 -0.5 1.2
 7 19 -6 1.1 1.3
 7 19 -6 0.3 1.4
 -7 19 6 -0.5 1.1
 -5 -19 6 2.8 1.4
 5 -19 -6 2.7 1.4
 5 19 -6 1.5 1.5
 -5 19 6 2.8 1.3
 -3 -19 6 3 1.3
 3 -19 -6 2.5 1.2
 -3 19 6 1 1.2
 3 19 -6 0.8 1.4
 -1 -19 6 26.9 2.4
 1 -19 -6 26 2.2
 1 19 -6 27 2.5
 -1 19 6 28.3 2.5
 -1 -19 -6 4.2 1.4
 1 -19 6 3.1 1.4
 1 19 6 1.2 1.3
 -1 19 -6 6.7 1.6
 -3 -19 -6 0.9 1.3
 3 -19 6 1.9 1.3
 3 19 6 0.5 1.3
 -3 19 -6 0.6 1.4
 5 -19 6 -1.1 1.2
 -5 -19 -6 1.6 1.4
 -5 19 -6 -1.3 1.1
 5 19 6 -0.7 1.3
 -7 -19 -6 0.1 1.3
 7 19 6 1.8 1.6
 -7 19 -6 -2.6 1.3
 9 -19 6 -0.3 1.5
 12 -20 -6 -1.1 1.5
 12 20 -6 -0.5 1.6
 10 -20 -6 -4.1 1.2
 -10 -20 6 1 1.4
 10 20 -6 0.5 1.6
 10 20 -6 -2.7 1.4
 -8 -20 6 -1.6 1.3
 8 -20 -6 1.1 1.5
 8 20 -6 -0.9 1.4
 8 20 -6 0.4 2
 -6 -20 6 1.2 1.2
 6 20 -6 0 1.4
 -6 20 6 1.1 1.2
 -4 -20 6 2.2 1.4
 4 20 -6 3.1 1.5
 -4 20 6 0.4 1.2
 -2 -20 6 5.9 1.5
 2 -20 -6 5.4 1.4
 -2 20 6 6.5 1.5
 2 20 -6 2.9 1.6
 0 -20 6 2.2 1.3
 0 -20 -6 2.5 1.3
 0 20 -6 5.3 1.7
 0 20 6 0.5 1.3
 2 -20 6 1.4 1.2
 -2 -20 -6 0.5 1.2
 -2 20 -6 3.4 1.5
 2 20 6 1.9 1.3
 -4 -20 -6 0.3 1.2
 4 -20 6 1.8 1.4
 4 20 6 1.4 1.5
 -4 20 -6 -0.5 1.2
 -6 -20 -6 1.2 1.5
 6 20 6 3.5 1.5
 -6 20 -6 2.5 1.5
 9 -21 -6 -0.3 1.5
 9 21 -6 1.2 1.7
 -7 -21 6 -0.2 1.3
 7 21 -6 -1.2 1.4
 -5 -21 6 0.2 1.4
 -5 21 6 -0.9 1.2
 5 21 -6 0.9 1.5
 -3 -21 6 6 1.7
 -3 21 6 9.2 1.8
 3 21 -6 9.3 2
 -1 -21 6 2.1 1.5
 1 -21 -6 3.5 1.5
 1 21 -6 2.9 1.6
 -1 21 6 5.3 1.6
 1 -21 6 2 1.4
 -1 -21 -6 -0.6 1.2
 1 21 6 1.5 1.3
 -1 21 -6 1.2 1.3
 3 -21 6 -1.3 1.2
 -3 -21 -6 2.4 1.5
 -3 21 -6 0.1 1.5
 3 21 6 1.6 1.6
 5 -21 6 1.6 1.5
 -5 -21 -6 -0.2 1.5
 -5 21 -6 3 1.7
 5 21 6 2.9 1.9
 8 22 -6 4 1.9
 6 22 -6 2.4 1.7
 -4 -22 6 -0.8 1.5
 4 22 -6 -0.9 1.4
 -4 22 6 -0.2 1.2
 -2 -22 6 -2 1.1
 -2 22 6 0.8 1.4
 2 22 -6 -2.8 1.4
 0 -22 -6 -2.8 1.2
 0 -22 6 1.4 1.5
 0 22 6 1 1.4
 0 22 -6 -0.6 1.5
 -2 -22 -6 0.8 1.5
 2 -22 6 -1 1.4
 2 22 6 1.4 1.4
 -2 22 -6 0.1 1.6
 4 -22 6 6.3 1.7
 22 0 -7 -0.2 1.4
 -22 0 7 -0.3 1.2
 -20 0 7 -0.7 1.1
 20 0 -7 -1.2 1.3
 -18 0 7 1.1 1.2
 18 0 -7 -0.2 1.1
 16 0 -7 0.1 1
 -16 0 7 -1.1 0.8
 16 0 -7 0.5 0.8
 14 0 -7 1.5 0.8
 -14 0 7 -0.8 0.7
 14 0 -7 0.9 1
 -12 0 7 0.2 0.6
 12 0 -7 0.8 0.7
 12 0 -7 -0.6 0.7
 -10 0 7 -0.2 0.5
 -10 0 7 -0.7 0.3
 10 0 -7 0.1 0.5
 -10 0 7 0.2 0.6
 -8 0 7 -0.1 0.5
 8 0 -7 -0.7 0.4
 -8 0 7 0.1 0.3
 -8 0 7 -0.6 0.5
 -6 0 7 0.1 0.4
 -6 0 7 0.3 0.3
 6 0 -7 0.6 0.5
 -6 0 7 0.7 0.4
 -4 0 7 -0.5 0.4
 -4 0 7 0.4 0.4
 -4 0 7 -0.1 0.4
 -4 0 7 -0.4 0.3
 -2 0 7 -0.3 0.4
 -2 0 7 -0.5 0.4
 -2 0 7 0 0.5
 -2 0 7 -0.2 0.3
 0 0 7 1.1 0.4
 0 0 7 -0.5 0.5
 0 0 -7 -0.5 0.3
 0 0 -7 0.3 0.5
 2 0 7 0 0.5
 -2 0 -7 -0.5 0.4
 -2 0 -7 -0.6 0.5
 2 0 7 0.5 0.4
 -4 0 -7 0.6 0.5
 -4 0 -7 -0.7 0.6
 4 0 7 0.2 0.4
 4 0 7 -0.1 0.5
 -6 0 -7 0.1 0.6
 6 0 7 0.2 0.6
 -6 0 -7 -0.7 0.5
 6 0 7 0.4 0.5
 -8 0 -7 0.5 0.8
 8 0 7 0.1 0.8
 -8 0 -7 -0.5 0.6
 8 0 7 -0.1 0.6
 -10 0 -7 -0.5 0.7
 -10 0 -7 1.1 0.8
 10 0 7 -0.7 0.8
 -12 0 -7 0.5 0.9
 12 0 7 1.4 1
 -12 0 -7 1.5 1
 -14 0 -7 -0.4 0.9
 14 0 7 0.5 1.1
 -14 0 -7 -1.4 1
 16 0 7 0.8 1.3
 18 0 7 0.7 1.3
 -23 -1 7 4.5 1.7
 23 -1 -7 6.1 1.9
 23 1 -7 1.7 1.7
 -23 1 7 2.3 2.3
 21 -1 -7 0.1 1.4
 -21 -1 7 1.5 1.3
 21 1 -7 -1.2 1.2
 -21 1 7 -1.9 1
 19 -1 -7 2.5 1.3
 19 -1 -7 0.5 1.3
 -19 -1 7 2.7 1.2
 19 1 -7 3.3 1.3
 -19 1 7 0.8 1.2
 -17 -1 7 102.99 3.9
 17 -1 -7 99.59 3.6
 17 -1 -7 105.99 4.1
 -17 1 7 101.19 3.8
 17 1 -7 102.49 4
 -15 -1 7 211.08 5.6
 15 -1 -7 207.58 5.4
 15 -1 -7 203.38 5.8
 15 1 -7 201.18 5.2
 -15 1 7 215.28 5.7
 15 1 -7 216.48 6
 -13 -1 7 57.09 2.5
 13 -1 -7 67.39 2.8
 13 -1 -7 60.09 2.4
 13 1 -7 60.39 2.7
 -13 1 7 57.29 2.4
 13 1 -7 58.79 2.2
 -11 -1 7 157.68 4.2
 -11 -1 7 161.78 3.4
 11 -1 -7 158.48 4.1
 -11 1 7 159.68 4.2
 11 1 -7 160.58 4
 11 1 -7 160.48 4.4
 -11 1 7 154.68 4.2
 -9 -1 7 1.8 0.7
 -9 -1 7 2.4 0.5
 9 -1 -7 3.1 0.7
 -9 1 7 3.9 0.8
 -9 1 7 2.5 0.4
 9 1 -7 3.6 0.6
 -9 1 7 4.9 0.8
 -7 -1 7 54.99 1.5
 -7 -1 7 50.69 1.8
 -7 -1 7 51.39 1.7
 7 -1 -7 48 1.8
 -7 1 7 48.3 1.8
 7 1 -7 49.4 1.7
 -7 1 7 52.09 1.3
 -7 1 7 53.29 1.8
 -5 -1 7 4.2 0.5
 -5 -1 7 5 0.6
 -5 -1 7 3.3 0.5
 -5 -1 7 4 0.6
 5 -1 -7 3.3 0.6
 -5 1 7 4.4 0.7
 -5 1 7 4.5 0.5
 -3 -1 7 19.4 0.9
 -3 -1 7 18.7 1
 -3 -1 7 18.2 0.9
 3 -1 -7 18.2 0.9
 -3 -1 7 18.6 1
 -3 1 7 19.5 0.8
 -3 1 7 18.5 1
 -3 1 7 18.5 1
 1 -1 -7 241.08 4.9
 -1 -1 7 240.68 5.2
 -1 -1 7 240.18 5.3
 -1 -1 7 239.58 4.9
 1 -1 -7 246.48 5.2
 -1 1 7 255.37 5.4
 1 1 -7 256.17 5.1
 -1 1 7 245.68 5.1
 -1 -1 -7 882.81 16.2
 -1 -1 -7 883.21 16.8
 1 -1 7 873.41 16.8
 1 -1 7 879.41 16.2
 1 1 7 882.71 16.8
 1 1 7 876.71 16.4
 -1 1 -7 885.81 16.5
 -3 -1 -7 102.59 2.5
 3 -1 7 109.49 3.1
 3 -1 7 105.29 2.4
 -3 1 -7 103.09 2.9
 -3 1 -7 105.99 2.7
 3 1 7 109.79 3.1
 3 1 7 99.39 2.6
 -5 -1 -7 -0.2 0.7
 5 -1 7 0.2 0.7
 -5 -1 -7 0.1 0.4
 5 -1 7 0.4 0.4
 -5 1 -7 -0.2 0.5
 5 1 7 0 0.5
 -5 1 -7 -0.2 0.6
 5 1 7 -0.4 0.6
 -7 -1 -7 50.29 2.2
 -7 -1 -7 50.79 1.8
 7 -1 7 49.7 1.7
 7 -1 7 50.19 2.2
 7 1 7 48.2 2.2
 -7 1 -7 53.49 2
 -7 1 -7 51.59 2.2
 7 1 7 52.09 1.9
 -9 -1 -7 11 1.3
 9 -1 7 17.7 1.7
 -9 -1 -7 17.7 1.4
 9 1 7 17.4 1.4
 9 1 7 16.1 1.6
 -9 1 -7 18.1 1.6
 -9 1 -7 14.1 1.3
 -11 -1 -7 2.7 1
 11 -1 7 1 0.9
 -11 -1 -7 1.3 0.9
 -11 1 -7 2.4 1
 11 1 7 3.7 1.2
 -11 1 -7 1.8 0.9
 13 -1 7 14 1.8
 -13 -1 -7 16.7 1.9
 -13 -1 -7 19 1.9
 13 1 7 17.1 1.9
 -13 1 -7 15.8 1.6
 -13 1 -7 19.4 1.9
 15 -1 7 2.8 1.3
 -15 -1 -7 -0.5 1.2
 15 1 7 0 1.2
 -15 1 -7 0.2 1.2
 17 -1 7 7.8 1.8
 17 1 7 7.7 1.8
 -22 -2 7 2.3 1.4
 22 -2 -7 -0.1 1.4
 -22 2 7 -0.1 1.4
 22 2 -7 -0.3 1.5
 20 -2 -7 1.8 1.3
 20 -2 -7 1.6 1.3
 -20 -2 7 2.6 1.3
 -20 2 7 1.4 1.3
 20 2 -7 2.5 1.6
 -18 -2 7 1.3 1.2
 18 -2 -7 0.6 1.1
 18 -2 -7 0.1 1.2
 18 2 -7 -0.8 1.1
 -18 2 7 0.8 1.1
 16 -2 -7 0.3 0.9
 16 -2 -7 0.7 1
 -16 -2 7 -1.2 0.9
 -16 2 7 1.8 1.1
 16 2 -7 1 1.3
 -14 -2 7 63.89 2.7
 14 -2 -7 54.89 2.5
 14 -2 -7 61.09 2.8
 -14 2 7 61.49 2.6
 14 2 -7 66.29 3
 14 2 -7 60.19 2.3
 -12 -2 7 0.4 0.7
 12 -2 -7 2.2 0.8
 12 2 -7 1.1 0.9
 12 2 -7 2 0.6
 -12 2 7 2.1 0.8
 -12 2 7 1.4 0.7
 -10 -2 7 69.59 2.4
 10 -2 -7 66.09 2.4
 -10 -2 7 65.69 1.8
 -10 2 7 69.49 2.4
 -10 2 7 67.89 2.3
 10 2 -7 68.99 2.6
 10 2 -7 66.79 2.1
 -8 -2 7 242.78 5.5
 8 -2 -7 250.67 5.6
 -8 -2 7 243.88 5
 8 -2 -7 242.08 4.7
 -8 2 7 239.08 5.4
 -8 2 7 241.78 5.4
 8 2 -7 254.87 5.3
 8 2 -7 259.77 5.8
 6 -2 -7 309.97 6
 -6 -2 7 312.57 6.5
 -6 -2 7 319.07 6.2
 6 -2 -7 309.27 6.6
 -6 -2 7 300.97 6.4
 -6 2 7 308.97 6.5
 6 2 -7 316.97 6.4
 -6 2 7 319.37 6.4
 -4 -2 7 33.8 1.3
 -4 -2 7 33.4 1.3
 4 -2 -7 34.3 1.2
 -4 -2 7 33.1 1.2
 -4 -2 7 32.6 1.2
 -4 2 7 33.8 1.1
 -4 2 7 33.6 1.4
 2 -2 -7 156.78 3.5
 -2 -2 7 155.68 3.6
 -2 -2 7 153.88 3.3
 -2 -2 7 150.08 3.5
 -2 2 7 154.18 3.1
 -2 2 7 149.88 3.7
 -2 2 7 153.78 3.5
 0 -2 -7 57.59 1.4
 0 -2 7 59.09 1.5
 0 -2 -7 62.59 2
 0 -2 7 57.89 1.9
 0 -2 7 58.59 1.9
 0 2 -7 60.19 1.8
 0 2 7 60.79 1.8
 0 2 7 56.59 2
 2 -2 7 278.27 5.3
 -2 -2 -7 274.37 5.4
 2 -2 7 286.37 6.1
 -2 -2 -7 275.37 6
 2 -2 7 278.47 6.1
 2 2 7 270.87 6.1
 2 2 7 278.07 5.8
 -2 2 -7 276.57 5.9
 4 -2 7 11 0.6
 4 -2 7 10.3 1.1
 -4 -2 -7 7.5 1
 -4 -2 -7 11.2 0.7
 4 2 7 9 1
 -4 2 -7 12.9 1
 4 2 7 9.9 0.9
 -4 2 -7 10.3 1
 -6 -2 -7 14.8 1.3
 6 -2 7 14 1.4
 6 -2 7 11.5 0.8
 -6 -2 -7 12.6 0.9
 6 2 7 9.1 1.1
 -6 2 -7 12.3 1.2
 6 2 7 14.7 1.2
 -6 2 -7 16.1 1.2
 8 -2 7 3 1
 -8 -2 -7 6.8 0.8
 -8 -2 -7 5.2 1
 -8 2 -7 3.9 1
 8 2 7 3.9 1
 8 2 7 3.5 0.9
 -8 2 -7 4.3 0.9
 10 -2 7 0.8 1
 -10 -2 -7 -0.2 0.7
 -10 -2 -7 -0.3 0.9
 10 2 7 0 0.8
 -10 2 -7 1.1 0.9
 10 2 7 -1.4 0.8
 -10 2 -7 -0.7 0.7
 12 -2 7 -0.1 0.9
 -12 -2 -7 2.8 1.1
 -12 2 -7 0.9 0.9
 12 2 7 1.1 1
 -12 2 -7 2 1.1
 14 -2 7 73.29 3.5
 -14 -2 -7 74.79 3.3
 -14 2 -7 71.59 3.2
 -14 2 -7 72.79 3.3
 14 2 7 71.99 3.4
 16 -2 7 2 1.4
 -16 2 -7 2.6 1.4
 16 2 7 0.7 1.3
 18 -2 7 -0.1 1.5
 23 3 -7 1.1 1.7
 21 -3 -7 4.5 1.5
 21 -3 -7 5 1.5
 -21 -3 7 2.1 1.3
 21 3 -7 5.3 1.8
 -21 3 7 4.3 1.5
 -19 -3 7 4 1.4
 19 -3 -7 3.8 1.3
 19 -3 -7 0.9 1.3
 -19 3 7 2.3 1.3
 19 3 -7 3.2 1.6
 -17 -3 7 3.9 1.3
 17 -3 -7 6.4 1.3
 17 -3 -7 3 1.2
 17 3 -7 7.2 1.6
 -17 3 7 3.5 1.2
 15 -3 -7 12 1.5
 15 -3 -7 12.2 1.6
 -15 -3 7 10.8 1.5
 -15 3 7 8.6 1.3
 15 3 -7 9.6 1.5
 -13 -3 7 43.4 2.1
 13 -3 -7 47.2 2.3
 -13 3 7 47.9 2.2
 13 3 -7 49.5 2.4
 -13 3 7 46.6 2.1
 13 3 -7 49.5 1.8
 -11 -3 7 1.9 0.8
 11 -3 -7 1.3 0.8
 -11 -3 7 2.1 0.6
 -11 3 7 2.1 0.7
 -11 3 7 2.9 0.8
 11 3 -7 1.5 0.8
 11 3 -7 2 0.6
 -9 -3 7 124.69 3
 -9 -3 7 119.29 3.4
 9 -3 -7 129.69 3.6
 -9 3 7 129.39 3.4
 9 3 -7 125.89 3
 9 3 -7 128.49 3.6
 -9 3 7 125.49 3.4
 -7 -3 7 5.2 0.6
 -7 -3 7 4.4 0.7
 7 -3 -7 6.9 0.4
 7 -3 -7 4.9 0.8
 -7 3 7 4 0.7
 7 3 -7 5.5 0.9
 7 3 -7 6.2 0.6
 -7 3 7 7 0.7
 5 -3 -7 37.2 1.6
 -5 -3 7 33.4 1.2
 -5 -3 7 36.3 1.3
 5 -3 -7 35.6 1.1
 -5 -3 7 35.9 1.5
 5 3 -7 37.8 1.5
 -5 3 7 38.3 1.3
 -5 3 7 35.9 1.5
 3 -3 -7 298.37 5.8
 -3 -3 7 276.67 5.9
 -3 -3 7 286.27 5.9
 -3 -3 7 292.67 6
 -3 -3 7 290.57 5.7
 -3 3 7 280.77 6
 -3 3 7 287.07 6.1
 -3 3 7 286.07 5.5
 1 -3 -7 96.19 2.5
 -1 -3 7 92.29 2.5
 -1 -3 7 92.59 2.1
 -1 -3 7 96.09 2.5
 1 -3 -7 92.59 1.9
 1 3 -7 91.89 2.6
 -1 3 7 86.29 2.6
 -1 3 7 93.89 2.5
 -1 -3 -7 201.38 3.8
 1 -3 7 206.88 4.7
 1 -3 7 201.88 3.9
 1 -3 7 202.68 4.7
 -1 -3 -7 203.98 4.6
 -1 3 -7 204.38 4.6
 1 3 7 200.18 4.7
 1 3 7 204.48 4.5
 3 -3 7 157.38 4
 -3 -3 -7 158.28 3.2
 -3 -3 -7 158.78 4
 3 -3 7 156.28 4
 3 -3 7 153.58 3.1
 3 3 7 157.78 3.8
 -3 3 -7 165.88 3.9
 3 3 7 156.98 4
 5 -3 7 1.2 0.4
 5 -3 7 -0.3 0.6
 -5 -3 -7 0.9 0.7
 -5 -3 -7 0.8 0.4
 -5 3 -7 0.2 0.6
 5 3 7 0.4 0.6
 5 3 7 0.8 0.7
 -5 3 -7 0.3 0.6
 -7 -3 -7 2.2 0.6
 -7 -3 -7 2.8 0.8
 7 -3 7 2.9 0.9
 7 3 7 2.6 0.8
 7 3 7 2.2 0.8
 -7 3 -7 2.3 0.8
 -7 3 -7 3.1 0.8
 9 -3 7 0.8 0.8
 -9 -3 -7 -0.5 0.6
 -9 -3 -7 0.3 0.9
 9 3 7 0.3 0.8
 -9 3 -7 -0.2 0.7
 -9 3 -7 0.2 0.7
 9 3 7 -0.4 0.7
 -11 -3 -7 5.6 1.3
 11 -3 7 5.1 1.3
 -11 3 -7 3.8 1.1
 11 3 7 5.5 1.3
 11 3 7 5.3 1.1
 -11 3 -7 5.1 1.2
 13 -3 7 3.1 1.2
 -13 -3 -7 0.4 1.1
 -13 3 -7 4.3 1.2
 -13 3 -7 2.9 1.2
 13 3 7 3.6 1.3
 -15 -3 -7 42.1 2.8
 15 -3 7 35.8 3
 15 3 7 42.5 2.9
 -15 3 -7 41.5 2.8
 17 -3 7 7 1.9
 -17 3 -7 9.2 1.7
 22 -4 -7 1 1.6
 -22 -4 7 -0.7 1.2
 22 -4 -7 1.8 1.4
 22 4 -7 -1.9 1.5
 -22 4 7 1.2 1.6
 20 -4 -7 3.2 1.4
 -20 -4 7 0.9 1.3
 20 -4 -7 1.5 1.3
 20 4 -7 0.6 1.5
 -20 4 7 2.7 1.3
 -18 -4 7 -0.3 1
 18 -4 -7 1.9 1.2
 18 -4 -7 0.7 1.1
 -18 4 7 1.2 1.1
 18 4 -7 1 1.2
 16 -4 -7 15.8 1.7
 16 -4 -7 11.2 1.7
 -16 -4 7 17.4 1.7
 16 4 -7 20.2 2
 -16 4 7 14.3 1.6
 -14 -4 7 0.5 0.9
 14 -4 -7 1.9 1
 -14 4 7 1.6 0.8
 -14 4 7 1.1 0.9
 14 4 -7 1.6 1
 -12 -4 7 -0.4 0.5
 12 -4 -7 0.7 0.8
 -12 -4 7 0.6 0.7
 -12 4 7 0.3 0.7
 12 4 -7 0.2 0.8
 12 4 -7 0.2 0.5
 -12 4 7 1.4 0.8
 -10 -4 7 41.5 1.9
 -10 -4 7 42.9 1.6
 10 -4 -7 42.3 2
 -10 4 7 43.2 1.8
 10 4 -7 40.6 2
 10 4 -7 41.4 1.4
 -10 4 7 43.9 1.9
 -8 -4 7 121.09 3.3
 8 -4 -7 121.49 3.4
 -8 -4 7 121.59 3
 8 -4 -7 112.89 2.3
 8 4 -7 121.09 2.8
 -8 4 7 125.59 3.2
 8 4 -7 123.59 3.5
 -8 4 7 129.09 3.3
 6 -4 -7 537.15 10.1
 6 -4 -7 539.25 11
 -6 -4 7 551.14 10.8
 -6 -4 7 548.25 10.6
 6 4 -7 540.95 10.9
 -6 4 7 548.05 10.8
 -6 4 7 551.34 10.5
 4 -4 -7 577.54 11.4
 -4 -4 7 579.54 11.2
 4 -4 -7 566.54 10.8
 -4 -4 7 564.34 11
 -4 -4 7 562.94 10.8
 4 4 -7 576.84 11.1
 -4 4 7 554.84 11.1
 -4 4 7 565.84 10.7
 2 -4 -7 57.49 1.7
 -2 -4 7 58.79 1.9
 -2 -4 7 57.59 1.8
 -2 4 7 55.09 1.3
 -2 4 7 57.69 2
 2 4 -7 53.69 1.6
 2 4 -7 58.39 2
 -2 4 7 57.99 1.9
 0 -4 7 318.57 6.7
 0 -4 7 316.57 6.7
 0 -4 -7 319.17 6.7
 0 4 7 330.87 6.8
 0 4 -7 314.97 6.8
 0 4 -7 311.87 6.1
 0 4 7 318.47 6.7
 -2 -4 -7 416.66 7.5
 -2 -4 -7 417.26 8.5
 2 -4 7 411.36 8.6
 2 -4 7 402.76 8.5
 -2 4 -7 422.16 8.5
 2 4 7 404.16 8.5
 2 4 7 403.76 8.4
 4 -4 7 0.4 0.7
 -4 -4 -7 0.3 0.6
 -4 -4 -7 0.4 0.3
 4 -4 7 -0.1 0.6
 4 4 7 0.5 0.6
 4 4 7 0.8 0.6
 -4 4 -7 -0.5 0.5
 -6 -4 -7 2.4 0.5
 -6 -4 -7 1.3 0.7
 6 -4 7 2.8 0.9
 6 4 7 2.4 0.8
 -6 4 -7 1.1 0.7
 -6 4 -7 0.8 0.8
 6 4 7 1.5 0.7
 -8 -4 -7 -0.1 0.5
 8 -4 7 -0.5 0.7
 -8 -4 -7 -0.1 0.7
 8 4 7 -0.8 0.7
 -8 4 -7 0 0.8
 8 4 7 -0.3 0.7
 -8 4 -7 -0.9 0.7
 -10 -4 -7 10.9 1.5
 10 -4 7 12.8 1.6
 -10 4 -7 11.9 1.5
 -10 4 -7 10.5 1.3
 10 4 7 9.5 1.3
 10 4 7 12.1 1.4
 -12 -4 -7 0.4 0.9
 12 -4 7 0 1.1
 12 4 7 -0.3 1
 -12 4 -7 -1 0.9
 12 4 7 0.2 0.9
 -12 4 -7 -0.2 1
 14 -4 7 3.9 1.5
 -14 -4 -7 3.2 1.4
 14 4 7 2.5 1.2
 -14 4 -7 2.3 1.1
 16 -4 7 0.7 1.3
 -16 -4 -7 1 1.4
 -16 4 -7 -0.4 1.3
 18 -4 7 11.1 2.2
 -18 4 -7 10.6 1.9
 23 -5 -7 -0.9 1.3
 -21 -5 7 0.7 1.4
 21 -5 -7 0.7 1.3
 21 -5 -7 0.3 1.5
 -21 5 7 1.4 1.5
 21 5 -7 3.7 1.7
 19 -5 -7 0.7 1.2
 19 -5 -7 1.6 1.4
 -19 -5 7 -1.5 1
 -19 5 7 1.3 1.2
 19 5 -7 -1.4 1.1
 17 -5 -7 1.8 1.3
 17 -5 -7 0.6 0.9
 -17 -5 7 0.3 1.1
 -17 5 7 1.2 1.2
 17 5 -7 0 1.2
 15 -5 -7 20.3 1.9
 -15 -5 7 21.4 1.9
 -15 5 7 16.8 1.5
 15 5 -7 18.9 1.9
 -15 5 7 21.1 1.9
 -13 -5 7 1 0.7
 13 -5 -7 0.9 0.8
 -13 -5 7 -0.9 0.7
 -13 5 7 1.1 0.7
 -13 5 7 -0.1 0.7
 13 5 -7 -1.5 0.7
 11 -5 -7 5 1.1
 -11 -5 7 3.2 0.9
 -11 -5 7 4.4 0.8
 -11 5 7 5.9 0.9
 -11 5 7 4.2 0.8
 11 5 -7 2 0.9
 9 -5 -7 21.7 1.4
 -9 -5 7 20.3 1.2
 -9 -5 7 20.3 1.4
 9 5 -7 17.5 1.5
 -9 5 7 20.9 1.4
 9 5 -7 19.1 0.9
 -9 5 7 20.4 1.2
 -7 -5 7 123.39 3.1
 7 -5 -7 116.29 2.5
 7 -5 -7 119.29 3.4
 -7 5 7 115.49 3.2
 -7 5 7 116.59 3
 7 5 -7 122.09 2.7
 7 5 -7 118.49 3.3
 5 -5 -7 4.2 0.5
 -5 -5 7 4.7 0.8
 -5 -5 7 3.6 0.7
 -5 -5 7 3.6 0.5
 5 -5 -7 3.1 0.8
 -5 5 7 4.2 0.6
 -5 5 7 4.3 0.7
 5 5 -7 3.2 0.6
 -3 -5 7 18.3 1.2
 3 -5 -7 16.1 1.3
 -3 -5 7 18.4 1
 3 -5 -7 17.2 1
 -3 5 7 18.9 1.2
 3 5 -7 19 1
 -3 5 7 18.9 0.7
 -1 -5 7 172.38 4
 -1 -5 7 165.88 3.9
 1 -5 -7 164.98 3.9
 1 5 -7 169.38 3.5
 1 5 -7 167.28 4.2
 -1 5 7 159.28 4
 -1 5 7 168.78 4.1
 1 -5 7 231.68 5.2
 -1 -5 -7 226.08 5.1
 1 -5 7 226.38 5.2
 -1 5 -7 229.88 5.3
 -1 5 -7 222.48 4.2
 1 5 7 221.68 5.1
 1 5 7 222.28 5.2
 3 -5 7 74.69 2.5
 -3 -5 -7 71.69 1.5
 -3 -5 -7 74.49 2.5
 3 -5 7 81.89 2.5
 3 5 7 73.89 2.4
 -3 5 -7 69.99 2.5
 3 5 7 74.59 2.5
 5 -5 7 14 1.4
 5 -5 7 13.6 1.2
 -5 -5 -7 13.6 1.3
 -5 -5 -7 15.5 0.8
 5 5 7 15.5 1.3
 5 5 7 13.6 1.2
 -5 5 -7 13.1 1.3
 7 -5 7 14.4 1.6
 -7 -5 -7 10.7 1.3
 -7 5 -7 10 1.2
 -7 5 -7 12 1.4
 7 5 7 17 1.5
 7 5 7 11.5 1.3
 9 -5 7 30.1 2.1
 -9 -5 -7 23.9 1.9
 -9 5 -7 25.8 1.9
 -9 5 -7 24.8 1.9
 9 5 7 24.7 1.9
 9 5 7 26.8 1.8
 11 -5 7 8.2 1.6
 -11 -5 -7 6.5 1.3
 11 5 7 4.6 1.2
 11 5 7 7.2 1.3
 -11 5 -7 7.4 1.4
 -11 5 -7 5.7 1.2
 -13 -5 -7 2.6 1.1
 13 -5 7 5.6 1.5
 -13 5 -7 3.8 1.3
 13 5 7 6.5 1.4
 13 5 7 3.6 1.4
 15 -5 7 5.5 1.6
 -15 -5 -7 4.7 1.4
 -15 5 -7 4.9 1.5
 17 -5 7 1 1.4
 -17 5 -7 1.8 1.4
 -22 -6 7 4.1 1.7
 22 -6 -7 3.2 1.7
 -22 6 7 4.6 1.8
 22 6 -7 2.7 1.7
 20 -6 -7 -1 1.3
 -20 -6 7 2.8 1.4
 20 -6 -7 1.8 1.4
 20 6 -7 3.7 1.7
 -20 6 7 -1.6 1.3
 18 -6 -7 7.8 1.7
 18 -6 -7 3.2 1.4
 -18 -6 7 6.9 1.4
 18 6 -7 4.4 1.5
 -18 6 7 6.1 1.6
 -16 -6 7 3.5 1.1
 16 -6 -7 2.6 1.1
 -16 6 7 1.6 1
 -16 6 7 4.7 1.2
 16 6 -7 4.6 1.4
 -14 -6 7 7 1.3
 -14 -6 7 8.2 1.3
 14 -6 -7 8 1.4
 -14 6 7 11.9 1.5
 -14 6 7 8.1 1.2
 14 6 -7 8.6 1.4
 -12 -6 7 3 1
 -12 -6 7 4.6 0.9
 12 -6 -7 5 1.1
 -12 6 7 6 1
 12 6 -7 2.8 1
 -12 6 7 1.8 0.9
 -10 -6 7 0.9 0.7
 -10 -6 7 2.5 0.8
 10 -6 -7 1.3 0.8
 10 6 -7 3 1
 -10 6 7 2.3 0.7
 -10 6 7 2 0.7
 8 -6 -7 89.09 1.9
 -8 -6 7 89.29 2.6
 8 -6 -7 85.19 2.9
 -8 -6 7 91.09 2.8
 -8 6 7 85.39 2.7
 8 6 -7 89.69 2
 -8 6 7 87.79 2.6
 8 6 -7 89.29 2.9
 6 -6 -7 101.79 2.4
 -6 -6 7 106.99 3
 -6 -6 7 101.49 2.8
 -6 -6 7 100.99 2.3
 6 -6 -7 99.69 3.1
 -6 6 7 103.39 2.6
 6 6 -7 104.49 3
 -6 6 7 96.49 2.9
 -4 -6 7 291.57 6.3
 4 -6 -7 296.37 6
 -4 -6 7 296.07 5.9
 4 -6 -7 296.77 6.6
 -4 -6 7 283.27 6.4
 4 6 -7 297.47 6.3
 -4 6 7 298.67 6.5
 -4 6 7 305.77 5.9
 -2 -6 7 244.48 5.5
 -2 -6 7 255.57 5.3
 2 -6 -7 250.57 5.3
 -2 6 7 242.48 4.7
 2 6 -7 239.28 5.7
 -2 6 7 246.28 5.5
 2 6 -7 246.28 5.1
 0 -6 7 142.89 3.6
 0 -6 -7 145.19 3.6
 0 -6 7 146.49 3.7
 0 6 7 142.99 3.7
 0 6 7 134.69 3.6
 0 6 -7 140.99 3
 0 6 -7 145.19 3.8
 -2 -6 -7 16.2 1.3
 2 -6 7 15 1.2
 2 -6 7 16 1.3
 -2 6 -7 13 1.2
 2 6 7 12.3 1.1
 2 6 7 14.3 1.3
 4 -6 7 121.59 3.4
 -4 -6 -7 114.09 3.4
 4 -6 7 119.99 3.5
 4 6 7 114.79 3.3
 4 6 7 111.39 3.3
 -4 6 -7 118.49 3.5
 6 -6 7 0.5 0.8
 6 -6 7 -0.6 0.6
 -6 -6 -7 1.3 0.8
 6 6 7 -0.1 0.7
 -6 6 -7 1 0.8
 6 6 7 1.4 0.9
 -8 -6 -7 8.1 1.2
 8 -6 7 8.7 1.3
 -8 6 -7 10 1.4
 8 6 7 8.2 1.2
 8 6 7 9.6 1.4
 -8 6 -7 10.1 1.2
 10 -6 7 0.9 1.1
 -10 -6 -7 -0.1 0.9
 10 6 7 -0.2 1
 -10 6 -7 0.8 1
 10 6 7 1.6 0.9
 -10 6 -7 0.7 1
 12 -6 7 1.9 1.3
 -12 -6 -7 2.8 1.2
 12 6 7 1.1 1.2
 -12 6 -7 4.1 1.3
 12 6 7 1.7 1.1
 -12 6 -7 3.2 1.2
 14 -6 7 3.2 1.4
 -14 -6 -7 5.1 1.5
 14 6 7 5.7 1.8
 -14 6 -7 2.2 1.3
 16 -6 7 -1.1 1.4
 -16 -6 -7 1.9 1.5
 -16 6 -7 0.7 1.3
 -18 6 -7 4.5 1.7
 21 -7 -7 4.9 1.7
 -21 -7 7 5.9 1.7
 -21 7 7 6.3 1.7
 21 7 -7 8.8 2.2
 19 -7 -7 2.5 1.5
 19 -7 -7 1.2 1.2
 -19 -7 7 2.1 1.4
 19 7 -7 2.7 1.6
 -19 7 7 2.6 1.4
 17 -7 -7 3.3 1.3
 -17 -7 7 4.2 1.3
 17 7 -7 6.3 1.5
 -17 7 7 4.2 1.4
 15 -7 -7 2.3 1.2
 -15 -7 7 2.2 1
 -15 7 7 1.3 0.9
 15 7 -7 2.8 1.2
 -15 7 7 3.2 1.2
 -13 -7 7 4 0.9
 -13 -7 7 3.1 1
 13 -7 -7 2.5 1
 -13 7 7 3.6 0.9
 -13 7 7 7.5 1.2
 13 7 -7 5.3 1.3
 -11 -7 7 8.7 1.2
 11 -7 -7 8.4 1.2
 -11 -7 7 10.1 1.1
 11 7 -7 6.9 1.2
 -11 7 7 10.3 1.2
 -11 7 7 8.2 1.1
 -9 -7 7 25.9 1.6
 9 -7 -7 23.8 1.8
 -9 -7 7 21.7 1.4
 -9 7 7 20.2 1.4
 -9 7 7 20.9 1.4
 9 7 -7 23 1.7
 -7 -7 7 9.9 1.1
 7 -7 -7 10.4 1.2
 7 -7 -7 9.9 0.7
 -7 -7 7 12 1.1
 -7 7 7 12.4 1
 -7 7 7 11.8 1.2
 7 7 -7 11.6 1.2
 7 7 -7 8.9 0.5
 -5 -7 7 34.2 1.1
 5 -7 -7 33.7 1.2
 5 -7 -7 32.5 1.7
 -5 -7 7 31.1 1.5
 -5 -7 7 34.9 1.6
 -5 7 7 32.1 1.6
 5 7 -7 33.3 1.5
 -5 7 7 31.6 1.3
 -3 -7 7 5.5 0.6
 -3 -7 7 6.2 0.9
 3 -7 -7 4.4 0.6
 3 -7 -7 4.5 0.8
 -3 7 7 6.7 0.9
 3 7 -7 4 0.9
 -3 7 7 6.5 0.6
 3 7 -7 4.5 0.6
 -1 -7 7 294.77 6.2
 1 -7 -7 287.47 6.3
 -1 -7 7 296.67 6.4
 -1 7 7 295.77 6.5
 -1 7 7 283.77 6.4
 -1 7 7 291.37 5.4
 1 7 -7 297.57 5.9
 1 7 -7 292.47 6.7
 -1 -7 -7 2.6 0.7
 1 -7 7 3 0.7
 1 -7 7 2 0.7
 -1 7 -7 2.6 0.8
 -1 7 -7 1.9 0.3
 1 7 7 2.3 0.7
 1 7 7 0.4 0.6
 3 -7 7 32.3 1.7
 -3 -7 -7 36.7 1.8
 3 -7 7 31.3 1.8
 3 7 7 29.1 1.7
 -3 7 -7 35.5 1.8
 3 7 7 33.7 1.7
 -5 -7 -7 15.1 1.4
 5 -7 7 15 1.4
 5 -7 7 16.1 1.4
 5 7 7 21.5 1.7
 5 7 7 18.8 1.4
 -5 7 -7 16.2 1.5
 7 -7 7 16.4 1.5
 -7 -7 -7 19.8 1.7
 7 -7 7 18.2 1.7
 7 7 7 20.9 1.8
 -7 7 -7 17.5 1.6
 7 7 7 18.7 1.5
 9 -7 7 12.6 1.6
 -9 -7 -7 14.1 1.7
 9 7 7 12.2 1.4
 -9 7 -7 13 1.6
 -9 7 -7 11.9 1.4
 9 7 7 13.5 1.7
 -11 -7 -7 1.2 1.2
 11 -7 7 0.5 1
 11 7 7 -0.3 0.9
 -11 7 -7 -0.7 1.1
 11 7 7 0.4 1.1
 -11 7 -7 0.9 1
 -13 -7 -7 0.8 1.1
 13 -7 7 0.6 1.4
 -13 7 -7 0 1
 13 7 7 0.8 1.3
 15 -7 7 2.4 1.6
 -15 -7 -7 1.5 1.3
 -15 7 -7 0.1 1.3
 17 -7 7 0.9 1.5
 -17 -7 -7 1.3 1.4
 -17 7 -7 -0.1 1.4
 -22 -8 7 0.8 1.4
 22 -8 -7 0.4 1.6
 -20 -8 7 1.3 1.3
 20 -8 -7 3.6 1.6
 20 8 -7 -2 1.5
 -20 8 7 2.7 1.4
 18 -8 -7 11.2 1.8
 -18 -8 7 11.1 1.8
 18 -8 -7 9.9 1.7
 18 8 -7 12.3 2.1
 -18 8 7 15.7 2
 16 -8 -7 1.1 1.2
 -16 -8 7 0.8 1.1
 16 8 -7 0.5 1.2
 -16 8 7 -0.3 0.9
 -16 8 7 1.6 1
 14 -8 -7 3 1.3
 -14 -8 7 2.7 1
 -14 -8 7 3.8 1.1
 -14 8 7 0.2 0.8
 14 8 -7 4.8 1.4
 -14 8 7 4 1.2
 12 -8 -7 -0.2 0.8
 -12 -8 7 0 0.7
 -12 -8 7 0.4 0.7
 12 8 -7 1.3 1
 -12 8 7 0.8 0.8
 -12 8 7 1.1 0.7
 -10 -8 7 10.1 1.2
 -10 -8 7 10.6 1.1
 10 -8 -7 10.5 1.3
 -10 8 7 12.1 1.2
 -10 8 7 12.2 1.3
 10 8 -7 11.8 1.3
 -8 -8 7 7.7 1.1
 8 -8 -7 5.3 1
 -8 -8 7 7.3 1
 -8 8 7 4.3 0.9
 -8 8 7 8 1
 8 8 -7 5.5 1
 -6 -8 7 177.78 4.6
 6 -8 -7 185.98 4
 6 -8 -7 179.48 4.7
 -6 -8 7 179.68 4.4
 6 8 -7 178.58 4.5
 -6 8 7 183.78 4.2
 -6 8 7 182.78 4.6
 4 -8 -7 0.6 0.5
 -4 -8 7 0.1 0.4
 4 -8 -7 1.4 0.7
 -4 -8 7 0.7 0.7
 -4 8 7 1.5 0.7
 -4 8 7 0.8 0.4
 4 8 -7 0.1 0.7
 4 8 -7 -0.4 0.5
 2 -8 -7 17.4 1.4
 2 -8 -7 12.7 1
 -2 -8 7 12 1.1
 -2 -8 7 15.5 1
 -2 8 7 15.9 1.3
 2 8 -7 15.1 1
 2 8 -7 15.6 1.4
 -2 8 7 14.9 0.7
 0 -8 7 46.6 1.9
 0 -8 7 48.5 2
 0 -8 -7 49.6 2
 0 8 -7 49.4 2.2
 0 8 -7 49.2 1.4
 0 8 7 49.8 2
 0 8 7 51.99 2.1
 -2 -8 -7 3.2 0.8
 2 -8 7 3.5 0.8
 2 -8 7 2.6 0.8
 2 8 7 3.4 0.8
 2 8 7 2.4 0.8
 -2 8 -7 2.2 0.9
 -4 -8 -7 40.1 2
 4 -8 7 37.5 1.8
 4 -8 7 38.9 1.9
 4 8 7 39.9 2
 -4 8 -7 33.2 1.9
 4 8 7 36.9 1.8
 -6 -8 -7 201.68 5.3
 6 -8 7 197.28 5.1
 6 -8 7 199.68 5.4
 6 8 7 219.18 5.5
 -6 8 -7 203.78 5.4
 6 8 7 202.08 5.1
 8 -8 7 36.4 2.1
 8 -8 7 38.3 2.4
 -8 -8 -7 40 2.2
 8 8 7 35.8 2
 -8 8 -7 32.9 2.3
 8 8 7 34.7 2.3
 10 -8 7 0.5 1.1
 -10 -8 -7 -0.2 1.1
 -10 8 -7 0.2 1
 -10 8 -7 -0.6 0.9
 10 8 7 0.5 1.3
 10 8 7 0.3 0.9
 -12 -8 -7 2.1 1.2
 12 -8 7 3 1.3
 12 8 7 1.4 1.3
 -12 8 -7 4.4 1.4
 -14 -8 -7 -2.2 1.2
 14 -8 7 0.6 1.3
 -14 8 -7 0.2 1.3
 14 8 7 -1.9 1.4
 -16 -8 -7 -0.1 1.4
 16 -8 7 -1.1 1.4
 -16 8 -7 -1 1.4
 -21 -9 7 0.8 1.5
 21 -9 -7 2.3 1.6
 -21 9 7 -0.7 1.4
 21 9 -7 -0.7 1.5
 19 -9 -7 0.4 1.2
 -19 -9 7 -1.1 1.2
 -19 9 7 -0.5 1.1
 19 9 -7 -0.8 1.3
 17 -9 -7 5.6 1.6
 -17 -9 7 2.1 1.3
 17 9 -7 5.8 1.7
 -17 9 7 4.4 1.2
 -17 9 7 4.4 1.4
 -15 -9 7 1.4 1
 15 -9 -7 1.4 1.2
 -15 -9 7 2.4 1.2
 -15 9 7 1.5 1
 15 9 -7 3.5 1.3
 -15 9 7 4.9 1.3
 -13 -9 7 6.3 1.1
 -13 -9 7 1.8 1
 13 -9 -7 4.6 1.2
 -13 9 7 5.8 1.2
 13 9 -7 5.1 1.3
 -13 9 7 4.5 1.1
 -11 -9 7 7 1.2
 11 -9 -7 7.4 1.4
 -11 -9 7 6.9 1.1
 11 9 -7 4.2 1.1
 -11 9 7 6.7 1.1
 -11 9 7 8.3 1.2
 -9 -9 7 1.9 0.8
 -9 -9 7 2.9 0.9
 9 -9 -7 2.3 0.9
 -9 9 7 4.2 1
 -9 9 7 0.4 0.7
 9 9 -7 3.3 1
 -7 -9 7 -0.5 0.6
 7 -9 -7 0.8 0.4
 -7 -9 7 0.5 0.6
 7 -9 -7 0.8 0.7
 7 9 -7 0.1 0.7
 -7 9 7 0.7 0.6
 -7 9 7 0.7 0.7
 5 -9 -7 0.1 0.4
 5 -9 -7 -0.2 0.7
 -5 -9 7 0 0.6
 5 9 -7 0.5 0.6
 -5 9 7 0.1 0.6
 -5 9 7 0.2 0.5
 3 -9 -7 13.6 1.1
 -3 -9 7 14.6 1
 -3 -9 7 18.8 1.4
 3 -9 -7 18.1 1.5
 -3 9 7 14.4 1.3
 3 9 -7 16.9 1.5
 3 9 -7 14.3 1.1
 -3 9 7 13.8 0.8
 -1 -9 7 20.7 1.2
 1 -9 -7 17.1 1.4
 -1 -9 7 20.9 1.5
 1 -9 -7 16.6 1.3
 1 9 -7 19.3 1
 1 9 -7 14.4 1.4
 -1 9 7 14.9 1.3
 -1 -9 -7 128.29 3.6
 1 -9 7 127.69 3.6
 1 -9 7 125.89 3.5
 1 9 7 131.19 3.6
 -1 9 -7 132.49 3.9
 1 9 7 133.29 3.8
 3 -9 7 0.6 0.7
 -3 -9 -7 0.7 0.8
 3 -9 7 1.4 0.8
 3 9 7 0.8 0.8
 -3 9 -7 1.8 0.9
 3 9 7 1.5 0.7
 5 -9 7 119.49 3.7
 5 -9 7 124.29 3.9
 -5 -9 -7 128.49 3.8
 5 9 7 120.69 3.9
 5 9 7 112.29 3.5
 -5 9 -7 115.89 3.8
 7 -9 7 16.3 1.7
 -7 -9 -7 15.2 1.7
 7 -9 7 15.2 1.6
 -7 9 -7 14.5 1.7
 7 9 7 16.3 1.5
 7 9 7 16.9 1.8
 9 -9 7 0.4 0.8
 9 -9 7 0.2 1.1
 -9 -9 -7 1 1.1
 9 9 7 -0.9 0.9
 -9 9 -7 0.2 1.1
 9 9 7 0.6 0.9
 11 -9 7 1.5 1.3
 -11 -9 -7 1.8 1.1
 11 9 7 2.8 1.4
 -11 9 -7 1.3 1.1
 -11 9 -7 4.7 1.3
 -13 -9 -7 -1.1 1.2
 13 -9 7 -0.4 1.3
 13 9 7 1.5 1.5
 -13 9 -7 -0.5 1.1
 -15 -9 -7 1.5 1.4
 15 -9 7 2.3 1.4
 -15 9 -7 -0.9 1.4
 15 9 7 -0.9 1.5
 -17 -9 -7 -1 1.4
 -17 9 -7 0.1 1.5
 -20 -10 7 12.8 2.1
 20 -10 -7 10.2 2.1
 -20 10 7 7.3 1.7
 20 10 -7 12.9 2.4
 18 -10 -7 -0.4 1.3
 -18 -10 7 1.8 1.4
 -18 10 7 2.1 1.3
 18 10 -7 0.9 1.4
 -16 -10 7 16.6 2
 16 -10 -7 15.8 2.1
 16 10 -7 13.1 2.1
 -16 10 7 11.8 1.6
 -16 10 7 13.3 1.8
 -14 -10 7 5.1 1.3
 -14 -10 7 2.3 1
 14 -10 -7 1.7 1.2
 -14 10 7 4.2 1.1
 14 10 -7 2.9 1.4
 -14 10 7 1.6 0.9
 12 -10 -7 8.5 1.5
 -12 -10 7 7.3 1.2
 -12 -10 7 7.6 1.2
 12 10 -7 9.4 1.5
 -12 10 7 8.2 1.2
 -12 10 7 8.5 1.3
 -10 -10 7 2.6 0.9
 10 -10 -7 1.4 0.9
 -10 -10 7 4 1
 -10 10 7 2.2 0.9
 -10 10 7 2.3 0.9
 10 10 -7 4.5 1.2
 -8 -10 7 46.6 2.1
 -8 -10 7 42.4 2
 8 -10 -7 40.3 2.3
 8 10 -7 41 2.1
 -8 10 7 43.1 2.1
 -8 10 7 42.8 1.9
 -6 -10 7 2 0.8
 6 -10 -7 1 0.5
 6 -10 -7 1.1 0.7
 -6 -10 7 1.2 0.7
 6 10 -7 0.8 0.7
 -6 10 7 0.3 0.8
 -6 10 7 2.5 0.7
 4 -10 -7 0.4 0.8
 4 -10 -7 1.4 0.6
 -4 -10 7 0.2 0.7
 -4 10 7 1.4 0.5
 -4 10 7 0.4 0.7
 4 10 -7 0.3 0.6
 4 10 -7 0.5 0.7
 -2 -10 7 73.09 2.3
 2 -10 -7 78.39 2.8
 2 -10 -7 79.29 2.5
 -2 -10 7 78.19 2.7
 2 10 -7 78.39 2.3
 -2 10 7 77.99 2.8
 2 10 -7 72.19 2.8
 0 -10 -7 47.6 2
 0 -10 -7 46.5 2.1
 0 -10 7 46 1.9
 0 -10 7 47.9 2.1
 0 10 -7 49.3 2.4
 0 10 7 46.8 2.1
 -2 -10 -7 34.8 1.8
 2 -10 7 35 1.8
 2 -10 7 32.7 1.9
 -2 10 -7 30.2 2
 2 10 7 34.6 2
 2 10 7 34 1.8
 4 -10 7 0.2 0.8
 -4 -10 -7 0.3 0.8
 4 -10 7 0 0.7
 4 10 7 0.1 0.7
 4 10 7 0.1 0.9
 -4 10 -7 0.1 0.9
 6 -10 7 133.89 4
 -6 -10 -7 133.89 4.1
 6 -10 7 125.09 4.1
 -6 10 -7 126.49 4.2
 6 10 7 127.19 3.8
 6 10 7 135.09 4.3
 8 -10 7 8.4 1.4
 8 -10 7 8.9 1.6
 -8 -10 -7 11.3 1.6
 8 10 7 11 1.7
 8 10 7 8.1 1.2
 -8 10 -7 8.4 1.5
 10 -10 7 4.8 1.3
 -10 -10 -7 3.5 1.3
 10 10 7 0.3 1.2
 -10 10 -7 1.6 1.2
 -12 -10 -7 -0.2 1.1
 12 -10 7 2.4 1.4
 -12 10 -7 -1.8 1.1
 12 10 7 -1.3 1.3
 14 -10 7 -0.2 1.4
 -14 -10 -7 1.7 1.4
 -14 10 -7 0.6 1.4
 14 10 7 0.2 1.4
 -16 -10 -7 -0.5 1.5
 16 10 7 -2.9 1.5
 -16 10 -7 0.4 1.5
 -19 -11 7 0 1.4
 19 -11 -7 -2.1 1.3
 -19 11 7 -0.9 1.3
 19 11 -7 -0.9 1.5
 17 -11 -7 1.1 1.3
 -17 -11 7 0.1 1.2
 17 11 -7 0.9 1.4
 -17 11 7 -0.2 1.2
 -15 -11 7 12.1 1.8
 -15 -11 7 11 1.5
 15 -11 -7 9.6 1.6
 -15 11 7 12.9 1.7
 -15 11 7 14.3 1.7
 15 11 -7 10.1 1.8
 13 -11 -7 1.2 1.2
 -13 -11 7 1.8 1.1
 -13 -11 7 -0.1 0.9
 -13 11 7 0.3 0.9
 -13 11 7 0.1 1
 13 11 -7 0.4 1.2
 -11 -11 7 0 0.8
 -11 -11 7 -0.2 0.9
 11 -11 -7 0.2 0.9
 11 11 -7 -0.8 0.9
 -11 11 7 -0.2 0.9
 -11 11 7 0.6 0.8
 9 -11 -7 12.9 1.6
 -9 -11 7 16.6 1.6
 -9 -11 7 12.6 1.5
 -9 11 7 16 1.5
 9 11 -7 16.8 1.7
 -9 11 7 13.7 1.3
 7 -11 -7 1.8 1
 -7 -11 7 1.7 0.8
 -7 -11 7 0.1 0.7
 7 11 -7 1.3 0.9
 -7 11 7 1 0.8
 -7 11 7 2 0.8
 -5 -11 7 14 1.4
 5 -11 -7 14 1.1
 5 -11 -7 12.9 1.4
 -5 11 7 13.4 1.4
 -5 11 7 13.9 1.1
 5 11 -7 12.9 1.3
 5 11 -7 14.2 1.7
 3 -11 -7 9.5 1
 3 -11 -7 11.5 1.3
 -3 -11 7 9.8 1.2
 3 11 -7 9.8 1.1
 3 11 -7 10.3 1.4
 -3 11 7 9.1 1.2
 -1 -11 7 122.79 3.3
 -1 -11 7 120.49 3.6
 1 -11 -7 119.09 3.7
 1 -11 -7 117.69 3.4
 1 11 -7 121.59 4
 -1 11 7 118.09 3.7
 1 11 -7 119.59 3.1
 1 -11 7 60.39 2.3
 -1 -11 -7 54.49 2.4
 -1 -11 -7 55.09 2.4
 1 -11 7 57.99 2.4
 -1 11 -7 58.19 2.7
 1 11 7 55.79 2.5
 3 -11 7 0.4 0.9
 -3 -11 -7 1 0.8
 3 -11 7 0.7 0.9
 3 11 7 1.7 0.9
 -3 11 -7 0.8 0.9
 3 11 7 1.8 0.8
 5 -11 7 75.39 2.9
 5 -11 7 75.19 3
 -5 -11 -7 69.19 2.9
 5 11 7 67.59 2.6
 -5 11 -7 67.69 3.1
 5 11 7 67.79 3
 -7 -11 -7 -0.4 1
 7 -11 7 -1.8 1
 7 -11 7 0.1 0.8
 -7 11 -7 0.7 1.1
 7 11 7 -1 1
 -9 -11 -7 0.4 1
 9 -11 7 -0.1 1
 9 -11 7 0 1.2
 -9 11 -7 0.9 1.1
 9 11 7 0.3 1.2
 -11 -11 -7 6.4 1.5
 11 -11 7 7.7 1.6
 -11 11 -7 10.6 1.9
 11 11 7 8.9 1.7
 13 -11 7 1.5 1.5
 -13 -11 -7 3.9 1.6
 -13 11 -7 2.1 1.5
 13 11 7 1.7 1.6
 15 -11 7 0.3 1.6
 -15 -11 -7 1.2 1.4
 15 11 7 0.7 1.5
 -15 11 -7 1.2 1.6
 -20 -12 7 -0.8 1.2
 -20 12 7 0.6 2.3
 -18 -12 7 0.9 1.4
 18 -12 -7 -1.2 1.5
 18 12 -7 1.5 1.5
 -18 12 7 0.6 1.3
 -16 -12 7 2 1.2
 -16 -12 7 2 1.3
 16 -12 -7 1.9 1.3
 -16 12 7 1.3 1.2
 16 12 -7 2.1 1.4
 -14 -12 7 1.2 1.2
 -14 -12 7 2.1 1.2
 14 -12 -7 1.1 1.2
 -14 12 7 2.6 1.1
 -14 12 7 1.8 1.2
 14 12 -7 2.2 1.3
 12 -12 -7 2.7 1.3
 -12 -12 7 1.9 1
 -12 -12 7 1.5 1.1
 12 12 -7 3.2 1.3
 -12 12 7 1.4 1
 -12 12 7 1.1 1
 10 -12 -7 8 1.5
 -10 -12 7 8.9 1.3
 -10 -12 7 11.4 1.4
 10 12 -7 10.3 1.6
 -10 12 7 10 1.3
 -10 12 7 12.4 1.5
 8 -12 -7 -1.4 0.9
 -8 -12 7 0.1 1
 -8 -12 7 0.6 0.9
 8 12 -7 1 1
 -8 12 7 -0.4 0.7
 -8 12 7 0 0.7
 6 -12 -7 62.69 2.1
 -6 -12 7 67.29 2.7
 6 -12 -7 63.99 2.8
 -6 12 7 57.79 2.2
 -6 12 7 58.99 2.6
 6 12 -7 63.29 2.9
 6 12 -7 59.69 2.6
 -4 -12 7 7.8 1.2
 4 -12 -7 9 1
 4 -12 -7 7.2 1.2
 4 12 -7 7.3 1.3
 4 12 -7 8.7 1.1
 -4 12 7 9.7 1.3
 2 -12 -7 0.7 0.8
 2 -12 -7 0.5 0.7
 -2 -12 7 1 0.8
 2 12 -7 0.6 0.9
 2 12 -7 1.7 0.7
 -2 12 7 0.9 0.8
 0 -12 -7 28.6 1.9
 0 -12 -7 30.3 1.7
 0 -12 7 27 1.7
 0 -12 7 26 1.9
 0 12 -7 32.4 2.3
 0 12 7 29.1 1.9
 -2 -12 -7 -0.1 0.8
 2 -12 7 0.3 0.9
 -2 -12 -7 0.5 0.8
 2 -12 7 0.7 0.9
 -2 12 -7 0.7 1
 2 12 7 -0.2 0.8
 -4 -12 -7 142.69 4.4
 4 -12 7 142.59 4.2
 4 -12 7 137.49 4.3
 4 12 7 142.49 4.5
 -4 12 -7 139.19 4.6
 -6 -12 -7 1.5 1.1
 6 -12 7 1.2 1
 6 -12 7 3 1.2
 -6 12 -7 2.9 1.1
 6 12 7 2.9 1.2
 8 -12 7 3 1.1
 8 -12 7 1.8 1.2
 -8 -12 -7 0.9 1.2
 -8 12 -7 1.9 1.2
 8 12 7 1.3 1.2
 -10 -12 -7 1.9 1.2
 10 -12 7 2.3 1.4
 10 -12 7 2.5 1.2
 -10 12 -7 4.8 1.5
 10 12 7 3.7 1.5
 -12 -12 -7 2.8 1.4
 12 -12 7 3.7 1.6
 12 12 7 6.3 1.7
 -12 12 -7 4 1.4
 -14 -12 -7 0.1 1.3
 14 -12 7 -0.8 1.6
 -14 12 -7 3.8 1.7
 14 12 7 0.7 1.8
 -19 -13 7 1.3 1.3
 19 -13 -7 0.8 2.5
 -19 13 7 -0.4 1.5
 17 -13 -7 4.2 1.7
 -17 -13 7 2.5 1.4
 -17 13 7 4.2 1.4
 17 13 -7 4 1.6
 -15 -13 7 1.5 1.2
 -15 -13 7 1.7 1.2
 15 -13 -7 0.1 1.2
 15 13 -7 1.8 1.4
 -15 13 7 2.5 1.3
 13 -13 -7 -0.6 1.3
 -13 -13 7 -0.8 0.9
 -13 -13 7 -0.5 1.1
 -13 13 7 -0.2 1
 -13 13 7 1.1 1
 13 13 -7 0.1 1.1
 -11 -13 7 9 1.5
 11 -13 -7 8.9 1.6
 -11 -13 7 7.4 1.4
 11 13 -7 7.1 1.5
 -11 13 7 6.6 1.3
 -11 13 7 10.4 1.4
 -9 -13 7 113.79 3.9
 -9 -13 7 107.39 3.7
 9 -13 -7 112.79 4
 -9 13 7 106.79 3.5
 -9 13 7 109.99 3.7
 9 13 -7 107.49 3.9
 7 -13 -7 50.99 2.7
 -7 -13 7 47.6 2.5
 -7 13 7 45.6 2.2
 -7 13 7 51.59 2.5
 7 13 -7 49.5 2.5
 7 13 -7 50.99 2.9
 5 -13 -7 173.98 5
 5 -13 -7 165.88 4.3
 -5 -13 7 167.08 4.7
 5 13 -7 161.78 5
 -5 13 7 168.88 4.7
 5 13 -7 164.68 4.6
 3 -13 -7 -0.2 0.7
 3 -13 -7 0.8 0.9
 -3 -13 7 0.1 0.9
 3 13 -7 -0.4 0.7
 3 13 -7 -0.4 0.9
 -3 13 7 0 0.8
 1 -13 -7 0.6 0.9
 1 -13 -7 1.5 0.8
 -1 -13 7 0.4 0.8
 1 13 -7 1.1 1
 -1 13 7 0.1 0.8
 -1 -13 -7 6.6 1.2
 -1 -13 -7 5.9 1.1
 1 -13 7 8.5 1.4
 1 -13 7 7 1.1
 -1 13 -7 6.8 1.3
 1 13 7 6.9 1.4
 3 -13 7 0.3 0.8
 3 -13 7 1.6 1
 -3 -13 -7 -0.1 0.9
 -3 -13 -7 0.4 1
 -3 13 -7 -0.1 1.1
 3 13 7 1.7 1
 5 -13 7 14.6 1.7
 5 -13 7 14.5 1.6
 -5 -13 -7 14 1.7
 -5 13 -7 10.2 1.7
 5 13 7 16.1 1.8
 7 -13 7 3.5 1.4
 -7 -13 -7 5 1.3
 7 -13 7 4.7 1.2
 7 13 7 3 1.3
 -7 13 -7 1.5 1.2
 9 -13 7 2.6 1.2
 9 -13 7 1 1.2
 -9 -13 -7 3.4 1.3
 -9 13 -7 1.9 1.4
 9 13 7 1.1 1.2
 11 -13 7 0 1.3
 -11 -13 -7 0.3 1.2
 11 13 7 -0.9 1.5
 -11 13 -7 0.6 1.3
 13 -13 7 -0.7 1.5
 -13 -13 -7 -0.4 1.2
 13 13 7 0.6 1.7
 -13 13 -7 0.4 1.5
 -18 -14 7 2.5 1.5
 18 -14 -7 1.9 1.5
 -18 14 7 0.7 1.5
 18 14 -7 1.9 1.7
 16 -14 -7 0 1.3
 -16 -14 7 2.5 1.4
 -16 -14 7 0.7 1.3
 16 14 -7 -0.3 1.5
 -16 14 7 1.2 1.4
 14 -14 -7 -0.2 1.3
 -14 -14 7 0.5 1
 -14 -14 7 0.5 1.1
 14 14 -7 1.1 1.4
 -14 14 7 0.6 1.1
 -14 14 7 -0.3 1.5
 12 -14 -7 7.6 1.6
 -12 -14 7 7.8 1.5
 -12 -14 7 8 1.4
 12 14 -7 8.9 1.8
 -12 14 7 9.9 1.5
 -12 14 7 8.1 1.5
 -10 -14 7 -0.7 0.9
 10 -14 -7 0.3 1.1
 -10 -14 7 0.8 1
 -10 14 7 0.1 0.9
 -10 14 7 -0.3 0.9
 10 14 -7 -0.9 1
 8 -14 -7 1 1.2
 -8 -14 7 0 0.9
 8 14 -7 0.6 1
 -8 14 7 0.5 1
 -8 14 7 -0.5 0.9
 8 14 -7 1.8 1.3
 6 -14 -7 175.98 5.2
 -6 -14 7 172.18 5
 6 14 -7 178.48 5
 -6 14 7 169.98 4.9
 6 14 -7 163.48 5.2
 -4 -14 7 183.18 5.1
 4 -14 -7 180.18 5.2
 4 -14 -7 178.78 4.6
 4 14 -7 175.48 5.4
 -4 14 7 176.18 5.1
 4 14 -7 172.28 4.8
 2 -14 -7 20.6 1.7
 -2 -14 7 16 1.7
 2 -14 -7 15.4 1.6
 2 14 -7 11.8 1.8
 -2 14 7 16.5 1.7
 0 -14 -7 3.5 1.1
 0 -14 7 3.1 1
 0 -14 -7 2.8 1
 0 14 -7 2.5 1.2
 0 14 7 2.6 1.1
 2 -14 7 10.5 1.4
 2 -14 7 8.4 1.4
 -2 -14 -7 8.4 1.4
 -2 -14 -7 10.3 1.4
 -2 14 -7 6.9 1.4
 2 14 7 9.5 1.5
 4 -14 7 0.1 1
 4 -14 7 1.4 1
 -4 -14 -7 1.5 1.1
 4 14 7 0.8 1.1
 -4 14 -7 -0.9 1
 6 -14 7 21.7 1.9
 -6 -14 -7 22.7 2.1
 6 -14 7 26 2.2
 -6 14 -7 18.7 2.2
 6 14 7 27.1 2.4
 8 -14 7 2.4 1.4
 8 -14 7 -0.8 1
 -8 -14 -7 1.3 1.1
 8 14 7 -0.8 1
 -8 14 -7 1.7 1.2
 10 -14 7 -1.1 1.3
 -10 -14 -7 2.2 1.4
 10 14 7 -0.9 1.4
 -10 14 -7 0 1.2
 -12 -14 -7 3.3 1.5
 12 -14 7 0.7 1.5
 12 14 7 -1.2 1.4
 -12 14 -7 1.1 1.4
 14 14 7 -3.3 2.5
 -17 -15 7 3.8 1.5
 -17 -15 7 3.4 1.6
 17 -15 -7 7 2
 17 15 -7 5.3 2
 -17 15 7 5.1 1.7
 -15 -15 7 0.1 1.2
 15 -15 -7 1.2 1.4
 -15 -15 7 2 1.4
 15 15 -7 0.7 1.6
 -15 15 7 0.2 1.3
 13 -15 -7 2.7 1.5
 -13 -15 7 3.7 1.4
 -13 -15 7 3.7 1.3
 -13 15 7 3.7 1.4
 13 15 -7 2.9 1.5
 -13 15 7 4.3 1.4
 -11 -15 7 6 1.5
 -11 -15 7 5 1.4
 11 -15 -7 5.1 1.6
 11 15 -7 4.2 1.3
 -11 15 7 6.5 1.3
 -11 15 7 5.3 1.3
 9 -15 -7 2.3 1.3
 -9 -15 7 6 1.3
 -9 15 7 4 1.2
 9 15 -7 2.8 1.2
 9 15 -7 3 1.5
 -7 -15 7 15.1 1.7
 7 -15 -7 18.3 2
 7 15 -7 16 1.8
 -7 15 7 15.5 1.7
 7 15 -7 19.3 2.1
 5 -15 -7 66.59 3
 -5 -15 7 69.89 3.1
 5 -15 -7 63.99 2.5
 5 15 -7 70.39 3.3
 5 15 -7 63.29 2.8
 -5 15 7 60.39 2.8
 -3 -15 7 -0.2 1
 3 -15 -7 -1.2 0.7
 3 -15 -7 0 0.9
 -3 15 7 -0.2 0.9
 3 15 -7 -1 1.1
 -1 -15 7 7.2 1.4
 1 -15 -7 4.4 1.1
 1 -15 -7 5.3 1.2
 -1 15 7 5.4 1.3
 1 15 -7 6.2 1.5
 1 -15 7 17.3 1.7
 -1 -15 -7 21.3 1.9
 -1 -15 -7 20.1 1.8
 -1 15 -7 19.1 2
 1 15 7 19.5 2
 3 -15 7 6.7 1.4
 -3 -15 -7 6 1.3
 3 -15 7 5.5 1.3
 3 15 7 5.1 1.3
 -3 15 -7 8.1 1.6
 5 -15 7 7.9 1.5
 5 -15 7 7 1.4
 -5 -15 -7 7 1.5
 -5 15 -7 8.6 1.8
 5 15 7 7.9 1.5
 -7 -15 -7 -0.4 1.2
 7 -15 7 1.5 1.1
 7 -15 7 -0.7 1.1
 7 15 7 -1.2 1
 -7 15 -7 -0.4 1.2
 -9 -15 -7 0.6 1.2
 9 -15 7 0 1.4
 -9 15 -7 0.2 1.4
 9 15 7 0.5 1.3
 11 -15 7 0.9 1.5
 -11 -15 -7 2.2 1.5
 -11 15 -7 1.8 1.6
 11 15 7 2 1.6
 13 -15 7 4.9 2.9
 16 -16 -7 0.9 1.6
 -16 -16 7 -1.3 1.3
 -16 -16 7 -0.8 1.4
 -16 16 7 3.1 1.5
 16 16 -7 0.7 1.6
 14 -16 -7 2.8 1.6
 -14 -16 7 3.2 1.5
 -14 -16 7 2.1 1.5
 -14 16 7 4 1.4
 14 16 -7 3.1 1.5
 -12 -16 7 5 1.5
 12 -16 -7 7.2 1.8
 -12 -16 7 4.7 1.4
 12 16 -7 5.9 1.5
 -12 16 7 9.8 1.7
 -12 16 7 7.8 1.5
 10 -16 -7 16.9 2.2
 -10 -16 7 12.1 1.7
 -10 16 7 17 1.9
 10 16 -7 16 2.1
 10 16 -7 15 2.1
 8 -16 -7 66.19 3.3
 -8 -16 7 68.19 3.1
 8 16 -7 70.99 3.3
 8 16 -7 64.89 3.5
 -8 16 7 72.29 3.1
 6 -16 -7 212.48 6
 -6 -16 7 202.78 5.9
 -6 16 7 206.88 5.8
 6 16 -7 202.48 6.3
 6 16 -7 193.48 5.7
 -4 -16 7 2.7 1.2
 4 -16 -7 2 0.9
 4 -16 -7 4.5 1.3
 4 16 -7 1.7 1.2
 -4 16 7 2.5 1.1
 2 -16 -7 0.9 0.9
 2 -16 -7 -0.1 1
 -2 -16 7 0.2 1.1
 2 16 -7 0.4 1.1
 -2 16 7 0.6 1
 0 -16 -7 0.8 0.9
 0 -16 7 0.5 1
 0 16 7 0.2 1.1
 0 16 -7 -0.7 1
 -2 -16 -7 0.9 1.1
 2 -16 7 1.5 1.2
 2 16 7 -0.6 1.1
 -2 16 -7 0.3 1.2
 -4 -16 -7 -0.3 1.1
 4 -16 7 1.1 1.2
 -4 16 -7 1.2 1.1
 4 16 7 0.5 1.1
 6 -16 7 3.9 1.3
 -6 -16 -7 3.9 1.4
 6 -16 7 2.5 1.3
 6 16 7 2.4 1.3
 -6 16 -7 6.4 1.7
 8 -16 7 2.1 1.2
 8 -16 7 7.7 1.7
 -8 -16 -7 1.3 1.2
 -8 16 -7 2.3 1.4
 8 16 7 3.1 1.5
 -10 -16 -7 -0.8 1.2
 10 -16 7 1.4 1.6
 -10 16 -7 1.1 1.6
 10 16 7 1.8 1.5
 12 -16 7 0.7 1.6
 15 -17 -7 2 1.7
 -15 -17 7 2.9 1.6
 -15 -17 7 3.2 1.6
 -15 17 7 3.9 1.6
 15 17 -7 2.2 1.8
 13 -17 -7 -0.7 1.2
 -13 -17 7 -0.8 1.3
 13 17 -7 -1.8 1.3
 -11 -17 7 2.8 1.5
 11 -17 -7 0.9 1.4
 11 17 -7 0 1.4
 -11 17 7 1 1.2
 11 17 -7 1.9 1.5
 -9 -17 7 0.7 1.2
 9 -17 -7 1.4 1.3
 -9 17 7 -0.4 1
 9 17 -7 1.5 1.4
 9 17 -7 -0.4 1.1
 7 -17 -7 6.5 1.6
 -7 -17 7 5.8 1.4
 -7 17 7 6.8 1.4
 7 17 -7 6.9 1.8
 7 17 -7 8 1.6
 5 -17 -7 -0.3 1.1
 -5 -17 7 -0.2 1.1
 5 17 -7 0.1 1.3
 -5 17 7 -1.3 1
 3 -17 -7 3 1.2
 -3 -17 7 1.4 1.1
 3 -17 -7 1.8 1.1
 3 17 -7 1.4 1.2
 -3 17 7 2.7 1.2
 -1 -17 7 3.6 1.3
 1 -17 -7 4.3 1.2
 1 17 -7 3.7 1.5
 -1 17 7 1.9 1.2
 -1 -17 -7 3.9 1.2
 1 -17 7 3.4 1.2
 1 17 7 5.2 1.3
 -1 17 -7 5.2 1.5
 -3 -17 -7 4.9 1.4
 3 -17 7 6.4 1.5
 3 17 7 7.2 1.5
 -3 17 -7 6.1 1.5
 5 -17 7 8.7 1.5
 -5 -17 -7 12.3 1.7
 -5 17 -7 9.8 1.8
 5 17 7 16.1 2.2
 7 -17 7 5.3 1.6
 7 -17 7 6.8 1.6
 -7 -17 -7 6 1.6
 -7 17 -7 6.1 1.7
 7 17 7 7.2 1.8
 9 -17 7 1.6 1.5
 -9 -17 -7 2.1 1.4
 9 17 7 1.9 1.4
 -9 17 -7 3.4 1.6
 11 -17 7 -1.7 1.3
 14 -18 -7 3.5 1.7
 -14 -18 7 2.6 1.5
 14 18 -7 -0.4 1.5
 14 18 -7 0.2 1.4
 -12 -18 7 3 1.6
 12 -18 -7 0.2 1.4
 12 18 -7 1.9 1.4
 12 18 -7 3.5 1.6
 10 -18 -7 8.8 1.7
 -10 -18 7 8.2 1.6
 10 18 -7 7.7 1.9
 10 18 -7 10.3 1.9
 -10 18 7 7.8 1.5
 -8 -18 7 3.9 1.4
 8 -18 -7 4.5 1.6
 8 18 -7 7.1 1.6
 -8 18 7 7.3 1.4
 8 18 -7 7 1.7
 6 -18 -7 39.1 2.8
 -6 -18 7 40.7 2.6
 -6 18 7 38.6 2.6
 6 18 -7 36.7 3
 -4 -18 7 27.2 2.3
 4 -18 -7 22.2 2.2
 -4 18 7 28.5 2.4
 4 18 -7 30.8 2.9
 -2 -18 7 0.4 1.2
 2 -18 -7 0.7 1.1
 2 18 -7 0.6 1.3
 -2 18 7 1.6 1.2
 0 -18 7 -0.3 1.1
 0 -18 -7 1.2 1.1
 0 18 7 0.7 1.2
 0 18 -7 -0.1 1.3
 2 -18 7 0.7 1.2
 -2 -18 -7 2.6 1.2
 2 18 7 1.9 1.3
 -2 18 -7 0.7 1.4
 -4 -18 -7 -0.6 1.2
 4 -18 7 0 1
 -4 18 -7 -0.8 1.3
 4 18 7 2.6 1.4
 6 -18 7 8.6 1.7
 -6 -18 -7 4.3 1.5
 -6 18 -7 6 1.8
 6 18 7 6.5 1.7
 8 -18 7 2.6 1.5
 -8 -18 -7 -0.2 1.3
 8 18 7 -0.7 1.2
 -8 18 -7 0.6 1.6
 10 -18 7 3 1.7
 -13 -19 7 5 1.6
 13 -19 -7 4.9 1.9
 13 19 -7 7 2
 13 19 -7 7.1 2
 -11 -19 7 0.6 1.3
 11 -19 -7 0.4 1.5
 11 19 -7 1 1.5
 11 19 -7 0.7 1.5
 9 -19 -7 3.2 1.5
 -9 -19 7 4 1.4
 -9 19 7 5.1 1.5
 9 19 -7 2.4 1.6
 9 19 -7 3.4 1.5
 7 -19 -7 3.8 1.5
 -7 -19 7 3.4 1.4
 7 19 -7 2.4 1.6
 -7 19 7 2.7 1.3
 -5 -19 7 7.3 1.7
 5 -19 -7 2.5 1.4
 5 19 -7 7 1.7
 -5 19 7 3.3 1.4
 -3 -19 7 0.4 1.1
 3 -19 -7 2.3 1.1
 3 19 -7 0.2 1.4
 -3 19 7 1.7 1.3
 1 -19 -7 2.9 1.3
 -1 -19 7 3.5 1.5
 1 19 -7 3 1.4
 -1 19 7 4.6 1.4
 -1 -19 -7 0.6 1.2
 1 -19 7 -0.7 1.1
 -1 19 -7 2.6 1.5
 1 19 7 3.3 1.5
 3 -19 7 5.6 1.4
 -3 -19 -7 8.4 1.7
 3 19 7 7.7 1.8
 -3 19 -7 8.7 1.9
 5 -19 7 1.8 1.4
 -5 -19 -7 1 1.4
 -5 19 -7 -2.2 1.3
 5 19 7 -0.2 1.4
 -7 -19 -7 4 1.5
 -7 19 -7 4.4 1.7
 7 19 7 5.9 1.7
 12 -20 -7 2.2 1.8
 12 20 -7 2.2 1.8
 12 20 -7 0.2 1.6
 -10 -20 7 0.1 1.4
 10 -20 -7 -1.3 1.3
 10 20 -7 -0.3 1.4
 10 20 -7 -0.5 1.4
 8 -20 -7 -0.2 1.4
 -8 -20 7 0.8 1.3
 8 20 -7 1.3 1.6
 -8 20 7 1.9 1.3
 -6 -20 7 -0.6 1.3
 -6 20 7 0.5 1.3
 6 20 -7 0 1.2
 -4 -20 7 0.2 1.2
 4 20 -7 -1 1.1
 -4 20 7 -0.6 1.2
 -2 -20 7 3.2 1.3
 2 -20 -7 7.8 1.5
 -2 20 7 6.5 1.7
 2 20 -7 4 1.7
 0 -20 -7 0.6 1.3
 0 -20 7 0.1 1.2
 0 20 -7 1.3 1.5
 0 20 7 1.8 1.4
 2 -20 7 -0.5 1.3
 -2 -20 -7 0.1 1.3
 -2 20 -7 0.7 1.5
 2 20 7 1.8 1.4
 -4 -20 -7 1.7 1.3
 4 -20 7 2.3 1.5
 -4 20 -7 2.2 1.6
 4 20 7 1.6 1.3
 6 -20 7 2.9 1.8
 -6 -20 -7 3.8 1.6
 6 20 7 0.4 1.5
 -6 20 -7 2.2 1.9
 9 -21 -7 -2.4 1.4
 9 21 -7 1.5 1.6
 -7 -21 7 0 1.6
 -7 21 7 1 1.4
 7 21 -7 3 1.7
 -5 -21 7 1 1.5
 -5 21 7 -0.1 1.2
 5 21 -7 1.9 1.5
 -3 -21 7 0.8 1.3
 -3 21 7 2.9 1.5
 3 21 -7 2.9 1.6
 1 -21 -7 5 1.5
 -1 -21 7 1.3 1.5
 1 21 -7 2.2 1.5
 -1 21 7 2.9 1.4
 -1 -21 -7 2.6 1.5
 1 -21 7 1.6 1.5
 -1 21 -7 2.2 1.7
 1 21 7 3.8 1.5
 -3 -21 -7 4.1 1.6
 3 -21 7 2.7 1.6
 3 21 7 2.8 1.5
 -3 21 -7 2.1 1.7
 5 -21 7 6.1 1.8
 -6 22 7 0.9 2.1
 6 22 -7 -1.7 1.5
 -4 -22 7 5.5 1.8
 -4 22 7 3.8 1.6
 4 22 -7 7.5 2
 -2 -22 7 2.1 1.6
 2 22 -7 3.1 1.6
 -2 22 7 0.9 1.3
 0 -22 -7 5.9 1.7
 0 -22 7 2 1.6
 0 22 -7 5.8 1.8
 0 22 7 4.3 1.6
 -2 -22 -7 4.9 1.7
 2 -22 7 3.5 1.5
 -22 0 8 1.8 1.5
 22 0 -8 0 1.6
 -20 0 8 6.8 1.6
 20 0 -8 7.5 1.7
 -18 0 8 5.2 1.4
 18 0 -8 7.5 1.7
 -16 0 8 101.09 3.7
 16 0 -8 101.29 4
 16 0 -8 99.49 3.4
 14 0 -8 2.2 1.1
 14 0 -8 1.1 0.8
 -14 0 8 0.4 0.8
 12 0 -8 0.7 0.6
 -12 0 8 0.5 0.7
 12 0 -8 1.7 0.8
 -10 0 8 31.8 1.6
 10 0 -8 33.5 1.6
 -10 0 8 32.1 1.1
 -10 0 8 33.4 1.7
 8 0 -8 59.59 2
 -8 0 8 55.19 2
 -8 0 8 58.59 1.6
 -8 0 8 57.99 2
 -6 0 8 0.3 0.4
 -6 0 8 0.4 0.4
 6 0 -8 -0.4 0.4
 -6 0 8 0.8 0.6
 -4 0 8 1139.39 21.5
 -4 0 8 1143.69 21.3
 -4 0 8 1149.89 21.3
 -4 0 8 1159.98 21.2
 -2 0 8 156.08 3.5
 -2 0 8 155.58 3.4
 -2 0 8 151.18 3.7
 0 0 8 446.06 9.1
 0 0 -8 447.06 8.6
 0 0 8 443.26 8.6
 0 0 -8 432.76 8.9
 2 0 8 2.1 0.8
 -2 0 -8 2.9 0.5
 2 0 8 1.6 0.5
 -2 0 -8 2.3 0.7
 4 0 8 18.1 1.5
 4 0 8 16.7 1
 -4 0 -8 17.9 1.1
 -4 0 -8 13.7 1.2
 6 0 8 67.49 2.6
 -6 0 -8 68.29 2.2
 -6 0 -8 76.89 2.6
 6 0 8 69.69 2.1
 -8 0 -8 1.2 0.9
 8 0 8 2 1
 -8 0 -8 0.2 0.7
 -10 0 -8 19.5 1.6
 -10 0 -8 17.3 1.6
 10 0 8 15.3 1.7
 -12 0 -8 1.2 1.1
 12 0 8 2.7 1.2
 -12 0 -8 0.4 0.9
 -14 0 -8 0.4 1.2
 14 0 8 1.2 1.2
 16 0 8 32.2 2.8
 18 0 8 0 1.4
 -23 -1 8 2 1.9
 23 -1 -8 5.6 1.9
 23 1 -8 4.1 1.9
 21 -1 -8 4.4 1.7
 -21 -1 8 5.8 1.5
 21 1 -8 3.1 1.6
 -21 1 8 3.2 1.4
 19 -1 -8 1.7 1.3
 -19 -1 8 2.1 1.2
 -19 1 8 1.4 1.2
 19 1 -8 -0.9 1.2
 17 -1 -8 21.4 2.2
 -17 -1 8 21.3 2.1
 17 -1 -8 20.3 1.8
 -17 1 8 22.6 2.1
 17 1 -8 25.9 2.4
 15 -1 -8 -0.1 0.8
 15 -1 -8 0.4 1.1
 -15 -1 8 0.4 0.9
 15 1 -8 0.7 1
 15 1 -8 0.5 0.8
 -15 1 8 0.1 0.9
 13 -1 -8 22.3 1.8
 -13 -1 8 21.3 1.6
 13 -1 -8 19.1 1.5
 13 1 -8 18.9 1.8
 13 1 -8 20.8 1.5
 -13 1 8 16.8 1.5
 -11 -1 8 1.7 0.7
 -11 -1 8 0.8 0.4
 11 -1 -8 1.3 0.7
 -11 1 8 1.6 0.7
 -11 1 8 2.1 0.8
 11 1 -8 1 0.6
 11 1 -8 1.1 0.8
 -9 -1 8 4.7 0.8
 -9 -1 8 2.7 0.7
 -9 -1 8 3.9 0.5
 9 -1 -8 3.4 0.7
 -9 1 8 3.4 0.4
 -9 1 8 2.4 0.6
 -9 1 8 3.1 0.7
 9 1 -8 3.7 0.7
 -7 -1 8 113.89 2.9
 -7 -1 8 110.39 2.9
 -7 -1 8 109.89 2.6
 7 -1 -8 115.09 3.1
 -7 1 8 107.89 2.9
 -7 1 8 109.09 2.9
 -7 1 8 110.99 2.5
 7 1 -8 110.69 2.9
 -5 -1 8 107.99 2.8
 -5 -1 8 111.29 2.8
 -5 -1 8 112.39 2.7
 -5 -1 8 106.89 2.7
 -5 1 8 105.79 2.8
 -5 1 8 108.79 2.6
 3 -1 -8 241.08 5
 -3 -1 8 240.18 5.1
 -3 -1 8 237.68 4.9
 -3 -1 8 232.98 5.1
 -3 -1 8 237.28 4.9
 -3 1 8 231.88 5
 -3 1 8 234.78 4.8
 -3 1 8 230.38 5.2
 -1 -1 8 66.89 2.1
 1 -1 -8 68.69 1.8
 1 -1 -8 68.79 2.1
 -1 -1 8 70.59 1.8
 -1 -1 8 63.79 2.1
 -1 1 8 64.79 2.2
 -1 1 8 68.09 1.9
 1 1 -8 69.79 2
 -1 -1 -8 38.6 1.6
 -1 -1 -8 33.8 1.2
 1 -1 8 36.1 1.2
 1 -1 8 37.6 1.6
 1 1 8 37.2 1.6
 -1 1 -8 37.5 1.6
 -1 1 -8 36.1 1.4
 1 1 8 36.2 1.4
 -3 -1 -8 42.7 1.4
 3 -1 8 42.1 1.9
 3 -1 8 43.7 1.3
 -3 -1 -8 45.3 1.8
 -3 1 -8 39.3 1.8
 3 1 8 40.9 1.5
 -3 1 -8 41.9 1.5
 3 1 8 42.2 1.9
 -5 -1 -8 119.29 2.9
 5 -1 8 120.49 2.8
 -5 -1 -8 119.79 3.5
 5 -1 8 116.29 3.5
 -5 1 -8 121.39 3.2
 -5 1 -8 117.59 3.5
 5 1 8 114.89 3.5
 5 1 8 116.69 3
 7 -1 8 41.3 2.2
 -7 -1 -8 39.1 2
 -7 -1 -8 39.2 1.7
 7 1 8 40.6 1.8
 -7 1 -8 44 2.1
 7 1 8 41.7 2.1
 -7 1 -8 37.6 1.8
 -9 -1 -8 2.3 1
 -9 -1 -8 1.8 0.8
 9 -1 8 1.4 0.9
 -9 1 -8 0.6 0.8
 -9 1 -8 1.7 0.9
 9 1 8 4.5 1.1
 11 -1 8 2.6 1.1
 -11 -1 -8 1.2 1.1
 11 1 8 3.3 1.1
 -11 1 -8 1.9 1.1
 -11 1 -8 2.5 1
 13 -1 8 0.9 1.2
 -13 -1 -8 0.7 1.1
 -13 1 -8 0.3 1.1
 -13 1 -8 1.3 1.1
 13 1 8 0.8 1.1
 -15 -1 -8 3.5 1.4
 15 -1 8 3.5 1.4
 15 1 8 3.4 1.4
 17 -1 8 0.6 1.5
 17 1 8 2.1 1.5
 22 -2 -8 1 1.3
 -22 -2 8 1.4 1.4
 22 2 -8 -1.3 1.5
 -22 2 8 3 1.4
 20 -2 -8 16.5 2.3
 20 -2 -8 11.7 2.4
 -20 -2 8 11.2 1.8
 -20 2 8 16.6 2
 20 2 -8 13.5 2
 18 -2 -8 8 1.4
 18 -2 -8 4.7 1.5
 -18 -2 8 4.1 1.3
 18 2 -8 4.2 1.6
 -18 2 8 5.9 1.4
 16 -2 -8 45.8 2.7
 16 -2 -8 55.79 2.6
 -16 -2 8 60.09 2.9
 16 2 -8 61.19 3
 -16 2 8 56.19 2.7
 14 -2 -8 51.29 2.4
 14 -2 -8 49.8 2.6
 -14 -2 8 49.6 2.4
 14 2 -8 50.19 2.1
 -14 2 8 52.89 2.4
 14 2 -8 54.79 2.7
 -12 -2 8 1.5 0.7
 12 -2 -8 0.4 0.7
 -12 2 8 0.8 0.8
 12 2 -8 0 0.5
 -12 2 8 0.3 0.6
 12 2 -8 -0.2 0.8
 10 -2 -8 94.19 3
 -10 -2 8 96.69 2.4
 -10 -2 8 91.49 2.9
 -10 2 8 101.09 3
 10 2 -8 96.99 2.7
 10 2 -8 103.09 3.3
 -10 2 8 100.79 3
 -8 -2 8 82.99 2.5
 8 -2 -8 81.29 1.9
 8 -2 -8 81.59 2.6
 -8 -2 8 85.69 2.2
 -8 2 8 81.69 2.4
 -8 2 8 81.09 2.5
 8 2 -8 78.29 2.3
 6 -2 -8 0.3 0.5
 -6 -2 8 0.3 0.4
 -6 -2 8 0.5 0.5
 6 -2 -8 0.1 0.3
 -6 -2 8 -0.2 0.5
 -6 2 8 0.6 0.4
 -6 2 8 -0.5 0.5
 -4 -2 8 71.69 2.1
 -4 -2 8 73.79 2.1
 -4 -2 8 71.19 2.1
 4 -2 -8 71.29 2
 -4 -2 8 69.09 2
 -4 2 8 72.29 1.9
 -4 2 8 73.29 2.1
 -4 2 8 74.29 2.3
 -2 -2 8 85.09 2.5
 -2 -2 8 85.39 2.4
 2 -2 -8 92.49 2.4
 -2 -2 8 86.89 2.2
 -2 2 8 90.09 2
 2 2 -8 91.99 2.5
 -2 2 8 87.19 2.6
 -2 2 8 88.09 2.4
 0 -2 -8 25.6 0.9
 0 -2 8 27.3 1
 0 -2 8 25.8 1.4
 0 -2 8 27.5 1.4
 0 2 8 29.6 1.3
 0 2 -8 27.5 1.3
 0 2 8 29.7 1.5
 -2 -2 -8 70.89 1.7
 2 -2 8 70.59 1.7
 2 -2 8 71.19 2.4
 -2 -2 -8 70.09 2.3
 2 2 8 73.49 2.1
 -2 2 -8 71.99 2.2
 2 2 8 70.59 2.4
 4 -2 8 17.8 0.8
 4 -2 8 20.8 1.4
 -4 -2 -8 21.6 1.4
 -4 -2 -8 19.7 0.9
 4 2 8 16 1.3
 4 2 8 18.3 1.2
 -4 2 -8 16.2 1.3
 -4 2 -8 20.3 1.3
 -6 -2 -8 2.8 0.6
 -6 -2 -8 1.2 0.8
 6 -2 8 1.5 0.8
 -6 2 -8 1 0.8
 6 2 8 4.3 1
 6 2 8 2.1 0.7
 -6 2 -8 2.9 0.8
 8 -2 8 2.6 0.9
 -8 -2 -8 4.4 1
 -8 -2 -8 4.1 0.8
 -8 2 -8 6.9 1.1
 8 2 8 3.7 0.9
 -8 2 -8 4.1 0.9
 8 2 8 3.4 1
 -10 -2 -8 1 0.9
 10 -2 8 0.9 1
 -10 2 -8 1.6 0.9
 -10 2 -8 -0.6 0.9
 10 2 8 -0.5 0.9
 -12 -2 -8 -0.1 1.1
 12 -2 8 1 1.1
 12 2 8 0.4 0.9
 -12 2 -8 -0.3 1
 -12 2 -8 0.6 1
 14 -2 8 26.5 2.6
 -14 -2 -8 23.5 2.3
 14 2 8 21.8 2.2
 -14 2 -8 24.5 2.2
 -14 2 -8 24.8 2.2
 16 -2 8 5.1 1.7
 16 2 8 5.4 1.6
 18 -2 8 0.6 1.6
 23 -3 -8 0 1.6
 23 3 -8 -1 1.5
 -21 -3 8 4.9 1.5
 21 -3 -8 3.9 1.6
 21 -3 -8 4 1.6
 -21 3 8 4 1.6
 21 3 -8 3.5 1.5
 19 -3 -8 3.1 1.4
 19 -3 -8 2.9 1.3
 -19 -3 8 3.4 1.3
 -19 3 8 6.1 1.4
 19 3 -8 2.3 1.3
 -17 -3 8 -0.5 1
 17 -3 -8 -0.8 0.9
 17 -3 -8 0.9 1.2
 -17 3 8 0.2 0.9
 17 3 -8 -0.4 1
 15 -3 -8 115.59 4.1
 15 -3 -8 128.89 4.1
 -15 -3 8 125.09 4.1
 15 3 -8 133.19 4.4
 -15 3 8 121.69 4
 13 -3 -8 57.29 2.5
 -13 -3 8 53.09 2.4
 -13 3 8 55.39 2.4
 13 3 -8 56.49 2
 13 3 -8 51.99 2.6
 -13 3 8 51.19 2.3
 -11 -3 8 96.99 3.1
 -11 -3 8 102.59 2.6
 11 -3 -8 105.19 3.3
 11 3 -8 98.79 2.7
 -11 3 8 101.39 3.1
 11 3 -8 104.29 3.4
 -11 3 8 100.99 3.2
 -9 -3 8 -0.2 0.4
 -9 -3 8 -0.1 0.5
 9 -3 -8 -0.2 0.2
 9 -3 -8 0.2 0.6
 9 3 -8 0.8 0.7
 9 3 -8 -0.7 0.4
 -9 3 8 -0.3 0.6
 -9 3 8 0.1 0.5
 7 -3 -8 5.5 0.8
 -7 -3 8 6.7 0.7
 7 -3 -8 7.3 0.5
 -7 -3 8 6 0.8
 7 3 -8 3.6 0.8
 -7 3 8 6.8 0.8
 7 3 -8 7.9 0.7
 -7 3 8 7 0.7
 -5 -3 8 122.49 3.1
 5 -3 -8 116.99 2.7
 -5 -3 8 123.99 2.9
 5 -3 -8 119.69 3.3
 -5 -3 8 122.29 3
 -5 -3 8 111.59 2.9
 -5 3 8 121.99 2.8
 -5 3 8 117.49 3.1
 3 -3 -8 121.59 2.9
 -3 -3 8 120.29 3
 -3 -3 8 120.19 2.8
 -3 -3 8 123.59 3
 -3 -3 8 122.19 3
 -3 3 8 124.99 3.1
 -3 3 8 123.49 2.6
 -3 3 8 116.29 3.2
 -1 -3 8 551.54 10.9
 1 -3 -8 549.35 10.8
 1 -3 -8 552.04 10.1
 -1 -3 8 549.65 10.9
 -1 -3 8 550.24 10.3
 -1 3 8 549.65 11
 1 3 -8 558.04 10.9
 -1 3 8 547.55 10.8
 1 -3 8 70.19 2.3
 -1 -3 -8 74.69 2.4
 1 -3 8 73.79 2.4
 1 -3 8 70.79 1.7
 -1 -3 -8 74.79 1.6
 1 3 8 71.49 2.2
 -1 3 -8 73.39 2.3
 1 3 8 77.39 2.5
 -3 -3 -8 0.6 0.3
 3 -3 8 0 0.3
 3 -3 8 0.3 0.6
 3 -3 8 0.3 0.6
 -3 -3 -8 0.9 0.7
 3 3 8 0.9 0.6
 -3 3 -8 0.3 0.6
 3 3 8 -0.6 0.6
 -5 -3 -8 1.8 0.5
 -5 -3 -8 2.2 0.8
 5 -3 8 1.8 0.8
 5 3 8 2.2 0.7
 -5 3 -8 2.1 0.7
 5 3 8 1.9 0.8
 -5 3 -8 -0.2 0.7
 -7 -3 -8 0.1 0.5
 -7 -3 -8 0.5 0.8
 7 -3 8 0.4 0.8
 -7 3 -8 0.1 0.7
 -7 3 -8 -0.2 0.7
 7 3 8 0.7 0.8
 7 3 8 0.1 0.7
 9 -3 8 4.8 1.2
 -9 -3 -8 8.3 1.3
 -9 3 -8 4.9 1.1
 9 3 8 4.6 1
 -9 3 -8 7.2 1.2
 9 3 8 7.1 1.2
 11 -3 8 7.9 1.5
 -11 -3 -8 5 1.2
 -11 3 -8 11 1.5
 -11 3 -8 5.8 1.2
 11 3 8 8.1 1.5
 13 -3 8 -0.4 1.1
 -13 -3 -8 1.2 1.3
 13 3 8 1 1.2
 -13 3 -8 -0.8 1
 -13 3 -8 1.2 1.2
 15 -3 8 54.79 3.4
 -15 -3 -8 72.19 3.5
 15 3 8 66.49 3.5
 -15 3 -8 64.49 3.3
 17 -3 8 2 1.5
 -22 -4 8 0 1.4
 22 -4 -8 0.4 1.5
 22 -4 -8 -1.5 1.4
 -22 4 8 0.5 1.5
 22 4 -8 -1.8 1.5
 20 -4 -8 -0.2 1.2
 -20 -4 8 0.6 1.3
 20 -4 -8 -0.5 1.4
 20 4 -8 1.9 1.4
 -20 4 8 1 1.3
 -18 -4 8 1.1 1.2
 18 -4 -8 0.5 1.1
 18 -4 -8 -0.2 1.2
 -18 4 8 1.8 1.1
 18 4 -8 0.8 1.2
 -16 -4 8 3.4 1.1
 16 -4 -8 2.4 1.1
 16 -4 -8 4 1.3
 -16 4 8 3.2 1.1
 16 4 -8 4.2 1.4
 14 -4 -8 -0.4 0.8
 -14 -4 8 0.3 0.8
 -14 4 8 -0.8 0.8
 14 4 -8 -0.9 0.8
 -14 4 8 -0.4 0.8
 -12 -4 8 0.3 0.6
 12 -4 -8 -0.2 0.7
 -12 -4 8 -0.6 0.6
 -12 4 8 1.1 0.8
 -12 4 8 1.3 0.7
 12 4 -8 0.1 0.8
 12 4 -8 0.3 0.8
 -10 -4 8 4.2 0.7
 10 -4 -8 3.3 0.8
 -10 -4 8 4.6 0.9
 10 4 -8 4.5 1
 -10 4 8 3 0.8
 -10 4 8 5.5 0.9
 10 4 -8 3.3 0.6
 -8 -4 8 11.7 0.9
 8 -4 -8 15.3 1.3
 8 -4 -8 12.7 0.6
 -8 -4 8 10.4 1.1
 8 4 -8 12.6 0.9
 -8 4 8 15.3 1.2
 8 4 -8 16.2 1.3
 -8 4 8 12.6 1
 6 -4 -8 201.28 4.9
 -6 -4 8 203.38 4.8
 -6 -4 8 214.38 4.4
 -6 -4 8 205.28 4.6
 6 -4 -8 201.88 4.2
 -6 4 8 205.08 4.8
 -6 4 8 205.78 4.4
 6 4 -8 207.08 4.8
 -4 -4 8 8.2 0.8
 4 -4 -8 7.2 0.7
 -4 -4 8 9.2 0.9
 -4 -4 8 8 0.8
 4 -4 -8 7.3 0.9
 -4 4 8 7.3 0.9
 4 4 -8 8 0.8
 -4 4 8 7.7 0.6
 -2 -4 8 398.16 8.1
 -2 -4 8 398.56 8.2
 2 -4 -8 404.76 8.1
 2 4 -8 403.36 7.8
 -2 4 8 388.76 8.2
 -2 4 8 395.76 8.3
 2 4 -8 394.26 8.3
 -2 4 8 409.26 7.4
 0 -4 8 1.4 0.6
 0 -4 8 1 0.6
 0 -4 8 1 0.3
 0 -4 -8 0.5 0.6
 0 4 -8 2.2 0.7
 0 4 8 0.4 0.5
 0 4 8 1.2 0.6
 -2 -4 -8 188.08 4.6
 2 -4 8 194.08 4.7
 2 -4 8 197.08 3.7
 2 -4 8 195.18 4.7
 -2 -4 -8 198.18 3.6
 -2 4 -8 189.48 4.6
 2 4 8 189.28 4.5
 2 4 8 189.08 4.7
 4 -4 8 56.89 2.3
 4 -4 8 56.19 2.2
 -4 -4 -8 60.19 2.3
 -4 -4 -8 58.89 1.5
 4 4 8 58.69 2.1
 -4 4 -8 59.99 2.2
 4 4 8 58.49 2.3
 6 -4 8 10.8 1.3
 -6 -4 -8 10.6 1.2
 6 4 8 11.6 1.2
 6 4 8 10.2 1.2
 -6 4 -8 9.6 1.2
 -6 4 -8 13.3 1.3
 -8 -4 -8 -0.6 0.8
 8 -4 8 -0.5 0.8
 -8 4 -8 0.8 0.8
 -8 4 -8 -1 0.8
 8 4 8 0.5 0.8
 8 4 8 -0.7 0.8
 10 -4 8 9.1 1.5
 -10 -4 -8 8.8 1.5
 10 4 8 7.9 1.3
 10 4 8 9.3 1.4
 -10 4 -8 5.3 1.2
 -10 4 -8 6.5 1.1
 -12 -4 -8 4.8 1.4
 12 -4 8 3.6 1.4
 12 4 8 4 1.2
 -12 4 -8 3.1 1.2
 -12 4 -8 2.7 1.1
 14 -4 8 1.8 1.4
 -14 -4 -8 1.3 1.3
 14 4 8 -0.1 1.2
 -14 4 -8 1.1 1.2
 -16 -4 -8 10.2 1.9
 16 -4 8 9.6 2
 -16 4 -8 9.5 1.8
 23 -5 -8 0 1.9
 -21 -5 8 0.1 1.3
 21 -5 -8 -0.8 1.2
 21 -5 -8 1 1.4
 21 5 -8 0.8 1.4
 -21 5 8 0 1.4
 19 -5 -8 -0.6 1.2
 19 -5 -8 0.5 1.1
 -19 -5 8 0.5 1.2
 -19 5 8 0.9 1.3
 19 5 -8 0.6 1.3
 17 -5 -8 30.4 2.4
 -17 -5 8 30.6 2.4
 17 -5 -8 31.9 2.5
 -17 5 8 31.5 2.4
 17 5 -8 27.2 2.4
 -15 -5 8 48.9 2.6
 15 -5 -8 48.1 2.6
 -15 5 8 52.59 2.5
 15 5 -8 51.79 2.9
 -15 5 8 47.2 2.5
 13 -5 -8 0.6 0.8
 -13 -5 8 0.2 0.7
 -13 -5 8 -0.2 0.7
 -13 5 8 0.3 0.8
 13 5 -8 0.3 0.9
 -13 5 8 1 0.7
 -11 -5 8 30.2 1.8
 11 -5 -8 27.2 1.7
 -11 -5 8 29.3 1.5
 -11 5 8 24.8 1.6
 11 5 -8 27.7 1.8
 -11 5 8 28 1.7
 9 -5 -8 -0.9 0.5
 -9 -5 8 0.4 0.5
 -9 -5 8 -0.9 0.5
 -9 5 8 -0.2 0.6
 9 5 -8 0 0.4
 9 5 -8 -1.1 0.7
 -9 5 8 0 0.5
 7 -5 -8 8.1 1
 7 -5 -8 9.9 0.6
 -7 -5 8 8.5 0.8
 -7 -5 8 8.1 0.9
 7 5 -8 10.3 0.8
 -7 5 8 8.8 0.8
 -7 5 8 8.9 1
 7 5 -8 6.3 1
 5 -5 -8 238.28 5.6
 5 -5 -8 244.28 5
 -5 -5 8 238.98 5.3
 -5 -5 8 230.78 5.4
 -5 -5 8 239.48 5
 5 5 -8 239.48 5.4
 -5 5 8 240.68 5.5
 -5 5 8 241.98 4.9
 3 -5 -8 59.79 1.9
 -3 -5 8 60.39 2.1
 -3 -5 8 58.19 1.9
 -3 5 8 58.39 1.4
 3 5 -8 58.59 1.8
 -3 5 8 57.39 2
 3 5 -8 60.09 2.2
 1 -5 -8 51.29 1.9
 -1 -5 8 53.39 1.9
 -1 -5 8 53.99 1.9
 -1 5 8 50.19 1.9
 -1 5 8 52.19 2
 1 5 -8 53.99 1.5
 1 5 -8 56.29 2.1
 1 -5 8 148.89 3.8
 -1 -5 -8 149.29 3.8
 1 -5 8 150.08 3.9
 -1 5 -8 145.29 2.9
 1 5 8 149.09 3.9
 1 5 8 153.48 3.8
 -1 5 -8 148.79 3.9
 3 -5 8 28.3 1.6
 3 -5 8 32.3 1.7
 -3 -5 -8 34.4 1.7
 3 5 8 31.7 1.7
 3 5 8 32.8 1.7
 -3 5 -8 38.6 1.8
 5 -5 8 4 0.9
 -5 -5 -8 4.9 1
 5 -5 8 2.3 0.9
 5 5 8 4.4 0.9
 -5 5 -8 4.6 0.9
 5 5 8 2.7 0.8
 7 -5 8 1 0.9
 -7 -5 -8 3.5 1.1
 7 5 8 2.9 0.9
 -7 5 -8 2.7 1
 7 5 8 1 0.8
 -7 5 -8 1.6 0.8
 9 -5 8 23.3 2
 -9 -5 -8 20.8 1.9
 -9 5 -8 24 1.8
 9 5 8 23.8 1.9
 9 5 8 27.7 2.1
 -9 5 -8 23.6 1.8
 11 -5 8 2.9 1.3
 -11 -5 -8 4.6 1.3
 -11 5 -8 3.6 1.2
 -11 5 -8 1.4 1
 11 5 8 3.9 1.2
 11 5 8 2 1.1
 -13 -5 -8 6.9 1.6
 13 -5 8 9.1 1.8
 -13 5 -8 7.1 1.5
 -13 5 -8 11.6 1.7
 13 5 8 14.2 1.8
 15 -5 8 1.5 1.3
 -15 -5 -8 3.3 1.3
 -15 5 -8 5.7 1.6
 17 -5 8 1.8 1.6
 -17 5 -8 2.4 1.5
 -22 -6 8 0.3 1.5
 22 -6 -8 0 1.4
 22 6 -8 -1.6 1.4
 -22 6 8 0.2 1.5
 -20 -6 8 4.6 1.5
 20 -6 -8 2.8 1.5
 20 -6 -8 2.5 1.5
 -20 6 8 2 1.3
 20 6 -8 0.8 1.5
 18 -6 -8 7 1.6
 18 -6 -8 2.8 1.3
 -18 -6 8 7.9 1.5
 18 6 -8 3.6 1.4
 -18 6 8 7.3 1.6
 -16 -6 8 2.4 1.2
 16 -6 -8 -0.4 1
 -16 6 8 0.8 1
 16 6 -8 3.6 1.2
 -16 6 8 2.2 1.1
 -14 -6 8 -0.9 0.9
 14 -6 -8 -0.2 0.8
 -14 6 8 -1.3 0.8
 14 6 -8 0 1.1
 -14 6 8 0.2 0.8
 -12 -6 8 4.3 1
 -12 -6 8 3.7 0.8
 12 -6 -8 3.3 1
 12 6 -8 3.6 1.1
 -12 6 8 3.3 0.8
 -12 6 8 4.4 1
 -10 -6 8 80.69 2.8
 10 -6 -8 78.39 2.9
 -10 -6 8 75.59 2.5
 -10 6 8 81.29 2.6
 10 6 -8 82.79 3
 -10 6 8 79.29 2.7
 -8 -6 8 5.3 0.8
 8 -6 -8 6.1 1
 8 -6 -8 5.6 0.5
 -8 -6 8 4.8 0.9
 8 6 -8 5.4 0.5
 -8 6 8 6.3 0.8
 8 6 -8 4.8 0.9
 -8 6 8 4.8 0.8
 -6 -6 8 36.4 1.6
 6 -6 -8 42.8 1.9
 -6 -6 8 35.3 1.7
 6 -6 -8 38 1.2
 -6 -6 8 37.2 1.3
 6 6 -8 40.4 1.7
 -6 6 8 35.8 1.4
 -6 6 8 36.7 1.7
 -4 -6 8 56.39 1.9
 4 -6 -8 50.99 2.1
 -4 -6 8 48.6 1.9
 4 -6 -8 52.59 1.7
 -4 -6 8 51.09 1.6
 4 6 -8 51.49 1.8
 -4 6 8 47.7 2
 -4 6 8 50.19 1.4
 2 -6 -8 3 0.6
 -2 -6 8 3.2 0.7
 -2 -6 8 3.2 0.6
 2 6 -8 3.5 0.5
 -2 6 8 3.3 0.7
 -2 6 8 4.3 0.3
 -2 6 8 3.5 0.8
 2 6 -8 3.6 0.9
 0 -6 8 42.2 1.8
 0 -6 -8 40.8 1.7
 0 -6 8 39.2 1.7
 0 6 -8 39.3 1.1
 0 6 8 42.3 1.9
 0 6 8 39.8 1.8
 0 6 -8 37.8 1.8
 2 -6 8 301.87 6.6
 -2 -6 -8 291.47 6.6
 2 -6 8 292.97 6.6
 -2 6 -8 282.47 6.6
 2 6 8 294.77 6.6
 2 6 8 292.17 6.6
 -4 -6 -8 139.29 3.9
 4 -6 8 129.29 3.9
 4 -6 8 139.29 3.9
 -4 6 -8 134.79 3.9
 4 6 8 137.19 3.9
 4 6 8 133.99 3.8
 6 -6 8 21.8 1.8
 6 -6 8 25.6 1.7
 -6 -6 -8 26.3 1.9
 6 6 8 25.9 1.8
 -6 6 -8 24.8 1.7
 6 6 8 25.9 1.7
 -8 -6 -8 0 0.8
 8 -6 8 -2 0.8
 -8 6 -8 -1 0.7
 8 6 8 1.1 0.9
 8 6 8 0.5 0.9
 -8 6 -8 -2 0.8
 -10 -6 -8 23.7 2
 10 -6 8 19.3 2
 -10 6 -8 24.1 2
 10 6 8 17.5 1.8
 10 6 8 23.4 2
 -10 6 -8 12.8 1.6
 12 -6 8 1.2 1.3
 -12 -6 -8 4.5 1.4
 -12 6 -8 0.4 1.1
 12 6 8 3.2 1.2
 12 6 8 1.7 1.2
 -12 6 -8 3.1 1.2
 14 -6 8 4.9 1.5
 -14 -6 -8 4.1 1.4
 -14 6 -8 3.5 1.4
 -16 -6 -8 -0.7 1.2
 16 -6 8 1.2 1.4
 -16 6 -8 0.7 1.3
 21 -7 -8 0.4 1.4
 -21 -7 8 0 1.4
 21 7 -8 -0.2 1.6
 -21 7 8 1.3 1.3
 19 -7 -8 -1.1 1.2
 19 -7 -8 -0.5 1.1
 -19 -7 8 1.8 1.3
 -19 7 8 -1.2 1
 19 7 -8 0.6 1.5
 -17 -7 8 9.8 1.6
 17 -7 -8 7.1 1.5
 -17 7 8 7.3 1.4
 -17 7 8 7.9 1.6
 17 7 -8 4 1.4
 15 -7 -8 33 2.5
 -15 -7 8 38.6 2.5
 -15 7 8 38.5 2.3
 15 7 -8 36.7 2.5
 -15 7 8 37 2.1
 13 -7 -8 3.6 1.2
 -13 -7 8 3.7 0.9
 -13 -7 8 1.9 0.9
 -13 7 8 1 0.9
 13 7 -8 1.1 0.9
 -13 7 8 0.7 0.8
 -11 -7 8 2.8 0.8
 11 -7 -8 2.1 1
 -11 -7 8 1.4 0.8
 -11 7 8 1.3 0.7
 11 7 -8 3.1 1.1
 -11 7 8 3 0.8
 -9 -7 8 87.89 2.7
 9 -7 -8 84.79 3.1
 -9 -7 8 88.59 2.9
 9 7 -8 83.39 3.1
 -9 7 8 90.19 2.7
 -9 7 8 86.99 2.9
 7 -7 -8 11.7 1.3
 7 -7 -8 12.4 0.7
 -7 -7 8 10.7 1.2
 -7 -7 8 12.7 1.2
 7 7 -8 11.1 0.7
 -7 7 8 13.1 1.2
 7 7 -8 9.1 1
 -7 7 8 9.4 0.9
 5 -7 -8 2 0.8
 -5 -7 8 2 0.5
 -5 -7 8 1.2 0.7
 5 -7 -8 1.7 0.5
 -5 -7 8 1.6 0.7
 -5 7 8 2.3 0.5
 5 7 -8 0.4 0.5
 -5 7 8 1.7 0.7
 3 -7 -8 11.7 1
 3 -7 -8 9.7 1.1
 -3 -7 8 10.3 1
 -3 -7 8 11.8 0.9
 -3 7 8 11.4 0.6
 -3 7 8 12.1 1.2
 3 7 -8 9 0.9
 3 7 -8 10.1 1.2
 1 -7 -8 72.99 2.4
 -1 -7 8 72.69 2.4
 -1 -7 8 73.69 2.3
 1 7 -8 73.39 1.9
 1 7 -8 71.19 2.6
 -1 7 8 71.99 2.5
 -1 7 8 67.19 2.4
 1 -7 8 17.6 1.3
 1 -7 8 17.2 1.4
 -1 -7 -8 17.8 1.4
 1 7 8 17.4 1.4
 -1 7 -8 17.4 1.4
 1 7 8 20.3 1.5
 3 -7 8 0.5 0.8
 -3 -7 -8 0.6 0.7
 3 -7 8 0 0.7
 -3 7 -8 0.1 0.7
 3 7 8 -0.1 0.7
 3 7 8 -0.3 0.7
 5 -7 8 159.68 4.4
 5 -7 8 166.48 4.6
 -5 -7 -8 157.58 4.4
 5 7 8 159.88 4.4
 5 7 8 148.49 4.3
 -5 7 -8 156.18 4.5
 7 -7 8 8.2 1.4
 -7 -7 -8 6.7 1.2
 7 -7 8 9.2 1.3
 7 7 8 9.1 1.4
 -7 7 -8 8.8 1.3
 7 7 8 8.6 1.2
 -9 -7 -8 6.7 1.4
 9 -7 8 2.9 1.1
 9 7 8 2.7 1
 -9 7 -8 5.8 1.3
 -9 7 -8 4.7 1.2
 9 7 8 4.2 1.3
 11 -7 8 2.3 1.4
 -11 -7 -8 2.7 1.3
 11 7 8 0.4 1
 -11 7 -8 1.9 1.1
 11 7 8 1.3 1.2
 -11 7 -8 3 1.2
 13 -7 8 2 1.4
 -13 -7 -8 4 1.5
 13 7 8 1.7 1.4
 -13 7 -8 2.4 1.4
 -15 -7 -8 2.7 1.5
 15 -7 8 0.2 1.4
 -15 7 -8 3.3 1.4
 -17 -7 -8 2.2 1.5
 -17 7 -8 -1.7 1.4
 22 -8 -8 6 1.8
 -22 -8 8 4.2 1.9
 -20 -8 8 -0.9 1.3
 20 -8 -8 1.1 2.3
 20 -8 -8 -0.2 1.3
 20 8 -8 1 1.6
 -20 8 8 -3.6 1
 -18 -8 8 1.5 1.2
 18 -8 -8 -0.3 1.2
 -18 8 8 -0.9 1.1
 18 8 -8 0.6 1.4
 -16 -8 8 3.5 1.2
 16 -8 -8 2.6 1.2
 -16 8 8 2.2 1.2
 -16 8 8 2.6 1.1
 16 8 -8 3.2 1.4
 -14 -8 8 1.1 1
 -14 -8 8 2.1 0.9
 14 -8 -8 1.4 1
 -14 8 8 0.9 1
 14 8 -8 1.9 1.2
 -14 8 8 1.3 0.9
 -12 -8 8 48.2 2.4
 -12 -8 8 48.9 2.1
 12 -8 -8 51.89 2.7
 -12 8 8 46.3 2.3
 -12 8 8 48.8 2.3
 12 8 -8 41.3 2.4
 10 -8 -8 28.1 2.1
 -10 -8 8 28.8 1.6
 -10 -8 8 31.1 1.8
 -10 8 8 28 1.7
 10 8 -8 29.1 2.1
 -10 8 8 29.9 1.6
 -8 -8 8 5.2 1
 -8 -8 8 5.4 1
 8 -8 -8 1.7 0.8
 -8 8 8 3.2 0.7
 8 8 -8 4.2 1
 -8 8 8 2.5 0.8
 6 -8 -8 97.39 3.2
 -6 -8 8 84.49 2.7
 -6 -8 8 83.89 2.9
 6 -8 -8 88.39 2.3
 -6 8 8 98.69 3
 6 8 -8 89.69 2.9
 -6 8 8 91.19 2.5
 4 -8 -8 30.7 1.8
 -4 -8 8 31.3 1.6
 -4 -8 8 31.5 1.3
 4 -8 -8 33.2 1.4
 -4 8 8 32.1 1.8
 4 8 -8 31.8 1.8
 -4 8 8 33.2 1.2
 4 8 -8 34.4 1.5
 2 -8 -8 83.49 2.8
 -2 -8 8 84.29 2.5
 2 -8 -8 86.19 2.6
 -2 -8 8 80.69 2.7
 2 8 -8 86.29 2.3
 2 8 -8 86.29 3
 -2 8 8 86.89 2.9
 0 -8 8 5.3 0.9
 0 -8 8 7.1 0.9
 0 -8 -8 4.6 0.9
 0 8 8 6 1
 0 8 -8 5.5 0.6
 0 8 8 6.1 1
 0 8 -8 5.8 1
 -2 -8 -8 44.4 2
 2 -8 8 46 2.1
 2 -8 8 48.7 2.1
 -2 8 -8 50.99 2.3
 2 8 8 48.8 2.2
 2 8 8 43.8 2
 -4 -8 -8 95.59 3.2
 4 -8 8 88.79 3
 4 -8 8 91.89 3.2
 4 8 8 94.19 3.1
 4 8 8 96.09 3.2
 -4 8 -8 95.89 3.3
 6 -8 8 70.99 2.8
 6 -8 8 68.49 2.9
 -6 -8 -8 73.09 2.9
 -6 8 -8 73.89 3
 6 8 8 70.19 2.7
 6 8 8 74.99 3
 -8 -8 -8 2.8 1.2
 8 -8 8 0.6 1
 8 -8 8 0.7 1.1
 8 8 8 0.2 0.8
 8 8 8 1.4 1
 -8 8 -8 1.3 1
 10 -8 8 8.8 1.7
 -10 -8 -8 11.1 1.7
 -10 8 -8 10.3 1.5
 10 8 8 12.8 1.8
 -10 8 -8 8.7 1.6
 10 8 8 7 1.3
 12 -8 8 0.5 1.2
 -12 -8 -8 1.4 1.3
 12 8 8 -1.3 1.2
 -12 8 -8 0.3 1.2
 -14 -8 -8 -0.1 1.1
 14 -8 8 -0.1 1.4
 14 8 8 -2.3 1.3
 -14 8 -8 0.1 1.3
 -16 -8 -8 -0.1 1.4
 16 -8 8 2 1.6
 -16 8 -8 2 1.6
 -21 -9 8 5 1.7
 21 -9 -8 2.5 1.6
 21 9 -8 1.9 2.1
 -21 9 8 1.4 1.4
 -19 -9 8 2.3 1.5
 19 -9 -8 1.2 1.4
 19 9 -8 1.3 1.6
 -19 9 8 0.7 1.3
 -17 -9 8 4.9 1.5
 17 -9 -8 5.7 1.6
 17 9 -8 7.1 1.7
 -17 9 8 6.6 1.5
 -17 9 8 4.4 1.2
 -15 -9 8 -1.2 0.9
 15 -9 -8 -0.7 1.1
 -15 -9 8 -0.6 1
 -15 9 8 -1 0.9
 15 9 -8 -1.3 0.9
 -15 9 8 1.1 1
 -13 -9 8 20.9 1.9
 13 -9 -8 22.5 2.2
 -13 -9 8 23.3 1.8
 -13 9 8 20.9 1.8
 13 9 -8 19.9 2.1
 -13 9 8 24.3 1.9
 -11 -9 8 15.5 1.4
 -11 -9 8 14.3 1.6
 11 -9 -8 19.5 1.9
 -11 9 8 16.5 1.5
 -11 9 8 14 1.4
 11 9 -8 17.1 1.8
 -9 -9 8 13.1 1.3
 9 -9 -8 13.2 1.6
 -9 -9 8 9.6 1.3
 -9 9 8 10.6 1.1
 -9 9 8 7.9 1.1
 9 9 -8 8.5 1.2
 7 -9 -8 4.3 0.6
 -7 -9 8 3.4 0.9
 7 -9 -8 5.1 1.1
 -7 -9 8 2.9 0.9
 -7 9 8 1.5 0.7
 7 9 -8 4.5 0.9
 -7 9 8 3 0.7
 5 -9 -8 8.3 1.2
 -5 -9 8 7.2 1
 5 -9 -8 9.5 0.9
 5 9 -8 5.3 0.9
 -5 9 8 9.5 1.1
 -5 9 8 10.2 0.9
 5 9 -8 7.4 1.2
 -3 -9 8 5.6 0.9
 -3 -9 8 6.9 0.8
 3 -9 -8 7.1 1.2
 3 -9 -8 6.9 0.9
 3 9 -8 7.1 1.2
 -3 9 8 5.3 0.9
 3 9 -8 6.6 0.8
 1 -9 -8 0.8 0.6
 -1 -9 8 0.1 0.6
 1 -9 -8 0.2 0.7
 -1 -9 8 1.6 0.8
 -1 9 8 -0.5 0.6
 1 9 -8 0 0.4
 1 9 -8 -0.2 0.9
 -1 -9 -8 17.6 1.4
 1 -9 8 21.9 1.6
 1 -9 8 16.8 1.4
 1 9 8 19.2 1.5
 1 9 8 19.1 1.5
 -1 9 -8 23 1.8
 -3 -9 -8 0.7 0.9
 3 -9 8 1.3 0.9
 3 -9 8 1 0.9
 3 9 8 -0.2 0.7
 -3 9 -8 0.3 0.8
 3 9 8 0.7 0.7
 5 -9 8 66.29 2.7
 -5 -9 -8 72.49 2.9
 5 -9 8 72.19 3
 5 9 8 75.69 3
 -5 9 -8 71.09 3
 5 9 8 68.59 2.7
 7 -9 8 8.9 1.3
 -7 -9 -8 5.5 1.2
 7 -9 8 9.7 1.6
 -7 9 -8 7.3 1.4
 7 9 8 9.7 1.3
 7 9 8 7.5 1.5
 -9 -9 -8 1.9 1.1
 9 -9 8 3 1.3
 9 9 8 2.6 1.2
 -9 9 -8 3 1.2
 9 9 8 4.8 1.2
 11 -9 8 1.2 1.3
 -11 -9 -8 2.6 1.2
 11 9 8 1.6 1.4
 -11 9 -8 -0.2 1.1
 -11 9 -8 3 1.4
 13 -9 8 3.1 1.6
 -13 -9 -8 3.7 1.4
 13 9 8 1.3 1.5
 -13 9 -8 3.6 1.5
 -15 -9 -8 2.3 1.5
 15 -9 8 1.4 1.6
 15 9 8 1 2.7
 -15 9 -8 1.3 1.5
 20 -10 -8 1.5 1.5
 -20 -10 8 0.5 1.4
 20 10 -8 -1.2 1.4
 -20 10 8 2.3 1.5
 18 -10 -8 -0.3 1.3
 -18 -10 8 -0.3 1.4
 18 10 -8 -0.2 1.5
 -18 10 8 -1.4 1.1
 -18 10 8 0.5 1.1
 -16 -10 8 1.9 1.3
 16 -10 -8 2 1.4
 -16 10 8 2.6 1.2
 -16 10 8 1 1.2
 16 10 -8 2.1 1.3
 -14 -10 8 1.6 0.9
 -14 -10 8 3.1 1.2
 14 -10 -8 3 1.3
 -14 10 8 3.7 1.1
 14 10 -8 2 1.2
 -14 10 8 3.1 1.1
 -12 -10 8 14.7 1.6
 12 -10 -8 17.4 1.9
 -12 -10 8 12.4 1.4
 -12 10 8 12.7 1.4
 -12 10 8 15.1 1.6
 12 10 -8 14.6 1.8
 -10 -10 8 0 0.9
 10 -10 -8 0.9 0.9
 -10 -10 8 1.2 0.9
 -10 10 8 0.6 0.7
 10 10 -8 0.5 0.9
 -10 10 8 0.9 0.8
 -8 -10 8 0.2 0.8
 8 -10 -8 -0.1 0.9
 -8 -10 8 1.3 0.8
 8 10 -8 0.5 0.8
 -8 10 8 0.2 0.6
 -8 10 8 0.3 0.8
 6 -10 -8 12.9 1
 6 -10 -8 11.9 1.4
 -6 -10 8 8.7 1.1
 6 10 -8 10.2 1.2
 -6 10 8 11.6 1
 -6 10 8 12.2 1.3
 4 -10 -8 1.1 0.6
 4 -10 -8 -0.8 0.7
 -4 -10 8 1.4 0.8
 4 10 -8 1.7 0.7
 -4 10 8 0.7 0.7
 4 10 -8 1.6 1
 2 -10 -8 0.4 0.8
 -2 -10 8 1.3 0.6
 -2 -10 8 1.4 0.8
 2 -10 -8 3.6 0.8
 -2 10 8 1.8 0.9
 2 10 -8 1.7 0.9
 2 10 -8 1.8 0.6
 0 -10 8 12.7 1.2
 0 -10 -8 16.2 1.4
 0 -10 8 18.4 1.5
 0 -10 -8 13 1.4
 0 10 -8 18.3 1.7
 0 10 8 11.5 1.3
 2 -10 8 36 1.9
 -2 -10 -8 32.1 1.9
 2 -10 8 33.3 1.9
 -2 10 -8 35.6 2.1
 2 10 8 35.3 2
 2 10 8 36.6 1.9
 4 -10 8 10.1 1.4
 4 -10 8 11.7 1.4
 -4 -10 -8 10.5 1.3
 4 10 8 8.3 1.3
 -4 10 -8 7.6 1.4
 4 10 8 5.8 1.1
 6 -10 8 4.4 1.3
 6 -10 8 6.8 1.2
 -6 -10 -8 5.6 1.2
 6 10 8 3.1 1.3
 6 10 8 3.8 1
 -6 10 -8 3 1.1
 -8 -10 -8 1.5 1
 8 -10 8 1.4 1.2
 8 -10 8 1.3 1.1
 -8 10 -8 2 1.1
 8 10 8 -1.1 0.8
 8 10 8 0.2 1.2
 -10 -10 -8 0.3 1.1
 10 -10 8 -0.2 1.3
 10 10 8 0.3 1.1
 -10 10 -8 -1.2 1
 12 -10 8 0.7 1.4
 -12 -10 -8 4 1.4
 12 10 8 3.8 1.6
 -12 10 -8 -0.2 1.3
 14 -10 8 2 1.6
 -14 -10 -8 -0.4 1.3
 14 10 8 1.2 1.6
 -14 10 -8 0.6 1.4
 19 -11 -8 3.4 1.7
 -19 -11 8 1.8 1.4
 -19 11 8 1.9 1.4
 19 11 -8 1.4 1.5
 17 -11 -8 3.1 1.6
 -17 -11 8 0.6 1.3
 17 11 -8 3.3 1.6
 -17 11 8 1.6 1.2
 -17 11 8 2.3 1.3
 -15 -11 8 -0.2 1
 15 -11 -8 0.5 1.2
 -15 -11 8 1 1
 -15 11 8 1.1 1
 -15 11 8 0.7 1
 15 11 -8 1.1 1.3
 -13 -11 8 5.3 1.1
 -13 -11 8 7.7 1.4
 13 -11 -8 4.8 1.3
 -13 11 8 6 1.2
 -13 11 8 5.3 1.2
 13 11 -8 9 1.7
 11 -11 -8 1.2 1.1
 -11 -11 8 0.4 1
 -11 -11 8 1.9 1
 -11 11 8 1.1 0.9
 -11 11 8 0.5 0.8
 11 11 -8 0.6 1
 -9 -11 8 13 1.5
 -9 -11 8 16.5 1.6
 9 -11 -8 15.4 1.7
 9 11 -8 10.8 1.4
 -9 11 8 10.5 1.3
 -9 11 8 15.6 1.4
 7 -11 -8 6.7 1.3
 -7 -11 8 6 1.1
 -7 -11 8 6.3 1.1
 -7 11 8 8.7 1
 -7 11 8 7 1.1
 7 11 -8 6.8 1.2
 5 -11 -8 5.3 0.8
 -5 -11 8 4.4 1.1
 5 -11 -8 4.2 1.1
 5 11 -8 4.3 1.1
 5 11 -8 3.2 0.8
 -5 11 8 3.1 1
 3 -11 -8 17.9 1.3
 -3 -11 8 18.5 1.5
 3 -11 -8 16 1.5
 -3 11 8 17.5 1.6
 3 11 -8 18.8 1.4
 3 11 -8 16.3 1.7
 -1 -11 8 0.5 0.9
 -1 -11 8 0.6 0.7
 1 -11 -8 1 0.8
 1 -11 -8 -0.1 0.7
 1 11 -8 0.6 0.9
 -1 11 8 1.5 0.9
 -1 -11 -8 11.5 1.3
 1 -11 8 12.2 1.3
 -1 -11 -8 16 1.6
 1 -11 8 12.7 1.4
 1 11 8 11.4 1.4
 -1 11 -8 11.8 1.5
 3 -11 8 23.8 1.8
 3 -11 8 27.5 1.9
 -3 -11 -8 30.4 1.9
 3 11 8 29.4 2
 -3 11 -8 27.4 2.2
 3 11 8 28.1 1.8
 5 -11 8 -0.5 1
 5 -11 8 0.5 1
 -5 -11 -8 -0.3 0.9
 5 11 8 0.2 0.9
 5 11 8 -0.3 0.8
 -5 11 -8 1.4 1.1
 7 -11 8 5.4 1.2
 -7 -11 -8 3 1.2
 7 -11 8 3.4 1.2
 -7 11 -8 7.9 1.5
 7 11 8 3.5 1.1
 7 11 8 3.3 1.3
 9 -11 8 -0.2 1
 9 -11 8 1.1 1.2
 -9 -11 -8 -0.9 1
 -9 11 -8 -0.5 1.2
 9 11 8 -0.5 1.1
 11 -11 8 3.4 1.6
 -11 -11 -8 2.5 1.3
 -11 11 -8 1.1 1.4
 11 11 8 2.3 1.5
 -13 -11 -8 -0.4 1.3
 13 -11 8 0.8 1.5
 -13 11 -8 -1 1.4
 13 11 8 -0.1 1.5
 -15 -11 -8 2.7 1.7
 -15 11 -8 -1.4 1.5
 15 11 8 -0.3 1.6
 -20 -12 8 0.1 1.5
 -20 12 8 0.3 1.3
 -18 -12 8 -1.4 1.3
 18 -12 -8 -0.4 1.4
 18 12 -8 -0.1 1.5
 -18 12 8 0.9 1.2
 -16 -12 8 2.8 1.4
 -16 -12 8 1.7 1.2
 16 -12 -8 1.4 1.5
 16 12 -8 1.9 1.5
 -16 12 8 2.7 1.2
 -16 12 8 1.9 1.2
 14 -12 -8 12.7 1.8
 -14 -12 8 15.3 1.8
 -14 -12 8 10.6 1.4
 -14 12 8 12.1 1.7
 -14 12 8 13.2 1.6
 14 12 -8 12.5 1.9
 12 -12 -8 -0.1 1
 -12 -12 8 1.4 1
 -12 -12 8 -0.4 1
 -12 12 8 -0.1 0.9
 -12 12 8 -1.4 0.9
 12 12 -8 -0.6 1
 10 -12 -8 5.5 1.4
 -10 -12 8 5 1.3
 -10 -12 8 5.5 1.2
 -10 12 8 3.9 1
 10 12 -8 4.4 1.2
 -10 12 8 3.7 1.1
 -8 -12 8 38.7 2.2
 -8 -12 8 40.1 2.1
 8 -12 -8 37.4 2.4
 8 12 -8 38.5 2.3
 -8 12 8 36.8 1.9
 -8 12 8 37.7 2.2
 6 -12 -8 5 1.1
 -6 -12 8 2.3 1
 6 -12 -8 3.7 0.8
 6 12 -8 3.5 1.2
 -6 12 8 4.7 1.1
 6 12 -8 6.5 1.2
 -4 -12 8 217.18 5.5
 4 -12 -8 213.58 5.6
 4 -12 -8 204.28 5
 4 12 -8 210.08 5.8
 4 12 -8 194.38 5
 -4 12 8 198.68 5.4
 -2 -12 8 4.7 1.1
 2 -12 -8 2.1 1
 2 -12 -8 5.1 1
 -2 12 8 4.8 1.2
 2 12 -8 3.6 1.2
 0 -12 -8 35 2
 0 -12 8 29.4 2
 0 -12 -8 31.8 2
 0 -12 8 35 1.9
 0 12 -8 36.4 2.4
 0 12 8 35.9 2.1
 2 -12 8 145.09 4.2
 -2 -12 -8 149.39 4.3
 2 -12 8 140.59 4.3
 -2 -12 -8 153.38 4.4
 -2 12 -8 147.79 4.6
 2 12 8 131.99 4.4
 4 -12 8 -0.9 0.9
 4 -12 8 0.1 0.9
 -4 -12 -8 -0.2 0.8
 4 12 8 -0.8 1
 -4 12 -8 -1 0.9
 4 12 8 0.1 0.9
 6 -12 8 -0.2 1.1
 6 -12 8 -0.8 0.9
 -6 -12 -8 0.9 1
 -6 12 -8 -0.6 0.9
 6 12 8 1.2 1.1
 -8 -12 -8 4.5 1.3
 8 -12 8 5.2 1.3
 8 -12 8 4.9 1.3
 -8 12 -8 3.6 1.4
 8 12 8 4.7 1.4
 10 -12 8 -1.6 1.2
 -10 -12 -8 0.5 1.2
 10 -12 8 1.2 1.2
 10 12 8 -1.2 1.1
 -10 12 -8 0 1.2
 -12 -12 -8 1.9 1.3
 12 -12 8 0.7 1.6
 -12 12 -8 1 1.3
 12 12 8 0 1.4
 14 -12 8 0.4 1.7
 -14 -12 -8 -2.2 1.4
 14 12 8 -1.2 1.4
 -14 12 -8 0.2 1.5
 19 -13 -8 -1.6 2.4
 -19 -13 8 0.6 1.5
 -19 13 8 1.6 1.3
 -17 -13 8 0.5 1.2
 17 -13 -8 -0.1 1.4
 -17 13 8 0.3 1.2
 17 13 -8 1.4 1.5
 -15 -13 8 3.4 1.3
 15 -13 -8 -1.5 1.3
 -15 -13 8 4.5 1.3
 15 13 -8 0.5 1.5
 -15 13 8 3.3 1.3
 -15 13 8 0.5 1.2
 13 -13 -8 14.4 2.1
 -13 -13 8 10.4 1.6
 -13 -13 8 16 1.9
 -13 13 8 20.2 1.9
 13 13 -8 16.1 2.1
 -13 13 8 17.6 1.9
 11 -13 -8 3.3 1.3
 -11 -13 8 3.2 1.2
 -11 -13 8 6.3 1.4
 -11 13 8 5.3 1.2
 11 13 -8 3.6 1.3
 -11 13 8 3.4 1.2
 9 -13 -8 9.1 1.6
 -9 -13 8 13.2 1.6
 -9 -13 8 10.9 1.6
 9 13 -8 10.4 1.6
 -9 13 8 13.6 1.4
 -9 13 8 14 1.6
 7 -13 -8 7.8 1.4
 -7 -13 8 10.9 1.5
 7 13 -8 12.9 1.5
 -7 13 8 13.6 1.6
 7 13 -8 7 1.6
 5 -13 -8 52.59 2.7
 -5 -13 8 50.39 2.5
 5 -13 -8 46.9 2.1
 5 13 -8 52.59 2.4
 -5 13 8 52.79 2.5
 5 13 -8 48.3 2.7
 3 -13 -8 76.89 3.1
 -3 -13 8 81.59 3
 3 -13 -8 75.19 2.7
 -3 13 8 71.19 3.1
 3 13 -8 81.09 3.4
 1 -13 -8 3.1 1
 1 -13 -8 0.8 0.7
 -1 -13 8 4 1.2
 1 13 -8 2.9 1.1
 -1 13 8 1.8 0.9
 -1 -13 -8 90.99 3.3
 1 -13 8 89.59 3.4
 -1 -13 -8 87.69 3.2
 1 -13 8 81.19 3
 -1 13 -8 90.49 3.6
 1 13 8 84.59 3.3
 3 -13 8 17.9 1.8
 -3 -13 -8 19.6 1.9
 3 -13 8 19.2 1.9
 -3 -13 -8 16.8 1.7
 3 13 8 22.8 2.1
 -3 13 -8 22.7 2.1
 -5 -13 -8 1.1 1
 5 -13 8 2.6 1.2
 5 -13 8 3.6 1.1
 5 13 8 2.5 1.2
 -5 13 -8 1.6 1.2
 7 -13 8 1.1 1.2
 -7 -13 -8 1.3 1.1
 7 -13 8 1.7 1.2
 7 13 8 3.3 1.3
 -7 13 -8 1.3 1.3
 9 -13 8 5.5 1.4
 9 -13 8 1.1 1.4
 -9 -13 -8 3.3 1.5
 -9 13 -8 4.9 1.6
 9 13 8 1.2 1.2
 11 -13 8 0.7 1.5
 -11 -13 -8 0.7 1.3
 11 13 8 0.9 1.5
 -11 13 -8 0.7 1.3
 13 -13 8 2.3 1.5
 -13 -13 -8 -0.4 1.5
 13 13 8 0.1 1.6
 -13 13 -8 2 1.6
 18 -14 -8 0.3 1.4
 -18 -14 8 0.4 1.4
 18 14 -8 -0.3 1.6
 -18 14 8 -1.3 1.1
 -16 -14 8 -0.9 1.1
 -16 -14 8 1.9 1.3
 16 -14 -8 -1.1 1.4
 -16 14 8 0.1 1.2
 16 14 -8 3.4 1.7
 -14 -14 8 5.1 1.3
 14 -14 -8 3 1.5
 -14 -14 8 9.3 1.7
 -14 14 8 8.6 1.5
 -14 14 8 5.3 1.4
 14 14 -8 5.9 1.8
 -12 -14 8 0 1
 12 -14 -8 0.5 1.3
 -12 -14 8 2.1 1.2
 -12 14 8 0.8 1.1
 -12 14 8 0.2 1
 12 14 -8 -0.1 1.2
 10 -14 -8 6 1.4
 -10 -14 8 5.7 1.3
 -10 -14 8 6.6 1.4
 -10 14 8 6.4 1.3
 -10 14 8 5.5 1.4
 10 14 -8 6.7 1.5
 8 -14 -8 15.6 1.9
 -8 -14 8 15.2 1.8
 8 14 -8 17.5 2.1
 -8 14 8 12.8 1.5
 8 14 -8 17.3 1.9
 6 -14 -8 133.99 4.4
 -6 -14 8 129.29 4.3
 -6 14 8 131.89 4.3
 6 14 -8 136.09 4.2
 6 14 -8 141.79 4.8
 4 -14 -8 143.39 4
 -4 -14 8 137.69 4.3
 4 -14 -8 136.49 4.5
 4 14 -8 147.29 4.8
 -4 14 8 133.99 4.3
 -2 -14 8 19.3 1.8
 2 -14 -8 17.9 1.6
 2 -14 -8 20.6 1.9
 -2 14 8 17.6 1.8
 2 14 -8 17.9 2
 0 -14 8 6 1.2
 0 -14 -8 8.1 1.3
 0 -14 -8 5.8 1.2
 0 14 -8 1.1 1.1
 0 14 8 3.5 1.1
 2 -14 8 -0.3 1
 -2 -14 -8 0.8 1
 2 -14 8 0.4 0.9
 -2 -14 -8 0.7 1
 2 14 8 -0.4 1
 -2 14 -8 -0.5 1.1
 -4 -14 -8 -0.4 0.9
 4 -14 8 -0.5 1
 4 -14 8 0.3 1
 4 14 8 -0.3 1
 -4 14 -8 -0.3 1
 6 -14 8 6 1.5
 6 -14 8 4.9 1.3
 -6 -14 -8 4.7 1.3
 -6 14 -8 7.1 1.6
 6 14 8 5 1.4
 8 -14 8 2.9 1.3
 8 -14 8 1.5 1.4
 -8 -14 -8 2 1.3
 8 14 8 2 1.5
 -8 14 -8 2.4 1.5
 -10 -14 -8 4 1.5
 10 -14 8 3 1.4
 -10 14 -8 3.2 1.5
 10 14 8 4.5 1.7
 12 -14 8 -0.3 1.5
 -12 -14 -8 1.5 1.4
 12 14 8 1.7 1.7
 -12 14 -8 -0.8 1.6
 -17 -15 8 -1.4 1.4
 -17 -15 8 0.5 1.4
 17 -15 -8 -1.4 1.5
 -17 15 8 -0.1 1.3
 17 15 -8 -0.7 1.6
 -15 -15 8 3.1 1.4
 15 -15 -8 4.3 1.7
 -15 -15 8 4.9 1.7
 -15 15 8 1.8 1.2
 15 15 -8 3.1 1.7
 -13 -15 8 0.4 1.1
 -13 -15 8 2 1.4
 13 -15 -8 -1.1 1.3
 13 15 -8 0.3 1.4
 -13 15 8 0.2 1.1
 -13 15 8 0.9 1.2
 -11 -15 8 9.4 1.6
 11 -15 -8 12.8 2
 -11 -15 8 10.7 1.6
 11 15 -8 7.2 1.6
 -11 15 8 8.6 1.5
 9 -15 -8 3.8 1.4
 -9 -15 8 3.9 1.2
 9 15 -8 1 1.4
 -9 15 8 1.6 1.1
 9 15 -8 2.1 1.2
 7 -15 -8 84.89 3.6
 -7 -15 8 82.19 3.4
 7 15 -8 79.09 3.4
 7 15 -8 72.19 3.5
 -7 15 8 92.59 3.5
 5 -15 -8 -0.2 1.1
 5 -15 -8 1.1 0.9
 -5 -15 8 0.6 1
 -5 15 8 0.5 1
 5 15 -8 1.1 1.2
 3 -15 -8 2.7 1.1
 3 -15 -8 1.9 0.9
 -3 -15 8 3.4 1.2
 -3 15 8 4.6 1.3
 3 15 -8 3.6 1.4
 1 -15 -8 21.4 2
 1 -15 -8 18.6 1.8
 -1 -15 8 21.9 2
 -1 15 8 20.3 2
 1 15 -8 18.4 2.1
 1 -15 8 7.2 1.4
 -1 -15 -8 7.9 1.4
 -1 -15 -8 5.3 1.3
 -1 15 -8 4.3 1.3
 1 15 8 6.8 1.5
 3 -15 8 4.6 1.5
 3 -15 8 1.2 1.2
 -3 -15 -8 3.1 1.2
 3 15 8 2.3 1.2
 -3 15 -8 2 1.2
 5 -15 8 1.1 1.2
 5 -15 8 0.8 1.2
 -5 -15 -8 1.8 1.2
 5 15 8 0 1.1
 -5 15 -8 1.4 1.4
 7 -15 8 5.1 1.3
 -7 -15 -8 9.2 1.6
 7 -15 8 2.7 1.4
 -7 15 -8 2 1.4
 7 15 8 3.5 1.4
 -9 -15 -8 0.5 1.2
 9 -15 8 -1 1.3
 9 15 8 0.5 1.5
 -9 15 -8 0.9 1.5
 11 -15 8 0.9 1.5
 -11 -15 -8 -1.7 1.2
 11 15 8 -1.7 1.5
 -11 15 -8 0.7 1.6
 16 -16 -8 0.9 1.6
 -16 -16 8 -1.2 1.3
 -16 -16 8 2 1.5
 -16 16 8 0.9 1.4
 16 16 -8 1 1.6
 -14 -16 8 -1.6 1.2
 -14 -16 8 1.9 1.3
 14 -16 -8 0.6 1.3
 14 16 -8 -2.5 1.3
 -14 16 8 -0.3 1.4
 -12 -16 8 13.2 1.9
 12 -16 -8 10.1 1.8
 12 16 -8 15.6 2.2
 -12 16 8 17 2
 10 -16 -8 15.4 2.1
 -10 -16 8 18.3 2
 -10 16 8 15.8 1.9
 10 16 -8 12.7 2.2
 10 16 -8 14 1.9
 -8 -16 8 9.5 1.6
 8 -16 -8 9.9 1.7
 8 16 -8 14.4 2.1
 -8 16 8 11.1 1.7
 8 16 -8 13.5 1.7
 -6 -16 8 18.9 2.1
 6 -16 -8 21.9 2.1
 -6 16 8 20.2 2
 6 16 -8 24.4 2.4
 4 -16 -8 0 0.8
 4 -16 -8 -0.2 1
 -4 -16 8 0.5 1.1
 -4 16 8 2.1 1.1
 4 16 -8 0.1 1.3
 -2 -16 8 -0.7 0.9
 2 -16 -8 2.1 1.1
 2 -16 -8 2.3 1.1
 2 16 -8 0.2 1.3
 -2 16 8 3.2 1.2
 0 -16 8 2.8 1.3
 0 -16 -8 0.9 1.2
 0 -16 -8 1.1 1.1
 0 16 8 1.6 1.1
 0 16 -8 1.7 1.3
 2 -16 8 0.3 1.2
 -2 -16 -8 0.8 1
 2 16 8 1 1.1
 -2 16 -8 -0.4 1.1
 4 -16 8 -0.9 1.1
 -4 -16 -8 0.2 1
 -4 16 -8 0.6 1.2
 4 16 8 0.8 1.2
 6 -16 8 -0.6 1.2
 -6 -16 -8 0.5 1.1
 6 -16 8 0.7 1.3
 6 16 8 0 1.2
 -6 16 -8 -1.1 1.2
 8 -16 8 -0.2 1.3
 8 -16 8 2.9 1.5
 -8 -16 -8 0.9 1.2
 -8 16 -8 0.9 1.5
 8 16 8 1.3 1.3
 10 -16 8 3 1.7
 10 16 8 5.7 1.7
 -10 16 -8 5.1 1.9
 -15 -17 8 -1.8 1.4
 15 -17 -8 0.7 1.7
 -15 -17 8 0.8 1.4
 15 17 -8 -0.7 1.4
 13 -17 -8 6.8 1.9
 -13 -17 8 5.7 1.7
 13 17 -8 4.7 1.8
 -11 -17 8 13.5 2
 11 -17 -8 8.7 1.8
 11 17 -8 14.6 2.3
 11 17 -8 7.3 1.8
 -11 17 8 10.2 1.7
 9 -17 -8 4.2 1.4
 -9 -17 8 2.6 1.3
 9 17 -8 2.3 1.4
 9 17 -8 4.9 1.7
 -9 17 8 5.1 1.4
 -7 -17 8 0.1 1.1
 7 -17 -8 1 1.2
 7 17 -8 1.8 1.5
 -7 17 8 0 1
 -5 -17 8 8.4 1.5
 5 -17 -8 6.1 1.5
 -5 17 8 8 1.6
 5 17 -8 11.5 2
 -3 -17 8 7.3 1.5
 3 -17 -8 6.8 1.3
 3 -17 -8 4.6 1.4
 3 17 -8 5.6 1.7
 -3 17 8 7.3 1.4
 -1 -17 8 0.2 1
 1 -17 -8 0.6 1
 -1 17 8 0.7 1.2
 1 17 -8 -0.1 1.2
 -1 -17 -8 0.1 1
 1 -17 8 1.3 1.2
 1 17 8 1 1.2
 -1 17 -8 1.3 1.4
 -3 -17 -8 0.2 1
 3 -17 8 -0.5 1.2
 -3 17 -8 -0.2 1.2
 3 17 8 0.3 1.1
 5 -17 8 -0.5 1.2
 -5 -17 -8 -0.1 1.1
 5 17 8 0.7 1.2
 -5 17 -8 0.2 1.4
 7 -17 8 1.1 1.3
 7 -17 8 1.3 1.5
 -7 -17 -8 2 1.3
 -7 17 -8 5.3 1.7
 7 17 8 2.6 1.5
 9 -17 8 1.1 1.5
 -9 -17 -8 2.9 1.6
 -9 17 -8 1 1.4
 9 17 8 -1.1 1.3
 -14 -18 8 0.4 1.4
 14 -18 -8 -0.2 1.6
 14 18 -8 2.6 1.6
 14 18 -8 -0.3 1.5
 12 -18 -8 -0.3 1.3
 -12 -18 8 -0.8 1.3
 12 18 -8 -1.6 1.4
 12 18 -8 -0.2 1.5
 10 -18 -8 0.1 1.4
 -10 -18 8 1.6 1.3
 -10 18 8 -0.3 1.1
 10 18 -8 0.8 1.4
 10 18 -8 -0.1 1.3
 8 -18 -8 2.8 1.4
 -8 -18 8 2.9 1.3
 8 18 -8 1.7 1.4
 -8 18 8 2.8 1.3
 -6 -18 8 1.4 1.2
 6 -18 -8 0.4 1.3
 -6 18 8 2 1.2
 6 18 -8 1.6 1.3
 4 -18 -8 31.7 2.6
 -4 -18 8 27.5 2.4
 4 18 -8 28 2.7
 -4 18 8 34 2.7
 2 -18 -8 4.1 1.2
 -2 -18 8 6.3 1.6
 2 18 -8 3.7 1.6
 -2 18 8 3 1.4
 0 -18 -8 1.9 1.2
 0 -18 8 1.7 1.2
 0 18 8 3.1 1.3
 0 18 -8 0.8 1.4
 2 -18 8 0.9 1.3
 -2 -18 -8 2.9 1.3
 2 18 8 1.5 1.2
 -2 18 -8 2.2 1.5
 4 -18 8 3.3 1.4
 -4 -18 -8 2.4 1.4
 4 18 8 2.2 1.4
 -4 18 -8 5.6 1.7
 6 -18 8 2.7 1.4
 -6 -18 -8 4.4 1.4
 -6 18 -8 1.5 1.4
 6 18 8 4.2 1.6
 -8 -18 -8 -0.6 1.4
 8 -18 8 -1.8 1.4
 -8 18 -8 -1.3 1.5
 8 18 8 -0.9 1.4
 -13 -19 8 2 1.6
 13 -19 -8 2 2
 13 19 -8 2.9 1.9
 13 19 -8 -2.7 1.5
 11 -19 -8 3.3 1.6
 -11 -19 8 0.8 1.5
 11 19 -8 -0.6 1.4
 11 19 -8 3.3 1.8
 -9 -19 8 0.5 1.3
 9 -19 -8 2.5 1.5
 9 19 -8 -0.3 1.3
 -9 19 8 0.1 1.2
 7 -19 -8 5.2 1.7
 -7 -19 8 6.7 1.6
 -7 19 8 7.4 1.7
 7 19 -8 6.2 1.8
 -5 -19 8 1.5 1.4
 5 -19 -8 5.7 1.6
 5 19 -8 1.8 1.6
 -5 19 8 1.6 1.3
 3 -19 -8 12.4 2.5
 -3 -19 8 8.2 1.6
 3 19 -8 7.8 1.8
 -3 19 8 6.8 1.5
 -1 -19 8 -0.3 1.3
 1 -19 -8 0.4 1.1
 -1 19 8 0.4 1.4
 1 19 -8 0.7 1.4
 -1 -19 -8 0.4 1.2
 1 -19 8 1.4 1.2
 1 19 8 4.1 1.5
 -1 19 -8 1.5 1.4
 3 -19 8 0.5 1.4
 -3 -19 -8 0.2 1.2
 3 19 8 1 1.4
 -3 19 -8 -0.6 1.4
 -5 -19 -8 2.1 1.3
 5 -19 8 1.4 1.3
 5 19 8 0.8 1.5
 -5 19 -8 -0.5 1.5
 -7 -19 -8 8.9 2
 12 20 -8 3.3 1.8
 12 20 -8 2.7 1.8
 10 -20 -8 1 1.5
 -10 -20 8 -1 1.3
 10 20 -8 -0.7 1.6
 8 -20 -8 -1.6 1.3
 -8 -20 8 1.5 1.5
 -8 20 8 -0.9 1.1
 8 20 -8 -1.6 1.3
 -6 -20 8 3 1.6
 6 -20 -8 6.8 1.9
 6 20 -8 2.5 1.7
 -6 20 8 5 1.6
 -4 -20 8 13.2 1.9
 4 20 -8 17.9 2.5
 -4 20 8 14.5 1.9
 2 -20 -8 2.1 1.3
 -2 -20 8 2.1 1.4
 2 20 -8 1.6 1.3
 -2 20 8 1.5 1.3
 0 -20 8 3.1 1.5
 0 -20 -8 3.1 1.3
 0 20 8 4.7 1.6
 0 20 -8 3.4 1.7
 2 -20 8 1.3 1.4
 -2 -20 -8 0.1 1.4
 -2 20 -8 -1.5 1.4
 2 20 8 -1.3 1.1
 -4 -20 -8 0.8 1.5
 4 -20 8 3.9 1.5
 -4 20 -8 3.3 1.7
 4 20 8 3 1.5
 6 -20 8 0.3 1.5
 9 -21 -8 4.1 1.8
 9 21 -8 3.8 1.8
 -7 -21 8 2.9 1.6
 -7 21 8 3.9 1.5
 7 21 -8 4.2 1.8
 -5 -21 8 1.8 1.5
 5 21 -8 3.8 1.7
 -5 21 8 3.3 1.6
 -3 -21 8 4.6 1.5
 3 21 -8 7 1.8
 -3 21 8 3.8 1.5
 -1 -21 8 6.9 1.7
 1 -21 -8 2.9 1.5
 1 21 -8 2.7 1.7
 -1 21 8 3.3 1.5
 -1 -21 -8 -1.8 1.3
 1 -21 8 0.9 1.4
 -1 21 -8 -0.8 1.5
 1 21 8 -0.4 1.4
 3 -21 8 0.3 1.5
 -3 -21 -8 -0.6 1.5
 -6 22 8 -0.7 1.3
 6 22 -8 -0.7 1.7
 4 22 -8 2.5 1.8
 -4 22 8 -0.9 1.4
 2 22 -8 4.1 2.1
 -2 22 8 0.7 1.5
 0 -22 -8 2.1 1.5
 0 -22 8 2 1.7
 -22 0 9 -0.5 1.4
 22 0 -9 0.4 1.5
 -20 0 9 -2.2 1.2
 20 0 -9 0 1.2
 18 0 -9 0.5 1.3
 -18 0 9 1.4 1.2
 -16 0 9 -0.1 0.9
 16 0 -9 0.6 1
 16 0 -9 -0.3 0.8
 -14 0 9 0 0.8
 14 0 -9 0.1 1
 14 0 -9 1.1 0.8
 -12 0 9 0.3 0.7
 12 0 -9 -0.3 0.6
 -10 0 9 0.1 0.5
 -10 0 9 -0.5 0.6
 -10 0 9 0 0.4
 10 0 -9 0.5 0.6
 -8 0 9 0.4 0.4
 8 0 -9 -0.2 0.5
 -8 0 9 -0.4 0.6
 -8 0 9 0.2 0.5
 -6 0 9 0.8 0.5
 -6 0 9 -0.5 0.5
 -6 0 9 0 0.4
 -4 0 9 0.2 0.5
 -4 0 9 0.1 0.4
 2 0 -9 -0.6 0.4
 -2 0 9 0 0.5
 -2 0 9 0 0.5
 2 0 -9 -0.7 0.4
 0 0 -9 0 0.4
 0 0 9 -0.8 0.5
 0 0 -9 -0.1 0.5
 0 0 9 -0.5 0.4
 -2 0 -9 0.7 0.6
 -2 0 -9 -0.6 0.4
 2 0 9 0.2 0.7
 2 0 9 0 0.4
 4 0 9 0.1 0.5
 -4 0 -9 -0.1 0.7
 4 0 9 0.5 0.7
 -4 0 -9 0.8 0.5
 6 0 9 0 0.8
 -6 0 -9 -0.4 0.7
 6 0 9 -0.2 0.6
 -6 0 -9 0.7 0.6
 -8 0 -9 -0.2 0.7
 8 0 9 -0.1 0.8
 -8 0 -9 0.3 0.9
 10 0 9 0.1 1
 -10 0 -9 0 0.9
 -10 0 -9 -0.8 1
 -12 0 -9 -0.7 1.1
 12 0 9 0.3 1
 14 0 9 1.6 1.3
 -14 0 -9 0.9 1.3
 16 0 9 -1.3 1.2
 -23 -1 9 3.5 1.8
 23 -1 -9 2.2 1.6
 23 1 -9 1.7 1.9
 21 -1 -9 1.6 1.3
 -21 -1 9 2.6 1.4
 21 1 -9 2.4 1.6
 -21 1 9 2.9 1.4
 19 -1 -9 1.2 1.2
 -19 -1 9 0.6 1.1
 -19 1 9 -0.1 1.1
 19 1 -9 1.5 1.4
 17 -1 -9 3.6 1.5
 17 -1 -9 4.8 1.1
 -17 -1 9 4.4 1.3
 17 1 -9 4.2 1.3
 -17 1 9 4.9 1.3
 15 -1 -9 95.79 3.7
 -15 -1 9 88.19 3.4
 15 -1 -9 90.79 3.2
 -15 1 9 88.59 3.3
 15 1 -9 88.19 3.6
 15 1 -9 85.29 3
 13 -1 -9 7.1 1.1
 -13 -1 9 4.5 1
 13 1 -9 5.9 0.9
 13 1 -9 4.3 1.2
 -13 1 9 4.1 0.9
 11 -1 -9 0.6 0.6
 -11 -1 9 0.3 0.6
 11 1 -9 0.8 0.8
 -11 1 9 1.2 0.7
 11 1 -9 1.2 0.6
 -11 1 9 1.5 0.8
 -9 -1 9 34.5 1.3
 9 -1 -9 34.7 1.7
 -9 -1 9 33.2 1.7
 -9 -1 9 35.9 1.6
 -9 1 9 35.5 1.6
 9 1 -9 33.8 1.5
 -9 1 9 34.5 1.1
 -9 1 9 33.3 1.6
 -7 -1 9 -0.1 0.4
 -7 -1 9 0.8 0.5
 -7 -1 9 -0.2 0.5
 7 -1 -9 0.3 0.5
 -7 1 9 0.2 0.5
 7 1 -9 0.1 0.5
 -7 1 9 -0.3 0.5
 -5 -1 9 2.1 0.6
 5 -1 -9 2.5 0.5
 -5 -1 9 4.7 0.7
 -5 -1 9 2.8 0.6
 -5 -1 9 2.2 0.6
 -5 1 9 3.6 0.7
 -5 1 9 3.1 0.6
 -5 1 9 2.9 0.5
 -3 -1 9 647.14 12.7
 3 -1 -9 660.83 12.6
 -3 -1 9 651.03 12.4
 -3 -1 9 628.24 12.6
 -3 -1 9 649.54 12.4
 -3 1 9 654.33 12.8
 -3 1 9 660.03 12.2
 -3 1 9 651.13 12.5
 1 -1 -9 320.27 6.4
 -1 -1 9 323.47 6.8
 1 -1 -9 320.67 6.8
 -1 -1 9 324.97 6.4
 -1 -1 9 314.97 6.9
 -1 1 9 318.07 7
 1 1 -9 321.07 6.6
 -1 1 9 317.97 6.6
 -1 -1 -9 108.89 2.6
 1 -1 9 107.19 2.6
 1 -1 9 107.99 3.2
 1 1 9 106.69 2.7
 1 1 9 102.69 3.1
 -1 1 -9 113.39 2.8
 -1 1 -9 109.99 3.1
 3 -1 9 34.3 1.8
 -3 -1 -9 42.3 1.9
 -3 -1 -9 39.4 1.4
 3 -1 9 38.9 1.3
 -3 1 -9 42.5 1.6
 -3 1 -9 40.4 1.8
 3 1 9 38.1 1.5
 3 1 9 38.2 1.9
 -5 -1 -9 0.1 0.5
 5 -1 9 0 0.7
 -5 -1 -9 -1 0.6
 -5 1 -9 0.2 0.7
 5 1 9 0.2 0.6
 5 1 9 0.3 0.5
 -5 1 -9 0.3 0.6
 -7 -1 -9 -0.2 0.6
 -7 -1 -9 0.3 0.9
 7 -1 9 0.7 0.9
 7 1 9 0.5 0.8
 7 1 9 0.9 0.7
 -7 1 -9 0.6 0.8
 -7 1 -9 0.5 0.7
 9 -1 9 1.7 1.1
 -9 -1 -9 2.6 1
 9 1 9 3 1
 -9 1 -9 0.8 0.8
 -9 1 -9 2.3 1
 11 -1 9 39.9 2.6
 -11 -1 -9 39.2 2.5
 -11 1 -9 35.8 2.3
 -11 1 -9 38.2 2.2
 11 1 9 38.1 2.4
 -13 -1 -9 6.5 1.6
 13 -1 9 6.7 1.5
 -13 1 -9 11.2 1.7
 13 1 9 5 1.5
 15 -1 9 7.6 1.8
 -15 -1 -9 13.1 1.9
 15 1 9 14.9 2.1
 17 -1 9 0.9 1.6
 17 1 9 -0.8 1.4
 -22 -2 9 7.8 1.9
 22 -2 -9 5.1 1.7
 22 2 -9 6.1 2
 -22 2 9 5.4 1.6
 -20 -2 9 29.1 2.6
 20 -2 -9 27.1 2.7
 20 2 -9 23 2.5
 -20 2 9 31.6 2.7
 18 -2 -9 2.7 1.4
 -18 -2 9 2.4 1.2
 18 -2 -9 3 1.2
 18 2 -9 5.6 1.6
 -18 2 9 2.5 1.2
 16 -2 -9 3.4 1.1
 -16 -2 9 2.3 1.1
 16 -2 -9 3.7 1.3
 16 2 -9 2.6 1.3
 -16 2 9 3.5 1.1
 14 -2 -9 1.4 0.9
 -14 -2 9 1.2 0.8
 14 2 -9 1.5 1.1
 -14 2 9 1.1 0.8
 14 2 -9 1.9 0.8
 -14 2 9 0.1 0.8
 12 -2 -9 1.7 0.8
 -12 -2 9 1.4 0.7
 12 2 -9 1.9 0.7
 -12 2 9 2.6 0.9
 12 2 -9 2 0.9
 -12 2 9 2.4 0.8
 -10 -2 9 61.49 2.2
 10 -2 -9 55.99 2.2
 -10 -2 9 55.99 1.8
 10 2 -9 55.89 2
 -10 2 9 56.49 2.1
 -10 2 9 55.99 2.2
 10 2 -9 56.19 2.4
 -8 -2 9 4.9 0.8
 -8 -2 9 8.4 0.9
 -8 -2 9 6.8 0.7
 8 -2 -9 7.7 1
 8 -2 -9 5.6 0.5
 -8 2 9 5.7 0.8
 -8 2 9 6.3 0.8
 8 2 -9 5.9 0.8
 6 -2 -9 1.4 0.6
 -6 -2 9 3.1 0.7
 -6 -2 9 3.3 0.6
 6 -2 -9 2.8 0.5
 -6 -2 9 2.3 0.6
 -6 -2 9 3 0.6
 -6 2 9 1.9 0.5
 -6 2 9 2.8 0.7
 4 -2 -9 336.57 6.8
 -4 -2 9 332.37 6.7
 -4 -2 9 327.57 6.9
 -4 -2 9 327.07 6.8
 -4 -2 9 333.47 6.9
 -4 2 9 332.17 6.9
 -4 2 9 329.47 7.1
 -4 2 9 333.37 6.5
 -2 -2 9 23.2 1
 -2 -2 9 28.4 1.4
 2 -2 -9 25 1.2
 -2 -2 9 25.9 1.3
 -2 2 9 25.2 1.2
 2 2 -9 21.7 1.2
 -2 2 9 23.7 1.4
 -2 2 9 24 0.9
 0 -2 -9 167.08 4.2
 0 -2 9 174.58 4.2
 0 -2 9 173.88 3.7
 0 -2 -9 169.18 3.6
 0 -2 9 170.88 4.3
 0 2 9 177.88 4
 0 2 -9 173.88 4.1
 0 2 9 173.98 4.3
 -2 -2 -9 2.6 0.7
 2 -2 9 2.2 0.4
 -2 -2 -9 2.1 0.4
 2 -2 9 3 0.8
 -2 2 -9 1.4 0.7
 2 2 9 2.7 0.6
 -2 2 -9 3.2 0.7
 2 2 9 2.1 0.8
 4 -2 9 6.2 1
 -4 -2 -9 5.3 0.6
 -4 -2 -9 4.8 1
 -4 2 -9 5.2 0.8
 -4 2 -9 6.3 1.1
 4 2 9 6 0.8
 4 2 9 6.3 1
 6 -2 9 131.99 4.1
 -6 -2 -9 133.49 4
 -6 -2 -9 130.59 3.3
 -6 2 -9 137.49 3.7
 6 2 9 136.79 4
 6 2 9 133.69 3.6
 -6 2 -9 133.49 3.9
 -8 -2 -9 0 0.8
 8 -2 9 -0.8 0.8
 8 2 9 -0.8 0.8
 8 2 9 -0.3 0.7
 -8 2 -9 -0.4 0.8
 -8 2 -9 0.5 0.8
 -10 -2 -9 1.3 1.1
 10 -2 9 0 1.1
 10 2 9 -0.4 1
 -10 2 -9 -0.3 0.8
 -10 2 -9 1.4 1.1
 -12 -2 -9 12.1 1.8
 12 -2 9 15.2 2
 12 2 9 10.8 1.7
 -12 2 -9 15 1.7
 -12 2 -9 11.3 1.5
 14 -2 9 6.1 1.7
 -14 -2 -9 7.5 1.7
 -14 2 -9 8.5 1.7
 14 2 9 11.6 1.9
 -16 -2 -9 2.3 1.8
 16 -2 9 2.1 1.5
 16 2 9 -1.1 1.3
 23 -3 -9 4.8 1.7
 23 3 -9 5.2 2.1
 -21 -3 9 2.5 1.6
 21 -3 -9 1.5 1.5
 21 3 -9 1.8 1.5
 -21 3 9 1.5 1.5
 -19 -3 9 2.2 1.2
 19 -3 -9 3.6 1.3
 19 -3 -9 4 1.4
 19 3 -9 2.6 1.3
 -19 3 9 2 1.3
 17 -3 -9 12.7 1.9
 17 -3 -9 8.2 1.4
 -17 -3 9 9.8 1.5
 -17 3 9 14.1 1.8
 17 3 -9 6.2 1.5
 -15 -3 9 79.69 3.1
 15 -3 -9 81.69 3.2
 -15 3 9 81.89 3.1
 15 3 -9 77.49 3.4
 -15 3 9 85.09 3.2
 13 -3 -9 0.1 0.7
 -13 -3 9 0.5 0.7
 -13 3 9 -0.2 0.8
 -13 3 9 0.8 0.7
 13 3 -9 1.2 1
 13 3 -9 0.6 0.6
 -11 -3 9 18.5 1.1
 11 -3 -9 19.9 1.6
 -11 -3 9 20.2 1.5
 -11 3 9 18.9 1.4
 -11 3 9 18 1.4
 11 3 -9 15.9 1.5
 11 3 -9 18.5 1.2
 9 -3 -9 37.4 1.9
 -9 -3 9 36.3 1.4
 9 -3 -9 35 1
 -9 -3 9 38 1.8
 -9 3 9 40.9 1.8
 -9 3 9 36.7 1.6
 9 3 -9 36.1 1.8
 9 3 -9 39 1.5
 7 -3 -9 53.59 1.5
 -7 -3 9 51.99 1.8
 7 -3 -9 52.99 2.1
 -7 -3 9 53.59 1.9
 -7 3 9 53.89 2
 -7 3 9 53.49 1.8
 7 3 -9 52.89 1.8
 7 3 -9 54.79 2.1
 -5 -3 9 72.59 2.3
 -5 -3 9 75.39 2.2
 5 -3 -9 71.89 2.5
 -5 -3 9 71.29 2.2
 5 -3 -9 73.69 2
 -5 -3 9 75.29 2.2
 -5 3 9 76.49 2
 -5 3 9 74.49 2.3
 -3 -3 9 9.2 0.9
 -3 -3 9 10.4 1
 3 -3 -9 11.2 0.9
 -3 -3 9 11.5 0.8
 -3 3 9 8.1 0.9
 -3 3 9 10.3 0.6
 -3 3 9 12.4 1
 -1 -3 9 689.43 13.5
 1 -3 -9 692.83 12.7
 1 -3 -9 701.93 13.5
 -1 -3 9 677.73 13.5
 -1 -3 9 701.53 12.9
 1 3 -9 691.23 13.5
 -1 3 9 678.53 13.6
 -1 3 9 683.03 13.4
 -1 -3 -9 340.57 7.5
 1 -3 9 338.77 7.5
 -1 -3 -9 345.87 6.5
 1 -3 9 352.06 6.7
 1 -3 9 346.17 7.6
 1 3 9 348.37 7.3
 -1 3 -9 354.66 7.4
 1 3 9 364.06 7.7
 3 -3 9 17.9 1.4
 -3 -3 -9 16.4 1.4
 -3 -3 -9 18.3 0.8
 3 3 9 17.5 1.4
 -3 3 -9 16 1.2
 3 3 9 15.9 1.2
 5 -3 9 54.19 2.3
 -5 -3 -9 47.4 2.1
 5 3 9 47.1 1.9
 -5 3 -9 46.6 2.1
 -5 3 -9 46.1 2
 5 3 9 42.6 2.1
 -7 -3 -9 48.5 2.3
 7 -3 9 45.5 2.4
 7 3 9 48.7 2.1
 -7 3 -9 49.2 2.2
 7 3 9 46.6 2.4
 -7 3 -9 48.9 2.3
 9 -3 9 2.3 1
 -9 -3 -9 0.9 1.1
 9 3 9 1.3 1
 -9 3 -9 0.9 0.9
 -9 3 -9 0 1
 9 3 9 0 0.9
 -11 -3 -9 59.69 3
 11 -3 9 66.49 3.3
 -11 3 -9 64.29 3
 11 3 9 62.39 3
 -11 3 -9 72.29 3
 13 -3 9 1.1 1.3
 -13 -3 -9 0.2 1.2
 -13 3 -9 -0.3 1
 -13 3 -9 -0.4 1.1
 13 3 9 0.8 1.2
 15 -3 9 11.2 2
 -15 -3 -9 17.4 2.2
 15 3 9 10.5 1.9
 17 -3 9 2.6 1.7
 -22 -4 9 -0.5 1.2
 22 -4 -9 -0.3 1.5
 22 4 -9 -0.8 1.4
 -22 4 9 3.2 1.6
 20 -4 -9 1.2 1.4
 20 -4 -9 0.1 1.2
 -20 -4 9 1 1.4
 -20 4 9 -0.2 1.1
 20 4 -9 2.4 1.6
 18 -4 -9 1.8 1.1
 -18 -4 9 2.3 1.2
 18 -4 -9 2.3 1.4
 -18 4 9 0.7 1
 18 4 -9 2.2 1.3
 -16 -4 9 5.8 1.3
 16 -4 -9 5.5 1.3
 16 4 -9 7.6 1.6
 -16 4 9 5.7 1.3
 14 -4 -9 9.7 1.3
 -14 -4 9 11.9 1.5
 -14 4 9 8.7 1.3
 -14 4 9 10.2 1.4
 14 4 -9 5.9 1.3
 -12 -4 9 50.49 1.9
 12 -4 -9 56.19 2.5
 -12 -4 9 54.39 2.4
 -12 4 9 51.29 2.2
 -12 4 9 54.39 2.3
 12 4 -9 53.79 2.6
 10 -4 -9 22.2 1.7
 -10 -4 9 23.7 1.2
 -10 -4 9 26 1.6
 -10 4 9 24.8 1.5
 10 4 -9 25.9 1.2
 10 4 -9 22.9 1.7
 -10 4 9 21.8 1.3
 8 -4 -9 110.39 2.4
 -8 -4 9 109.19 2.9
 8 -4 -9 109.19 3.3
 -8 -4 9 107.99 3.2
 -8 4 9 113.29 3
 8 4 -9 107.79 3.3
 8 4 -9 110.89 2.8
 6 -4 -9 3.3 0.5
 -6 -4 9 4 0.6
 6 -4 -9 2.6 0.8
 -6 -4 9 4.1 0.7
 -6 -4 9 4 0.7
 -6 4 9 2.7 0.5
 -6 4 9 3.6 0.7
 6 4 -9 2.9 0.7
 4 -4 -9 5.1 0.7
 -4 -4 9 5.6 0.8
 -4 -4 9 4.2 0.7
 -4 -4 9 6.1 0.8
 4 4 -9 5.4 0.7
 -4 4 9 5.8 0.5
 -4 4 9 5.3 0.8
 -4 4 9 5.5 0.8
 -2 -4 9 321.17 6.2
 -2 -4 9 306.77 6.7
 -2 -4 9 309.47 6.6
 2 -4 -9 306.07 6.6
 2 4 -9 304.57 6.8
 -2 4 9 314.07 5.8
 -2 4 9 302.17 6.8
 -2 4 9 308.87 6.6
 0 -4 -9 8.6 1
 0 -4 9 9.6 0.6
 0 -4 9 10.8 1.1
 0 -4 9 10.5 1.1
 0 4 9 12.3 1.2
 0 4 9 10.6 1
 0 4 -9 7.8 1
 2 -4 9 68.79 2.5
 2 -4 9 64.79 2.4
 -2 -4 -9 64.29 2.4
 2 4 9 62.69 2.2
 -2 4 -9 65.49 2.3
 2 4 9 63.99 2.4
 4 -4 9 0.1 0.7
 -4 -4 -9 0 0.7
 4 4 9 0.4 0.7
 4 4 9 0.5 0.6
 -4 4 -9 0.6 0.7
 6 -4 9 0.9 0.8
 -6 -4 -9 2.8 0.9
 6 4 9 1.8 0.9
 -6 4 -9 1.9 0.9
 -6 4 -9 1.2 0.8
 6 4 9 2.5 0.8
 8 -4 9 0.7 1
 -8 -4 -9 0.4 1
 8 4 9 -0.2 0.8
 -8 4 -9 0.6 0.8
 8 4 9 0.7 0.8
 -8 4 -9 0.6 0.9
 10 -4 9 0 1
 -10 -4 -9 1.6 1.2
 -10 4 -9 1.2 1
 -10 4 -9 1.6 1
 10 4 9 1.9 1.1
 10 4 9 -0.1 1.8
 12 -4 9 9 1.7
 -12 -4 -9 8.6 1.5
 12 4 9 8.1 1.6
 -12 4 -9 11.8 1.6
 -12 4 -9 11.8 1.7
 14 -4 9 -0.2 1.1
 -14 -4 -9 0.6 1.4
 14 4 9 -1 1.2
 -14 4 -9 0.5 1.3
 -16 -4 -9 1.2 1.5
 16 -4 9 1 1.5
 23 -5 -9 -0.9 1.5
 21 -5 -9 2.8 1.5
 -21 -5 9 7.1 1.8
 21 -5 -9 4.4 1.6
 21 5 -9 3.7 1.6
 -21 5 9 4 1.5
 -19 -5 9 1.3 1.2
 19 -5 -9 1.4 1.2
 19 -5 -9 1.4 1.4
 19 5 -9 4.8 1.5
 -19 5 9 2.1 1.4
 -17 -5 9 2.5 1.3
 17 -5 -9 0.7 1.1
 17 5 -9 1 1.1
 -17 5 9 1.7 1.1
 15 -5 -9 7.9 1.3
 -15 -5 9 10.3 1.6
 -15 5 9 8 1.3
 15 5 -9 7.7 1.6
 -15 5 9 10.6 1.4
 13 -5 -9 3.2 1.1
 -13 -5 9 4.6 1
 -13 -5 9 5.8 1.1
 13 5 -9 3.4 1.1
 -13 5 9 3.7 1
 -13 5 9 4.9 1
 11 -5 -9 12.6 1.3
 -11 -5 9 14.5 1.5
 -11 -5 9 16.2 1.2
 -11 5 9 14.9 1.4
 -11 5 9 14.3 1.3
 11 5 -9 13.1 1.5
 -9 -5 9 34.7 1.8
 -9 -5 9 33.6 1.5
 9 -5 -9 30.3 1.7
 -9 5 9 28.5 1.5
 9 5 -9 29.5 1.8
 -9 5 9 29.8 1.7
 9 5 -9 30.4 1.3
 -7 -5 9 7.3 0.9
 7 -5 -9 7.2 0.6
 7 -5 -9 6.8 1
 -7 -5 9 5 0.8
 -7 5 9 6 0.7
 -7 5 9 6.5 0.9
 7 5 -9 5.8 0.9
 5 -5 -9 91.89 2.4
 -5 -5 9 89.19 2.7
 5 -5 -9 90.29 2.9
 -5 -5 9 89.39 2.4
 -5 -5 9 92.09 2.7
 5 5 -9 84.89 2.6
 -5 5 9 93.69 2.3
 -5 5 9 85.39 2.7
 -3 -5 9 100.49 2.9
 3 -5 -9 101.59 2.7
 -3 -5 9 103.49 2.8
 -3 5 9 96.29 2.9
 3 5 -9 100.19 3.1
 -3 5 9 100.09 3.1
 -3 5 9 101.59 2.2
 3 5 -9 102.09 2.6
 1 -5 -9 36.3 1.6
 -1 -5 9 34.4 1.6
 -1 -5 9 34.1 1.7
 -1 5 9 35.8 1.7
 -1 5 9 35.3 1.7
 1 5 -9 33.8 1.7
 1 5 -9 37.4 1.2
 1 -5 9 45.5 1.9
 1 -5 9 48.6 2
 -1 -5 -9 43.6 2
 -1 5 -9 44.7 1.2
 -1 5 -9 44.9 2
 1 5 9 45.2 2
 1 5 9 44.9 1.9
 3 -5 9 24.8 1.7
 -3 -5 -9 20.9 1.6
 3 -5 9 24.6 1.7
 3 5 9 21.3 1.5
 3 5 9 24.4 1.6
 -3 5 -9 24.7 1.6
 -5 -5 -9 0.8 0.8
 5 -5 9 0 0.8
 -5 5 -9 0.7 0.7
 5 5 9 1.1 0.8
 5 5 9 1 0.7
 -7 -5 -9 -0.5 0.8
 7 -5 9 0.3 1
 -7 5 -9 0.2 0.8
 7 5 9 0.2 0.8
 -7 5 -9 1.2 1
 7 5 9 -0.3 0.8
 -9 -5 -9 -1 0.9
 9 -5 9 -1.4 1
 -9 5 -9 0.1 0.9
 -9 5 -9 1 1
 9 5 9 0.1 0.9
 9 5 9 -0.6 0.8
 -11 -5 -9 -0.7 1.2
 11 -5 9 0 1.1
 -11 5 -9 0.1 1
 -11 5 -9 2.1 1.2
 11 5 9 -1.1 1
 -13 -5 -9 8.2 1.7
 13 -5 9 8.2 1.8
 13 5 9 10.1 1.8
 -13 5 -9 9.7 1.7
 -13 5 -9 9.3 1.7
 15 -5 9 -2.3 1.4
 -15 -5 -9 -0.9 1.2
 -15 5 -9 0.8 1.3
 22 -6 -9 2.8 1.6
 -22 -6 9 4.1 1.6
 22 -6 -9 3.9 1.7
 -22 6 9 1.5 1.6
 22 6 -9 3.8 2
 20 -6 -9 5.7 1.7
 -20 -6 9 3.8 1.5
 20 -6 -9 3.9 1.5
 20 6 -9 7.4 1.9
 -20 6 9 8.1 1.8
 -18 -6 9 -0.2 1.2
 18 -6 -9 0.5 1.1
 18 6 -9 0.7 1.3
 -18 6 9 1 1.2
 -16 -6 9 0.8 1
 16 -6 -9 0.5 1.1
 -16 6 9 1.7 1.1
 -16 6 9 1 1.1
 16 6 -9 1.4 1.2
 14 -6 -9 4.3 1.1
 -14 -6 9 4.9 1.2
 14 6 -9 5.5 1.4
 -14 6 9 4.9 1.1
 -14 6 9 4.5 1.1
 12 -6 -9 1.8 1
 -12 -6 9 2.5 0.8
 -12 -6 9 0.3 0.7
 -12 6 9 1.9 0.9
 -12 6 9 1.6 0.8
 12 6 -9 3.4 1.1
 10 -6 -9 6.7 1.1
 -10 -6 9 11.1 1.3
 -10 -6 9 8.4 1
 -10 6 9 8 1
 -10 6 9 6.3 1
 10 6 -9 7 1.1
 -8 -6 9 22.3 1.5
 8 -6 -9 19.9 1.7
 8 -6 -9 19.1 0.8
 -8 -6 9 21 1.3
 -8 6 9 19.7 1.2
 8 6 -9 19.9 1
 -8 6 9 18.5 1.4
 6 -6 -9 46.4 2.2
 -6 -6 9 48.6 1.6
 -6 -6 9 45.9 2
 -6 -6 9 50.29 2
 6 -6 -9 47.8 1.6
 -6 6 9 49.3 1.6
 6 6 -9 47.3 1.9
 -6 6 9 52.49 2
 -4 -6 9 21.9 1.4
 -4 -6 9 21.6 1.2
 4 -6 -9 20.2 1.1
 4 -6 -9 21 1.4
 -4 6 9 22.8 0.9
 4 6 -9 23.4 1.2
 -4 6 9 15.7 1.3
 2 -6 -9 14.4 1.1
 -2 -6 9 15.5 1.1
 -2 -6 9 14.5 1.2
 -2 6 9 13.9 1.3
 -2 6 9 13.7 1.2
 2 6 -9 13 0.9
 2 6 -9 11.9 1.2
 0 -6 -9 0.4 0.6
 0 -6 9 0.3 0.6
 0 -6 9 -0.3 0.6
 0 6 9 -0.5 0.6
 0 6 9 -0.4 0.6
 0 6 -9 0.6 0.8
 0 6 -9 0.3 0.3
 2 -6 9 60.89 2.4
 -2 -6 -9 64.49 2.5
 2 -6 9 64.99 2.5
 2 6 9 60.29 2.4
 -2 6 -9 59.69 2.4
 2 6 9 66.99 2.4
 -4 -6 -9 6.9 1.1
 4 -6 9 7.4 1.2
 4 -6 9 7 1.1
 -4 6 -9 5.4 1
 4 6 9 9.4 1.3
 4 6 9 6.8 1
 -6 -6 -9 70.59 2.9
 6 -6 9 66.59 2.9
 6 6 9 63.69 2.7
 -6 6 -9 66.39 2.8
 6 6 9 63.69 2.6
 8 -6 9 0.5 1.1
 -8 -6 -9 1.8 1.2
 -8 6 -9 3.4 1.2
 8 6 9 2.7 1.1
 -8 6 -9 2.6 1.1
 8 6 9 2.7 1
 -10 -6 -9 -1.8 0.9
 10 -6 9 -0.9 1.1
 10 6 9 -1 1
 -10 6 -9 -0.3 0.9
 -10 6 -9 0.6 1.1
 10 6 9 -0.2 1
 12 -6 9 2 1.3
 -12 -6 -9 0.3 1.1
 -12 6 -9 1.2 1.2
 12 6 9 2.4 1.2
 -12 6 -9 1.4 1.2
 -14 -6 -9 0.4 1.2
 14 -6 9 1.4 1.5
 -14 6 -9 0.2 1.2
 16 -6 9 1.7 1.8
 -16 -6 -9 2.4 1.6
 -16 6 -9 1.5 1.5
 21 -7 -9 3.3 1.6
 21 -7 -9 1.6 1.5
 -21 -7 9 1.5 1.4
 21 7 -9 4 1.6
 -21 7 9 2.3 1.4
 19 -7 -9 -0.8 1.1
 19 -7 -9 2.9 1.4
 -19 -7 9 0.2 1.2
 19 7 -9 -0.7 1.2
 -19 7 9 0.7 1.2
 -17 -7 9 -0.9 1.1
 17 -7 -9 2.8 1.3
 -17 7 9 0.4 1.1
 -17 7 9 1.6 1.1
 17 7 -9 2.6 1.4
 15 -7 -9 1.6 1.1
 -15 -7 9 -0.6 0.9
 15 7 -9 -1.2 0.9
 -15 7 9 0.7 1
 -15 7 9 0.2 0.9
 -13 -7 9 0.8 0.8
 -13 -7 9 2.1 0.9
 13 -7 -9 2.5 1.1
 -13 7 9 1.3 0.8
 13 7 -9 0.9 0.9
 -13 7 9 1.7 0.9
 -11 -7 9 9.9 1.2
 11 -7 -9 10.5 1.4
 -11 -7 9 12.6 1.2
 -11 7 9 11.5 1.3
 11 7 -9 8.9 1.3
 -11 7 9 10.6 1.2
 9 -7 -9 0.4 0.7
 -9 -7 9 -0.3 0.7
 -9 -7 9 0.4 0.7
 -9 7 9 0.4 0.7
 -9 7 9 1.5 0.7
 9 7 -9 1.2 0.8
 7 -7 -9 241.78 5.9
 -7 -7 9 233.18 5.7
 -7 -7 9 233.88 5.5
 7 -7 -9 238.78 4.9
 -7 7 9 236.18 5.7
 7 7 -9 233.88 5.7
 -7 7 9 235.98 5.2
 -5 -7 9 30.1 1.3
 -5 -7 9 29.2 1.6
 5 -7 -9 30.5 1.3
 5 -7 -9 30 1.7
 -5 -7 9 29.8 1.6
 -5 7 9 31.3 1.7
 5 7 -9 28.1 1.5
 -5 7 9 28.4 1.2
 3 -7 -9 25.3 1.3
 3 -7 -9 26.5 1.7
 -3 -7 9 24.1 1.3
 -3 -7 9 25.3 1.6
 -3 7 9 24.9 1.5
 3 7 -9 21.2 1.7
 3 7 -9 28.4 1.3
 1 -7 -9 113.19 3.2
 -1 -7 9 111.09 3.1
 -1 -7 9 112.09 3.3
 1 7 -9 106.59 3.4
 1 7 -9 113.49 2.6
 -1 7 9 108.99 3.4
 -1 7 9 113.69 3.3
 1 -7 9 41.5 2
 1 -7 9 43.2 2
 -1 -7 -9 42.7 1.9
 -1 7 -9 40.4 2.1
 1 7 9 42.9 2
 1 7 9 40.4 2
 -3 -7 -9 2.6 0.9
 3 -7 9 4.1 1
 3 -7 9 3.4 0.9
 3 7 9 4.6 1
 3 7 9 5 1
 -3 7 -9 2.5 0.9
 -5 -7 -9 2.4 1
 5 -7 9 1.3 1
 5 -7 9 1.7 0.9
 5 7 9 0.9 0.8
 5 7 9 2.7 1
 -5 7 -9 2.1 1
 -7 -7 -9 50.29 2.5
 7 -7 9 53.59 2.8
 -7 7 -9 39.9 2.3
 7 7 9 49.6 2.5
 7 7 9 49.4 2.4
 9 -7 9 12.9 1.8
 -9 -7 -9 12.5 1.7
 9 7 9 12.5 1.6
 -9 7 -9 13.6 1.7
 -9 7 -9 16.8 1.8
 9 7 9 15.3 1.8
 -11 -7 -9 -0.5 1.2
 11 -7 9 0.2 1.3
 -11 7 -9 0.3 1.1
 11 7 9 -0.1 1.1
 -11 7 -9 -0.7 1.1
 11 7 9 0.8 1.2
 13 -7 9 4.8 1.7
 -13 -7 -9 3 1.5
 -13 7 -9 3.6 1.5
 -15 -7 -9 1 1.5
 15 -7 9 1.6 1.5
 -15 7 -9 0.6 1.4
 22 -8 -9 -1.9 1.2
 -20 -8 9 -0.5 1.2
 20 -8 -9 -2.2 1.2
 20 -8 -9 -0.4 1.4
 20 8 -9 -1 1.2
 -20 8 9 -1.5 1.1
 -18 -8 9 -0.9 1.2
 18 -8 -9 -0.4 1.2
 -18 8 9 2.2 1.3
 -18 8 9 2 1.2
 18 8 -9 1.2 1.3
 -16 -8 9 5.9 1.4
 16 -8 -9 8.8 1.6
 -16 8 9 5.9 1.3
 16 8 -9 5.8 1.4
 -16 8 9 7.4 1.5
 -14 -8 9 2 1
 14 -8 -9 0.7 1.1
 -14 -8 9 0.1 0.9
 -14 8 9 -0.2 0.8
 -14 8 9 0 0.9
 14 8 -9 0.7 1.1
 -12 -8 9 0.3 0.9
 -12 -8 9 0.2 0.8
 12 -8 -9 0.2 0.9
 -12 8 9 0.2 0.7
 -12 8 9 0.2 0.8
 12 8 -9 0.1 0.9
 10 -8 -9 11 1.5
 -10 -8 9 11.9 1.3
 -10 -8 9 12.2 1.3
 -10 8 9 9.9 1.2
 10 8 -9 8.7 1.2
 -10 8 9 12.7 1.2
 -8 -8 9 0.5 0.7
 -8 -8 9 1.2 0.7
 8 -8 -9 0.2 0.7
 -8 8 9 1.4 0.8
 -8 8 9 0.4 0.6
 8 8 -9 1.1 0.7
 -6 -8 9 5.2 0.9
 6 -8 -9 5.7 0.7
 6 -8 -9 6.5 1.1
 -6 -8 9 5.9 0.9
 -6 8 9 5.5 1
 -6 8 9 5 0.7
 6 8 -9 6.5 1
 4 -8 -9 74.99 2.4
 -4 -8 9 76.99 2.6
 4 -8 -9 81.49 2.9
 -4 -8 9 79.29 2.3
 4 8 -9 82.19 2.5
 4 8 -9 79.29 3
 -4 8 9 76.39 2.7
 2 -8 -9 53.09 2
 2 -8 -9 54.19 2.3
 -2 -8 9 56.49 2.3
 -2 -8 9 53.39 2
 2 8 -9 49.5 2.3
 -2 8 9 46.4 2.1
 2 8 -9 53.39 1.7
 0 -8 9 8.2 1.1
 0 -8 -9 8.8 1.1
 0 -8 9 8.7 1.1
 0 8 9 6.3 1.1
 0 8 -9 7.8 1.2
 0 8 9 8 1.2
 -2 -8 -9 42 2.1
 2 -8 9 38.7 2.1
 2 -8 9 38.5 1.9
 2 8 9 35.4 2
 2 8 9 41.7 2
 -2 8 -9 42.5 2.2
 4 -8 9 0.5 0.9
 4 -8 9 1.9 1
 -4 -8 -9 0.7 0.9
 -4 8 -9 1.3 1
 4 8 9 0.3 0.8
 4 8 9 0.7 0.8
 6 -8 9 109.99 3.7
 -6 -8 -9 110.39 3.8
 6 -8 9 116.79 4
 6 8 9 107.69 3.7
 -6 8 -9 108.39 3.8
 6 8 9 109.99 3.7
 8 -8 9 15.2 1.9
 -8 -8 -9 19.6 2
 8 8 9 10.6 1.7
 -8 8 -9 7.9 1.4
 8 8 9 10.9 1.5
 -10 -8 -9 8.6 1.5
 10 -8 9 10.3 1.8
 10 8 9 9.5 1.5
 10 8 9 8.2 1.5
 -10 8 -9 8.4 1.5
 -10 8 -9 12.5 1.8
 -12 -8 -9 -0.2 1.1
 12 -8 9 0.1 1.1
 -12 8 -9 3.2 1.4
 12 8 9 -0.7 1.3
 14 -8 9 2.2 1.6
 -14 -8 -9 1.3 1.3
 -14 8 -9 1.3 1.4
 -16 -8 -9 -1.6 1.5
 -16 8 -9 -0.1 1.4
 21 -9 -9 2 1.6
 -21 -9 9 4.2 1.8
 21 9 -9 4.3 2.1
 -21 9 9 5.1 1.7
 -19 -9 9 2.3 1.3
 19 -9 -9 -0.5 1.2
 -19 9 9 0.7 1.3
 -19 9 9 -0.1 1.3
 19 9 -9 0.3 1.4
 17 -9 -9 3.5 1.4
 -17 -9 9 2.3 1.2
 -17 9 9 2.6 1.2
 17 9 -9 3.6 1.5
 -17 9 9 2.3 1.3
 15 -9 -9 5.1 1.5
 -15 -9 9 4.7 1.4
 15 9 -9 5.4 1.4
 -15 9 9 8.6 1.4
 -15 9 9 6.1 1.3
 13 -9 -9 4.2 1.2
 -13 -9 9 2.4 1.1
 -13 -9 9 2 0.9
 -13 9 9 4.1 1.1
 13 9 -9 1.9 1.1
 -13 9 9 2.7 1
 11 -9 -9 29.8 2.1
 -11 -9 9 31.9 1.9
 -11 -9 9 31.1 2
 11 9 -9 33.3 2.4
 -11 9 9 30.9 1.8
 -11 9 9 32.4 2
 -9 -9 9 3.5 1
 9 -9 -9 2.8 1.1
 -9 -9 9 3.6 0.9
 9 9 -9 4.5 1.1
 -9 9 9 4.6 1.1
 -9 9 9 3.1 0.8
 7 -9 -9 80.19 3.1
 7 -9 -9 83.39 2.3
 -7 -9 9 83.09 2.9
 -7 -9 9 83.69 2.9
 7 9 -9 83.59 2.9
 -7 9 9 81.89 2.9
 -7 9 9 84.49 2.5
 5 -9 -9 59.59 2.5
 5 -9 -9 61.89 2
 -5 -9 9 62.59 2.4
 -5 9 9 57.69 2.4
 5 9 -9 59.89 2.2
 5 9 -9 62.29 2.7
 3 -9 -9 0.9 0.6
 3 -9 -9 1.3 0.9
 -3 -9 9 1.3 0.8
 -3 -9 9 0.5 0.6
 3 9 -9 1.8 0.9
 3 9 -9 0.5 0.5
 -3 9 9 1.1 0.8
 1 -9 -9 2.8 0.8
 -1 -9 9 2.1 0.8
 1 -9 -9 1.9 0.9
 -1 -9 9 2.1 0.7
 -1 9 9 2.2 0.9
 1 9 -9 1.9 1
 -1 -9 -9 59.79 2.5
 1 -9 9 60.29 2.4
 1 -9 9 58.79 2.4
 1 9 9 59.69 2.5
 -1 9 -9 61.19 2.6
 1 9 9 59.69 2.5
 3 -9 9 10.9 1.4
 -3 -9 -9 14.1 1.5
 3 -9 9 13 1.4
 3 9 9 10.6 1.3
 3 9 9 12.2 1.4
 -3 9 -9 11.2 1.4
 5 -9 9 22.5 1.9
 -5 -9 -9 26.8 2
 5 -9 9 26.1 2
 -5 9 -9 23.2 2
 5 9 9 25.2 2
 5 9 9 29.8 2
 7 -9 9 17.3 1.8
 -7 -9 -9 13.3 1.6
 7 -9 9 17 1.9
 7 9 9 17.7 1.9
 -7 9 -9 15.9 1.8
 7 9 9 11.1 1.5
 9 -9 9 -0.2 1.2
 -9 -9 -9 2.2 1.1
 -9 9 -9 0.9 1
 9 9 9 0.3 1.1
 -9 9 -9 2.4 1.2
 9 9 9 -0.5 0.9
 11 -9 9 2.2 1.4
 -11 -9 -9 3 1.5
 -11 9 -9 4.6 1.4
 -11 9 -9 0.6 1.3
 11 9 9 2.8 1.5
 13 -9 9 0.5 1.4
 -13 -9 -9 0.9 1.4
 13 9 9 2.1 1.5
 -13 9 -9 2.3 1.4
 -15 -9 -9 1.1 1.5
 -15 9 -9 0.1 1.5
 -20 -10 9 -2 1.4
 20 -10 -9 1 1.5
 -20 10 9 -0.1 1.2
 20 10 -9 -1.2 1.6
 -18 -10 9 -0.3 1.2
 18 -10 -9 -1.4 1.2
 -18 10 9 1.7 1.3
 18 10 -9 0.5 1.3
 -18 10 9 0.4 1.1
 -16 -10 9 1.2 1.2
 16 -10 -9 1.6 1.2
 16 10 -9 2.8 1.4
 -16 10 9 5.2 1.4
 -16 10 9 1.6 1.1
 -14 -10 9 3.3 1.1
 -14 -10 9 7.4 1.5
 14 -10 -9 2.7 1.3
 -14 10 9 1.9 1
 14 10 -9 4.7 1.4
 -14 10 9 5.3 1.3
 -12 -10 9 14 1.6
 -12 -10 9 12.3 1.4
 12 -10 -9 15.7 1.9
 12 10 -9 11.7 1.6
 -12 10 9 13 1.5
 -12 10 9 16.6 1.6
 -10 -10 9 -0.5 0.9
 10 -10 -9 0.1 1
 -10 -10 9 1.3 0.9
 -10 10 9 -0.2 0.7
 -10 10 9 -1.1 0.8
 10 10 -9 0.9 1
 8 -10 -9 88.89 3.4
 -8 -10 9 90.99 3.1
 -8 -10 9 95.29 3.3
 8 10 -9 93.59 3.3
 -8 10 9 88.59 2.8
 -8 10 9 87.19 3.1
 6 -10 -9 14.6 1.1
 -6 -10 9 11.8 1.3
 6 -10 -9 14.8 1.5
 6 10 -9 15 1.7
 -6 10 9 15.6 1.6
 6 10 -9 13.9 1.4
 -4 -10 9 62.59 2.5
 4 -10 -9 59.99 2.1
 4 -10 -9 61.19 2.6
 4 10 -9 59.89 2.7
 4 10 -9 59.99 2.2
 -4 10 9 57.99 2.5
 2 -10 -9 11.1 1.2
 -2 -10 9 8.8 1.1
 2 -10 -9 10.4 1.3
 -2 -10 9 9 1
 -2 10 9 11.9 1.4
 2 10 -9 10.4 1.4
 0 -10 9 -0.2 0.8
 0 -10 9 1.7 0.8
 0 -10 -9 1.5 0.7
 0 -10 -9 0.3 0.7
 0 10 9 0.7 0.8
 0 10 -9 2.1 1
 2 -10 9 11 1.4
 2 -10 9 12.6 1.3
 -2 -10 -9 8.1 1.3
 2 10 9 9.7 1.3
 2 10 9 10.7 1.3
 -2 10 -9 8.3 1.3
 -4 -10 -9 47.7 2.4
 4 -10 9 46.4 2.4
 4 -10 9 44.2 2.4
 -4 10 -9 46.9 2.6
 4 10 9 49.99 2.5
 4 10 9 49.5 2.4
 6 -10 9 16.1 1.7
 -6 -10 -9 19.3 1.9
 6 -10 9 14.2 1.7
 6 10 9 12.9 1.6
 6 10 9 17.9 1.7
 -6 10 -9 14.7 1.8
 8 -10 9 39.5 2.4
 -8 -10 -9 35.8 2.4
 8 -10 9 41.5 2.9
 8 10 9 39.4 2.3
 8 10 9 36.9 2.5
 -8 10 -9 31.5 2.5
 -10 -10 -9 -0.2 1.2
 10 -10 9 -0.7 1.1
 -10 10 -9 0.6 1.1
 10 10 9 -0.8 1.2
 -10 10 -9 1.9 1.2
 12 -10 9 1.8 1.5
 -12 -10 -9 1.8 1.5
 -12 10 -9 1.5 1.5
 12 10 9 4.9 1.5
 14 -10 9 -1.2 1.4
 -14 -10 -9 -0.1 1.4
 -14 10 -9 -0.4 1.4
 14 10 9 -1.6 1.6
 19 -11 -9 -0.7 1.5
 -19 -11 9 3.8 1.6
 -19 11 9 1.3 1.3
 19 11 -9 2.3 1.5
 -17 -11 9 2.6 1.5
 17 -11 -9 0.9 1.3
 -17 11 9 1.6 1.2
 17 11 -9 0.7 1.3
 -17 11 9 -1.1 1
 15 -11 -9 -1 1.2
 -15 -11 9 -0.3 1.1
 -15 -11 9 1.4 1.1
 -15 11 9 -0.3 1
 -15 11 9 0.2 0.9
 15 11 -9 -0.7 1.1
 -13 -11 9 3.5 1.1
 -13 -11 9 4.7 1.2
 13 -11 -9 2.6 1.2
 -13 11 9 3.3 1.1
 13 11 -9 4.4 1.3
 -13 11 9 4.2 1.1
 11 -11 -9 10.9 1.6
 -11 -11 9 10.5 1.6
 -11 -11 9 12.2 1.4
 11 11 -9 11.3 1.7
 -11 11 9 8.2 1.4
 -11 11 9 11.7 1.4
 9 -11 -9 1.5 1.1
 -9 -11 9 2.4 1
 -9 -11 9 1.4 0.9
 9 11 -9 2.3 1
 -9 11 9 0.8 0.8
 -9 11 9 1.2 1
 -7 -11 9 16.1 1.5
 7 -11 -9 19.9 1.9
 -7 11 9 18.9 1.7
 7 11 -9 20.5 1.8
 5 -11 -9 2.4 1.1
 -5 -11 9 2.8 0.9
 5 -11 -9 3.7 0.8
 5 11 -9 2.6 1
 -5 11 9 4.1 1.1
 5 11 -9 1.4 0.7
 3 -11 -9 56.29 2.6
 -3 -11 9 52.49 2.5
 3 -11 -9 59.99 2.3
 -3 11 9 52.19 2.4
 3 11 -9 51.99 2.7
 -1 -11 9 73.39 2.6
 1 -11 -9 68.79 2.8
 1 -11 -9 73.29 2.7
 -1 -11 9 69.59 2.8
 -1 11 9 72.19 2.9
 1 11 -9 71.89 3
 1 -11 9 3.5 1.1
 -1 -11 -9 2.2 1
 1 -11 9 6.3 1.1
 -1 -11 -9 3 1
 -1 11 -9 5.4 1.3
 1 11 9 2 0.9
 3 -11 9 133.09 4.2
 3 -11 9 136.29 4.2
 -3 -11 -9 135.89 4.2
 3 11 9 135.39 4.4
 -3 11 -9 129.19 4.4
 3 11 9 132.59 4.1
 5 -11 9 36.4 2.2
 -5 -11 -9 42.3 2.4
 5 -11 9 41.9 2.5
 -5 11 -9 38.3 2.4
 5 11 9 46 2.5
 5 11 9 36.8 2.2
 7 -11 9 11.5 1.6
 7 -11 9 18.3 1.9
 -7 -11 -9 15.4 1.8
 7 11 9 16.9 2
 -7 11 -9 14.2 1.8
 7 11 9 14.3 1.6
 9 -11 9 17.7 1.9
 -9 -11 -9 11.6 1.7
 9 -11 9 10.7 1.8
 9 11 9 16.1 2
 -9 11 -9 11.2 1.9
 -11 -11 -9 1.2 1.3
 11 -11 9 -0.5 1.3
 11 11 9 1.8 1.3
 -11 11 -9 1.1 1.4
 -13 -11 -9 -0.9 1.4
 13 -11 9 0.8 1.6
 -13 11 -9 0.5 1.5
 13 11 9 0.6 1.4
 -20 -12 9 1.5 1.6
 -20 12 9 -1.4 1.4
 18 -12 -9 1.3 1.4
 -18 -12 9 -1.8 1.3
 18 12 -9 -1.2 1.5
 -18 12 9 0.9 1.2
 16 -12 -9 1.3 1.3
 -16 -12 9 3.8 1.5
 -16 12 9 3.4 1.3
 16 12 -9 0.6 1.5
 -16 12 9 2.8 1.2
 -14 -12 9 0.6 1
 14 -12 -9 2 1.4
 -14 -12 9 1.1 1.2
 -14 12 9 0.5 1.1
 14 12 -9 2.3 1.5
 -14 12 9 1.9 1.1
 -12 -12 9 0.5 1
 -12 -12 9 0.1 1
 12 -12 -9 -0.5 1.1
 -12 12 9 0.5 1
 -12 12 9 -1.6 0.8
 12 12 -9 -0.3 1.1
 -10 -12 9 5.2 1.2
 10 -12 -9 5 1.4
 -10 -12 9 4.8 1.2
 -10 12 9 6.1 1.1
 -10 12 9 4.9 1.1
 10 12 -9 7.2 1.5
 -8 -12 9 1.5 1
 8 -12 -9 2.6 1.2
 -8 12 9 -1 0.8
 8 12 -9 0.4 0.9
 -6 -12 9 184.58 5.1
 6 -12 -9 176.68 4.8
 6 -12 -9 196.88 5.5
 -6 12 9 188.28 5.2
 6 12 -9 184.48 5
 6 12 -9 195.48 5.7
 4 -12 -9 133.39 3.7
 -4 -12 9 136.29 4.2
 4 -12 -9 135.29 4.3
 -4 12 9 129.49 4.1
 4 12 -9 131.99 4.4
 4 12 -9 130.29 3.9
 2 -12 -9 -0.6 0.9
 -2 -12 9 0 0.8
 2 -12 -9 1 0.7
 2 12 -9 -0.9 1
 -2 12 9 -0.1 0.8
 0 -12 9 7.1 1.2
 0 -12 -9 6.3 1.2
 0 -12 9 7.4 1.1
 0 -12 -9 6.8 1.2
 0 12 -9 8.5 1.4
 0 12 9 9.3 1.4
 2 -12 9 11.6 1.4
 -2 -12 -9 10.1 1.4
 2 -12 9 12.6 1.5
 -2 -12 -9 12.5 1.6
 2 12 9 11.1 1.5
 -2 12 -9 12.3 1.6
 4 -12 9 -0.4 0.9
 4 -12 9 0.4 0.9
 -4 -12 -9 -1.2 0.8
 4 12 9 0.5 1
 4 12 9 0.3 0.9
 -4 12 -9 -1.2 1
 6 -12 9 1.1 1.1
 -6 -12 -9 0.6 1
 6 -12 9 0.2 1
 6 12 9 0.9 1
 -6 12 -9 0 1
 6 12 9 -0.4 1
 8 -12 9 -0.6 1.2
 -8 -12 -9 1.8 1.2
 8 -12 9 0.6 1
 8 12 9 0.5 1.3
 -8 12 -9 -0.1 1.1
 10 -12 9 1.6 1.5
 10 -12 9 2.2 1.3
 -10 -12 -9 1.5 1.2
 -10 12 -9 1 1.2
 10 12 9 0.5 1.4
 -12 -12 -9 2.7 1.6
 12 -12 9 0.4 1.5
 12 12 9 -0.2 1.5
 -12 12 -9 1.5 1.4
 14 12 9 -1.3 1.6
 -19 -13 9 0.2 1.5
 -19 13 9 1.5 1.5
 -17 -13 9 6.1 1.6
 17 -13 -9 4.6 1.6
 -17 13 9 6 1.7
 17 13 -9 7.1 2
 -17 13 9 4.7 1.4
 -15 -13 9 0.7 1.1
 15 -13 -9 1.3 1.3
 -15 -13 9 -1.1 1.1
 -15 13 9 -0.5 1.1
 15 13 -9 -1.4 1.3
 -15 13 9 0.6 1.1
 -13 -13 9 15.6 1.7
 13 -13 -9 18 2.1
 -13 -13 9 12.5 1.8
 -13 13 9 15.2 1.7
 -13 13 9 15.9 1.8
 13 13 -9 12.9 2
 -11 -13 9 14 1.7
 -11 -13 9 9.9 1.5
 11 -13 -9 10 1.6
 -11 13 9 11.1 1.6
 -11 13 9 10.1 1.4
 11 13 -9 9 1.6
 -9 -13 9 4.4 1.3
 9 -13 -9 7.2 1.5
 9 13 -9 4.7 1.3
 -9 13 9 4.9 1.2
 -7 -13 9 0.4 1.1
 7 -13 -9 2.4 1.1
 -7 13 9 1.4 0.9
 7 13 -9 2.7 1
 7 13 -9 -0.1 1.2
 -5 -13 9 34.7 2.2
 5 -13 -9 39.4 1.9
 5 -13 -9 33.7 2.4
 -5 13 9 35 2.2
 5 13 -9 38 2.1
 5 13 -9 37.1 2.4
 3 -13 -9 0.7 0.9
 3 -13 -9 1.4 1.1
 -3 -13 9 1.1 1.1
 -3 13 9 2.4 1.1
 3 13 -9 3 1.2
 1 -13 -9 26.9 2.1
 -1 -13 9 24.2 1.9
 1 -13 -9 22.8 1.8
 1 13 -9 25.1 2.2
 -1 13 9 27.7 2.1
 1 -13 9 33.7 2.3
 1 -13 9 33.5 2.1
 -1 -13 -9 35.6 2.2
 -1 -13 -9 34.7 2.2
 -1 13 -9 35.2 2.6
 1 13 9 28.6 2.2
 -3 -13 -9 11.3 1.5
 -3 -13 -9 11.7 1.5
 3 -13 9 12.7 1.5
 3 -13 9 11.1 1.5
 3 13 9 16.2 1.9
 -3 13 -9 13.3 1.9
 5 -13 9 1 1.1
 5 -13 9 1.7 1.2
 -5 -13 -9 3.1 1.2
 -5 13 -9 1.1 1.1
 5 13 9 0.5 1.2
 7 -13 9 9.7 1.5
 7 -13 9 11.5 1.9
 -7 -13 -9 9.6 1.6
 -7 13 -9 10.9 1.9
 7 13 9 11.8 1.9
 -9 -13 -9 1.7 1.3
 9 -13 9 1.2 1.4
 9 -13 9 2 1.2
 9 13 9 1 1.2
 -9 13 -9 3.2 1.6
 11 -13 9 0.5 1.6
 -11 -13 -9 1.4 1.6
 11 13 9 2.8 1.6
 -11 13 -9 0.1 1.4
 13 13 9 -0.2 1.6
 -13 13 -9 3.9 2
 -18 -14 9 0.9 1.5
 18 -14 -9 -0.6 1.4
 -18 14 9 -0.9 1.2
 18 14 -9 -2.1 1.5
 -16 -14 9 1.7 1.3
 16 -14 -9 2.8 1.6
 -16 -14 9 1.8 1.3
 -16 14 9 0.8 1.2
 -16 14 9 1.6 1.3
 16 14 -9 1.1 1.6
 14 -14 -9 2.4 1.4
 -14 -14 9 3.6 1.5
 -14 -14 9 2.4 1.2
 14 14 -9 5.9 1.7
 -14 14 9 0.9 1.1
 -14 14 9 4.6 1.3
 12 -14 -9 4.6 1.5
 -12 -14 9 5.8 1.5
 -12 -14 9 4.9 1.4
 12 14 -9 4.5 1.5
 -12 14 9 3.9 1.2
 10 -14 -9 64.69 3.4
 -10 -14 9 59.29 2.9
 10 14 -9 66.39 3.3
 -10 14 9 63.79 2.9
 8 -14 -9 74.99 3.4
 -8 -14 9 67.79 3
 8 14 -9 78.49 3.2
 -8 14 9 66.29 2.9
 8 14 -9 70.09 3.6
 6 -14 -9 0.1 1
 -6 -14 9 0.3 1
 -6 14 9 0.9 1
 6 14 -9 -0.7 0.8
 6 14 -9 1.6 1.3
 -4 -14 9 1.5 1.2
 4 -14 -9 5.3 1.3
 4 -14 -9 4 1
 -4 14 9 5.2 1.2
 4 14 -9 3.9 1.5
 -2 -14 9 87.49 3.4
 2 -14 -9 91.09 3.5
 2 -14 -9 92.69 3.3
 2 14 -9 93.29 3.9
 -2 14 9 101.99 3.7
 0 -14 -9 42.9 2.5
 0 -14 -9 45.8 2.4
 0 -14 9 42.4 2.4
 0 14 -9 39.6 2.6
 0 14 9 40.3 2.5
 -2 -14 -9 50.79 2.5
 2 -14 9 42.9 2.6
 2 -14 9 43.1 2.6
 -2 -14 -9 43.8 2.6
 -2 14 -9 38.3 2.7
 2 14 9 44.6 2.6
 -4 -14 -9 0.9 1.1
 4 -14 9 1.4 1.2
 4 -14 9 -0.7 1.1
 4 14 9 0.5 1
 -4 14 -9 0.6 1.2
 -6 -14 -9 -0.1 1.2
 6 -14 9 -0.3 1.2
 6 -14 9 1.3 1.2
 -6 14 -9 2 1.2
 6 14 9 0 1.1
 8 -14 9 -2.1 1.2
 8 -14 9 0.6 1.1
 -8 -14 -9 0.7 1.4
 -8 14 -9 -0.2 1.2
 8 14 9 1.9 1.3
 10 -14 9 0.1 1.4
 -10 -14 -9 0 1.4
 10 14 9 2.3 1.4
 -10 14 -9 -1.4 1.2
 12 -14 9 0.8 1.4
 -12 14 -9 -2 1.2
 12 14 9 -1.3 1.5
 17 -15 -9 1.9 1.8
 -17 -15 9 -2.4 1.1
 17 15 -9 2 1.6
 -17 15 9 0.2 1.3
 -15 -15 9 5.5 1.6
 -15 -15 9 10.7 1.8
 15 -15 -9 7 1.9
 -15 15 9 8.5 1.7
 15 15 -9 8.5 2
 -15 15 9 8.1 1.7
 -13 -15 9 5.6 1.6
 -13 -15 9 5.5 1.6
 13 -15 -9 7.9 1.7
 13 15 -9 6.3 1.7
 -13 15 9 6.8 1.5
 11 -15 -9 1.6 1.3
 -11 -15 9 1.5 1.2
 11 15 -9 -1.1 1.1
 -11 15 9 1.8 1.1
 -9 -15 9 3.8 1.3
 9 -15 -9 3.7 1.3
 9 15 -9 1.3 1.3
 -9 15 9 1.5 1.1
 9 15 -9 3.8 1.4
 -7 -15 9 7.2 1.6
 7 -15 -9 7.6 1.6
 -7 15 9 4.2 1.2
 7 15 -9 6.8 1.6
 7 15 -9 6.5 1.4
 5 -15 -9 1.2 1.1
 -5 -15 9 0.4 1
 -5 15 9 -1.3 0.9
 5 15 -9 0.9 1.2
 -3 -15 9 4.3 1.3
 3 -15 -9 6.3 1.3
 3 -15 -9 5.8 1.2
 -3 15 9 5.7 1.4
 3 15 -9 5.7 1.5
 1 -15 -9 1 1
 1 -15 -9 -0.1 0.8
 -1 -15 9 0.2 1.1
 -1 15 9 1.1 1
 1 15 -9 0.7 1.2
 1 -15 9 1.3 1.1
 -1 -15 -9 0.4 1
 -1 -15 -9 -0.2 0.8
 1 15 9 0.7 1
 -1 15 -9 -0.8 1.1
 -3 -15 -9 4.8 1.3
 3 -15 9 5.6 1.4
 -3 15 -9 8.7 1.8
 3 15 9 6.3 1.4
 5 -15 9 0.5 1
 -5 -15 -9 -0.4 1
 5 -15 9 0 1.2
 -5 15 -9 -0.9 1
 5 15 9 1.8 1.2
 7 -15 9 5 1.6
 7 -15 9 4 1.3
 -7 -15 -9 1.5 1.3
 7 15 9 3.8 1.5
 -7 15 -9 4.4 1.6
 9 -15 9 0.5 1.5
 -9 -15 -9 -0.5 1.2
 9 -15 9 -1 1.4
 9 15 9 0.4 1.3
 -9 15 -9 0.2 1.3
 11 -15 9 -0.7 1.5
 -11 -15 -9 1.3 1.5
 -11 15 -9 1.7 1.7
 11 15 9 -1.6 1.4
 16 -16 -9 0 1.4
 -16 -16 9 -1.9 1.2
 -16 -16 9 2.6 1.4
 16 16 -9 0.2 1.5
 -14 -16 9 0.6 1.3
 14 -16 -9 -1.7 1.2
 -14 -16 9 0.2 1.4
 -14 16 9 -0.7 1.2
 14 16 -9 -0.5 1.4
 -12 -16 9 1.2 1.2
 12 -16 -9 0.5 1.4
 -12 16 9 1 1.2
 12 16 -9 -1.9 1.2
 10 -16 -9 -0.8 1.2
 -10 -16 9 0 1.1
 10 16 -9 -0.2 1.2
 -10 16 9 -0.8 1.1
 10 16 -9 1.4 1.4
 8 -16 -9 1 1.3
 -8 -16 9 1.7 1.3
 -8 16 9 0.8 1.1
 8 16 -9 2.1 1.3
 8 16 -9 1.6 1.2
 -6 -16 9 8.2 1.5
 6 -16 -9 7.6 1.6
 -6 16 9 9.9 1.6
 6 16 -9 7.6 1.7
 -4 -16 9 1 1.1
 4 -16 -9 0.4 1.2
 4 -16 -9 0.6 0.9
 4 16 -9 1.2 1.2
 -4 16 9 1.7 1.1
 2 -16 -9 -1.2 0.8
 2 -16 -9 -0.2 1
 -2 -16 9 -1.6 1
 2 16 -9 -0.5 1.2
 -2 16 9 -0.4 1.1
 0 -16 -9 -0.4 1.1
 0 -16 -9 0.4 1
 0 -16 9 -1.4 0.9
 0 16 9 0.9 1.1
 0 16 -9 0.2 1.2
 2 -16 9 0.8 1.2
 -2 -16 -9 0.4 1.1
 -2 16 -9 1.8 1.4
 2 16 9 0.5 1.1
 4 -16 9 10.9 1.7
 -4 -16 -9 7.2 1.6
 4 16 9 7.2 1.5
 -4 16 -9 6.5 1.6
 6 -16 9 2.4 1.5
 6 -16 9 0.1 1.3
 -6 -16 -9 3.2 1.5
 6 16 9 3.3 1.4
 -6 16 -9 3 1.4
 -8 -16 -9 -0.8 1.2
 8 -16 9 1.9 1.4
 8 -16 9 1.3 1.5
 -8 16 -9 -1.1 1.2
 8 16 9 -1.1 1.2
 10 -16 9 -1.7 1.4
 -10 -16 -9 -1.4 1.2
 -10 16 -9 1.2 2
 10 16 9 1.5 1.6
 -15 -17 9 -1.5 1.2
 15 -17 -9 -1.3 1.7
 -15 -17 9 0.6 1.3
 15 17 -9 -3.8 1.4
 -13 -17 9 -1.3 1.3
 13 -17 -9 1.5 1.6
 13 17 -9 -0.4 1.4
 -13 17 9 0.8 1.3
 13 17 -9 -0.1 1.5
 11 -17 -9 7.6 1.8
 -11 -17 9 7.8 1.6
 11 17 -9 9.4 1.9
 -11 17 9 10.3 1.6
 11 17 -9 6.5 1.7
 9 -17 -9 2.1 1.4
 -9 -17 9 2.4 1.4
 -9 17 9 1.2 1.1
 9 17 -9 0.9 1.3
 9 17 -9 0.2 1.4
 7 -17 -9 32.2 2.8
 -7 -17 9 26.4 2.4
 7 17 -9 26.9 2.7
 -7 17 9 29 2.5
 5 -17 -9 32.4 2.6
 -5 -17 9 24 2.3
 5 17 -9 30.8 2.8
 -5 17 9 26.6 2.4
 3 -17 -9 10 1.7
 3 -17 -9 10.9 1.4
 -3 -17 9 12.6 1.8
 3 17 -9 13.4 2.1
 -3 17 9 13.2 1.9
 1 -17 -9 2.9 1.2
 -1 -17 9 2.5 1.4
 1 17 -9 5.4 1.7
 -1 17 9 4.8 1.4
 1 -17 9 1.9 1.3
 -1 -17 -9 -1.3 1
 -1 17 -9 2 1.3
 1 17 9 -0.3 1.1
 3 -17 9 3.4 1.5
 -3 -17 -9 2.2 1.2
 3 17 9 1.8 1.4
 -3 17 -9 0.7 1.3
 -5 -17 -9 6.3 1.7
 5 -17 9 3.7 1.3
 -5 17 -9 3.7 1.6
 5 17 9 5.2 1.5
 -7 -17 -9 -0.3 1.2
 7 -17 9 0.2 1.4
 7 -17 9 -0.7 1.4
 7 17 9 2.2 1.6
 -7 17 -9 -0.4 1.4
 9 -17 9 -0.8 1.5
 -14 -18 9 0.5 1.6
 14 -18 -9 2.1 2
 14 18 -9 0.4 1.7
 14 18 -9 -0.7 1.6
 12 -18 -9 0.6 1.3
 -12 -18 9 0.3 1.4
 -12 18 9 -0.1 1.2
 12 18 -9 0.7 1.4
 12 18 -9 -1 1.3
 10 -18 -9 0.2 1.4
 -10 -18 9 -0.5 1.1
 10 18 -9 -0.1 1.3
 10 18 -9 -0.4 1.3
 -10 18 9 0.5 1.3
 8 -18 -9 2.2 1.4
 -8 -18 9 3.1 1.4
 8 18 -9 2 1.4
 -8 18 9 0.9 1.1
 6 -18 -9 -0.1 1.2
 -6 -18 9 1.3 1.4
 6 18 -9 0 1.2
 -6 18 9 0.3 1.1
 4 -18 -9 1.7 1.3
 -4 -18 9 2.3 1.4
 4 18 -9 3.6 1.4
 -4 18 9 1.8 1.2
 2 -18 -9 0.6 1.1
 -2 -18 9 1.2 1.2
 2 18 -9 -0.2 1.3
 -2 18 9 0 1.2
 0 -18 -9 0.5 1.2
 0 -18 9 0.7 1.2
 0 18 9 0.7 1.3
 0 18 -9 2 1.3
 2 -18 9 -0.1 1.1
 -2 -18 -9 0.6 1.3
 -2 18 -9 -1.1 1.2
 2 18 9 0.5 1.2
 -4 -18 -9 0.5 1.2
 4 -18 9 0.5 1.1
 -4 18 -9 0.1 1.3
 4 18 9 1.9 1.4
 -6 -18 -9 -0.5 1.3
 6 -18 9 -0.5 1.2
 -6 18 -9 0.1 1.5
 6 18 9 -0.4 1.3
 13 19 -9 -0.5 1.7
 13 19 -9 2.1 1.8
 11 -19 -9 0.6 1.5
 -11 -19 9 -1 1.4
 -11 19 9 -2.4 1.1
 11 19 -9 0.4 1.5
 9 -19 -9 -1.9 1.2
 -9 -19 9 -1.1 1.4
 -9 19 9 -0.4 1.3
 9 19 -9 0.2 1.4
 -7 -19 9 10.5 1.8
 7 -19 -9 7.5 1.8
 7 19 -9 7.5 1.9
 -7 19 9 8.2 1.7
 5 -19 -9 0.7 1.3
 -5 -19 9 1.6 1.5
 -5 19 9 -0.1 1.3
 5 19 -9 0.5 1.4
 -3 -19 9 5 1.5
 -3 19 9 2.1 1.4
 3 19 -9 2.4 1.5
 1 -19 -9 -0.8 1.1
 -1 -19 9 2.5 1.5
 -1 19 9 1.4 1.4
 1 19 -9 -0.8 1.2
 -1 -19 -9 1.9 1.2
 1 -19 9 2.4 1.5
 -1 19 -9 2.7 1.5
 1 19 9 1.9 1.3
 -3 -19 -9 0 1.3
 3 -19 9 0.3 1.2
 3 19 9 0.2 1.4
 -3 19 -9 0.8 1.5
 5 -19 9 -0.3 1.4
 -5 -19 -9 1.8 1.5
 5 19 9 0.5 1.3
 -5 19 -9 1.3 1.5
 10 -20 -9 -0.1 1.3
 -10 -20 9 0.6 1.7
 -10 20 9 0.3 1.4
 10 20 -9 1.8 1.7
 8 -20 -9 0.9 1.5
 -8 -20 9 0.9 1.5
 8 20 -9 1.1 1.5
 -8 20 9 0.5 1.3
 6 -20 -9 0.8 1.4
 -6 -20 9 -0.3 1.3
 6 20 -9 0.3 1.4
 -6 20 9 -1.3 1.2
 -4 -20 9 20.4 2.3
 4 20 -9 23.4 2.7
 -4 20 9 18.6 2.2
 -2 -20 9 6.7 1.8
 2 -20 -9 5.7 1.7
 2 20 -9 3.7 1.8
 -2 20 9 5.6 1.5
 0 -20 9 0.3 1.3
 0 -20 -9 1.9 1.3
 0 20 -9 1.8 1.5
 0 20 9 -0.5 1.3
 -2 -20 -9 8.1 1.8
 2 -20 9 9.2 1.9
 2 20 9 5.9 1.7
 -2 20 -9 5.6 1.8
 -4 -20 -9 5.3 1.7
 4 -20 9 9.8 1.9
 9 -21 -9 0.1 1.5
 9 21 -9 1.9 1.8
 -9 21 9 3.5 1.5
 7 21 -9 0.3 1.7
 -7 21 9 -0.6 1.3
 -5 -21 9 2.5 1.6
 -5 21 9 -0.4 1.4
 5 21 -9 0.6 1.6
 -3 -21 9 4.5 1.8
 -3 21 9 6.8 1.8
 3 21 -9 7.6 2.1
 -1 -21 9 0.8 1.5
 1 -21 -9 -0.9 1.1
 -1 21 9 0.1 1.3
 1 21 -9 -1.7 1.6
 1 -21 9 13.5 2
 -1 -21 -9 18.2 2.3
 1 21 9 25.2 3.2
 -3 -21 -9 1.3 1.7
 3 -21 9 0.1 1.5
 22 0 -10 59.49 3.9
 -22 0 10 64.39 3.7
 -20 0 10 48.8 2.9
 20 0 -10 44.9 3.4
 18 0 -10 2.3 1.4
 -18 0 10 2.1 1.2
 -16 0 10 35.5 2.2
 16 0 -10 45.1 2.3
 16 0 -10 45 2.8
 14 0 -10 1.1 0.8
 14 0 -10 0 0.9
 -14 0 10 -0.2 0.8
 12 0 -10 13.6 1.3
 -12 0 10 14.2 1.3
 -12 0 10 14.2 1.4
 -10 0 10 76.89 2.1
 -10 0 10 77.59 2.6
 -10 0 10 78.19 2.6
 10 0 -10 82.79 2.7
 -8 0 10 10.8 0.8
 -8 0 10 16.3 1.2
 -8 0 10 10.6 1
 8 0 -10 12.8 1.1
 -6 0 10 363.66 7.3
 -6 0 10 361.26 7.5
 -6 0 10 363.46 7.6
 -6 0 10 352.96 7.4
 -4 0 10 2.2 0.6
 -4 0 10 4 0.8
 -4 0 10 2.2 0.5
 -2 0 10 451.55 8.9
 2 0 -10 459.05 8.9
 -2 0 10 441.16 9.3
 2 0 -10 442.26 9.2
 0 0 10 24.1 1.2
 0 0 -10 28.3 1.5
 0 0 -10 21.9 1.1
 0 0 10 23.5 1.5
 2 0 10 33.6 1.8
 -2 0 -10 34.1 1.4
 -2 0 -10 32.2 1.8
 2 0 10 35.8 1.4
 -4 0 -10 10.5 1.3
 4 0 10 11.4 1.3
 -4 0 -10 9.8 0.9
 4 0 10 12.4 1
 6 0 10 40.7 2.2
 -6 0 -10 40.6 2.2
 -6 0 -10 32.9 1.7
 8 0 10 5.6 1.3
 -8 0 -10 6.9 1.4
 10 0 10 0 1
 -10 0 -10 0 1.1
 -12 0 -10 -1.5 1.1
 12 0 10 -0.2 1.1
 -14 0 -10 1.8 1.4
 14 0 10 0.5 1.4
 16 0 10 -0.6 1.4
 23 -1 -10 5.4 2
 23 1 -10 3.9 1.9
 -21 -1 10 0.3 1.4
 21 -1 -10 0.3 1.4
 21 1 -10 0.3 1.3
 -21 1 10 -0.7 1.3
 -19 -1 10 13.1 1.9
 19 -1 -10 16.8 2.2
 19 1 -10 11.8 2
 -19 1 10 6.1 1.4
 17 -1 -10 9 1.4
 17 -1 -10 4.5 1.3
 -17 -1 10 5.1 1.3
 17 1 -10 10.1 1.8
 -17 1 10 5.5 1.3
 15 -1 -10 24.8 2.1
 15 -1 -10 22.1 1.8
 -15 -1 10 27 2.1
 15 1 -10 27.7 2.3
 15 1 -10 24.9 1.7
 -15 1 10 23.3 1.9
 13 -1 -10 205.28 5.2
 -13 -1 10 197.88 5.2
 -13 1 10 197.98 5.2
 -13 1 10 198.88 5.2
 13 1 -10 195.78 5
 13 1 -10 208.28 5.7
 11 -1 -10 0.6 0.6
 -11 -1 10 -0.5 0.6
 11 1 -10 0 0.6
 -11 1 10 0 0.6
 -11 1 10 0.1 0.7
 9 -1 -10 -0.4 0.6
 -9 -1 10 0 0.5
 -9 -1 10 0.5 0.5
 -9 -1 10 0.6 0.7
 -9 1 10 -0.1 0.5
 9 1 -10 0.3 0.5
 -9 1 10 0.4 0.6
 -7 -1 10 0.1 0.6
 -7 -1 10 0.1 0.5
 7 -1 -10 -0.4 0.5
 -7 -1 10 0.4 0.5
 -7 1 10 0.2 0.6
 7 1 -10 0.5 0.6
 -7 1 10 0.6 0.5
 -5 -1 10 149.49 3.7
 -5 -1 10 143.59 3.6
 -5 -1 10 149.39 3.5
 -5 -1 10 146.19 3.6
 5 -1 -10 146.99 3.5
 -5 1 10 146.79 3.4
 -5 1 10 144.69 3.6
 -5 1 10 144.39 3.8
 -3 -1 10 4.5 0.7
 -3 -1 10 5.3 0.7
 -3 -1 10 2.4 0.7
 3 -1 -10 3.9 0.7
 -3 -1 10 4.7 0.7
 -3 1 10 4.4 0.6
 -3 1 10 4.5 0.9
 -3 1 10 4.4 0.7
 -1 -1 10 39.4 1.8
 -1 -1 10 40.4 1.4
 1 -1 -10 38.3 1.4
 -1 1 10 41 1.8
 1 1 -10 40.3 1.5
 -1 1 10 37.5 1.5
 1 -1 10 0.7 0.7
 -1 -1 -10 0.8 0.6
 1 -1 10 1.1 0.4
 -1 -1 -10 0.5 0.4
 -1 1 -10 -0.3 0.6
 1 1 10 1.6 0.7
 1 1 10 1.3 0.5
 -1 1 -10 0.4 0.5
 3 -1 10 10.1 0.8
 3 -1 10 8.4 1.1
 -3 -1 -10 12.3 0.9
 -3 -1 -10 9.6 1.1
 3 1 10 13.6 1
 -3 1 -10 11.8 1.2
 -3 1 -10 12.1 1
 3 1 10 14.4 1.4
 -5 -1 -10 23.3 1.3
 5 -1 10 21.3 1.7
 -5 -1 -10 23.2 1.7
 -5 1 -10 25 1.7
 5 1 10 25 1.4
 5 1 10 25.6 1.9
 -5 1 -10 24.3 1.5
 7 -1 10 42.7 2.3
 -7 -1 -10 49.7 2.4
 -7 1 -10 42.9 2.3
 7 1 10 42.7 2.4
 -7 1 -10 44.6 2
 -9 -1 -10 3.5 1.2
 9 -1 10 1.1 1
 -9 1 -10 1.4 0.9
 9 1 10 2.1 1
 -9 1 -10 2.1 1.2
 -11 -1 -10 8.6 1.6
 11 -1 10 6.8 1.4
 -11 1 -10 6.5 1.4
 11 1 10 6.4 1.4
 13 -1 10 -1 1.1
 -13 -1 -10 1.9 1.3
 -13 1 -10 -0.7 1.2
 13 1 10 -1.2 1.2
 -15 -1 -10 7.2 1.8
 15 -1 10 9 1.9
 -15 1 -10 5.9 1.9
 15 1 10 6.9 1.8
 22 -2 -10 5.3 1.7
 -22 -2 10 4.3 1.8
 -22 2 10 4.4 1.8
 22 2 -10 3.8 1.7
 -20 -2 10 6.5 1.7
 20 -2 -10 11.2 2
 20 2 -10 8.6 1.9
 -20 2 10 7.6 1.6
 18 -2 -10 1.6 1.3
 18 -2 -10 0.3 1
 -18 -2 10 0.8 1.1
 -18 2 10 -0.2 1.1
 18 2 -10 1.8 1.4
 -16 -2 10 1.7 1
 16 -2 -10 5.1 1.4
 16 -2 -10 2.8 1
 -16 2 10 3 1.1
 16 2 -10 0.2 1.1
 14 -2 -10 1.6 0.9
 -14 -2 10 1.6 0.9
 14 2 -10 3 1.1
 -14 2 10 2.9 1
 14 2 -10 0.3 0.7
 -14 2 10 1.6 0.9
 -12 -2 10 9.8 1.2
 12 -2 -10 9.3 1.2
 -12 2 10 10.9 1.3
 12 2 -10 7.4 1.2
 -12 2 10 10.5 1.2
 12 2 -10 8.3 1
 10 -2 -10 25.9 1.5
 -10 -2 10 28.4 1.6
 -10 -2 10 26.7 1.3
 10 2 -10 28.4 1.8
 10 2 -10 27.2 1.5
 -10 2 10 26.5 1.6
 -10 2 10 30.3 1.6
 -8 -2 10 57.39 2.1
 8 -2 -10 60.89 1.7
 8 -2 -10 60.49 2.3
 -8 -2 10 59.89 1.9
 -8 -2 10 62.49 2.1
 -8 2 10 57.59 2
 8 2 -10 57.89 2
 -8 2 10 56.29 2.2
 6 -2 -10 5.8 0.7
 -6 -2 10 5.6 0.8
 -6 -2 10 5.6 0.8
 -6 -2 10 5.1 0.7
 6 -2 -10 6.2 1
 -6 -2 10 6.6 0.8
 -6 2 10 4.5 0.8
 -6 2 10 7.2 0.7
 -4 -2 10 26 1.4
 -4 -2 10 24.2 1.3
 -4 -2 10 26 1.3
 -4 -2 10 24.3 1.2
 4 -2 -10 25.9 1.3
 -4 2 10 29.1 1.1
 -4 2 10 28.9 1.5
 -4 2 10 28.7 1.4
 2 -2 -10 30 1.2
 -2 -2 10 32.7 1.5
 -2 -2 10 31.4 1.2
 -2 -2 10 28.6 1.5
 2 2 -10 26.2 1.4
 -2 2 10 30.2 1.6
 -2 2 10 30 1.4
 0 -2 10 2.1 0.7
 0 -2 10 5 0.9
 0 -2 10 3.2 0.5
 0 -2 -10 3.3 0.8
 0 -2 -10 4.2 0.5
 0 2 10 4.8 0.7
 0 2 -10 3.7 0.7
 0 2 10 5.3 0.9
 2 -2 10 2 0.4
 2 -2 10 0.3 0.6
 -2 -2 -10 1.7 0.7
 -2 -2 -10 1.4 0.4
 2 2 10 1.4 0.7
 2 2 10 0.4 0.5
 -2 2 -10 2.1 0.7
 -2 2 -10 0.1 0.6
 4 -2 10 71.39 2.7
 -4 -2 -10 69.09 2.6
 4 2 10 69.39 2.3
 -4 2 -10 67.59 2.6
 -4 2 -10 68.89 2.4
 4 2 10 70.49 2.7
 -6 -2 -10 0.9 0.9
 6 -2 10 1.4 0.9
 -6 2 -10 1.3 1
 6 2 10 1.4 0.7
 6 2 10 1 0.9
 -6 2 -10 1.2 0.8
 8 -2 10 77.09 3.2
 -8 -2 -10 79.99 3.2
 8 2 10 71.79 3.1
 -8 2 -10 78.79 2.8
 -8 2 -10 76.89 3.1
 10 -2 10 27 2.3
 -10 -2 -10 31.5 2.4
 -10 2 -10 26.4 2
 10 2 10 22.6 2.1
 -10 2 -10 28.2 2.2
 -12 -2 -10 2.2 1.4
 12 -2 10 1.7 1.3
 12 2 10 2.2 1.3
 -12 2 -10 3.4 1.4
 14 -2 10 1.5 1.4
 -14 -2 -10 1.1 1.4
 14 2 10 -0.3 1.2
 -14 2 -10 -0.5 1.3
 16 -2 10 0.8 1.5
 -16 -2 -10 -1.3 1.4
 16 2 10 -1.2 1.3
 23 -3 -10 -0.7 1.6
 23 3 -10 3.4 3.1
 21 -3 -10 1.5 1.6
 -21 -3 10 1.6 1.3
 21 3 -10 -0.4 1.5
 -21 3 10 1.1 1.2
 19 -3 -10 2.8 1.2
 -19 -3 10 1.8 1.3
 19 -3 -10 0.9 1.4
 -19 3 10 0.8 1.1
 19 3 -10 1.4 1.5
 17 -3 -10 0 1.2
 17 -3 -10 -0.2 0.9
 -17 -3 10 1.4 1.1
 -17 3 10 0.6 1
 17 3 -10 3.7 1.5
 15 -3 -10 37.9 2.3
 -15 -3 10 37.6 2.4
 15 3 -10 37.8 2.5
 -15 3 10 36.8 2.3
 -15 3 10 37.4 2.3
 -13 -3 10 29.9 2
 13 -3 -10 32.4 2
 13 3 -10 36.9 2.8
 13 3 -10 36.6 2.3
 -13 3 10 37.4 2.1
 -13 3 10 33 1.9
 -11 -3 10 0 0.6
 -11 -3 10 -0.1 0.5
 11 -3 -10 -0.4 0.7
 11 3 -10 0.3 0.7
 11 3 -10 0.3 0.5
 -11 3 10 -0.3 0.6
 -11 3 10 -0.6 0.6
 9 -3 -10 84.69 2.9
 -9 -3 10 80.39 2.3
 9 -3 -10 80.89 2
 -9 -3 10 76.09 2.6
 -9 3 10 82.79 2.5
 -9 3 10 79.29 2.7
 9 3 -10 80.49 2.8
 9 3 -10 86.09 2.5
 7 -3 -10 112.19 3.4
 -7 -3 10 117.59 3
 -7 -3 10 108.39 3.1
 -7 -3 10 113.49 3.1
 7 -3 -10 109.39 2.7
 -7 -3 10 114.09 3
 -7 3 10 115.89 3.3
 -7 3 10 115.39 2.9
 -5 -3 10 180.98 4.2
 -5 -3 10 171.88 4.1
 5 -3 -10 169.78 4
 -5 -3 10 171.28 4
 -5 -3 10 174.88 4.1
 -5 3 10 168.88 3.8
 -5 3 10 175.88 4.3
 -3 -3 10 244.78 5.6
 -3 -3 10 248.38 5.2
 -3 -3 10 249.97 5.6
 3 -3 -10 245.18 5.5
 3 3 -10 249.18 5.7
 -3 3 10 245.48 5.5
 -3 3 10 248.88 5.8
 -3 3 10 256.27 5
 -1 -3 10 0.8 0.6
 -1 -3 10 0.2 0.6
 1 -3 -10 0.2 0.3
 -1 -3 10 0.8 0.4
 1 -3 -10 0.7 0.6
 1 3 -10 1.1 0.6
 -1 3 10 0.7 0.7
 -1 3 10 0.1 0.5
 -1 -3 -10 9.5 0.6
 1 -3 10 9.9 0.7
 1 -3 10 8.1 1
 -1 -3 -10 8.6 1.1
 1 -3 10 7.5 1
 1 3 10 8.8 1.1
 1 3 10 8.7 0.9
 -1 3 -10 9 1
 3 -3 10 1.7 0.9
 -3 -3 -10 2.6 0.8
 3 3 10 2.3 0.8
 -3 3 -10 2.6 0.8
 -3 3 -10 3.9 0.8
 3 3 10 3.9 0.8
 5 -3 10 34.9 2
 -5 -3 -10 41.6 2.2
 -5 3 -10 38.8 2.1
 -5 3 -10 39.9 1.9
 5 3 10 40 1.8
 5 3 10 36.5 2.1
 -7 -3 -10 1.5 0.9
 7 -3 10 3.6 1.1
 7 3 10 3.6 1.1
 -7 3 -10 2.3 1
 7 3 10 3.2 0.9
 -7 3 -10 1.6 0.9
 9 -3 10 22.1 2.1
 -9 -3 -10 26.7 2.2
 -9 3 -10 22.5 2
 -9 3 -10 22.4 1.8
 9 3 10 20.7 1.9
 11 -3 10 2.6 1.2
 -11 -3 -10 3.5 1.4
 11 3 10 1.6 1.2
 -11 3 -10 1.5 1.3
 -11 3 -10 4.9 1.2
 -13 -3 -10 0.1 1.3
 13 -3 10 0.4 1.3
 13 3 10 1.7 1.3
 -13 3 -10 -0.1 1.2
 -15 -3 -10 1.2 1.3
 15 -3 10 0.6 1.5
 15 3 10 2.6 1.5
 22 -4 -10 0.7 1.6
 -22 -4 10 1.9 1.4
 22 4 -10 1.1 1.8
 -22 4 10 1.7 1.4
 -20 -4 10 -0.4 1.3
 20 -4 -10 0.3 1.5
 20 -4 -10 0.2 1.2
 -20 4 10 -0.5 1.1
 20 4 -10 1.6 1.4
 -18 -4 10 0 1.2
 18 -4 -10 0.1 1.1
 18 -4 -10 -1.8 1.2
 18 4 -10 0.5 1.2
 -18 4 10 0.2 1.2
 16 -4 -10 1.1 1
 -16 -4 10 -0.8 0.9
 16 4 -10 1 1.2
 -16 4 10 1 0.9
 -16 4 10 1 0.9
 14 -4 -10 73.29 3
 -14 -4 10 66.79 2.9
 14 4 -10 71.39 3.2
 -14 4 10 69.89 2.8
 -14 4 10 71.69 2.9
 -12 -4 10 18.4 1.7
 12 -4 -10 11.2 1.3
 -12 -4 10 12.9 1.1
 12 4 -10 16.8 1.7
 -12 4 10 15.9 1.5
 -12 4 10 14.8 1.4
 -10 -4 10 -0.6 0.6
 -10 -4 10 0.3 0.6
 10 -4 -10 -0.2 0.7
 -10 4 10 0.1 0.5
 10 4 -10 0 0.7
 10 4 -10 0.5 0.5
 -10 4 10 0.9 0.8
 8 -4 -10 36.1 1.9
 -8 -4 10 42.2 1.9
 8 -4 -10 40 1.3
 -8 -4 10 40 1.7
 8 4 -10 43.4 2
 -8 4 10 43 1.6
 -8 4 10 40.6 1.9
 8 4 -10 40.2 1.6
 -6 -4 10 161.98 3.8
 -6 -4 10 159.78 3.9
 -6 -4 10 150.68 4
 6 -4 -10 153.48 3.6
 6 -4 -10 156.38 4.2
 -6 4 10 159.68 4.1
 -6 4 10 161.18 3.6
 6 4 -10 155.68 4
 4 -4 -10 71.09 2.2
 -4 -4 10 70.09 2.2
 -4 -4 10 65.19 2.3
 -4 -4 10 73.29 2.3
 -4 4 10 70.49 1.8
 -4 4 10 68.59 2.5
 -4 4 10 71.39 2.4
 -2 -4 10 6.9 0.7
 2 -4 -10 6.4 0.5
 -2 -4 10 4.5 0.8
 -2 -4 10 7.1 0.9
 2 -4 -10 6.4 0.9
 2 4 -10 6.3 0.9
 -2 4 10 7.5 1
 -2 4 10 5.3 0.8
 0 -4 -10 6.4 0.9
 0 -4 10 6.6 0.9
 0 -4 10 7.9 0.6
 0 -4 10 6.1 0.9
 0 4 -10 8.4 1
 0 4 10 6.1 0.8
 0 4 10 7.7 1
 -2 -4 -10 28.7 1.7
 2 -4 10 26.4 1.6
 2 -4 10 25.7 1.6
 -2 4 -10 25.8 1.6
 2 4 10 30 1.6
 2 4 10 28.1 1.8
 4 -4 10 13.1 1.5
 -4 -4 -10 14.5 1.4
 4 4 10 11.5 1.2
 -4 4 -10 15.1 1.3
 4 4 10 15.1 1.4
 -4 4 -10 14.3 1.5
 6 -4 10 6.7 1.3
 -6 -4 -10 6 1.3
 -6 4 -10 6.9 1.2
 -6 4 -10 6.1 1.1
 6 4 10 8.2 1.3
 6 4 10 5.7 1
 -8 -4 -10 12.3 1.6
 8 -4 10 14.2 1.8
 8 4 10 12.6 1.6
 -8 4 -10 13.8 1.6
 -8 4 -10 14.1 1.6
 8 4 10 13.6 1.4
 10 -4 10 9.4 1.7
 -10 -4 -10 6.3 1.4
 -10 4 -10 8.5 1.4
 10 4 10 9.9 1.6
 -10 4 -10 12.6 1.7
 -12 -4 -10 4.3 1.5
 12 -4 10 0.2 1.2
 -12 4 -10 1.3 1.3
 -12 4 -10 1.8 1.1
 12 4 10 1.5 1.2
 -14 -4 -10 -0.8 1.3
 14 -4 10 0.9 1.4
 14 4 10 -0.1 1.3
 16 -4 10 -0.8 2.5
 -16 -4 -10 0 1.5
 23 -5 -10 -0.9 1.6
 21 -5 -10 0.4 1.3
 21 -5 -10 -0.9 1.3
 -21 -5 10 2.5 1.5
 -21 5 10 0.9 1.4
 21 5 -10 -0.7 1.6
 -19 -5 10 1.2 1.3
 19 -5 -10 0.6 1.1
 19 -5 -10 0.9 1.2
 -19 5 10 0.7 1.2
 19 5 -10 1 1.5
 17 -5 -10 1.4 1.1
 -17 -5 10 1 1.1
 17 5 -10 1.8 1.4
 -17 5 10 1.3 1.1
 -17 5 10 0.7 1
 15 -5 -10 8.5 1.5
 -15 -5 10 9 1.4
 -15 5 10 8.5 1.4
 15 5 -10 9.1 1.6
 -15 5 10 5.8 1.3
 -13 -5 10 2.5 1
 13 -5 -10 3.5 1
 -13 5 10 3.4 1
 13 5 -10 2.5 1.1
 -13 5 10 4.3 1
 11 -5 -10 50.79 2.4
 -11 -5 10 52.89 2
 -11 -5 10 47.7 2.3
 -11 5 10 51.29 2.3
 11 5 -10 53.59 2.6
 -11 5 10 56.49 2.2
 -9 -5 10 19.7 1.3
 -9 -5 10 21.5 1.5
 9 -5 -10 21.6 1.7
 -9 5 10 17.9 1.2
 9 5 -10 19.5 1.7
 9 5 -10 17.2 1.1
 -9 5 10 18.6 1.5
 -7 -5 10 0.5 0.6
 -7 -5 10 1 0.7
 7 -5 -10 1.5 0.8
 7 -5 -10 0.4 0.4
 -7 -5 10 1.7 0.6
 -7 5 10 0.6 0.5
 -7 5 10 1.4 0.7
 7 5 -10 0.9 0.7
 5 -5 -10 57.99 1.9
 -5 -5 10 52.69 2
 5 -5 -10 64.99 2.4
 -5 -5 10 62.59 2.2
 -5 -5 10 59.59 1.9
 5 5 -10 54.89 2.1
 -5 5 10 56.19 1.6
 -5 5 10 57.49 2.2
 -3 -5 10 96.79 3
 3 -5 -10 101.09 2.8
 -3 -5 10 103.79 2.9
 -3 5 10 101.99 2.2
 3 5 -10 103.99 3.2
 -3 5 10 101.79 3.2
 -3 5 10 103.99 3
 3 5 -10 105.29 2.7
 -1 -5 10 15.1 1.3
 1 -5 -10 16.9 1.3
 -1 -5 10 16.8 1.3
 1 5 -10 17.3 0.9
 -1 5 10 19.2 1.4
 1 5 -10 17.7 1.5
 -1 5 10 18.7 1.5
 -1 -5 -10 119.59 3.5
 1 -5 10 126.99 3.7
 1 -5 10 124.29 3.6
 1 5 10 128.49 3.7
 -1 5 -10 122.49 3.5
 1 5 10 116.99 3.4
 -3 -5 -10 2.7 0.9
 3 -5 10 2.3 0.8
 3 -5 10 3.5 1
 3 5 10 2.3 0.8
 -3 5 -10 3.4 1
 3 5 10 4.2 1
 -5 -5 -10 10.4 1.4
 5 -5 10 14 1.6
 -5 5 -10 11 1.4
 5 5 10 14.4 1.4
 -5 5 -10 14.1 1.5
 5 5 10 15.2 1.6
 7 -5 10 3.9 1.2
 -7 -5 -10 6.1 1.2
 -7 5 -10 6.9 1.2
 7 5 10 6.1 1.2
 7 5 10 6.8 1.3
 -7 5 -10 6.7 1.2
 9 -5 10 17.4 2
 -9 -5 -10 16.3 1.9
[truncated: 248,795 more chars]
