# Supplementary material for: Keto-Adamantane-Based Macrocycle Crystalline Supramolecular Assemblies Showing Selective Vapochromism to Tetrahydrofuran
Source: Molecules. 2024 Feb 4;29(3):719. doi: 10.3390/molecules29030719 (PMC10856198; doi:10.3390/molecules29030719)
Supplement: Supplementary file 1 [file molecules-29-00719-s001.zip › 111.cif]

data_11
_audit_creation_date               2023-01-14
_audit_creation_method
;
Olex2 1.5
(compiled 2022.04.07 svn.rca3783a0 for OlexSys, GUI svn.r6498)
;
_shelx_SHELXL_version_number       '2018/3'
_audit_contact_author_address      ?
_audit_contact_author_email        ?
_audit_contact_author_name         ''
_audit_contact_author_phone        ?
_publ_contact_author_id_orcid      ?
_publ_section_references
;
Dolomanov, O.V., Bourhis, L.J., Gildea, R.J, Howard, J.A.K. & Puschmann, H.
 (2009), J. Appl. Cryst. 42, 339-341.

Sheldrick, G.M. (2015). Acta Cryst. A71, 3-8.

Sheldrick, G.M. (2015). Acta Cryst. C71, 3-8.
;
_chemical_name_common              ?
_chemical_name_systematic          ?
_chemical_formula_moiety           'C54 H60 O10, 2(C H2 Cl2)'
_chemical_formula_sum              'C56 H64 Cl4 O10'
_chemical_formula_weight           1038.87
_chemical_melting_point            ?
loop_
  _atom_type_symbol
  _atom_type_description
  _atom_type_scat_dispersion_real
  _atom_type_scat_dispersion_imag
  _atom_type_scat_source
 'C' 'C' 0.0033 0.0016 'International Tables Vol C Tables 4.2.6.8 and 6.1.1.4'
 'H' 'H' 0.0000 0.0000 'International Tables Vol C Tables 4.2.6.8 and 6.1.1.4'
 'Cl' 'Cl' 0.1484 0.1585 'International Tables Vol C Tables 4.2.6.8 and 6.1.1.4'
 'O' 'O' 0.0106 0.0060 'International Tables Vol C Tables 4.2.6.8 and 6.1.1.4'

_shelx_space_group_comment
;
The symmetry employed for this shelxl refinement is uniquely defined
by the following loop, which should always be used as a source of
symmetry information in preference to the above space-group names.
They are only intended as comments.
;
_space_group_crystal_system        'triclinic'
_space_group_IT_number             2
_space_group_name_H-M_alt          'P -1'
_space_group_name_Hall             '-P 1'
loop_
  _space_group_symop_operation_xyz
 'x, y, z'
 '-x, -y, -z'

_cell_length_a                     14.54(5)
_cell_length_b                     15.25(5)
_cell_length_c                     15.42(5)
_cell_angle_alpha                  114.04(4)
_cell_angle_beta                   99.38(4)
_cell_angle_gamma                  112.59(4)
_cell_volume                       2667(15)
_cell_formula_units_Z              2
_cell_measurement_reflns_used      2033
_cell_measurement_temperature      296.15
_cell_measurement_theta_max        19.43
_cell_measurement_theta_min        2.47
_shelx_estimated_absorpt_T_max     0.957
_shelx_estimated_absorpt_T_min     0.946
_exptl_absorpt_coefficient_mu      0.279
_exptl_absorpt_correction_T_max    0.7455
_exptl_absorpt_correction_T_min    0.4294
_exptl_absorpt_correction_type     none
_exptl_absorpt_process_details
;
SADABS-2014/5 (Bruker,2014/5) was used for absorption correction.
wR2(int) was 0.1286 before and 0.0601 after correction.
The Ratio of minimum to maximum transmission is 0.5760.
The \l/2 correction factor is 0.00150.
;
_exptl_absorpt_special_details     ?
_exptl_crystal_colour              'clear whiteish colourless'
_exptl_crystal_colour_lustre       clear
_exptl_crystal_colour_modifier     whiteish
_exptl_crystal_colour_primary      colourless
_exptl_crystal_density_diffrn      1.294
_exptl_crystal_density_meas        ?
_exptl_crystal_density_method      ?
_exptl_crystal_description         block
_exptl_crystal_F_000               1096
_exptl_crystal_size_max            0.2
_exptl_crystal_size_mid            0.18
_exptl_crystal_size_min            0.16
_exptl_transmission_factor_max     ?
_exptl_transmission_factor_min     ?
_diffrn_reflns_av_R_equivalents    0.0960
_diffrn_reflns_av_unetI/netI       0.1313
_diffrn_reflns_Laue_measured_fraction_full  0.997
_diffrn_reflns_Laue_measured_fraction_max  0.997
_diffrn_reflns_limit_h_max         17
_diffrn_reflns_limit_h_min         -17
_diffrn_reflns_limit_k_max         18
_diffrn_reflns_limit_k_min         -18
_diffrn_reflns_limit_l_max         18
_diffrn_reflns_limit_l_min         -18
_diffrn_reflns_number              25065
_diffrn_reflns_point_group_measured_fraction_full  0.997
_diffrn_reflns_point_group_measured_fraction_max  0.997
_diffrn_reflns_theta_full          25.000
_diffrn_reflns_theta_max           25.000
_diffrn_reflns_theta_min           1.563
_diffrn_ambient_temperature        296.15
_diffrn_detector_area_resol_mean   ?
_diffrn_measured_fraction_theta_full  0.997
_diffrn_measured_fraction_theta_max  0.997
_diffrn_measurement_device_type    'Bruker APEX-II CCD'
_diffrn_measurement_method         '\f and \w scans'
_diffrn_radiation_type             MoK\a
_diffrn_radiation_wavelength       0.71073
_diffrn_source                     ?
_diffrn_source_current             30.0
_diffrn_source_power               1.5
_diffrn_source_voltage             50.0
_diffrn_standards_number           0
_reflns_Friedel_coverage           0.000
_reflns_Friedel_fraction_full      .
_reflns_Friedel_fraction_max       .
_reflns_number_gt                  3441
_reflns_number_total               9378
_reflns_special_details
;
 Reflections were merged by SHELXL according to the crystal
 class for the calculation of statistics and refinement.
 
 Structure factors included contributions from the .fab file.
 
 _reflns_Friedel_fraction is defined as the number of unique
 Friedel pairs measured divided by the number that would be
 possible theoretically, ignoring centric projections and
 systematic absences.
;
_reflns_threshold_expression       'I > 2\s(I)'
_computing_cell_refinement         'SAINT v8.34A (Bruker, 2013)'
_computing_data_collection         ?
_computing_data_reduction          'SAINT v8.34A (Bruker, 2013)'
_computing_molecular_graphics      'Olex2 1.5 (Dolomanov et al., 2009)'
_computing_publication_material    'Olex2 1.5 (Dolomanov et al., 2009)'
_computing_structure_refinement    'SHELXL 2018/3 (Sheldrick, 2015)'
_computing_structure_solution      'SHELXT 2014/5 (Sheldrick, 2014)'
_refine_diff_density_max           0.564
_refine_diff_density_min           -0.495
_refine_diff_density_rms           0.067
_refine_ls_extinction_coef         .
_refine_ls_extinction_method       none
_refine_ls_goodness_of_fit_ref     0.951
_refine_ls_hydrogen_treatment      constr
_refine_ls_matrix_type             full
_refine_ls_number_parameters       639
_refine_ls_number_reflns           9378
_refine_ls_number_restraints       256
_refine_ls_R_factor_all            0.2078
_refine_ls_R_factor_gt             0.0908
_refine_ls_restrained_S_all        0.939
_refine_ls_shift/su_max            0.000
_refine_ls_shift/su_mean           0.000
_refine_ls_structure_factor_coef   Fsqd
_refine_ls_weighting_details      
 'w=1/[\s^2^(Fo^2^)+(0.1655P)^2^] where P=(Fo^2^+2Fc^2^)/3'
_refine_ls_weighting_scheme        calc
_refine_ls_wR_factor_gt            0.2400
_refine_ls_wR_factor_ref           0.3195
_refine_special_details            ?
_olex2_refinement_description
;
1. Fixed Uiso
 At 1.2 times of:
  All C(H) groups, All C(H,H) groups
 At 1.5 times of:
  All C(H,H,H) groups
2. Restrained distances
 C38-C37 = C39-C37 = C42-C38 = C42-C41 = C41-C40 = C40-C39
 1.39 with sigma of 0.001
 C33-C32 = C29-C28 = C33-C28 = C30-C29 = C31-C30 = C32-C31
 1.39 with sigma of 0.001
 C16-C15 = C15-C14 = C14-C13 = C13-C11 = C11-C10 = C16-C10
 1.39 with sigma of 0.001
 C7-C6 = C6-C5 = C5-C4 = C4-C3 = C3-C2 = C7-C2
 1.39 with sigma of 0.001
 C25-C24 = C25-C18 = C19-C18 = C27-C24 = C26-C22 = C23-C22 = C22-C21 = C27-C20
 = C20-C19 = C21-C20 = C26-C24 = C23-C18
 1.54 with sigma of 0.001
 C36-C30 = C37-C36
 1.47 with sigma of 0.001
 C49-C46 = C46-C43 = C49-C48 = C45-C43 = C47-C45 = C48-C47 = C50-C49 = C44-C43
 = C51-C44 = C51-C50 = C52-C47 = C52-C51
 1.54 with sigma of 0.001
 C43-C42 = C49-C3 = C18-C15 = C28-C24
 1.47 with sigma of 0.001
 C9-C10 = C9-C5
 1.47 with sigma of 0.001
 C32-C31 \\sim C33-C32 \\sim C33-C28 \\sim C29-C28 \\sim C30-C29 \\sim C31-C30
 with sigma of 0.02
 C15-C14 \\sim C16-C15 \\sim C14-C13 \\sim C13-C11 \\sim C11-C10 \\sim C16-C10
 with sigma of 0.02
 C42-C38 \\sim C42-C41 \\sim C41-C40 \\sim C40-C39 \\sim C39-C37 \\sim C38-C37
 with sigma of 0.02
 C7-C2 \\sim C7-C6 \\sim C6-C5 \\sim C5-C4 \\sim C4-C3 \\sim C3-C2
 with sigma of 0.02
 C9-C10 \\sim C9-C5
 with sigma of 0.02
 C23-C22 \\sim C26-C22 \\sim C22-C21 \\sim C26-C24 \\sim C23-C18 \\sim C21-C20
\\sim C20-C19 \\sim C19-C18
 \\sim C25-C18 \\sim C25-C24 \\sim C27-C24 \\sim C27-C20
 with sigma of 0.02
 C37-C36 \\sim C36-C30
 with sigma of 0.02
 C48-C47 \\sim C47-C45 \\sim C52-C51 \\sim C49-C48 \\sim C45-C43 \\sim C51-C44
\\sim C51-C50 \\sim C49-C46
 \\sim C46-C43 \\sim C52-C47 \\sim C50-C49 \\sim C44-C43
 with sigma of 0.02
 C18-C15 \\sim C28-C24 \\sim C49-C3 \\sim C43-C42
 with sigma of 0.02
 C9-C5 \\sim C9-C10
 with sigma of 0.02
3.a Ternary CH refined with riding coordinates:
 C20(H20), C22(H22), C47(H47), C51(H51)
3.b Secondary CH2 refined with riding coordinates:
 C19(H19A,H19B), C21(H21A,H21B), C23(H23A,H23B), C25(H25A,H25B), C26(H26A,
 H26B), C27(H27A,H27B), C44(H44A,H44B), C45(H45A,H45B), C46(H46A,H46B),
 C48(H48A,H48B), C50(H50A,H50B), C52(H52A,H52B), C53(H53A,H53B), C54(H54A,H54B)
3.c Aromatic/amide H refined with riding coordinates:
 C4(H4), C7(H7), C13(H13), C16(H16), C29(H29), C32(H32), C38(H38), C40(H40)
3.d Idealised Me refined as rotating group:
 C1(H1A,H1B,H1C), C8(H8A,H8B,H8C), C12(H12A,H12B,H12C), C17(H17A,H17B,H17C),
 C34(H34A,H34B,H34C), C35(H35A,H35B,H35C), C55(H55A,H55B,H55C), C56(H56A,H56B,
 H56C)
;
_atom_sites_solution_hydrogens     geom
_atom_sites_solution_primary       dual
_atom_sites_solution_secondary     ?
loop_
  _atom_site_label
  _atom_site_type_symbol
  _atom_site_fract_x
  _atom_site_fract_y
  _atom_site_fract_z
  _atom_site_U_iso_or_equiv
  _atom_site_adp_type
  _atom_site_occupancy
  _atom_site_site_symmetry_order
  _atom_site_calc_flag
  _atom_site_refinement_flags_posn
  _atom_site_refinement_flags_adp
  _atom_site_refinement_flags_occupancy
  _atom_site_disorder_assembly
  _atom_site_disorder_group
 C1 C 0.5733(7) 0.7830(6) 0.5220(6) 0.104(3) Uani 1 1 d . . . . .
 H1A H 0.559764 0.841897 0.529104 0.156 Uiso 1 1 calc R U . . .
 H1B H 0.645379 0.813742 0.567282 0.156 Uiso 1 1 calc R U . . .
 H1C H 0.523124 0.736627 0.539188 0.156 Uiso 1 1 calc R U . . .
 C2 C 0.5379(4) 0.6093(4) 0.3823(3) 0.0579(16) Uani 1 1 d D . . . .
 C3 C 0.4678(4) 0.5311(3) 0.2808(3) 0.0520(14) Uani 1 1 d D . . . .
 C4 C 0.4528(4) 0.4258(4) 0.2510(4) 0.0557(15) Uani 1 1 d D . . . .
 H4 H 0.405653 0.369691 0.184169 0.067 Uiso 1 1 calc R U . . .
 C5 C 0.5009(4) 0.3957(3) 0.3109(3) 0.0559(15) Uani 1 1 d D . . . .
 C6 C 0.5706(4) 0.4795(4) 0.4111(3) 0.0610(16) Uani 1 1 d D . . . .
 C7 C 0.5879(4) 0.5866(4) 0.4487(4) 0.0637(17) Uani 1 1 d D . . . .
 H7 H 0.632006 0.641861 0.516632 0.076 Uiso 1 1 calc R U . . .
 C8 C 0.7056(6) 0.5350(6) 0.5683(5) 0.091(2) Uani 1 1 d . . . . .
 H8A H 0.759259 0.585955 0.557492 0.136 Uiso 1 1 calc R U . . .
 H8B H 0.736377 0.502061 0.596058 0.136 Uiso 1 1 calc R U . . .
 H8C H 0.680310 0.574039 0.615520 0.136 Uiso 1 1 calc R U . . .
 C9 C 0.4849(4) 0.2830(4) 0.2687(4) 0.0669(17) Uani 1 1 d D . . . .
 C10 C 0.5807(3) 0.2706(4) 0.2729(4) 0.0592(16) Uani 1 1 d D . . . .
 C11 C 0.5867(4) 0.1819(4) 0.2734(5) 0.0653(17) Uani 1 1 d D . . . .
 C12 C 0.5100(7) 0.0228(6) 0.2910(7) 0.105(3) Uani 1 1 d . . . . .
 H12A H 0.530387 -0.018573 0.239883 0.158 Uiso 1 1 calc R U . . .
 H12B H 0.442691 -0.026736 0.288154 0.158 Uiso 1 1 calc R U . . .
 H12C H 0.564440 0.059675 0.357764 0.158 Uiso 1 1 calc R U . . .
 C13 C 0.6808(4) 0.1777(5) 0.2750(5) 0.0736(19) Uani 1 1 d D . . . .
 H13 H 0.685826 0.118839 0.275197 0.088 Uiso 1 1 calc R U . . .
 C14 C 0.7673(4) 0.2607(4) 0.2763(5) 0.0666(17) Uani 1 1 d D . . . .
 C15 C 0.7692(3) 0.3543(4) 0.2807(4) 0.0588(16) Uani 1 1 d D . . . .
 C16 C 0.6718(3) 0.3514(4) 0.2770(4) 0.0629(16) Uani 1 1 d D . . . .
 H16 H 0.667013 0.410693 0.277399 0.075 Uiso 1 1 calc R U . . .
 C17 C 0.8747(6) 0.1744(6) 0.2883(6) 0.094(2) Uani 1 1 d . . . . .
 H17A H 0.820016 0.100521 0.234944 0.140 Uiso 1 1 calc R U . . .
 H17B H 0.872080 0.185283 0.353524 0.140 Uiso 1 1 calc R U . . .
 H17C H 0.944129 0.184858 0.288133 0.140 Uiso 1 1 calc R U . . .
 C18 C 0.8611(3) 0.4463(3) 0.2870(3) 0.0611(16) Uani 1 1 d D . . . .
 C19 C 0.9630(3) 0.4980(5) 0.3804(4) 0.0728(18) Uani 1 1 d D . . . .
 H19A H 0.948876 0.527136 0.442433 0.087 Uiso 1 1 calc R U . . .
 H19B H 0.978277 0.440168 0.376516 0.087 Uiso 1 1 calc R U . . .
 C20 C 1.0631(4) 0.5916(4) 0.3886(4) 0.0749(19) Uani 1 1 d D . . . .
 H20 H 1.125698 0.619327 0.447848 0.090 Uiso 1 1 calc R U . . .
 C21 C 1.0847(4) 0.5475(5) 0.2894(4) 0.084(2) Uani 1 1 d D . . . .
 H21A H 1.099390 0.488136 0.280521 0.101 Uiso 1 1 calc R U . . .
 H21B H 1.147039 0.606417 0.293563 0.101 Uiso 1 1 calc R U . . .
 C22 C 0.9852(3) 0.5040(4) 0.1974(4) 0.0734(18) Uani 1 1 d D . . . .
 H22 H 0.998870 0.477023 0.134115 0.088 Uiso 1 1 calc R U . . .
 C23 C 0.8871(4) 0.4088(4) 0.1897(4) 0.0717(18) Uani 1 1 d D . . . .
 H23A H 0.901347 0.348762 0.179010 0.086 Uiso 1 1 calc R U . . .
 H23B H 0.825049 0.380702 0.130844 0.086 Uiso 1 1 calc R U . . .
 C24 C 0.9395(3) 0.6449(3) 0.3112(3) 0.0588(16) Uani 1 1 d D . . . .
 C25 C 0.8446(3) 0.5443(3) 0.3003(4) 0.0557(15) Uani 1 1 d D . . . .
 H25A H 0.826985 0.569869 0.360561 0.067 Uiso 1 1 calc R U . . .
 H25B H 0.782647 0.516769 0.241550 0.067 Uiso 1 1 calc R U . . .
 C26 C 0.9629(5) 0.5993(4) 0.2133(4) 0.0660(17) Uani 1 1 d D . . . .
 H26A H 0.901785 0.572846 0.154375 0.079 Uiso 1 1 calc R U . . .
 H26B H 1.024891 0.658801 0.217669 0.079 Uiso 1 1 calc R U . . .
 C27 C 1.0413(4) 0.6860(4) 0.3997(4) 0.0717(18) Uani 1 1 d D . . . .
 H27A H 1.102733 0.743201 0.400971 0.086 Uiso 1 1 calc R U . . .
 H27B H 1.032747 0.718630 0.464359 0.086 Uiso 1 1 calc R U . . .
 C28 C 0.9150(4) 0.7338(4) 0.3256(3) 0.0532(15) Uani 1 1 d D . . . .
 C29 C 0.9027(4) 0.7656(4) 0.2537(4) 0.0608(16) Uani 1 1 d D . . . .
 H29 H 0.917991 0.732227 0.196841 0.073 Uiso 1 1 calc R U . . .
 C30 C 0.8704(4) 0.8412(4) 0.2565(3) 0.0572(15) Uani 1 1 d D . . . .
 C31 C 0.8533(4) 0.8946(4) 0.3445(3) 0.0644(17) Uani 1 1 d D . . . .
 C32 C 0.8679(4) 0.8726(4) 0.4232(4) 0.0656(17) Uani 1 1 d D . . . .
 H32 H 0.860126 0.911668 0.483442 0.079 Uiso 1 1 calc R U . . .
 C33 C 0.8945(4) 0.7909(4) 0.4099(4) 0.0619(17) Uani 1 1 d D . . . .
 C34 C 0.8887(6) 0.8252(6) 0.5782(5) 0.082(2) Uani 1 1 d . . . . .
 H34A H 0.819381 0.819300 0.559218 0.123 Uiso 1 1 calc R U . . .
 H34B H 0.943757 0.901930 0.615638 0.123 Uiso 1 1 calc R U . . .
 H34C H 0.892234 0.793772 0.620551 0.123 Uiso 1 1 calc R U . . .
 C35 C 0.7742(7) 1.0039(7) 0.4211(7) 0.106(3) Uani 1 1 d . . . . .
 H35A H 0.710773 0.939314 0.406042 0.159 Uiso 1 1 calc R U . . .
 H35B H 0.754786 1.055195 0.414835 0.159 Uiso 1 1 calc R U . . .
 H35C H 0.823584 1.038543 0.489788 0.159 Uiso 1 1 calc R U . . .
 C36 C 0.8446(3) 0.8523(5) 0.1665(4) 0.0671(18) Uani 1 1 d D . . . .
 C37 C 0.7380(3) 0.8378(4) 0.1243(4) 0.0582(16) Uani 1 1 d D . . . .
 C38 C 0.6512(3) 0.7711(4) 0.1374(4) 0.0563(15) Uani 1 1 d D . . . .
 H38 H 0.665709 0.738464 0.173294 0.068 Uiso 1 1 calc R U . . .
 C39 C 0.7160(4) 0.8854(5) 0.0694(4) 0.0643(17) Uani 1 1 d D . . . .
 C40 C 0.6123(3) 0.8663(5) 0.0325(4) 0.0697(18) Uani 1 1 d D . . . .
 H40 H 0.597535 0.898389 -0.003852 0.084 Uiso 1 1 calc R U . . .
 C41 C 0.5306(4) 0.7989(4) 0.0501(4) 0.0612(16) Uani 1 1 d D . . . .
 C42 C 0.5452(3) 0.7473(4) 0.1032(4) 0.0525(14) Uani 1 1 d D . . . .
 C43 C 0.4599(3) 0.6718(3) 0.1195(3) 0.0543(15) Uani 1 1 d D . . . .
 C44 C 0.3796(4) 0.5641(3) 0.0167(3) 0.0647(17) Uani 1 1 d D . . . .
 H44A H 0.347825 0.582400 -0.029010 0.078 Uiso 1 1 calc R U . . .
 H44B H 0.418192 0.529294 -0.014849 0.078 Uiso 1 1 calc R U . . .
 C45 C 0.3952(4) 0.7216(4) 0.1700(4) 0.0676(17) Uani 1 1 d D . . . .
 H45A H 0.443612 0.786224 0.237424 0.081 Uiso 1 1 calc R U . . .
 H45B H 0.366178 0.746108 0.129190 0.081 Uiso 1 1 calc R U . . .
 C46 C 0.5029(3) 0.6370(4) 0.1905(4) 0.0519(14) Uani 1 1 d D . . . .
 H46A H 0.553160 0.703508 0.256221 0.062 Uiso 1 1 calc R U . . .
 H46B H 0.542918 0.602867 0.161269 0.062 Uiso 1 1 calc R U . . .
 C47 C 0.3018(3) 0.6403(4) 0.1816(4) 0.0709(19) Uani 1 1 d D . . . .
 H47 H 0.262414 0.675775 0.212052 0.085 Uiso 1 1 calc R U . . .
 C48 C 0.3494(4) 0.6064(5) 0.2509(4) 0.0680(17) Uani 1 1 d D . . . .
 H48A H 0.291062 0.552406 0.256018 0.082 Uiso 1 1 calc R U . . .
 H48B H 0.393478 0.670983 0.319255 0.082 Uiso 1 1 calc R U . . .
 C49 C 0.4181(3) 0.5565(3) 0.2100(3) 0.0534(15) Uani 1 1 d D . . . .
 C50 C 0.3405(4) 0.4539(4) 0.1031(3) 0.0692(18) Uani 1 1 d D . . . .
 H50A H 0.379517 0.418740 0.072985 0.083 Uiso 1 1 calc R U . . .
 H50B H 0.283796 0.401207 0.110849 0.083 Uiso 1 1 calc R U . . .
 C51 C 0.2892(3) 0.4812(4) 0.0294(4) 0.0660(17) Uani 1 1 d D . . . .
 H51 H 0.241157 0.413402 -0.037397 0.079 Uiso 1 1 calc R U . . .
 C52 C 0.2256(4) 0.5354(4) 0.0758(4) 0.077(2) Uani 1 1 d D . . . .
 H52A H 0.167358 0.483615 0.083035 0.093 Uiso 1 1 calc R U . . .
 H52B H 0.194566 0.554770 0.030708 0.093 Uiso 1 1 calc R U . . .
 C53 C 1.1671(10) 0.9065(10) 0.1883(8) 0.154(4) Uani 1 1 d . . . . .
 H53A H 1.218307 0.973059 0.192308 0.185 Uiso 1 1 calc R U . . .
 H53B H 1.096922 0.900522 0.170927 0.185 Uiso 1 1 calc R U . . .
 C55 C 0.7844(6) 1.0207(6) 0.0165(6) 0.090(2) Uani 1 1 d . . . . .
 H55A H 0.729533 0.972735 -0.051369 0.135 Uiso 1 1 calc R U . . .
 H55B H 0.850376 1.065770 0.013973 0.135 Uiso 1 1 calc R U . . .
 H55C H 0.762381 1.067577 0.060346 0.135 Uiso 1 1 calc R U . . .
 C56 C 0.4108(6) 0.8543(6) -0.0116(6) 0.088(2) Uani 1 1 d . . . . .
 H56A H 0.421138 0.843375 -0.074394 0.133 Uiso 1 1 calc R U . . .
 H56B H 0.461466 0.929186 0.042754 0.133 Uiso 1 1 calc R U . . .
 H56C H 0.338904 0.840748 -0.019811 0.133 Uiso 1 1 calc R U . . .
 Cl3 Cl 1.2037(3) 0.9180(3) 0.3049(2) 0.1885(15) Uani 1 1 d . . . . .
 Cl4 Cl 1.1622(3) 0.7918(3) 0.0920(3) 0.1986(16) Uani 1 1 d . . . . .
 O1 O 0.3917(4) 0.2022(4) 0.2239(4) 0.0912(15) Uani 1 1 d . . . . .
 O2 O 0.4991(4) 0.1027(4) 0.2723(4) 0.0890(15) Uani 1 1 d . . . . .
 O3 O 0.6169(3) 0.4495(4) 0.4720(3) 0.0745(12) Uani 1 1 d . . . . .
 O4 O 0.8569(4) 0.2516(4) 0.2711(4) 0.0869(14) Uani 1 1 d . . . . .
 O5 O 0.9045(4) 0.7673(4) 0.4887(3) 0.0767(13) Uani 1 1 d . . . . .
 O6 O 0.9078(4) 0.8613(5) 0.1220(4) 0.0979(16) Uani 1 1 d . . . . .
 O7 O 0.8238(4) 0.9726(4) 0.3509(3) 0.0803(13) Uani 1 1 d . . . . .
 O8 O 0.8008(3) 0.9540(3) 0.0568(3) 0.0754(13) Uani 1 1 d . . . . .
 O9 O 0.4270(3) 0.7797(4) 0.0129(3) 0.0780(13) Uani 1 1 d . . . . .
 O10 O 0.5612(3) 0.7193(4) 0.4199(3) 0.0728(12) Uani 1 1 d . . . . .
 C54 C 1.1407(7) 1.1892(7) 0.1264(7) 0.118(3) Uani 1 1 d . . . . .
 H54A H 1.128793 1.158414 0.054066 0.142 Uiso 1 1 calc R U . . .
 H54B H 1.217568 1.227534 0.164795 0.142 Uiso 1 1 calc R U . . .
 Cl1 Cl 1.0951(3) 1.2831(2) 0.1628(3) 0.1671(12) Uani 1 1 d . . . . .
 Cl2 Cl 1.0763(3) 1.0834(3) 0.1475(2) 0.1512(11) Uani 1 1 d . . . . .

loop_
  _atom_site_aniso_label
  _atom_site_aniso_U_11
  _atom_site_aniso_U_22
  _atom_site_aniso_U_33
  _atom_site_aniso_U_23
  _atom_site_aniso_U_13
  _atom_site_aniso_U_12
 C1 0.164(8) 0.078(5) 0.095(6) 0.052(5) 0.050(6) 0.074(6)
 C2 0.072(4) 0.063(4) 0.076(4) 0.054(4) 0.041(4) 0.043(4)
 C3 0.061(4) 0.055(4) 0.059(4) 0.038(3) 0.027(3) 0.035(3)
 C4 0.061(4) 0.066(4) 0.066(4) 0.048(3) 0.035(3) 0.036(3)
 C5 0.054(4) 0.063(4) 0.078(4) 0.050(4) 0.032(3) 0.035(3)
 C6 0.066(4) 0.077(5) 0.081(5) 0.062(4) 0.038(4) 0.047(4)
 C7 0.062(4) 0.079(5) 0.070(4) 0.050(4) 0.031(3) 0.039(4)
 C8 0.093(5) 0.101(6) 0.079(5) 0.056(5) 0.011(4) 0.047(5)
 C9 0.065(4) 0.066(4) 0.087(5) 0.055(4) 0.024(4) 0.033(4)
 C10 0.071(4) 0.066(4) 0.077(4) 0.053(4) 0.039(3) 0.045(4)
 C11 0.079(5) 0.070(4) 0.082(4) 0.056(4) 0.043(4) 0.046(4)
 C12 0.138(7) 0.113(6) 0.155(7) 0.107(6) 0.089(6) 0.089(6)
 C13 0.105(5) 0.070(4) 0.090(5) 0.059(4) 0.045(4) 0.060(4)
 C14 0.075(4) 0.082(5) 0.089(5) 0.062(4) 0.043(4) 0.055(4)
 C15 0.065(4) 0.071(4) 0.076(4) 0.054(4) 0.031(3) 0.047(4)
 C16 0.081(5) 0.064(4) 0.073(4) 0.050(4) 0.036(3) 0.044(4)
 C17 0.113(6) 0.118(6) 0.121(6) 0.087(5) 0.057(5) 0.088(5)
 C18 0.068(4) 0.070(4) 0.067(4) 0.043(4) 0.028(3) 0.045(4)
 C19 0.079(5) 0.090(5) 0.079(4) 0.055(4) 0.028(4) 0.056(4)
 C20 0.065(4) 0.089(5) 0.082(5) 0.051(4) 0.015(4) 0.046(4)
 C21 0.074(5) 0.098(5) 0.122(6) 0.074(5) 0.047(5) 0.057(4)
 C22 0.078(5) 0.090(5) 0.090(5) 0.060(4) 0.047(4) 0.055(4)
 C23 0.074(4) 0.082(5) 0.082(5) 0.053(4) 0.030(4) 0.048(4)
 C24 0.058(4) 0.067(4) 0.072(4) 0.047(4) 0.026(3) 0.037(3)
 C25 0.063(4) 0.068(4) 0.057(4) 0.042(3) 0.024(3) 0.040(3)
 C26 0.068(4) 0.081(5) 0.081(4) 0.057(4) 0.035(3) 0.047(4)
 C27 0.060(4) 0.074(5) 0.084(5) 0.046(4) 0.023(4) 0.032(4)
 C28 0.054(4) 0.052(4) 0.052(4) 0.032(3) 0.015(3) 0.022(3)
 C29 0.052(4) 0.071(4) 0.072(4) 0.046(4) 0.025(3) 0.030(3)
 C30 0.052(4) 0.063(4) 0.066(4) 0.044(4) 0.020(3) 0.027(3)
 C31 0.056(4) 0.056(4) 0.080(5) 0.042(4) 0.014(3) 0.025(3)
 C32 0.068(4) 0.071(4) 0.069(4) 0.043(4) 0.029(3) 0.036(4)
 C33 0.062(4) 0.062(4) 0.073(4) 0.050(4) 0.018(3) 0.028(3)
 C34 0.091(5) 0.105(6) 0.079(5) 0.062(5) 0.040(4) 0.055(5)
 C35 0.145(7) 0.109(6) 0.140(7) 0.088(6) 0.079(6) 0.095(6)
 C36 0.076(4) 0.072(4) 0.090(5) 0.065(4) 0.043(4) 0.040(4)
 C37 0.062(4) 0.068(4) 0.073(4) 0.054(4) 0.031(3) 0.038(3)
 C38 0.068(4) 0.055(4) 0.058(4) 0.039(3) 0.026(3) 0.030(3)
 C39 0.069(4) 0.072(4) 0.075(4) 0.051(4) 0.034(3) 0.038(4)
 C40 0.081(5) 0.092(5) 0.076(4) 0.065(4) 0.032(4) 0.054(4)
 C41 0.062(4) 0.076(4) 0.073(4) 0.054(4) 0.029(3) 0.040(3)
 C42 0.054(4) 0.060(4) 0.063(4) 0.043(3) 0.027(3) 0.032(3)
 C43 0.055(4) 0.065(4) 0.065(4) 0.045(4) 0.025(3) 0.037(3)
 C44 0.071(4) 0.080(5) 0.071(4) 0.054(4) 0.028(4) 0.047(4)
 C45 0.074(4) 0.083(4) 0.086(4) 0.064(4) 0.036(4) 0.050(4)
 C46 0.060(4) 0.060(4) 0.058(3) 0.041(3) 0.028(3) 0.037(3)
 C47 0.072(4) 0.101(5) 0.102(5) 0.076(5) 0.050(4) 0.065(4)
 C48 0.074(4) 0.077(4) 0.086(5) 0.059(4) 0.039(4) 0.045(4)
 C49 0.055(4) 0.066(4) 0.070(4) 0.049(4) 0.030(3) 0.040(3)
 C50 0.064(4) 0.081(5) 0.098(5) 0.070(5) 0.035(4) 0.042(4)
 C51 0.059(4) 0.066(4) 0.074(4) 0.043(4) 0.017(3) 0.029(3)
 C52 0.061(4) 0.102(5) 0.108(6) 0.080(5) 0.037(4) 0.045(4)
 C53 0.214(12) 0.199(11) 0.167(10) 0.136(9) 0.105(9) 0.149(10)
 C55 0.102(5) 0.091(5) 0.128(6) 0.092(5) 0.051(5) 0.051(4)
 C56 0.089(5) 0.106(6) 0.119(6) 0.086(5) 0.035(4) 0.064(5)
 Cl3 0.174(3) 0.182(3) 0.143(2) 0.090(2) 0.052(2) 0.026(2)
 Cl4 0.282(4) 0.249(4) 0.163(3) 0.121(3) 0.113(3) 0.193(4)
 O1 0.081(3) 0.072(3) 0.125(4) 0.059(3) 0.026(3) 0.039(3)
 O2 0.104(4) 0.088(3) 0.138(4) 0.087(3) 0.063(3) 0.065(3)
 O3 0.086(3) 0.086(3) 0.083(3) 0.059(3) 0.033(3) 0.054(3)
 O4 0.101(4) 0.095(3) 0.127(4) 0.081(3) 0.058(3) 0.074(3)
 O5 0.106(3) 0.085(3) 0.068(3) 0.049(3) 0.041(3) 0.061(3)
 O6 0.095(3) 0.157(5) 0.135(4) 0.121(4) 0.072(3) 0.084(3)
 O7 0.110(4) 0.078(3) 0.092(3) 0.057(3) 0.047(3) 0.063(3)
 O8 0.080(3) 0.087(3) 0.104(3) 0.076(3) 0.049(3) 0.047(3)
 O9 0.077(3) 0.098(3) 0.104(3) 0.079(3) 0.035(3) 0.053(3)
 O10 0.101(3) 0.067(3) 0.071(3) 0.043(3) 0.036(2) 0.050(3)
 C54 0.120(7) 0.097(6) 0.157(8) 0.073(6) 0.083(6) 0.051(6)
 Cl1 0.173(3) 0.132(2) 0.243(4) 0.107(2) 0.113(3) 0.093(2)
 Cl2 0.179(3) 0.170(3) 0.185(3) 0.130(2) 0.107(2) 0.102(2)

_geom_special_details
;
 All esds (except the esd in the dihedral angle between two l.s. planes)
 are estimated using the full covariance matrix.  The cell esds are taken
 into account individually in the estimation of esds in distances, angles
 and torsion angles; correlations between esds in cell parameters are only
 used when they are defined by crystal symmetry.  An approximate (isotropic)
 treatment of cell esds is used for estimating esds involving l.s. planes.
;
loop_
  _geom_bond_atom_site_label_1
  _geom_bond_atom_site_label_2
  _geom_bond_distance
  _geom_bond_site_symmetry_2
  _geom_bond_publ_flag
 C1 H1A 0.9600 . ?
 C1 H1B 0.9600 . ?
 C1 H1C 0.9600 . ?
 C1 O10 1.409(9) . ?
 C2 C3 1.391(4) . ?
 C2 C7 1.391(3) . ?
 C2 O10 1.404(8) . ?
 C3 C4 1.391(5) . ?
 C3 C49 1.472(3) . ?
 C4 H4 0.9300 . ?
 C4 C5 1.390(3) . ?
 C5 C6 1.390(4) . ?
 C5 C9 1.471(5) . ?
 C6 C7 1.390(5) . ?
 C6 O3 1.386(6) . ?
 C7 H7 0.9300 . ?
 C8 H8A 0.9600 . ?
 C8 H8B 0.9600 . ?
 C8 H8C 0.9600 . ?
 C8 O3 1.440(8) . ?
 C9 C10 1.470(5) . ?
 C9 O1 1.244(7) . ?
 C10 C11 1.390(5) . ?
 C10 C16 1.390(4) . ?
 C11 C13 1.390(5) . ?
 C11 O2 1.369(7) . ?
 C12 H12A 0.9600 . ?
 C12 H12B 0.9600 . ?
 C12 H12C 0.9600 . ?
 C12 O2 1.419(8) . ?
 C13 H13 0.9300 . ?
 C13 C14 1.391(4) . ?
 C14 C15 1.391(5) . ?
 C14 O4 1.374(8) . ?
 C15 C16 1.390(5) . ?
 C15 C18 1.472(4) . ?
 C16 H16 0.9300 . ?
 C17 H17A 0.9600 . ?
 C17 H17B 0.9600 . ?
 C17 H17C 0.9600 . ?
 C17 O4 1.410(8) . ?
 C18 C19 1.541(4) . ?
 C18 C23 1.541(5) . ?
 C18 C25 1.541(5) . ?
 C19 H19A 0.9700 . ?
 C19 H19B 0.9700 . ?
 C19 C20 1.540(4) . ?
 C20 H20 0.9800 . ?
 C20 C21 1.540(5) . ?
 C20 C27 1.540(5) . ?
 C21 H21A 0.9700 . ?
 C21 H21B 0.9700 . ?
 C21 C22 1.540(4) . ?
 C22 H22 0.9800 . ?
 C22 C23 1.540(4) . ?
 C22 C26 1.540(5) . ?
 C23 H23A 0.9700 . ?
 C23 H23B 0.9700 . ?
 C24 C25 1.541(4) . ?
 C24 C26 1.541(4) . ?
 C24 C27 1.541(4) . ?
 C24 C28 1.472(4) . ?
 C25 H25A 0.9700 . ?
 C25 H25B 0.9700 . ?
 C26 H26A 0.9700 . ?
 C26 H26B 0.9700 . ?
 C27 H27A 0.9700 . ?
 C27 H27B 0.9700 . ?
 C28 C29 1.391(4) . ?
 C28 C33 1.391(4) . ?
 C29 H29 0.9300 . ?
 C29 C30 1.390(4) . ?
 C30 C31 1.390(4) . ?
 C30 C36 1.471(5) . ?
 C31 C32 1.390(4) . ?
 C31 O7 1.385(7) . ?
 C32 H32 0.9300 . ?
 C32 C33 1.390(4) . ?
 C33 O5 1.402(7) . ?
 C34 H34A 0.9600 . ?
 C34 H34B 0.9600 . ?
 C34 H34C 0.9600 . ?
 C34 O5 1.416(8) . ?
 C35 H35A 0.9600 . ?
 C35 H35B 0.9600 . ?
 C35 H35C 0.9600 . ?
 C35 O7 1.420(9) . ?
 C36 C37 1.471(5) . ?
 C36 O6 1.232(7) . ?
 C37 C38 1.391(3) . ?
 C37 C39 1.391(3) . ?
 C38 H38 0.9300 . ?
 C38 C42 1.391(5) . ?
 C39 C40 1.390(5) . ?
 C39 O8 1.379(6) . ?
 C40 H40 0.9300 . ?
 C40 C41 1.390(3) . ?
 C41 C42 1.391(3) . ?
 C41 O9 1.387(7) . ?
 C42 C43 1.472(3) . ?
 C43 C44 1.541(4) . ?
 C43 C45 1.541(3) . ?
 C43 C46 1.540(3) . ?
 C44 H44A 0.9700 . ?
 C44 H44B 0.9700 . ?
 C44 C51 1.540(4) . ?
 C45 H45A 0.9700 . ?
 C45 H45B 0.9700 . ?
 C45 C47 1.540(4) . ?
 C46 H46A 0.9700 . ?
 C46 H46B 0.9700 . ?
 C46 C49 1.541(3) . ?
 C47 H47 0.9800 . ?
 C47 C48 1.540(3) . ?
 C47 C52 1.540(4) . ?
 C48 H48A 0.9700 . ?
 C48 H48B 0.9700 . ?
 C48 C49 1.541(4) . ?
 C49 C50 1.540(4) . ?
 C50 H50A 0.9700 . ?
 C50 H50B 0.9700 . ?
 C50 C51 1.540(4) . ?
 C51 H51 0.9800 . ?
 C51 C52 1.540(3) . ?
 C52 H52A 0.9700 . ?
 C52 H52B 0.9700 . ?
 C53 H53A 0.9700 . ?
 C53 H53B 0.9700 . ?
 C53 Cl3 1.705(11) . ?
 C53 Cl4 1.738(12) . ?
 C55 H55A 0.9600 . ?
 C55 H55B 0.9600 . ?
 C55 H55C 0.9600 . ?
 C55 O8 1.461(7) . ?
 C56 H56A 0.9600 . ?
 C56 H56B 0.9600 . ?
 C56 H56C 0.9600 . ?
 C56 O9 1.420(7) . ?
 C54 H54A 0.9700 . ?
 C54 H54B 0.9700 . ?
 C54 Cl1 1.732(9) . ?
 C54 Cl2 1.719(9) . ?

loop_
  _geom_angle_atom_site_label_1
  _geom_angle_atom_site_label_2
  _geom_angle_atom_site_label_3
  _geom_angle
  _geom_angle_site_symmetry_1
  _geom_angle_site_symmetry_3
  _geom_angle_publ_flag
 H1A C1 H1B 109.5 . . ?
 H1A C1 H1C 109.5 . . ?
 H1B C1 H1C 109.5 . . ?
 O10 C1 H1A 109.5 . . ?
 O10 C1 H1B 109.5 . . ?
 O10 C1 H1C 109.5 . . ?
 C3 C2 O10 117.6(4) . . ?
 C7 C2 C3 124.7(5) . . ?
 C7 C2 O10 117.7(4) . . ?
 C2 C3 C49 124.4(4) . . ?
 C4 C3 C2 112.7(4) . . ?
 C4 C3 C49 122.9(4) . . ?
 C3 C4 H4 116.6 . . ?
 C5 C4 C3 126.7(4) . . ?
 C5 C4 H4 116.6 . . ?
 C4 C5 C6 116.5(5) . . ?
 C4 C5 C9 121.9(4) . . ?
 C6 C5 C9 121.5(4) . . ?
 C7 C6 C5 120.8(5) . . ?
 O3 C6 C5 116.8(5) . . ?
 O3 C6 C7 122.3(4) . . ?
 C2 C7 H7 120.8 . . ?
 C6 C7 C2 118.5(5) . . ?
 C6 C7 H7 120.8 . . ?
 H8A C8 H8B 109.5 . . ?
 H8A C8 H8C 109.5 . . ?
 H8B C8 H8C 109.5 . . ?
 O3 C8 H8A 109.5 . . ?
 O3 C8 H8B 109.5 . . ?
 O3 C8 H8C 109.5 . . ?
 C10 C9 C5 117.7(4) . . ?
 O1 C9 C5 119.3(4) . . ?
 O1 C9 C10 122.7(5) . . ?
 C11 C10 C9 123.9(4) . . ?
 C16 C10 C9 119.2(4) . . ?
 C16 C10 C11 116.9(5) . . ?
 C13 C11 C10 118.8(5) . . ?
 O2 C11 C10 118.1(5) . . ?
 O2 C11 C13 123.1(4) . . ?
 H12A C12 H12B 109.5 . . ?
 H12A C12 H12C 109.5 . . ?
 H12B C12 H12C 109.5 . . ?
 O2 C12 H12A 109.5 . . ?
 O2 C12 H12B 109.5 . . ?
 O2 C12 H12C 109.5 . . ?
 C11 C13 H13 119.7 . . ?
 C11 C13 C14 120.7(5) . . ?
 C14 C13 H13 119.7 . . ?
 C13 C14 C15 123.9(5) . . ?
 O4 C14 C13 119.8(5) . . ?
 O4 C14 C15 116.3(4) . . ?
 C14 C15 C18 125.4(4) . . ?
 C16 C15 C14 111.9(4) . . ?
 C16 C15 C18 122.7(4) . . ?
 C10 C16 C15 127.8(5) . . ?
 C10 C16 H16 116.1 . . ?
 C15 C16 H16 116.1 . . ?
 H17A C17 H17B 109.5 . . ?
 H17A C17 H17C 109.5 . . ?
 H17B C17 H17C 109.5 . . ?
 O4 C17 H17A 109.5 . . ?
 O4 C17 H17B 109.5 . . ?
 O4 C17 H17C 109.5 . . ?
 C15 C18 C19 111.5(4) . . ?
 C15 C18 C23 111.9(4) . . ?
 C15 C18 C25 114.5(4) . . ?
 C23 C18 C19 108.4(5) . . ?
 C25 C18 C19 104.6(4) . . ?
 C25 C18 C23 105.4(4) . . ?
 C18 C19 H19A 108.8 . . ?
 C18 C19 H19B 108.8 . . ?
 H19A C19 H19B 107.7 . . ?
 C20 C19 C18 113.9(4) . . ?
 C20 C19 H19A 108.8 . . ?
 C20 C19 H19B 108.8 . . ?
 C19 C20 H20 110.1 . . ?
 C21 C20 C19 109.5(5) . . ?
 C21 C20 H20 110.1 . . ?
 C27 C20 C19 109.1(5) . . ?
 C27 C20 H20 110.1 . . ?
 C27 C20 C21 107.9(5) . . ?
 C20 C21 H21A 109.9 . . ?
 C20 C21 H21B 109.9 . . ?
 C20 C21 C22 109.1(5) . . ?
 H21A C21 H21B 108.3 . . ?
 C22 C21 H21A 109.9 . . ?
 C22 C21 H21B 109.9 . . ?
 C21 C22 H22 109.5 . . ?
 C23 C22 C21 109.6(5) . . ?
 C23 C22 H22 109.5 . . ?
 C23 C22 C26 109.7(5) . . ?
 C26 C22 C21 109.0(5) . . ?
 C26 C22 H22 109.5 . . ?
 C18 C23 H23A 109.2 . . ?
 C18 C23 H23B 109.2 . . ?
 C22 C23 C18 112.0(4) . . ?
 C22 C23 H23A 109.2 . . ?
 C22 C23 H23B 109.2 . . ?
 H23A C23 H23B 107.9 . . ?
 C26 C24 C25 105.6(4) . . ?
 C26 C24 C27 105.1(5) . . ?
 C27 C24 C25 109.3(4) . . ?
 C28 C24 C25 111.9(4) . . ?
 C28 C24 C26 112.7(3) . . ?
 C28 C24 C27 111.9(4) . . ?
 C18 C25 C24 117.0(4) . . ?
 C18 C25 H25A 108.1 . . ?
 C18 C25 H25B 108.1 . . ?
 C24 C25 H25A 108.1 . . ?
 C24 C25 H25B 108.1 . . ?
 H25A C25 H25B 107.3 . . ?
 C22 C26 C24 112.2(4) . . ?
 C22 C26 H26A 109.2 . . ?
 C22 C26 H26B 109.2 . . ?
 C24 C26 H26A 109.2 . . ?
 C24 C26 H26B 109.2 . . ?
 H26A C26 H26B 107.9 . . ?
 C20 C27 C24 112.0(4) . . ?
 C20 C27 H27A 109.2 . . ?
 C20 C27 H27B 109.2 . . ?
 C24 C27 H27A 109.2 . . ?
 C24 C27 H27B 109.2 . . ?
 H27A C27 H27B 107.9 . . ?
 C29 C28 C24 124.0(4) . . ?
 C33 C28 C24 123.7(4) . . ?
 C33 C28 C29 112.1(4) . . ?
 C28 C29 H29 116.0 . . ?
 C30 C29 C28 128.0(4) . . ?
 C30 C29 H29 116.0 . . ?
 C29 C30 C31 115.2(4) . . ?
 C29 C30 C36 121.0(4) . . ?
 C31 C30 C36 123.4(5) . . ?
 C30 C31 C32 121.4(5) . . ?
 O7 C31 C30 116.7(4) . . ?
 O7 C31 C32 121.9(4) . . ?
 C31 C32 H32 120.8 . . ?
 C33 C32 C31 118.4(5) . . ?
 C33 C32 H32 120.8 . . ?
 C28 C33 O5 118.2(4) . . ?
 C32 C33 C28 124.6(4) . . ?
 C32 C33 O5 117.2(4) . . ?
 H34A C34 H34B 109.5 . . ?
 H34A C34 H34C 109.5 . . ?
 H34B C34 H34C 109.5 . . ?
 O5 C34 H34A 109.5 . . ?
 O5 C34 H34B 109.5 . . ?
 O5 C34 H34C 109.5 . . ?
 H35A C35 H35B 109.5 . . ?
 H35A C35 H35C 109.5 . . ?
 H35B C35 H35C 109.5 . . ?
 O7 C35 H35A 109.5 . . ?
 O7 C35 H35B 109.5 . . ?
 O7 C35 H35C 109.5 . . ?
 C37 C36 C30 118.9(4) . . ?
 O6 C36 C30 119.1(4) . . ?
 O6 C36 C37 121.6(4) . . ?
 C38 C37 C36 119.4(4) . . ?
 C38 C37 C39 116.1(4) . . ?
 C39 C37 C36 124.5(3) . . ?
 C37 C38 H38 116.1 . . ?
 C42 C38 C37 127.8(4) . . ?
 C42 C38 H38 116.1 . . ?
 C40 C39 C37 120.0(4) . . ?
 O8 C39 C37 117.7(4) . . ?
 O8 C39 C40 122.2(4) . . ?
 C39 C40 H40 120.1 . . ?
 C39 C40 C41 119.8(5) . . ?
 C41 C40 H40 120.1 . . ?
 C40 C41 C42 124.0(5) . . ?
 O9 C41 C40 119.6(4) . . ?
 O9 C41 C42 116.4(4) . . ?
 C38 C42 C41 112.3(4) . . ?
 C38 C42 C43 122.1(4) . . ?
 C41 C42 C43 125.5(4) . . ?
 C42 C43 C44 110.4(4) . . ?
 C42 C43 C45 113.9(4) . . ?
 C42 C43 C46 113.3(4) . . ?
 C45 C43 C44 107.6(5) . . ?
 C46 C43 C44 106.6(5) . . ?
 C46 C43 C45 104.5(4) . . ?
 C43 C44 H44A 109.1 . . ?
 C43 C44 H44B 109.1 . . ?
 H44A C44 H44B 107.8 . . ?
 C51 C44 C43 112.7(4) . . ?
 C51 C44 H44A 109.1 . . ?
 C51 C44 H44B 109.1 . . ?
 C43 C45 H45A 108.8 . . ?
 C43 C45 H45B 108.8 . . ?
 H45A C45 H45B 107.7 . . ?
 C47 C45 C43 113.9(5) . . ?
 C47 C45 H45A 108.8 . . ?
 C47 C45 H45B 108.8 . . ?
 C43 C46 H46A 108.2 . . ?
 C43 C46 H46B 108.2 . . ?
 C43 C46 C49 116.4(4) . . ?
 H46A C46 H46B 107.3 . . ?
 C49 C46 H46A 108.2 . . ?
 C49 C46 H46B 108.2 . . ?
 C45 C47 H47 110.1 . . ?
 C45 C47 C48 108.3(4) . . ?
 C48 C47 H47 110.1 . . ?
 C52 C47 C45 109.7(5) . . ?
 C52 C47 H47 110.1 . . ?
 C52 C47 C48 108.4(5) . . ?
 C47 C48 H48A 109.1 . . ?
 C47 C48 H48B 109.1 . . ?
 C47 C48 C49 112.4(4) . . ?
 H48A C48 H48B 107.8 . . ?
 C49 C48 H48A 109.1 . . ?
 C49 C48 H48B 109.1 . . ?
 C3 C49 C46 111.9(4) . . ?
 C3 C49 C48 111.3(4) . . ?
 C3 C49 C50 113.7(4) . . ?
 C46 C49 C48 109.0(4) . . ?
 C50 C49 C46 105.5(4) . . ?
 C50 C49 C48 105.0(5) . . ?
 C49 C50 H50A 108.9 . . ?
 C49 C50 H50B 108.9 . . ?
 H50A C50 H50B 107.7 . . ?
 C51 C50 C49 113.4(5) . . ?
 C51 C50 H50A 108.9 . . ?
 C51 C50 H50B 108.9 . . ?
 C44 C51 C50 108.6(4) . . ?
 C44 C51 H51 110.0 . . ?
 C50 C51 H51 110.0 . . ?
 C52 C51 C44 108.8(5) . . ?
 C52 C51 C50 109.3(5) . . ?
 C52 C51 H51 110.0 . . ?
 C47 C52 H52A 109.8 . . ?
 C47 C52 H52B 109.8 . . ?
 C51 C52 C47 109.2(5) . . ?
 C51 C52 H52A 109.8 . . ?
 C51 C52 H52B 109.8 . . ?
 H52A C52 H52B 108.3 . . ?
 H53A C53 H53B 107.9 . . ?
 Cl3 C53 H53A 109.2 . . ?
 Cl3 C53 H53B 109.2 . . ?
 Cl3 C53 Cl4 112.1(6) . . ?
 Cl4 C53 H53A 109.2 . . ?
 Cl4 C53 H53B 109.2 . . ?
 H55A C55 H55B 109.5 . . ?
 H55A C55 H55C 109.5 . . ?
 H55B C55 H55C 109.5 . . ?
 O8 C55 H55A 109.5 . . ?
 O8 C55 H55B 109.5 . . ?
 O8 C55 H55C 109.5 . . ?
 H56A C56 H56B 109.5 . . ?
 H56A C56 H56C 109.5 . . ?
 H56B C56 H56C 109.5 . . ?
 O9 C56 H56A 109.5 . . ?
 O9 C56 H56B 109.5 . . ?
 O9 C56 H56C 109.5 . . ?
 C11 O2 C12 118.8(5) . . ?
 C6 O3 C8 119.2(5) . . ?
 C14 O4 C17 121.3(5) . . ?
 C33 O5 C34 121.0(5) . . ?
 C31 O7 C35 118.4(5) . . ?
 C39 O8 C55 118.7(5) . . ?
 C41 O9 C56 119.7(4) . . ?
 C2 O10 C1 118.7(4) . . ?
 H54A C54 H54B 107.9 . . ?
 Cl1 C54 H54A 109.3 . . ?
 Cl1 C54 H54B 109.3 . . ?
 Cl2 C54 H54A 109.3 . . ?
 Cl2 C54 H54B 109.3 . . ?
 Cl2 C54 Cl1 111.7(5) . . ?

loop_
  _geom_torsion_atom_site_label_1
  _geom_torsion_atom_site_label_2
  _geom_torsion_atom_site_label_3
  _geom_torsion_atom_site_label_4
  _geom_torsion
  _geom_torsion_site_symmetry_1
  _geom_torsion_site_symmetry_2
  _geom_torsion_site_symmetry_3
  _geom_torsion_site_symmetry_4
  _geom_torsion_publ_flag
 C2 C3 C4 C5 -1.1(8) . . . . ?
 C2 C3 C49 C46 62.6(7) . . . . ?
 C2 C3 C49 C48 -59.7(7) . . . . ?
 C2 C3 C49 C50 -177.9(5) . . . . ?
 C3 C2 C7 C6 2.4(9) . . . . ?
 C3 C2 O10 C1 142.8(6) . . . . ?
 C3 C4 C5 C6 0.6(8) . . . . ?
 C3 C4 C5 C9 -175.5(5) . . . . ?
 C3 C49 C50 C51 -179.8(4) . . . . ?
 C4 C3 C49 C46 -114.4(5) . . . . ?
 C4 C3 C49 C48 123.3(6) . . . . ?
 C4 C3 C49 C50 5.0(7) . . . . ?
 C4 C5 C6 C7 1.5(8) . . . . ?
 C4 C5 C6 O3 178.5(5) . . . . ?
 C4 C5 C9 C10 120.6(6) . . . . ?
 C4 C5 C9 O1 -53.6(8) . . . . ?
 C5 C6 C7 C2 -2.9(8) . . . . ?
 C5 C6 O3 C8 167.3(5) . . . . ?
 C5 C9 C10 C11 154.9(6) . . . . ?
 C5 C9 C10 C16 -24.9(8) . . . . ?
 C6 C5 C9 C10 -55.3(8) . . . . ?
 C6 C5 C9 O1 130.5(6) . . . . ?
 C7 C2 C3 C4 -0.4(8) . . . . ?
 C7 C2 C3 C49 -177.8(5) . . . . ?
 C7 C2 O10 C1 -38.3(8) . . . . ?
 C7 C6 O3 C8 -15.8(8) . . . . ?
 C9 C5 C6 C7 177.6(5) . . . . ?
 C9 C5 C6 O3 -5.4(8) . . . . ?
 C9 C10 C11 C13 178.4(6) . . . . ?
 C9 C10 C11 O2 -1.6(9) . . . . ?
 C9 C10 C16 C15 -179.5(6) . . . . ?
 C10 C11 C13 C14 0.1(9) . . . . ?
 C10 C11 O2 C12 -169.0(6) . . . . ?
 C11 C10 C16 C15 0.6(9) . . . . ?
 C11 C13 C14 C15 2.9(10) . . . . ?
 C11 C13 C14 O4 -175.8(6) . . . . ?
 C13 C11 O2 C12 11.0(9) . . . . ?
 C13 C14 C15 C16 -3.8(9) . . . . ?
 C13 C14 C15 C18 177.0(5) . . . . ?
 C13 C14 O4 C17 -14.9(9) . . . . ?
 C14 C15 C16 C10 2.0(9) . . . . ?
 C14 C15 C18 C19 -56.5(7) . . . . ?
 C14 C15 C18 C23 65.1(7) . . . . ?
 C14 C15 C18 C25 -175.0(5) . . . . ?
 C15 C14 O4 C17 166.3(6) . . . . ?
 C15 C18 C19 C20 177.6(4) . . . . ?
 C15 C18 C23 C22 -178.4(4) . . . . ?
 C15 C18 C25 C24 177.9(4) . . . . ?
 C16 C10 C11 C13 -1.8(9) . . . . ?
 C16 C10 C11 O2 178.2(5) . . . . ?
 C16 C15 C18 C19 124.3(6) . . . . ?
 C16 C15 C18 C23 -114.1(6) . . . . ?
 C16 C15 C18 C25 5.8(7) . . . . ?
 C18 C15 C16 C10 -178.7(5) . . . . ?
 C18 C19 C20 C21 -56.9(6) . . . . ?
 C18 C19 C20 C27 61.0(6) . . . . ?
 C19 C18 C23 C22 -55.0(5) . . . . ?
 C19 C18 C25 C24 55.6(5) . . . . ?
 C19 C20 C21 C22 58.6(6) . . . . ?
 C19 C20 C27 C24 -55.8(6) . . . . ?
 C20 C21 C22 C23 -60.8(6) . . . . ?
 C20 C21 C22 C26 59.2(6) . . . . ?
 C21 C20 C27 C24 63.1(6) . . . . ?
 C21 C22 C23 C18 60.1(6) . . . . ?
 C21 C22 C26 C24 -60.8(6) . . . . ?
 C23 C18 C19 C20 54.0(6) . . . . ?
 C23 C18 C25 C24 -58.6(5) . . . . ?
 C23 C22 C26 C24 59.2(6) . . . . ?
 C24 C28 C29 C30 173.8(5) . . . . ?
 C24 C28 C33 C32 -177.9(5) . . . . ?
 C24 C28 C33 O5 4.2(8) . . . . ?
 C25 C18 C19 C20 -58.1(6) . . . . ?
 C25 C18 C23 C22 56.5(5) . . . . ?
 C25 C24 C26 C22 -55.9(5) . . . . ?
 C25 C24 C27 C20 51.8(6) . . . . ?
 C25 C24 C28 C29 -112.3(5) . . . . ?
 C25 C24 C28 C33 63.4(6) . . . . ?
 C26 C22 C23 C18 -59.5(6) . . . . ?
 C26 C24 C25 C18 58.3(5) . . . . ?
 C26 C24 C27 C20 -61.1(5) . . . . ?
 C26 C24 C28 C29 6.5(7) . . . . ?
 C26 C24 C28 C33 -177.8(5) . . . . ?
 C27 C20 C21 C22 -60.0(6) . . . . ?
 C27 C24 C25 C18 -54.3(5) . . . . ?
 C27 C24 C26 C22 59.6(5) . . . . ?
 C27 C24 C28 C29 124.6(6) . . . . ?
 C27 C24 C28 C33 -59.7(7) . . . . ?
 C28 C24 C25 C18 -178.7(4) . . . . ?
 C28 C24 C26 C22 -178.3(4) . . . . ?
 C28 C24 C27 C20 176.3(4) . . . . ?
 C28 C29 C30 C31 3.2(8) . . . . ?
 C28 C29 C30 C36 -169.9(5) . . . . ?
 C28 C33 O5 C34 177.7(5) . . . . ?
 C29 C28 C33 C32 -1.7(8) . . . . ?
 C29 C28 C33 O5 -179.7(5) . . . . ?
 C29 C30 C31 C32 0.0(8) . . . . ?
 C29 C30 C31 O7 178.4(5) . . . . ?
 C29 C30 C36 C37 123.7(6) . . . . ?
 C29 C30 C36 O6 -48.5(8) . . . . ?
 C30 C31 C32 C33 -3.6(9) . . . . ?
 C30 C31 O7 C35 161.0(6) . . . . ?
 C30 C36 C37 C38 -27.2(8) . . . . ?
 C30 C36 C37 C39 153.9(6) . . . . ?
 C31 C30 C36 C37 -48.8(8) . . . . ?
 C31 C30 C36 O6 139.0(6) . . . . ?
 C31 C32 C33 C28 4.6(9) . . . . ?
 C31 C32 C33 O5 -177.5(5) . . . . ?
 C32 C31 O7 C35 -20.7(9) . . . . ?
 C32 C33 O5 C34 -0.4(8) . . . . ?
 C33 C28 C29 C30 -2.3(8) . . . . ?
 C36 C30 C31 C32 172.9(5) . . . . ?
 C36 C30 C31 O7 -8.7(8) . . . . ?
 C36 C37 C38 C42 -179.9(6) . . . . ?
 C36 C37 C39 C40 179.8(6) . . . . ?
 C36 C37 C39 O8 -2.4(9) . . . . ?
 C37 C38 C42 C41 0.2(9) . . . . ?
 C37 C38 C42 C43 177.9(5) . . . . ?
 C37 C39 C40 C41 -0.4(9) . . . . ?
 C37 C39 O8 C55 -168.9(6) . . . . ?
 C38 C37 C39 C40 0.8(9) . . . . ?
 C38 C37 C39 O8 178.6(5) . . . . ?
 C38 C42 C43 C44 -111.1(6) . . . . ?
 C38 C42 C43 C45 127.7(6) . . . . ?
 C38 C42 C43 C46 8.4(7) . . . . ?
 C39 C37 C38 C42 -0.8(9) . . . . ?
 C39 C40 C41 C42 -0.2(10) . . . . ?
 C39 C40 C41 O9 -179.8(6) . . . . ?
 C40 C39 O8 C55 8.8(9) . . . . ?
 C40 C41 C42 C38 0.3(9) . . . . ?
 C40 C41 C42 C43 -177.3(5) . . . . ?
 C40 C41 O9 C56 -20.9(9) . . . . ?
 C41 C42 C43 C44 66.3(7) . . . . ?
 C41 C42 C43 C45 -55.0(7) . . . . ?
 C41 C42 C43 C46 -174.2(5) . . . . ?
 C42 C41 O9 C56 159.5(6) . . . . ?
 C42 C43 C44 C51 179.3(4) . . . . ?
 C42 C43 C45 C47 176.8(4) . . . . ?
 C42 C43 C46 C49 -179.1(4) . . . . ?
 C43 C44 C51 C50 -58.1(6) . . . . ?
 C43 C44 C51 C52 60.8(5) . . . . ?
 C43 C45 C47 C48 61.2(6) . . . . ?
 C43 C45 C47 C52 -56.9(5) . . . . ?
 C43 C46 C49 C3 -178.5(4) . . . . ?
 C43 C46 C49 C48 -54.9(5) . . . . ?
 C43 C46 C49 C50 57.4(5) . . . . ?
 C44 C43 C45 C47 54.0(5) . . . . ?
 C44 C43 C46 C49 -57.4(5) . . . . ?
 C44 C51 C52 C47 -60.6(5) . . . . ?
 C45 C43 C44 C51 -55.9(5) . . . . ?
 C45 C43 C46 C49 56.4(5) . . . . ?
 C45 C47 C48 C49 -56.0(6) . . . . ?
 C45 C47 C52 C51 58.6(5) . . . . ?
 C46 C43 C44 C51 55.8(5) . . . . ?
 C46 C43 C45 C47 -59.1(5) . . . . ?
 C46 C49 C50 C51 -56.8(5) . . . . ?
 C47 C48 C49 C3 176.5(4) . . . . ?
 C47 C48 C49 C46 52.6(5) . . . . ?
 C47 C48 C49 C50 -60.1(5) . . . . ?
 C48 C47 C52 C51 -59.5(5) . . . . ?
 C48 C49 C50 C51 58.4(5) . . . . ?
 C49 C3 C4 C5 176.3(5) . . . . ?
 C49 C50 C51 C44 59.1(6) . . . . ?
 C49 C50 C51 C52 -59.5(6) . . . . ?
 C50 C51 C52 C47 57.9(5) . . . . ?
 C52 C47 C48 C49 62.9(6) . . . . ?
 O1 C9 C10 C11 -31.1(9) . . . . ?
 O1 C9 C10 C16 149.1(6) . . . . ?
 O2 C11 C13 C14 -179.8(6) . . . . ?
 O3 C6 C7 C2 -179.7(5) . . . . ?
 O4 C14 C15 C16 175.0(5) . . . . ?
 O4 C14 C15 C18 -4.3(9) . . . . ?
 O6 C36 C37 C38 144.9(6) . . . . ?
 O6 C36 C37 C39 -34.1(10) . . . . ?
 O7 C31 C32 C33 178.2(5) . . . . ?
 O8 C39 C40 C41 -178.1(6) . . . . ?
 O9 C41 C42 C38 179.9(5) . . . . ?
 O9 C41 C42 C43 2.3(8) . . . . ?
 O10 C2 C3 C4 178.4(5) . . . . ?
 O10 C2 C3 C49 1.0(8) . . . . ?
 O10 C2 C7 C6 -176.4(5) . . . . ?

_smtbx_masks_special_details       ?
loop_
  _smtbx_masks_void_nr
  _smtbx_masks_void_average_x
  _smtbx_masks_void_average_y
  _smtbx_masks_void_average_z
  _smtbx_masks_void_volume
  _smtbx_masks_void_count_electrons
  _smtbx_masks_void_content
 1 0.000 0.500 1.000 11.8 0.0 ?
 2 0.500 1.000 0.500 131.3 2.7 ?

_smtbx_masks_void_probe_radius     1.2
_smtbx_masks_void_truncation_radius  1.2
_shelx_res_file
;
TITL 11_a.res in P-1
    11.res
    created by SHELXL-2018/3 at 08:01:58 on 14-Jan-2023
REM Old TITL 11 in P-1
REM SHELXT solution in P-1
REM R1 0.269, Rweak 0.014, Alpha 0.053, Orientation as input
REM Formula found by SHELXT: C56 O14
CELL 0.71073 14.5382 15.2474 15.4169 114.041 99.379 112.592
ZERR 2 0.0491 0.0506 0.0516 0.036 0.039 0.036
LATT 1
SFAC C H Cl O
UNIT 112 128 8 20
DFIX 1.39 0.001 C38 C37 C39 C37 C42 C38 C42 C41 C41 C40 C40 C39
SADI C32 C31 C33 C32 C33 C28 C29 C28 C30 C29 C31 C30
SADI C15 C14 C16 C15 C14 C13 C13 C11 C11 C10 C16 C10
DFIX 1.39 0.001 C33 C32 C29 C28 C33 C28 C30 C29 C31 C30 C32 C31
SADI C42 C38 C42 C41 C41 C40 C40 C39 C39 C37 C38 C37
DFIX 1.39 0.001 C16 C15 C15 C14 C14 C13 C13 C11 C11 C10 C16 C10
SADI C7 C2 C7 C6 C6 C5 C5 C4 C4 C3 C3 C2
DFIX 1.39 0.001 C7 C6 C6 C5 C5 C4 C4 C3 C3 C2 C7 C2
DFIX 1.54 0.001 C25 C24 C25 C18 C19 C18 C27 C24 C26 C22 C23 C22 C22 C21 C27 =
 C20 C20 C19 C21 C20 C26 C24 C23 C18
SADI C9 C10 C9 C5
SADI C23 C22 C26 C22 C22 C21 C26 C24 C23 C18 C21 C20 C20 C19 C19 C18 C25 =
 C18 C25 C24 C27 C24 C27 C20
DFIX 1.47 0.001 C36 C30 C37 C36
SADI C37 C36 C36 C30
SADI C48 C47 C47 C45 C52 C51 C49 C48 C45 C43 C51 C44 C51 C50 C49 C46 C46 =
 C43 C52 C47 C50 C49 C44 C43
DFIX 1.54 0.001 C49 C46 C46 C43 C49 C48 C45 C43 C47 C45 C48 C47 C50 C49 C44 =
 C43 C51 C44 C51 C50 C52 C47 C52 C51
DFIX 1.47 0.001 C43 C42 C49 C3 C18 C15 C28 C24
SADI C18 C15 C28 C24 C49 C3 C43 C42
DFIX 1.47 0.001 C9 C10 C9 C5
SADI C9 C5 C9 C10

L.S. 20
PLAN  2
SIZE 0.2 0.18 0.16
TEMP 23
CONF
list 4
MORE -1
BOND $H
ABIN
fmap 2 53
acta
SHEL 999 0.84
OMIT -2 50
REM <olex2.extras>
REM <HklSrc "%.\\11.hkl">
REM </olex2.extras>

WGHT    0.165500
FVAR       0.42561
C1    1    0.573339    0.782960    0.521998    11.00000    0.16356    0.07831 =
         0.09529    0.05219    0.04953    0.07421
AFIX 137
H1A   2    0.559764    0.841897    0.529104    11.00000   -1.50000
H1B   2    0.645379    0.813742    0.567282    11.00000   -1.50000
H1C   2    0.523124    0.736627    0.539188    11.00000   -1.50000
AFIX   0
C2    1    0.537899    0.609275    0.382333    11.00000    0.07237    0.06346 =
         0.07626    0.05432    0.04126    0.04302
C3    1    0.467825    0.531118    0.280831    11.00000    0.06055    0.05527 =
         0.05905    0.03805    0.02723    0.03456
C4    1    0.452781    0.425785    0.251040    11.00000    0.06119    0.06594 =
         0.06640    0.04803    0.03493    0.03584
AFIX  43
H4    2    0.405653    0.369691    0.184169    11.00000   -1.20000
AFIX   0
C5    1    0.500900    0.395673    0.310877    11.00000    0.05378    0.06297 =
         0.07758    0.04995    0.03172    0.03523
C6    1    0.570560    0.479486    0.411114    11.00000    0.06607    0.07734 =
         0.08127    0.06157    0.03774    0.04652
C7    1    0.587938    0.586617    0.448690    11.00000    0.06242    0.07883 =
         0.07039    0.04975    0.03065    0.03903
AFIX  43
H7    2    0.632006    0.641861    0.516632    11.00000   -1.20000
AFIX   0
C8    1    0.705601    0.535023    0.568294    11.00000    0.09328    0.10051 =
         0.07902    0.05638    0.01124    0.04685
AFIX 137
H8A   2    0.759259    0.585955    0.557492    11.00000   -1.50000
H8B   2    0.736377    0.502061    0.596058    11.00000   -1.50000
H8C   2    0.680310    0.574039    0.615520    11.00000   -1.50000
AFIX   0
C9    1    0.484877    0.282953    0.268712    11.00000    0.06466    0.06594 =
         0.08717    0.05544    0.02382    0.03260
C10   1    0.580667    0.270568    0.272929    11.00000    0.07083    0.06601 =
         0.07734    0.05275    0.03922    0.04514
C11   1    0.586668    0.181910    0.273399    11.00000    0.07940    0.06996 =
         0.08197    0.05560    0.04305    0.04595
C12   1    0.510048    0.022812    0.291044    11.00000    0.13801    0.11293 =
         0.15537    0.10742    0.08858    0.08894
AFIX 137
H12A  2    0.530387   -0.018573    0.239883    11.00000   -1.50000
H12B  2    0.442691   -0.026736    0.288154    11.00000   -1.50000
H12C  2    0.564440    0.059675    0.357764    11.00000   -1.50000
AFIX   0
C13   1    0.680750    0.177733    0.274999    11.00000    0.10493    0.06980 =
         0.08992    0.05932    0.04487    0.05962
AFIX  43
H13   2    0.685826    0.118839    0.275197    11.00000   -1.20000
AFIX   0
C14   1    0.767340    0.260731    0.276306    11.00000    0.07454    0.08151 =
         0.08895    0.06163    0.04335    0.05496
C15   1    0.769152    0.354345    0.280667    11.00000    0.06458    0.07097 =
         0.07628    0.05369    0.03070    0.04674
C16   1    0.671773    0.351448    0.277036    11.00000    0.08135    0.06394 =
         0.07315    0.05036    0.03641    0.04360
AFIX  43
H16   2    0.667013    0.410693    0.277399    11.00000   -1.20000
AFIX   0
C17   1    0.874709    0.174410    0.288301    11.00000    0.11282    0.11807 =
         0.12079    0.08701    0.05700    0.08771
AFIX 137
H17A  2    0.820016    0.100521    0.234944    11.00000   -1.50000
H17B  2    0.872080    0.185283    0.353524    11.00000   -1.50000
H17C  2    0.944129    0.184858    0.288133    11.00000   -1.50000
AFIX   0
C18   1    0.861053    0.446286    0.287031    11.00000    0.06831    0.07022 =
         0.06723    0.04343    0.02788    0.04502
C19   1    0.962982    0.497954    0.380443    11.00000    0.07856    0.08965 =
         0.07925    0.05519    0.02765    0.05602
AFIX  23
H19A  2    0.948876    0.527136    0.442433    11.00000   -1.20000
H19B  2    0.978277    0.440168    0.376516    11.00000   -1.20000
AFIX   0
C20   1    1.063108    0.591584    0.388568    11.00000    0.06472    0.08941 =
         0.08201    0.05145    0.01471    0.04603
AFIX  13
H20   2    1.125698    0.619327    0.447848    11.00000   -1.20000
AFIX   0
C21   1    1.084684    0.547487    0.289359    11.00000    0.07397    0.09828 =
         0.12171    0.07431    0.04667    0.05673
AFIX  23
H21A  2    1.099390    0.488136    0.280521    11.00000   -1.20000
H21B  2    1.147039    0.606417    0.293563    11.00000   -1.20000
AFIX   0
C22   1    0.985181    0.504046    0.197414    11.00000    0.07800    0.09027 =
         0.08989    0.06002    0.04672    0.05491
AFIX  13
H22   2    0.998870    0.477023    0.134115    11.00000   -1.20000
AFIX   0
C23   1    0.887093    0.408764    0.189728    11.00000    0.07443    0.08160 =
         0.08215    0.05255    0.02960    0.04836
AFIX  23
H23A  2    0.901347    0.348762    0.179010    11.00000   -1.20000
H23B  2    0.825049    0.380702    0.130844    11.00000   -1.20000
AFIX   0
C24   1    0.939537    0.644931    0.311234    11.00000    0.05828    0.06747 =
         0.07174    0.04749    0.02613    0.03690
C25   1    0.844589    0.544270    0.300254    11.00000    0.06270    0.06768 =
         0.05684    0.04180    0.02374    0.03953
AFIX  23
H25A  2    0.826985    0.569869    0.360561    11.00000   -1.20000
H25B  2    0.782647    0.516769    0.241550    11.00000   -1.20000
AFIX   0
C26   1    0.962949    0.599312    0.213288    11.00000    0.06778    0.08135 =
         0.08148    0.05694    0.03519    0.04709
AFIX  23
H26A  2    0.901785    0.572846    0.154375    11.00000   -1.20000
H26B  2    1.024891    0.658801    0.217669    11.00000   -1.20000
AFIX   0
C27   1    1.041265    0.685988    0.399668    11.00000    0.06004    0.07390 =
         0.08389    0.04550    0.02307    0.03244
AFIX  23
H27A  2    1.102733    0.743201    0.400971    11.00000   -1.20000
H27B  2    1.032747    0.718630    0.464359    11.00000   -1.20000
AFIX   0
C28   1    0.914966    0.733815    0.325620    11.00000    0.05431    0.05176 =
         0.05228    0.03192    0.01492    0.02208
C29   1    0.902712    0.765649    0.253746    11.00000    0.05182    0.07050 =
         0.07179    0.04625    0.02528    0.02990
AFIX  43
H29   2    0.917991    0.732227    0.196841    11.00000   -1.20000
AFIX   0
C30   1    0.870449    0.841247    0.256472    11.00000    0.05231    0.06253 =
         0.06633    0.04396    0.01987    0.02663
C31   1    0.853291    0.894613    0.344515    11.00000    0.05560    0.05643 =
         0.08043    0.04218    0.01433    0.02453
C32   1    0.867941    0.872612    0.423243    11.00000    0.06826    0.07077 =
         0.06867    0.04265    0.02911    0.03604
AFIX  43
H32   2    0.860126    0.911668    0.483442    11.00000   -1.20000
AFIX   0
C33   1    0.894546    0.790853    0.409852    11.00000    0.06217    0.06176 =
         0.07290    0.04970    0.01800    0.02783
C34   1    0.888696    0.825239    0.578231    11.00000    0.09119    0.10499 =
         0.07915    0.06220    0.03968    0.05530
AFIX 137
H34A  2    0.819381    0.819300    0.559218    11.00000   -1.50000
H34B  2    0.943757    0.901930    0.615638    11.00000   -1.50000
H34C  2    0.892234    0.793772    0.620551    11.00000   -1.50000
AFIX   0
C35   1    0.774221    1.003949    0.421073    11.00000    0.14546    0.10902 =
         0.14023    0.08814    0.07870    0.09504
AFIX 137
H35A  2    0.710773    0.939314    0.406042    11.00000   -1.50000
H35B  2    0.754786    1.055195    0.414835    11.00000   -1.50000
H35C  2    0.823584    1.038543    0.489788    11.00000   -1.50000
AFIX   0
C36   1    0.844576    0.852251    0.166451    11.00000    0.07579    0.07248 =
         0.08963    0.06514    0.04332    0.03959
C37   1    0.738016    0.837755    0.124268    11.00000    0.06242    0.06838 =
         0.07346    0.05362    0.03126    0.03829
C38   1    0.651167    0.771055    0.137382    11.00000    0.06760    0.05502 =
         0.05849    0.03936    0.02573    0.02982
AFIX  43
H38   2    0.665709    0.738464    0.173294    11.00000   -1.20000
AFIX   0
C39   1    0.716047    0.885359    0.069421    11.00000    0.06899    0.07156 =
         0.07467    0.05115    0.03353    0.03792
C40   1    0.612260    0.866253    0.032485    11.00000    0.08080    0.09207 =
         0.07606    0.06504    0.03230    0.05389
AFIX  43
H40   2    0.597535    0.898389   -0.003852    11.00000   -1.20000
AFIX   0
C41   1    0.530574    0.798932    0.050073    11.00000    0.06234    0.07554 =
         0.07304    0.05392    0.02940    0.04028
C42   1    0.545176    0.747252    0.103227    11.00000    0.05362    0.06017 =
         0.06314    0.04289    0.02650    0.03186
C43   1    0.459870    0.671766    0.119537    11.00000    0.05541    0.06548 =
         0.06524    0.04540    0.02528    0.03714
C44   1    0.379597    0.564117    0.016713    11.00000    0.07126    0.07995 =
         0.07149    0.05378    0.02834    0.04667
AFIX  23
H44A  2    0.347825    0.582400   -0.029010    11.00000   -1.20000
H44B  2    0.418192    0.529294   -0.014849    11.00000   -1.20000
AFIX   0
C45   1    0.395152    0.721560    0.170039    11.00000    0.07403    0.08255 =
         0.08627    0.06432    0.03582    0.05008
AFIX  23
H45A  2    0.443612    0.786224    0.237424    11.00000   -1.20000
H45B  2    0.366178    0.746108    0.129190    11.00000   -1.20000
AFIX   0
C46   1    0.502856    0.637009    0.190521    11.00000    0.06026    0.05972 =
         0.05813    0.04065    0.02781    0.03673
AFIX  23
H46A  2    0.553160    0.703508    0.256221    11.00000   -1.20000
H46B  2    0.542918    0.602867    0.161269    11.00000   -1.20000
AFIX   0
C47   1    0.301850    0.640346    0.181560    11.00000    0.07189    0.10054 =
         0.10199    0.07644    0.04994    0.06467
AFIX  13
H47   2    0.262414    0.675775    0.212052    11.00000   -1.20000
AFIX   0
C48   1    0.349350    0.606390    0.250884    11.00000    0.07374    0.07729 =
         0.08626    0.05945    0.03928    0.04489
AFIX  23
H48A  2    0.291062    0.552406    0.256018    11.00000   -1.20000
H48B  2    0.393478    0.670983    0.319255    11.00000   -1.20000
AFIX   0
C49   1    0.418105    0.556513    0.209988    11.00000    0.05526    0.06644 =
         0.06984    0.04941    0.03025    0.04002
C50   1    0.340523    0.453897    0.103111    11.00000    0.06427    0.08133 =
         0.09848    0.06981    0.03492    0.04165
AFIX  23
H50A  2    0.379517    0.418740    0.072985    11.00000   -1.20000
H50B  2    0.283796    0.401207    0.110849    11.00000   -1.20000
AFIX   0
C51   1    0.289189    0.481238    0.029376    11.00000    0.05915    0.06582 =
         0.07437    0.04260    0.01704    0.02888
AFIX  13
H51   2    0.241157    0.413402   -0.037397    11.00000   -1.20000
AFIX   0
C52   1    0.225551    0.535384    0.075786    11.00000    0.06100    0.10177 =
         0.10789    0.08011    0.03667    0.04511
AFIX  23
H52A  2    0.167358    0.483615    0.083035    11.00000   -1.20000
H52B  2    0.194566    0.554770    0.030708    11.00000   -1.20000
AFIX   0

C53   1    1.167112    0.906495    0.188266    11.00000    0.21432    0.19912 =
         0.16678    0.13567    0.10494    0.14926
AFIX  23
H53A  2    1.218307    0.973059    0.192308    11.00000   -1.20000
H53B  2    1.096922    0.900522    0.170927    11.00000   -1.20000
AFIX   0

C55   1    0.784360    1.020739    0.016490    11.00000    0.10162    0.09109 =
         0.12779    0.09215    0.05098    0.05104
AFIX 137
H55A  2    0.729533    0.972735   -0.051369    11.00000   -1.50000
H55B  2    0.850376    1.065770    0.013973    11.00000   -1.50000
H55C  2    0.762381    1.067577    0.060346    11.00000   -1.50000
AFIX   0
C56   1    0.410823    0.854305   -0.011632    11.00000    0.08863    0.10615 =
         0.11932    0.08579    0.03526    0.06375
AFIX 137
H56A  2    0.421138    0.843375   -0.074394    11.00000   -1.50000
H56B  2    0.461466    0.929186    0.042754    11.00000   -1.50000
H56C  2    0.338904    0.840748   -0.019811    11.00000   -1.50000
AFIX   0

CL3   3    1.203658    0.917990    0.304933    11.00000    0.17376    0.18182 =
         0.14256    0.08994    0.05230    0.02595
CL4   3    1.162151    0.791782    0.091961    11.00000    0.28229    0.24878 =
         0.16336    0.12062    0.11323    0.19268
O1    4    0.391725    0.202245    0.223924    11.00000    0.08130    0.07239 =
         0.12457    0.05924    0.02563    0.03873
O2    4    0.499146    0.102739    0.272320    11.00000    0.10380    0.08753 =
         0.13838    0.08722    0.06322    0.06506
O3    4    0.616858    0.449514    0.471981    11.00000    0.08585    0.08648 =
         0.08345    0.05942    0.03328    0.05435
O4    4    0.856947    0.251592    0.271127    11.00000    0.10119    0.09544 =
         0.12689    0.08072    0.05781    0.07362
O5    4    0.904506    0.767291    0.488673    11.00000    0.10639    0.08529 =
         0.06773    0.04873    0.04063    0.06079
O6    4    0.907767    0.861331    0.121984    11.00000    0.09503    0.15690 =
         0.13467    0.12107    0.07170    0.08434
O7    4    0.823801    0.972586    0.350893    11.00000    0.10985    0.07761 =
         0.09212    0.05704    0.04730    0.06308
O8    4    0.800777    0.953995    0.056840    11.00000    0.08023    0.08685 =
         0.10397    0.07556    0.04886    0.04744
O9    4    0.427043    0.779745    0.012859    11.00000    0.07665    0.09795 =
         0.10375    0.07883    0.03533    0.05345
O10   4    0.561229    0.719267    0.419854    11.00000    0.10081    0.06652 =
         0.07079    0.04285    0.03632    0.04974
C54   1    1.140738    1.189237    0.126368    11.00000    0.11997    0.09696 =
         0.15734    0.07320    0.08338    0.05130
AFIX  23
H54A  2    1.128793    1.158414    0.054066    11.00000   -1.20000
H54B  2    1.217568    1.227534    0.164795    11.00000   -1.20000
AFIX   0
CL1   3    1.095137    1.283144    0.162796    11.00000    0.17343    0.13224 =
         0.24271    0.10728    0.11323    0.09274
CL2   3    1.076262    1.083427    0.147505    11.00000    0.17923    0.16995 =
         0.18518    0.12997    0.10699    0.10210
HKLF 4


REM  11_a.res in P-1
REM wR2 = 0.3195, GooF = S = 0.951, Restrained GooF = 0.939 for all data
REM R1 = 0.0908 for 3441 Fo > 4sig(Fo) and 0.2078 for all 9378 data
REM 639 parameters refined using 256 restraints

END

WGHT      0.1668      0.0000

REM Highest difference peak  0.564,  deepest hole -0.495,  1-sigma level  0.067
Q1    1   1.1880  1.1789  0.2146  11.00000  0.05    0.56
Q2    1   0.4206  0.6350  0.1095  11.00000  0.05    0.28
;
_shelx_res_checksum                4839
_shelx_hkl_file
;
  -1   0   0    3.70    1.40
   1   0   0    0.80    0.90
  -2   0   0 1328.37   86.89
  -2   0   0 1233.68   86.49
   2   0   0 1111.79   86.69
  -3   0   0 3872.01  279.07
  -3   0   0 4237.88  279.77
   3   0   0 3781.62  279.37
  -4   0   0 1562.64  115.99
  -4   0   0 1723.13  116.89
   4   0   0 1631.94  116.39
  -5   0   0  128.49   11.20
  -5   0   0  127.09   13.10
   5   0   0  151.58   12.10
  -6   0   0  223.28   20.90
  -6   0   0  255.07   18.80
   6   0   0  239.88   19.30
  -7   0   0   -0.40    3.30
  -7   0   0   -4.70    6.00
   7   0   0   -1.80    3.70
  -8   0   0    4.50    7.30
  -8   0   0    3.70    4.10
   8   0   0    4.00    4.50
  -9   0   0    0.70    8.40
  -9   0   0    0.60    4.50
   9   0   0    0.20    4.50
 -10   0   0    8.10    9.90
 -10   0   0    3.90    5.80
  10   0   0    2.80    5.60
 -11   0   0   21.10   11.80
 -11   0   0    0.30    6.50
  11   0   0    1.70    6.00
 -12   0   0   -4.90    7.00
 -12   0   0    7.20   11.70
  12   0   0    0.90    6.20
 -13   0   0    9.80    8.80
 -13   0   0   20.00   13.70
  13   0   0   -1.70    6.60
 -14   0   0    0.60    8.70
  14   0   0    2.00    7.40
 -15   0   0    0.70    9.40
  15   0   0    5.30    8.00
 -16   0   0   -7.90    9.80
  16  -1   0   14.90    9.40
 -16   1   0   -0.40    8.90
  15  -1   0    5.30    8.40
 -15   1   0   20.80   15.50
 -15   1   0    2.70    8.80
  14  -1   0    2.60    7.70
 -14   1   0  -19.50   12.00
 -14   1   0    8.70    8.30
  13  -1   0   -1.30    6.20
 -13   1   0  -13.30    7.00
 -13   1   0    0.40   11.90
  12  -1   0    1.40    5.90
 -12   1   0    3.30    6.80
 -12   1   0   15.50   11.90
  11  -1   0    8.20    5.90
 -11   1   0   15.10    6.80
 -11   1   0   -0.60   10.10
  10  -1   0   14.10    5.90
 -10   1   0   31.60    6.70
 -10   1   0   18.70    9.60
   9  -1   0   -1.70    4.10
  -9   1   0    1.90    4.40
  -9   1   0    4.50    8.00
   8  -1   0  132.29   12.90
  -8   1   0  162.08   16.40
  -8   1   0  125.09   12.20
   7  -1   0  140.19   12.70
  -7   1   0  137.89   12.00
  -7   1   0  142.19   14.90
   6  -1   0  234.78   18.70
  -6   1   0  228.68   20.10
  -6   1   0  244.08   18.20
   5  -1   0  276.17   21.50
  -5   1   0  300.97   22.60
  -5   1   0  274.27   20.90
   4  -1   0  239.58   18.20
  -4   1   0  246.38   19.00
  -4   1   0  227.98   17.60
   3  -1   0  121.69   10.60
  -3   1   0  133.59   10.00
  -3   1   0  138.29   11.50
   2  -1   0   95.09    8.60
  -2   1   0  106.99    8.10
   1  -1   0 1374.46   90.79
  -1   1   0 1200.18   90.89
   0  -1   0  419.76   30.40
   0  -1   0  393.36   30.60
   0   1   0  477.55   30.60
  -1  -1   0  543.45   39.60
  -1  -1   0  519.45   39.40
   1   1   0  596.34   39.60
  -2  -1   0 4249.47  302.97
  -2  -1   0 4207.88  303.17
   2   1   0 4487.05  302.87
   2   1   0 4259.67  303.17
  -3  -1   0 6248.17  433.36
  -3  -1   0 6015.40  432.86
   3   1   0 6176.28  433.16
  -4  -1   0  476.15   35.30
  -4  -1   0  473.05   36.10
   4   1   0  504.35   35.80
  -5  -1   0   15.90    5.30
  -5  -1   0    6.60    3.20
   5   1   0    5.90    3.70
  -6  -1   0  225.68   19.10
  -6  -1   0  241.58   20.70
   6   1   0  253.27   19.80
  -7  -1   0    6.10    6.90
  -7  -1   0    4.80    4.00
   7   1   0    2.50    4.50
  -8  -1   0   66.89   11.70
  -8  -1   0   75.59    8.80
   8   1   0   58.99    8.90
  -9  -1   0    2.10    4.90
  -9  -1   0    0.10    9.10
   9   1   0    4.00    5.20
 -10  -1   0   87.19   15.60
 -10  -1   0   91.69   12.00
  10   1   0  102.19   12.60
 -11  -1   0   -3.70    6.80
 -11  -1   0    6.50   10.60
  11   1   0    1.50    6.10
 -12  -1   0   10.00   12.90
 -12  -1   0    5.50    8.30
  12   1   0   -3.20    6.30
 -13  -1   0    6.90    8.70
  13   1   0    6.90    7.40
 -14  -1   0    0.60    9.60
  14   1   0   -5.70    7.30
 -15  -1   0  -12.80    9.40
  15   1   0    4.90    8.70
 -17   2   0   -9.80    9.30
  16  -2   0    6.60    8.30
 -16   2   0    2.40   15.30
 -16   2   0  -10.20    8.50
  15  -2   0   -3.60    7.30
 -15   2   0   -1.00   12.70
 -15   2   0   -2.20    8.00
  14  -2   0   -0.90    7.10
 -14   2   0    8.00    7.70
 -14   2   0    0.10   12.40
  13  -2   0    2.80    6.50
 -13   2   0   -8.20   10.70
 -13   2   0    7.60    6.80
  12  -2   0   18.50    7.10
 -12   2   0   17.50   11.50
 -12   2   0   19.40    7.00
  11  -2   0   -3.30    5.30
 -11   2   0    0.70    5.40
 -11   2   0   -3.20    9.00
  10  -2   0    2.50    4.80
 -10   2   0   10.30    8.50
 -10   2   0    6.50    4.70
   9  -2   0   12.10    5.00
  -9   2   0    7.00    7.30
  -9   2   0    6.30    4.20
   8  -2   0   24.30    5.30
  -8   2   0   21.10    4.50
  -8   2   0   20.80    7.40
   7  -2   0  653.13   47.80
  -7   2   0  655.83   49.00
  -7   2   0  644.44   47.10
   6  -2   0  315.97   24.70
  -6   2   0  323.77   25.90
  -6   2   0  336.07   24.10
   5  -2   0  113.39   10.20
  -5   2   0  110.99   11.60
  -5   2   0  115.09    9.30
   4  -2   0 4959.70  368.16
  -4   2   0 5150.78  367.66
  -4   2   0 5572.54  368.86
   3  -2   0 1324.57   88.79
   3  -2   0 1165.78   89.09
  -3   2   0 1278.07   89.59
   2  -2   0  165.38   11.30
   2  -2   0  144.39   12.10
  -2   2   0  160.88   12.30
   1  -2   0 1700.43  127.59
  -1   2   0 1831.02  127.89
  -1   2   0 1912.01  128.09
   0  -2   0  186.08   14.30
   0   2   0  209.18   15.00
  -1  -2   0  938.71   68.09
  -1  -2   0  939.91   68.19
   1   2   0 1004.20   68.39
  -2  -2   0 1771.32  128.79
  -2  -2   0 1808.02  128.59
   2   2   0 1790.72  128.99
   2   2   0 1905.91  128.79
  -3  -2   0  101.59   10.40
  -3  -2   0  114.79    9.70
   3   2   0  116.99   10.30
   3   2   0  128.19    9.70
  -4  -2   0  121.49   11.90
  -4  -2   0  137.29   11.00
   4   2   0  119.59   10.50
   4   2   0  135.79   11.60
  -5  -2   0  517.15   39.20
  -5  -2   0  530.85   40.10
   5   2   0  550.34   39.80
  -6  -2   0  246.98   21.20
  -6  -2   0  281.67   22.80
   6   2   0  276.57   21.90
  -7  -2   0   28.70    5.90
  -7  -2   0   26.20    8.30
   7   2   0   28.70    6.30
  -8  -2   0    3.40    8.00
  -8  -2   0    7.80    5.10
   8   2   0   -0.60    4.90
  -9  -2   0   53.49    8.80
  -9  -2   0   57.49   12.80
   9   2   0   50.99    8.90
 -10  -2   0   -6.60   10.90
 -10  -2   0    3.70    6.80
  10   2   0    1.90    6.20
 -11  -2   0   -0.90    7.10
  11   2   0    4.20    7.00
 -12  -2   0   -8.50    8.10
  12   2   0   -0.90    6.70
 -13  -2   0   -6.80    8.90
  13   2   0    4.20    7.80
 -14  -2   0    6.30   10.20
  14   2   0   -5.70    7.40
  17  -3   0   11.80   10.60
 -17   3   0   -3.70   15.00
 -17   3   0    5.40    9.70
  16  -3   0   -1.10    7.60
 -16   3   0   15.50   15.20
 -16   3   0   30.10    9.20
  15  -3   0   -4.00    6.60
 -15   3   0   -1.70   12.50
 -15   3   0   13.40    8.10
  14  -3   0    1.90    6.70
 -14   3   0    3.10    6.90
 -14   3   0  -24.80   10.10
  13  -3   0   11.00    6.50
 -13   3   0    9.20    6.80
 -13   3   0   -1.60   10.40
  12  -3   0   10.30    5.80
 -12   3   0   11.70   10.40
 -12   3   0    8.70    5.70
  11  -3   0   13.50    5.80
 -11   3   0   13.30    5.30
 -11   3   0    8.70    9.20
  10  -3   0   -1.40    4.20
 -10   3   0   -1.70    3.70
 -10   3   0    6.20    7.40
   9  -3   0    8.80    4.60
  -9   3   0   14.70    7.30
  -9   3   0   12.80    4.10
   8  -3   0  181.48   16.50
  -8   3   0  198.18   15.70
  -8   3   0  223.28   18.80
   7  -3   0  250.67   20.80
  -7   3   0  261.67   19.90
  -7   3   0  291.07   23.00
   6  -3   0   25.50    4.70
  -6   3   0   32.80    3.90
  -6   3   0   24.20    6.20
   5  -3   0    3.60    3.30
  -5   3   0    1.30    4.00
  -5   3   0   -2.10    1.80
   4  -3   0 1681.93  119.09
   4  -3   0 1674.33  119.99
  -4   3   0 1715.93  120.49
   3  -3   0  406.36   29.60
  -3   3   0  431.16   30.90
   2  -3   0   27.00    2.40
  -2   3   0   26.60    3.80
  -2   3   0   29.10    4.60
   1  -3   0  309.57   21.60
  -1   3   0  282.37   21.90
  -1   3   0  312.67   22.70
   0  -3   0 2681.33  182.98
   0   3   0 2712.83  183.48
   0   3   0 2401.16  182.78
  -1  -3   0    1.30    2.00
  -1  -3   0    0.50    2.30
  -1  -3   0    1.70    3.70
   1   3   0    0.30    2.80
  -2  -3   0    2.60    3.20
  -2  -3   0    3.30    2.30
  -2  -3   0   -1.60    4.70
   2   3   0    6.00    3.00
  -3  -3   0   55.19    6.40
  -3  -3   0   47.30    5.70
   3   3   0   50.99    5.80
   3   3   0   44.60    6.30
  -4  -3   0  685.13   50.49
  -4  -3   0  686.13   49.99
   4   3   0  713.13   49.90
   4   3   0  672.03   50.49
  -5  -3   0    2.30    3.40
  -5  -3   0    1.60    5.30
   5   3   0    4.80    4.30
   5   3   0   -1.20    3.30
  -6  -3   0   15.60    6.80
  -6  -3   0   17.10    5.10
   6   3   0   27.50    6.00
   6   3   0   16.80    4.30
  -7  -3   0  301.07   25.30
  -7  -3   0  338.67   27.30
   7   3   0  310.97   25.80
  -8  -3   0  269.97   24.80
  -8  -3   0  247.08   21.80
   8   3   0  258.57   22.40
  -9  -3   0    1.20    6.00
   9   3   0    3.20    6.00
 -10  -3   0   -0.90    6.90
  10   3   0    4.40    6.60
 -11  -3   0   -1.20    7.80
  11   3   0    3.40    6.70
 -12  -3   0    2.00    9.30
  12   3   0   -1.10    7.10
 -13  -3   0   -3.90    9.70
  13   3   0    7.10    7.80
  17  -4   0    9.10    8.30
 -17   4   0   34.70   16.10
  16  -4   0    8.60    7.50
 -16   4   0   12.80   14.00
 -16   4   0   12.00    8.00
  15  -4   0   -0.30    6.40
 -15   4   0    0.40   12.80
 -15   4   0    3.50    7.20
  14  -4   0    2.10    6.30
 -14   4   0   -2.60   11.30
 -14   4   0    5.50    6.10
  13  -4   0    5.60    5.50
 -13   4   0   15.00    5.90
 -13   4   0   15.40   11.10
  12  -4   0    0.40    4.80
 -12   4   0    2.30    4.80
 -12   4   0    4.20    9.70
  11  -4   0    2.10    4.50
 -11   4   0    1.70    8.00
 -11   4   0   11.60    4.70
  10  -4   0   -1.90    4.00
 -10   4   0   -0.20    3.60
 -10   4   0   -6.70    6.00
   9  -4   0    2.50    4.10
  -9   4   0    4.80    3.40
  -9   4   0   -1.30    6.00
   8  -4   0   44.40    6.40
  -8   4   0   46.00    5.20
  -8   4   0   28.60    7.70
   7  -4   0   -2.10    3.80
  -7   4   0    5.80    5.70
  -7   4   0    4.90    2.60
   6  -4   0   79.59    8.30
   6  -4   0   75.19    6.20
  -6   4   0   67.09    9.40
   5  -4   0  277.87   20.40
   5  -4   0  266.07   18.90
  -5   4   0  229.38   20.80
   4  -4   0    4.30    3.50
   4  -4   0    3.90    1.50
  -4   4   0    5.10    3.50
  -4   4   0    2.00    3.60
   3  -4   0  154.68   11.90
  -3   4   0  174.98   13.70
  -3   4   0  173.88   13.50
   2  -4   0  133.49    9.90
  -2   4   0  139.89   11.80
  -2   4   0  128.09   10.70
   1  -4   0   13.40    2.30
  -1   4   0   14.50    4.10
  -1   4   0   14.00    2.60
   0  -4   0  219.48   15.70
   0   4   0  194.98   15.40
   0   4   0  222.58   16.70
  -1  -4   0   37.20    4.20
  -1  -4   0   31.80    4.10
   1   4   0   29.20    4.80
  -2  -4   0    1.10    2.60
  -2  -4   0   -0.10    4.80
  -2  -4   0   -0.50    3.20
   2   4   0   -2.30    3.10
  -3  -4   0  162.08   14.20
  -3  -4   0  180.68   14.00
   3   4   0  159.38   14.20
   3   4   0  170.18   14.80
  -4  -4   0   12.50    3.90
  -4  -4   0    9.60    4.90
   4   4   0    9.10    4.10
   4   4   0   11.30    4.50
  -5  -4   0   30.00    5.70
  -5  -4   0   34.20    7.00
   5   4   0   27.50    5.50
   5   4   0   35.00    6.60
  -6  -4   0   61.89    9.60
  -6  -4   0   55.69    7.80
   6   4   0   45.70    8.00
   6   4   0   49.60    6.90
  -7  -4   0   -3.10   10.50
  -7  -4   0   19.00    6.10
   7   4   0   10.20    5.60
  -8  -4   0   -2.80    5.80
   8   4   0   -1.20    5.80
  -9  -4   0   40.60    8.70
   9   4   0   36.40    8.40
 -10  -4   0    2.60    7.30
  10   4   0    3.20    6.80
 -11  -4   0    2.20    8.10
  11   4   0    9.90    7.60
 -12  -4   0  -11.20    8.70
  12   4   0    5.40    7.60
 -13  -4   0    6.50   11.40
  13   4   0   -2.80    8.00
  17  -5   0    1.90    7.90
 -17   5   0    5.10   13.90
  16  -5   0    5.00    7.40
 -16   5   0   12.70   13.50
  15  -5   0   -1.90    6.30
 -15   5   0    3.10    6.70
 -15   5   0    0.50   11.90
  14  -5   0   -5.10    5.40
 -14   5   0    1.40    5.40
 -14   5   0    4.40   11.30
  13  -5   0   -0.40    5.20
 -13   5   0    0.20    4.90
 -13   5   0   -8.70    9.20
  12  -5   0   21.80    6.50
 -12   5   0   24.10    5.70
 -12   5   0   32.70   10.60
  11  -5   0    5.40    4.80
 -11   5   0    1.20    7.50
 -11   5   0    3.80    4.00
  10  -5   0    2.10    4.50
 -10   5   0   -3.40    6.50
 -10   5   0   -0.20    3.50
   9  -5   0   51.19    7.30
  -9   5   0   36.90    8.60
   8  -5   0  129.09   10.00
   8  -5   0  131.79   12.40
  -8   5   0  136.69   14.80
  -8   5   0  113.69   12.10
   7  -5   0  364.26   26.10
   7  -5   0  340.77   24.00
  -7   5   0  320.97   27.10
  -7   5   0  291.97   25.50
   6  -5   0    2.60    1.60
   6  -5   0    1.20    3.90
  -6   5   0    5.70    4.80
  -6   5   0    4.00    4.20
   5  -5   0   99.19    7.50
   5  -5   0   84.79    9.70
  -5   5   0   98.09    9.80
  -5   5   0  100.69   10.30
   4  -5   0   13.70    1.90
   4  -5   0   15.80    4.40
  -4   5   0   17.80    4.40
  -4   5   0   10.90    4.60
   3  -5   0  190.28   14.20
  -3   5   0  220.98   16.50
  -3   5   0  188.38   15.50
   2  -5   0  172.18   12.90
  -2   5   0  169.58   13.80
  -2   5   0  185.28   14.90
   1  -5   0  245.18   16.80
  -1   5   0  215.08   16.80
  -1   5   0  210.58   18.10
   0  -5   0   66.69    6.30
   0   5   0   84.19    8.10
   0   5   0   62.49    6.10
  -1  -5   0  100.39    8.10
  -1  -5   0   75.09    7.50
   1   5   0   84.29    9.10
  -2  -5   0    6.50    3.60
  -2  -5   0    4.50    5.70
  -2  -5   0    4.30    3.10
   2   5   0   -0.70    3.80
  -3  -5   0   -3.30    4.00
  -3  -5   0    0.20    3.20
   3   5   0    0.10    3.90
   3   5   0    1.60    4.30
  -4  -5   0  227.18   18.10
  -4  -5   0  215.98   18.50
   4   5   0  210.28   18.10
   4   5   0  222.88   18.80
  -5  -5   0    7.40    4.20
  -5  -5   0   -6.40    6.80
   5   5   0    0.00    4.40
   5   5   0    7.70    4.70
  -6  -5   0    4.00    5.20
   6   5   0   12.90    5.70
  -7  -5   0   25.70    7.40
   7   5   0   40.80    8.10
  -8  -5   0   30.20    8.10
   8   5   0   27.90    7.90
  -9  -5   0   18.30    7.90
   9   5   0   14.10    7.40
 -10  -5   0    6.20    8.30
  10   5   0   10.20    7.30
 -11  -5   0   -3.60    8.30
  11   5   0   -3.50    6.90
 -12  -5   0    8.30   10.30
  12   5   0    0.60    8.40
 -18   6   0  -19.00   19.70
  17  -6   0   -9.90    6.60
 -17   6   0    8.90   14.00
  16  -6   0    3.70    7.00
 -16   6   0  -18.10   11.40
  15  -6   0   -5.50    6.00
 -15   6   0    1.60   11.60
  14  -6   0   22.30    7.30
 -14   6   0   11.10   11.40
  13  -6   0    1.30    5.60
 -13   6   0   -6.40    8.70
  12  -6   0   23.60    6.70
 -12   6   0   16.00    9.10
  11  -6   0    0.20    2.70
  11  -6   0    0.70    4.50
 -11   6   0    6.40    7.90
  10  -6   0    0.10    4.30
  10  -6   0    3.00    2.50
 -10   6   0   -1.70    6.60
   9  -6   0    3.30    4.40
   9  -6   0    4.80    2.30
  -9   6   0    5.40    5.20
  -9   6   0   -0.20    6.30
   8  -6   0    6.30    5.00
   8  -6   0    7.60    2.20
  -8   6   0    1.80    5.60
  -8   6   0   12.60    5.30
   7  -6   0   14.40    2.60
   7  -6   0   23.00    5.70
  -7   6   0   18.80    5.70
  -7   6   0   11.10    6.10
   6  -6   0 1121.19   74.79
   6  -6   0 1047.00   76.49
  -6   6   0 1009.70   76.49
  -6   6   0 1032.80   76.99
   5  -6   0  295.57   21.40
   5  -6   0  301.07   23.50
  -5   6   0  316.47   23.90
  -5   6   0  282.57   23.60
   4  -6   0   10.40    1.80
   4  -6   0   19.30    5.20
  -4   6   0   13.50    4.80
  -4   6   0   14.30    4.30
   3  -6   0  543.85   38.30
  -3   6   0  531.45   40.10
  -3   6   0  532.05   39.40
   2  -6   0  615.04   39.70
  -2   6   0  515.75   41.10
  -2   6   0  519.45   40.20
   1  -6   0   10.10    2.70
   1  -6   0   -3.80    4.20
  -1   6   0   10.60    2.80
  -1   6   0    9.90    4.50
   0  -6   0  191.08   14.40
   0   6   0  187.08   16.00
   0   6   0  176.68   14.10
  -1  -6   0   -0.80    5.90
  -1  -6   0   19.00    3.80
   1   6   0   19.00    5.00
  -2  -6   0    1.80    3.20
  -2  -6   0    0.00    5.80
  -2  -6   0    7.60    3.70
   2   6   0    6.20    4.20
  -3  -6   0    2.80    3.70
  -3  -6   0   -1.10    5.60
  -3  -6   0   -8.10    5.70
   3   6   0    4.70    4.50
  -4  -6   0  119.49   11.60
   4   6   0   94.69   11.60
   4   6   0  123.89   13.10
  -5  -6   0    0.90    4.60
   5   6   0    9.10    5.60
   5   6   0    4.80    5.40
  -6  -6   0    5.20    5.60
   6   6   0    4.40    5.70
  -7  -6   0   27.80    7.80
   7   6   0   23.00    7.40
  -8  -6   0   -6.60    6.60
   8   6   0    2.20    6.40
  -9  -6   0   -0.30    7.40
   9   6   0    0.30    6.80
 -10  -6   0  -11.80    7.70
  10   6   0    3.50    7.10
 -11  -6   0   11.10    9.80
  11   6   0    3.50    8.00
  18  -7   0   -1.40    8.20
 -18   7   0    6.70   17.20
  17  -7   0   -5.10    6.70
 -17   7   0   -8.10   12.50
  16  -7   0   12.40    7.10
 -16   7   0   -3.30   11.50
  15  -7   0   -0.10    6.00
 -15   7   0  -17.30   10.00
  14  -7   0   15.40    6.80
 -14   7   0   -6.20    9.40
  13  -7   0   -0.70    5.00
 -13   7   0   -2.50    9.20
  12  -7   0    4.10    5.30
 -12   7   0   -1.70    8.20
  11  -7   0   10.90    5.60
 -11   7   0    7.00    7.60
  10  -7   0    3.30    5.00
 -10   7   0   -5.80    5.80
 -10   7   0    1.20    7.10
   9  -7   0   -1.10    4.40
   9  -7   0    0.00    2.10
  -9   7   0    3.60    5.70
  -9   7   0   -1.40    6.10
   8  -7   0  316.17   25.90
   8  -7   0  345.27   23.50
  -8   7   0  289.27   25.70
  -8   7   0  315.87   27.00
   7  -7   0   20.10    5.60
   7  -7   0   12.90    2.40
  -7   7   0    9.10    5.80
  -7   7   0    9.30    5.70
   6  -7   0   61.69    5.60
   6  -7   0   81.89    9.30
  -6   7   0   58.59    8.80
  -6   7   0   70.49    9.30
   5  -7   0  377.66   28.40
  -5   7   0  421.96   30.80
  -5   7   0  413.16   31.10
   4  -7   0  247.48   17.50
  -4   7   0  220.48   19.10
  -4   7   0  240.48   20.30
   3  -7   0  738.63   51.59
  -3   7   0  725.53   52.69
  -3   7   0  699.43   53.49
   2  -7   0  106.69    9.30
  -2   7   0  117.89   12.00
  -2   7   0  110.99   10.00
   1  -7   0   16.50    3.40
   1  -7   0    6.30    6.00
  -1   7   0   25.40    5.70
  -1   7   0   14.60    3.40
   0  -7   0    1.20    2.90
   0  -7   0   12.40    5.90
   0   7   0    4.70    2.80
   0   7   0    4.80    4.60
  -1  -7   0   -1.20    5.90
  -1  -7   0    5.50    3.30
   1   7   0    4.20    2.90
   1   7   0    0.20    4.40
  -2  -7   0    3.30    3.80
  -2  -7   0    4.00    6.40
   2   7   0    9.00    5.00
  -3  -7   0   63.49    7.80
   3   7   0   50.19    8.10
  -4  -7   0   10.20    5.10
   4   7   0   17.50    6.10
   4   7   0   13.90    6.40
  -5  -7   0   39.20    7.70
   5   7   0   34.60    8.00
   5   7   0   41.30    8.00
  -6  -7   0   18.90    7.00
   6   7   0   17.00    7.10
  -7  -7   0    4.50    6.90
   7   7   0   17.40    7.40
  -8  -7   0   -6.90    7.00
   8   7   0    1.50    6.90
  -9  -7   0    5.40    8.20
   9   7   0    1.20    6.90
 -10  -7   0   12.50    9.00
  10   7   0    7.40    8.40
  18  -8   0    7.80    7.80
 -18   8   0   22.30   17.70
  17  -8   0   -7.30    6.40
 -17   8   0    4.00   12.60
  16  -8   0    0.00    6.30
 -16   8   0    9.70   12.50
  15  -8   0   17.50    7.20
 -15   8   0   12.80   11.30
  14  -8   0   36.70    8.60
 -14   8   0   46.10   12.50
  13  -8   0    3.50    5.90
 -13   8   0   12.90    9.70
  12  -8   0   21.20    6.90
 -12   8   0   18.50   10.00
  11  -8   0    7.70    5.70
 -11   8   0    1.80    8.00
  10  -8   0   -0.50    5.60
 -10   8   0    0.00    7.30
 -10   8   0   -0.30    6.60
   9  -8   0   13.40    5.70
  -9   8   0   10.10    6.70
  -9   8   0   17.50    7.70
   8  -8   0   13.10    6.50
  -8   8   0   13.20    6.40
  -8   8   0    0.80    6.00
   7  -8   0   48.70    7.80
   7  -8   0   35.30    3.80
  -7   8   0   45.10    8.40
  -7   8   0   39.40    7.70
   6  -8   0   21.60    6.20
   6  -8   0   12.80    2.10
  -6   8   0   13.60    6.00
  -6   8   0   13.60    5.60
   5  -8   0    3.50    6.20
   5  -8   0    1.60    1.80
  -5   8   0   -3.80    4.90
  -5   8   0    2.20    4.10
   4  -8   0   48.80    5.00
   4  -8   0   58.99    9.00
  -4   8   0   53.39    7.10
  -4   8   0   49.99    8.10
   3  -8   0    0.40    2.30
   3  -8   0    8.30    6.30
  -3   8   0    1.90    3.40
  -3   8   0    0.80    4.60
   2  -8   0   29.30    4.00
   2  -8   0    1.00    6.10
  -2   8   0   29.10    4.80
  -2   8   0   27.60    6.70
   1  -8   0   34.10    4.90
  -1   8   0   34.40    5.00
  -1   8   0   38.90    7.10
   0  -8   0    2.20    3.40
   0  -8   0   -3.60    6.30
   0   8   0    6.50    5.10
  -1  -8   0   -1.10    6.30
  -1  -8   0    3.40    3.80
   1   8   0   13.50    5.40
  -2  -8   0   -8.00    6.50
  -2  -8   0   -3.30    4.00
   2   8   0   -7.60    5.00
  -3  -8   0    5.60    4.80
  -3  -8   0    1.50    7.60
   3   8   0    0.10    5.50
  -4  -8   0  103.39   11.60
   4   8   0   84.29   11.60
   4   8   0  105.59   13.10
  -5  -8   0   34.40    8.00
   5   8   0   32.50    8.50
  -6  -8   0   -0.60    6.50
   6   8   0   -5.90    6.30
  -7  -8   0   -2.00    6.80
   7   8   0   -8.70    6.40
  -8  -8   0   -1.30    7.50
   8   8   0    7.80    7.60
  -9  -8   0   -8.10    8.00
   9   8   0    6.50    7.70
  18  -9   0    3.20    7.60
 -18   9   0   14.20   23.60
  17  -9   0   -5.30    6.60
 -17   9   0    7.70   13.50
  16  -9   0    1.60    6.70
 -16   9   0    2.80   11.90
  15  -9   0    1.20    6.80
 -15   9   0    1.60   11.00
  14  -9   0  -10.00    6.30
 -14   9   0  -12.90    8.80
  13  -9   0   18.50    7.50
 -13   9   0    5.30    9.70
  12  -9   0   32.50    8.10
 -12   9   0   27.60   10.40
  11  -9   0   -3.50    5.60
 -11   9   0  -11.30    7.60
 -11   9   0    2.70    7.80
  10  -9   0   97.89   12.50
 -10   9   0   94.69   13.80
 -10   9   0   78.09   12.00
   9  -9   0   42.90    8.70
  -9   9   0   28.20    8.30
  -9   9   0   31.00    9.10
   8  -9   0   31.90    7.10
  -8   9   0   28.50    8.20
  -8   9   0   28.50    7.90
   7  -9   0   15.10    6.30
  -7   9   0   13.20    6.40
  -7   9   0   15.00    6.70
   6  -9   0   13.90    6.30
  -6   9   0   20.80    6.80
  -6   9   0    9.80    5.60
   5  -9   0   34.40    8.50
   5  -9   0   41.70    4.30
  -5   9   0   32.40    7.50
  -5   9   0   40.20    6.80
   4  -9   0   -3.70    2.30
   4  -9   0   -5.10    6.30
  -4   9   0   -3.70    4.90
  -4   9   0    6.70    4.20
   3  -9   0    2.00    6.50
   3  -9   0    5.20    3.00
  -3   9   0    2.60    3.80
  -3   9   0    1.80    4.90
   2  -9   0   -5.00    6.70
   2  -9   0    2.80    3.00
  -2   9   0   14.90    3.90
  -2   9   0    8.30    5.20
   1  -9   0    2.70    6.70
   1  -9   0    6.00    3.60
  -1   9   0    7.00    5.40
   0  -9   0    3.50    3.80
   0  -9   0   -3.20    6.70
   0   9   0    2.00    5.10
  -1  -9   0  -11.50    7.10
  -1  -9   0   10.50    4.70
   1   9   0    3.10    5.80
  -2  -9   0    4.90    8.40
  -2  -9   0   29.10    6.20
   2   9   0   21.00    7.00
  -3  -9   0    5.70    5.30
   3   9   0   -2.00    5.90
  -4  -9   0   19.20    7.10
   4   9   0   19.30    7.70
   4   9   0   27.80    8.50
  -5  -9   0    6.40    6.90
   5   9   0   10.00    7.30
  -6  -9   0    4.90    7.00
   6   9   0    1.60    6.70
  -7  -9   0    5.70    7.90
   7   9   0   -0.70    6.90
  -8  -9   0   -0.60    8.10
   8   9   0   -1.40    7.40
  18 -10   0    0.90    8.00
  17 -10   0   -7.20    7.70
 -17  10   0   16.10   14.20
  16 -10   0    1.10    7.50
 -16  10   0   -1.20   11.70
  15 -10   0    1.50    7.90
 -15  10   0   -4.50   10.40
  14 -10   0    0.00    7.20
 -14  10   0  -21.50    9.10
  13 -10   0    1.20    6.20
 -13  10   0   18.00   10.20
  12 -10   0   -3.60    6.20
 -12  10   0    0.80    9.10
  11 -10   0   -0.40    7.80
 -11  10   0   -9.00    7.50
 -11  10   0   -3.70    8.00
  10 -10   0   42.20    8.70
 -10  10   0   31.70    9.40
 -10  10   0   54.29   11.00
   9 -10   0   21.00    6.80
  -9  10   0   21.60    8.30
  -9  10   0   23.20    8.60
   8 -10   0    9.50    6.10
  -8  10   0   -0.30    6.50
  -8  10   0   14.90    6.80
   7 -10   0   -0.30    5.90
  -7  10   0    8.90    6.60
  -7  10   0   15.00    6.50
   6 -10   0   24.40    7.80
  -6  10   0   23.60    6.90
  -6  10   0    7.50    6.60
   5 -10   0   42.00    9.50
  -5  10   0   61.59    8.80
  -5  10   0   76.69   10.50
   4 -10   0   -2.90    7.20
   4 -10   0    2.20    3.50
  -4  10   0   -1.00    4.20
  -4  10   0    2.10    5.90
   3 -10   0    0.80    7.70
   3 -10   0   10.40    3.50
  -3  10   0    1.80    5.80
   2 -10   0    9.60    8.20
   2 -10   0   12.00    4.00
  -2  10   0    7.90    5.90
   1 -10   0    2.00    7.90
   1 -10   0    6.00    4.10
  -1  10   0    7.40    6.10
   0 -10   0   -1.00    4.20
   0 -10   0    0.60    8.50
   0  10   0   -0.20    5.40
  -1 -10   0    7.40    5.00
  -1 -10   0    6.70    9.40
   1  10   0    0.60    6.00
  -2 -10   0   30.30    6.70
  -2 -10   0   -0.70    8.90
   2  10   0   27.30    7.80
  -3 -10   0    3.20    5.70
   3  10   0    6.90    7.80
   3  10   0  -11.20    5.80
  -4 -10   0   13.70    7.30
   4  10   0   16.80    8.30
   4  10   0   22.50    8.80
  -5 -10   0   12.80    7.70
   5  10   0    3.70    7.30
  -6 -10   0   -0.70    7.40
   6  10   0    0.80    7.80
  -7 -10   0   -7.80    7.60
   7  10   0    8.80    7.70
  18 -11   0   -1.30    8.20
  17 -11   0    5.50    8.10
 -17  11   0  -10.70   12.30
  16 -11   0    8.50    8.70
 -16  11   0   -4.00   12.20
  15 -11   0    8.50    7.90
 -15  11   0    1.80   11.20
  14 -11   0    8.70    8.00
 -14  11   0   22.20   12.00
  13 -11   0   28.60    8.60
 -13  11   0   44.90   13.50
  12 -11   0   14.90    9.30
 -12  11   0   -2.70    9.20
  11 -11   0    2.90    7.20
 -11  11   0    0.60    8.50
 -11  11   0   -2.00    9.00
  10 -11   0    7.50    7.10
 -10  11   0    6.10    8.80
 -10  11   0   -3.00    8.20
   9 -11   0    2.70    6.50
  -9  11   0   -5.10    6.90
  -9  11   0   -6.10    7.40
   8 -11   0   22.10    7.70
  -8  11   0   31.50    8.40
  -8  11   0   18.90    8.90
   7 -11   0   14.80    8.20
  -7  11   0   17.60    8.20
  -7  11   0   23.30    7.40
   6 -11   0   16.60    8.30
  -6  11   0   11.60    7.50
  -6  11   0   26.70    7.00
   5 -11   0   26.50    9.20
  -5  11   0   42.80    9.00
   4 -11   0   -1.10    8.10
  -4  11   0   10.10    6.80
   3 -11   0   -1.70    8.10
  -3  11   0    1.70    6.30
   2 -11   0   17.70    4.70
   2 -11   0    4.70    8.40
  -2  11   0    9.70    6.60
   1 -11   0    1.70    4.30
   1 -11   0    7.00    8.60
  -1  11   0   -8.30    5.80
   0 -11   0   33.70    6.40
   0 -11   0    5.80    9.50
   0  11   0   20.70    8.20
  -1 -11   0   17.80    6.00
  -1 -11   0   -3.90    8.60
   1  11   0   25.90    8.10
  -2 -11   0   -5.10    5.30
  -2 -11   0    6.00    9.40
   2  11   0    9.60    7.80
  -3 -11   0    8.50    6.50
   3  11   0    2.70    7.40
   3  11   0    9.80    9.10
  -4 -11   0    0.80    6.80
   4  11   0    5.90    8.30
  -5 -11   0    3.70    7.50
   5  11   0    2.20    8.10
  -6 -11   0   -4.20    7.80
   6  11   0    6.10    8.30
  17 -12   0    2.90    8.40
 -17  12   0    6.80   14.20
  16 -12   0    3.10    8.60
 -16  12   0   -2.60   11.70
  15 -12   0   -0.80    7.80
 -15  12   0    5.40   12.00
  14 -12   0    5.10    8.50
 -14  12   0    6.40   10.50
  13 -12   0    8.50    7.80
 -13  12   0  -16.00    9.10
  12 -12   0    1.90    7.90
 -12  12   0    1.60    9.30
 -12  12   0   -3.30    9.10
  11 -12   0   17.20    8.20
 -11  12   0   27.20   10.10
 -11  12   0   11.90    9.80
  10 -12   0   50.09   10.10
 -10  12   0   88.29   13.60
 -10  12   0   65.09   12.60
   9 -12   0   10.90    7.50
  -9  12   0   25.10    9.60
  -9  12   0   29.30    9.40
   8 -12   0    2.80    8.80
  -8  12   0   -5.10    6.80
  -8  12   0    3.80    7.70
   7 -12   0   15.60    9.50
  -7  12   0   19.80    8.50
  -7  12   0   32.10    8.20
   6 -12   0    4.70    8.20
  -6  12   0   15.80    7.80
   5 -12   0   -4.80    8.30
  -5  12   0   -2.20    6.40
   4 -12   0    4.50    9.20
  -4  12   0   -2.80    6.70
   3 -12   0    2.20    9.40
  -3  12   0    8.60    7.20
   2 -12   0    5.40    9.10
  -2  12   0    5.70    7.00
   1 -12   0    0.60    9.50
  -1  12   0   -8.60    6.60
   0 -12   0    1.90   10.10
   0 -12   0   -6.40    5.00
   0  12   0    6.50    7.70
  -1 -12   0  -12.10    8.70
  -1 -12   0   23.10    6.70
   1  12   0   24.40    8.90
  -2 -12   0   -0.30   10.50
  -2 -12   0   -6.80    6.10
   2  12   0   -1.50    7.20
  -3 -12   0   -1.30    6.80
   3  12   0    2.20    8.50
   3  12   0    2.40    9.00
  -4 -12   0    1.70    7.40
   4  12   0    4.60    9.50
  -5 -12   0  -10.30    7.80
   5  12   0   -9.10    8.30
  17 -13   0    0.10    9.30
 -17  13   0   14.30   14.70
  16 -13   0    6.90    9.30
 -16  13   0    3.30   12.70
  15 -13   0   11.80    9.40
 -15  13   0    2.20   11.60
  14 -13   0    5.70    8.70
 -14  13   0    5.40   11.00
  13 -13   0   -8.10    8.00
 -13  13   0  -11.40   10.20
  12 -13   0   -6.00    8.30
 -12  13   0    7.00   10.10
 -12  13   0    9.70   10.40
  11 -13   0    2.10    7.70
 -11  13   0    9.70    9.90
 -11  13   0    5.90    9.60
  10 -13   0   11.60    8.10
 -10  13   0   27.20   10.20
 -10  13   0   13.50    9.90
   9 -13   0   -7.30    7.80
  -9  13   0   -5.20    7.30
  -9  13   0   -5.40    8.40
   8 -13   0    9.80    7.80
  -8  13   0   32.10   10.10
   7 -13   0   -3.40    7.80
  -7  13   0    5.50    8.30
   6 -13   0    2.10    8.20
  -6  13   0   -8.60    6.70
   5 -13   0    3.60    8.50
  -5  13   0   10.00    7.60
   4 -13   0   -1.20    9.20
  -4  13   0    1.70    7.60
   3 -13   0    6.00    9.10
  -3  13   0    0.30    7.60
   2 -13   0   -8.20    8.40
  -2  13   0    1.40    7.90
   1 -13   0   -5.00   10.20
  -1  13   0    1.00    7.40
   0 -13   0    4.90   10.60
   0  13   0    0.70    8.00
  -1 -13   0    7.00   10.80
   1  13   0    6.70    8.30
  -2 -13   0    9.80   11.20
   2  13   0   -3.90    8.40
  -3 -13   0   -1.10    7.80
   3  13   0    1.50    9.90
  -4 -13   0    3.70    8.60
 -17  14   0   -7.70   12.90
  16 -14   0  -18.80    8.30
 -16  14   0  -11.20   11.90
  15 -14   0   -0.30    8.80
 -15  14   0   -3.40   11.50
  14 -14   0   -5.30    8.80
 -14  14   0   -6.10   10.80
  13 -14   0   10.20    8.50
 -13  14   0   11.70   11.90
  12 -14   0    2.60    8.50
 -12  14   0   19.20   10.90
 -12  14   0    4.10   10.40
  11 -14   0   13.30    9.10
 -11  14   0   12.90   10.50
 -11  14   0    5.50   10.90
  10 -14   0   14.70    9.40
 -10  14   0    3.50   10.00
   9 -14   0   -0.80    8.40
  -9  14   0    0.10    8.80
   8 -14   0   -1.00    8.30
  -8  14   0   14.90   10.00
   7 -14   0   -2.40    8.60
  -7  14   0    2.00    8.40
   6 -14   0   13.70    9.70
  -6  14   0   28.80   10.00
   5 -14   0   -0.90    9.20
  -5  14   0   -6.20    7.30
   4 -14   0    8.10   10.10
  -4  14   0    1.10    8.60
   3 -14   0   -4.00    9.60
  -3  14   0    2.80    9.00
   2 -14   0   -5.80    9.50
  -2  14   0   -3.90    7.60
   1 -14   0   -8.20   10.30
  -1  14   0   -6.60    7.80
   0 -14   0   -0.10   11.60
   0  14   0    1.80    9.00
  -1 -14   0    2.40   10.90
   1  14   0    1.30    9.40
   2  14   0   -1.80   10.00
   2  14   0   -1.10    9.90
  16 -15   0   -1.20    9.40
 -16  15   0    1.50   13.10
  15 -15   0    6.80    8.70
 -15  15   0   12.60   13.10
  14 -15   0    3.60    8.70
 -14  15   0   -3.50   10.80
  13 -15   0    3.80    9.20
 -13  15   0   17.40   12.10
 -13  15   0    9.00   11.90
  12 -15   0    7.80    9.70
 -12  15   0    1.20   10.70
  11 -15   0  -15.20    8.10
 -11  15   0   -1.10   10.80
  10 -15   0    5.10    8.80
 -10  15   0   -1.30    9.60
   9 -15   0  -11.00    8.30
  -9  15   0   10.30   10.30
   8 -15   0   -7.90    8.50
  -8  15   0   -0.60    8.90
   7 -15   0   -3.10    9.20
  -7  15   0   -3.90    8.40
   6 -15   0    1.00    9.80
  -6  15   0   -7.80    8.00
   5 -15   0   -2.70    9.60
  -5  15   0    1.00    8.60
   4 -15   0   13.70   10.60
  -4  15   0    8.70    9.60
   3 -15   0   -5.70   10.10
  -3  15   0    4.20    9.00
   2 -15   0   -2.30   11.10
  -2  15   0    4.60    9.20
   1 -15   0   18.70   12.90
  -1  15   0    3.30    9.30
   0 -15   0    7.10   11.90
   0  15   0    0.70   10.10
   1  15   0   -5.60   10.30
  15 -16   0    1.50    9.20
 -15  16   0  -13.80   12.00
  14 -16   0    2.30    9.40
  13 -16   0    0.00    9.00
 -13  16   0   -8.60   12.30
  12 -16   0    8.70    9.80
 -12  16   0   20.20   13.60
  11 -16   0   -0.50    8.80
 -11  16   0    5.40   12.00
  10 -16   0    1.50    9.70
 -10  16   0    3.20   11.20
   9 -16   0   -5.20    9.50
  -9  16   0   -6.20    9.50
   8 -16   0   -4.20    9.60
  -8  16   0   15.10   11.10
   7 -16   0   -4.60    9.80
  -7  16   0   10.20   10.10
   6 -16   0   13.20   11.50
  -6  16   0   -0.50    9.80
   5 -16   0  -19.50    8.70
  -5  16   0    3.30    9.40
   4 -16   0   -4.00   10.70
  -4  16   0   -3.10    9.40
   3 -16   0    9.80   12.10
  -3  16   0   12.60   10.40
   2 -16   0   13.90   12.70
  -2  16   0  -10.70    9.70
  -1  16   0    6.30   11.50
  13 -17   0    3.20   10.20
 -13  17   0  -14.70   12.70
  12 -17   0   13.40   10.40
 -12  17   0   -4.70   12.90
  11 -17   0    8.30   10.70
 -11  17   0   -7.20   11.60
  10 -17   0    0.70   10.40
 -10  17   0   -4.30   11.50
   9 -17   0   -2.80    9.80
  -9  17   0  -10.10   11.80
   8 -17   0   -2.00   10.50
  -8  17   0   -9.60   11.00
   7 -17   0   11.10   12.30
  -7  17   0   -9.20    9.70
   6 -17   0    8.30   11.30
  -6  17   0  -11.00    9.20
   5 -17   0   -4.60   10.60
  -5  17   0   -7.20   12.90
   7 -18   1    6.00   11.10
   8 -18   1    5.20    9.90
  -9  18  -1   -0.80   15.50
   9 -18   1    7.50    9.90
 -10  18  -1   -5.40   12.10
  10 -18   1    3.30   10.00
 -11  18  -1   -1.80   12.40
  11 -18   1  -12.40   11.70
 -12  18  -1   -0.20   13.20
  -3  17  -1    1.00   14.30
   3 -17   1   -3.40   11.20
  -4  17  -1    8.00   10.60
   4 -17   1  -10.80    9.20
  -5  17  -1   -9.80    8.80
   5 -17   1    1.60    9.80
  -6  17  -1    0.90    9.80
   6 -17   1    3.70    9.80
  -7  17  -1   -1.20   10.40
   7 -17   1   -3.20    9.10
  -8  17  -1    1.10   10.70
   8 -17   1   -3.80    9.10
  -9  17  -1   14.20   11.70
   9 -17   1   -5.30    9.20
 -10  17  -1   14.20   11.80
  10 -17   1   -2.10    8.80
 -11  17  -1    0.10   12.60
  11 -17   1   -2.80    8.40
 -12  17  -1   -1.40   12.30
  12 -17   1    7.10    9.00
 -13  17  -1   17.10   14.30
  13 -17   1    2.10    8.70
  14 -17   1    3.90    8.90
   0  16  -1    3.70   11.00
  -1  16  -1   -6.70    9.50
   1 -16   1    7.60   11.40
  -2  16  -1   -0.40    9.50
   2 -16   1    3.60   11.70
  -3  16  -1   -6.00    9.10
   3 -16   1    2.80   10.00
  -4  16  -1   -1.40    8.90
   4 -16   1   -8.80    9.20
  -5  16  -1   -4.10    9.90
   5 -16   1    5.20    9.80
  -6  16  -1   -4.50    9.10
   6 -16   1   -7.50    8.30
  -7  16  -1    2.80    9.50
   7 -16   1    2.40    8.90
  -8  16  -1   -1.60    9.20
   8 -16   1    0.30    8.60
  -9  16  -1   -1.40   10.10
   9 -16   1    7.20    9.20
 -10  16  -1   -2.20   10.70
  10 -16   1   -4.70    8.20
 -11  16  -1   -6.60   11.20
  11 -16   1    8.10    8.90
 -12  16  -1    8.70   12.20
  12 -16   1    4.90    8.30
 -13  16  -1   -2.70   12.00
  13 -16   1  -10.30    7.70
  14 -16   1    5.00    8.50
 -15  16  -1  -14.70   11.70
  15 -16   1   -2.10    8.00
 -16  16  -1    1.60   14.30
   2  15  -1  -10.20    9.40
   1  15  -1   -0.20    9.70
  -1 -15   1   -1.20   10.50
   0  15  -1   -9.10    9.50
   0 -15   1   -2.10   10.80
  -1  15  -1    6.80    9.60
   1 -15   1    5.10   11.00
  -2  15  -1   19.40   10.60
   2 -15   1   -7.40    9.20
  -3  15  -1   11.10    9.10
   3 -15   1    4.40    8.80
  -4  15  -1   -3.70    8.60
   4 -15   1   -5.60    8.40
  -5  15  -1   -1.40    7.90
   5 -15   1   -3.90    8.90
  -6  15  -1    4.20    8.80
   6 -15   1   -1.10    8.50
  -7  15  -1   11.40   10.30
   7 -15   1    0.10    8.80
  -8  15  -1    0.70    9.80
   8 -15   1    7.30    8.80
  -9  15  -1    6.40   10.30
   9 -15   1    6.70    8.70
 -10  15  -1   -9.40    9.90
  10 -15   1   -5.00    7.80
 -11  15  -1    0.80   10.80
  11 -15   1    6.60    8.40
 -12  15  -1   -7.20   10.90
  12 -15   1  -10.90    7.20
 -13  15  -1    2.00   10.30
  13 -15   1   -2.30    7.50
 -14  15  -1    8.60   12.00
  14 -15   1    4.10    7.90
 -15  15  -1    7.00   12.20
  15 -15   1    0.00    9.40
 -16  15  -1   10.30   14.00
  16 -15   1   29.80   11.30
   2  14  -1   -2.70    8.70
  -2 -14   1    5.20   11.50
   1  14  -1    3.60    9.00
  -1 -14   1    6.70   10.40
   0  14  -1    5.30    8.80
   0 -14   1    4.80   10.90
  -1  14  -1   -0.40    8.00
   1 -14   1    0.00   10.10
  -2  14  -1    6.70    8.00
   2 -14   1    2.30    9.40
  -3  14  -1    1.50    7.90
   3 -14   1    4.70    8.80
  -4  14  -1    0.60    7.60
   4 -14   1   -0.80    8.40
  -5  14  -1   -7.60    7.80
   5 -14   1   -2.60    7.80
  -6  14  -1   15.80    9.70
   6 -14   1   13.40    8.90
  -7  14  -1   -3.00    8.50
   7 -14   1    8.40    7.70
  -8  14  -1    4.60    9.10
   8 -14   1   -8.40    7.30
  -9  14  -1    1.00    9.70
   9 -14   1   -6.70    7.10
 -10  14  -1   25.50   10.40
  10 -14   1    7.60    8.20
 -11  14  -1   -0.90    9.40
 -11  14  -1   -3.80    9.60
  11 -14   1   -5.80    7.80
 -12  14  -1   -3.50   10.80
 -12  14  -1   -2.30    8.80
  12 -14   1    1.40    8.30
 -13  14  -1    8.20   11.00
  13 -14   1   -7.70    7.90
 -14  14  -1    9.30   11.40
  14 -14   1   -0.30    8.80
 -15  14  -1   10.40   12.70
  15 -14   1   -1.30    9.10
 -16  14  -1  -13.40   12.10
  16 -14   1   12.20    9.90
 -17  14  -1   -7.70   14.10
  17 -14   1    6.10    9.80
  -5 -13   1   -3.90    7.80
   4  13  -1    5.80    9.80
  -4 -13   1   11.80    8.40
   3  13  -1   -4.90    8.80
   3  13  -1   -4.20    8.80
  -3 -13   1   -0.30    7.20
   2  13  -1    0.30    8.80
  -2 -13   1   -2.20    6.40
  -2 -13   1  -10.80    9.70
   1  13  -1    3.00    8.10
  -1 -13   1    8.70    9.80
  -1 -13   1   -5.00    5.90
   0  13  -1   -1.20    7.90
   0 -13   1   -0.70    8.70
  -1  13  -1    6.60    7.80
   1 -13   1    2.50    8.90
  -2  13  -1    9.50    8.10
   2 -13   1   -3.20    8.50
  -3  13  -1   -4.70    6.80
   3 -13   1    2.50    8.00
  -4  13  -1   -3.90    6.90
   4 -13   1    6.00    9.70
  -5  13  -1   -7.20    6.50
   5 -13   1   -3.50    6.50
  -6  13  -1   33.40   10.10
   6 -13   1    5.10    7.90
  -7  13  -1   -1.50    7.20
   7 -13   1   -4.80    7.00
  -8  13  -1   29.00    9.90
   8 -13   1   20.20    8.20
  -9  13  -1   -4.90    7.90
  -9  13  -1   -4.80    7.20
   9 -13   1    2.30    7.80
 -10  13  -1   -1.50    8.80
 -10  13  -1   -2.00    8.40
  10 -13   1   -4.40    6.90
 -11  13  -1   81.39   14.20
 -11  13  -1   84.59   14.00
  11 -13   1   52.69   10.80
 -12  13  -1   47.10   12.90
 -12  13  -1   50.19   12.50
  12 -13   1   20.40    8.80
 -13  13  -1   57.59   13.70
  13 -13   1   50.29   11.00
 -14  13  -1   31.60   12.80
  14 -13   1   17.00    9.50
 -15  13  -1   15.20   13.40
  15 -13   1   21.20    9.20
 -16  13  -1  -20.80   12.20
  16 -13   1    9.50    9.00
 -17  13  -1   -0.30   14.40
  17 -13   1    1.40    9.30
  -6 -12   1    4.60    8.70
   5  12  -1    4.70    8.40
  -5 -12   1   -3.80    7.10
   4  12  -1   -6.10    8.10
  -4 -12   1  -11.80    6.50
   3  12  -1    2.10    8.30
   3  12  -1    4.20    8.70
  -3 -12   1    0.90    6.50
   2  12  -1    2.50    7.70
  -2 -12   1   -3.60    8.70
  -2 -12   1    8.80    6.10
   1  12  -1    4.10    7.40
  -1 -12   1   -6.60    8.40
  -1 -12   1    4.90    5.70
   0  12  -1   22.60    8.10
   0 -12   1    0.60   10.20
   0 -12   1    9.30    5.40
  -1  12  -1   -2.20    6.10
   1 -12   1   -0.20    4.30
   1 -12   1   11.10    9.50
  -2  12  -1   -5.40    6.60
   2 -12   1    4.20    9.00
   2 -12   1    3.00    4.80
  -3  12  -1    8.50    7.20
   3 -12   1    0.50    8.90
  -4  12  -1    5.00    6.60
   4 -12   1   -3.00    8.00
  -5  12  -1    2.70    6.50
   5 -12   1    8.70    9.10
  -6  12  -1   11.90    7.60
   6 -12   1    2.30    8.20
  -7  12  -1   42.00    9.10
  -7  12  -1   45.70   10.30
  -8  12  -1    4.10    7.40
  -8  12  -1    3.20    7.10
   8 -12   1    4.60    6.80
  -9  12  -1   54.89   10.90
  -9  12  -1   40.40   10.30
   9 -12   1   31.30    9.20
 -10  12  -1    5.60    8.40
 -10  12  -1   -1.60    7.90
  10 -12   1    4.90    6.60
 -11  12  -1    9.20    9.40
 -11  12  -1   12.80    9.60
  11 -12   1   10.40    7.20
 -12  12  -1    8.80    9.20
  12 -12   1    4.10    7.50
 -13  12  -1   33.90   11.80
  13 -12   1   29.60    9.40
 -14  12  -1   13.20   11.50
  14 -12   1   19.10    8.60
 -15  12  -1   30.50   13.70
  15 -12   1    9.90    8.40
 -16  12  -1   -2.80   13.30
  16 -12   1    5.40    8.70
 -17  12  -1    0.30   14.10
  17 -12   1    4.80    9.00
   7  11  -1    6.50    9.10
  -7 -11   1    8.00    8.60
   6  11  -1   -4.30    7.70
  -6 -11   1    0.00    7.30
   5  11  -1   21.50    9.10
  -5 -11   1   13.00    7.80
   4  11  -1   -9.30    7.10
   4  11  -1    3.80    7.70
  -4 -11   1    1.50    6.20
   3  11  -1   -1.30    7.00
  -3 -11   1   -0.50    5.70
   2  11  -1   22.80    8.50
  -2 -11   1   30.50    7.00
  -2 -11   1   17.90   10.40
   1  11  -1   10.80    7.00
  -1 -11   1   10.00    9.80
  -1 -11   1    7.50    5.10
   0  11  -1    1.30    6.10
   0 -11   1    6.60    9.50
   0 -11   1    2.20    4.30
  -1  11  -1    4.40    6.50
   1 -11   1    8.80    8.70
   1 -11   1    5.60    4.20
  -2  11  -1    0.40    6.10
   2 -11   1    6.00    4.00
   2 -11   1    0.10    7.60
  -3  11  -1   -0.40    6.30
   3 -11   1    4.80    3.50
   3 -11   1    6.70    7.70
  -4  11  -1    6.50    6.10
   4 -11   1   10.20    8.00
  -5  11  -1   33.40    7.90
  -5  11  -1   26.10    6.40
   5 -11   1   21.30    8.40
  -6  11  -1   26.70    6.90
  -6  11  -1   20.90    8.00
   6 -11   1   31.50    8.80
  -7  11  -1   28.00    8.50
  -7  11  -1   29.90    8.10
   7 -11   1   32.50    8.90
  -8  11  -1   25.00    8.30
  -8  11  -1   18.90    7.90
   8 -11   1    8.20    6.30
  -9  11  -1    9.60    7.80
  -9  11  -1   16.20    8.30
   9 -11   1    5.90    6.20
 -10  11  -1  100.19   14.60
 -10  11  -1  118.89   16.40
  10 -11   1  118.29   13.90
 -11  11  -1   16.00    8.90
 -11  11  -1   22.70    9.80
  11 -11   1   12.20    7.20
 -12  11  -1    1.30    8.90
  12 -11   1   -4.20    6.90
 -13  11  -1   42.10   13.10
  13 -11   1   52.49   10.40
 -14  11  -1    4.70   11.20
  14 -11   1   -4.90    7.30
 -15  11  -1   -3.30   11.50
  15 -11   1   -4.40    7.50
 -16  11  -1   19.00   13.70
  16 -11   1   -3.50    7.90
 -17  11  -1   15.30   15.00
  17 -11   1    7.60    9.20
  18 -11   1    4.00   11.40
   8  10  -1    4.30    8.00
  -8 -10   1    0.30    8.60
   7  10  -1    8.60    8.10
  -7 -10   1    3.20    8.10
   6  10  -1    2.30    7.00
  -6 -10   1    6.60    7.70
   5  10  -1    4.70    7.00
  -5 -10   1   -3.90    6.10
   4  10  -1    0.50    7.30
   4  10  -1    8.50    7.30
  -4 -10   1   -2.70    6.00
   3  10  -1   -0.40    6.40
  -3 -10   1    0.70    5.60
   2  10  -1    3.60    6.30
  -2 -10   1    7.00    5.20
  -2 -10   1    4.70    8.60
   1  10  -1   26.90    7.50
  -1 -10   1    6.10    9.40
  -1 -10   1   55.49    6.90
   0  10  -1   40.80    8.30
   0 -10   1   50.39    6.10
   0 -10   1    2.90    8.30
  -1  10  -1  106.19   13.40
   1 -10   1  113.79   10.80
  -2  10  -1   99.99   12.10
   2 -10   1   80.59   12.30
   2 -10   1   96.89    9.30
  -3  10  -1   54.79    9.00
   3 -10   1   47.30    5.40
   3 -10   1   19.20    7.70
  -4  10  -1   82.69   11.30
  -4  10  -1  105.09   10.30
   4 -10   1   80.99   11.90
   4 -10   1   93.79    8.40
  -5  10  -1   13.40    5.20
  -5  10  -1    7.50    5.60
   5 -10   1   16.10    3.20
   5 -10   1   23.00    7.30
  -6  10  -1  101.99   11.80
  -6  10  -1   84.29   12.30
  -7  10  -1   22.80    7.70
  -7  10  -1   33.10    7.90
   7 -10   1   39.50    8.10
  -8  10  -1   24.10    7.90
  -8  10  -1   23.40    7.60
   8 -10   1   19.40    6.90
  -9  10  -1   10.50    7.60
  -9  10  -1   11.70    7.70
   9 -10   1   21.00    6.90
 -10  10  -1    1.20    7.60
 -10  10  -1    2.90    7.60
  10 -10   1    0.70    7.20
 -11  10  -1  162.18   17.70
 -11  10  -1  149.09   18.50
  11 -10   1  140.89   16.20
 -12  10  -1   -8.30    7.80
  12 -10   1   -2.00    6.10
 -13  10  -1    5.90    9.90
  13 -10   1   19.10    7.50
 -14  10  -1   -9.40   10.20
  14 -10   1   -3.00    6.40
 -15  10  -1   -2.50   11.50
  15 -10   1   -9.80    7.30
 -16  10  -1   -7.40   11.70
  16 -10   1   -6.60    7.20
 -17  10  -1   -0.30   13.10
  17 -10   1    1.40    7.90
  18 -10   1    3.80    8.70
   9   9  -1    0.40    7.70
  -9  -9   1    4.60    8.90
   8   9  -1    4.40    7.50
  -8  -9   1    7.50    8.30
   7   9  -1    1.50    6.90
  -7  -9   1    1.60    7.60
   6   9  -1    1.40    6.40
  -6  -9   1    1.20    6.40
   5   9  -1   69.89   10.80
  -5  -9   1   45.60    8.80
   4   9  -1    8.10    7.30
   4   9  -1    8.60    6.80
  -4  -9   1    3.50    5.50
   3   9  -1   27.80    7.40
  -3  -9   1   17.90    5.80
  -3  -9   1   -8.60    8.30
   2   9  -1    1.00    5.90
  -2  -9   1    3.00    4.30
  -2  -9   1  -12.20    7.60
   1   9  -1   38.60    7.60
  -1  -9   1   27.80    5.20
  -1  -9   1    7.70    7.80
   0   9  -1   64.29    9.90
   0  -9   1   69.59    7.80
  -1   9  -1   61.39    9.10
   1  -9   1   66.59    6.90
   1  -9   1   50.99    9.70
  -2   9  -1   11.90    3.40
  -2   9  -1    2.80    4.90
   2  -9   1   11.00    3.20
   2  -9   1    2.60    6.50
  -3   9  -1    4.80    5.20
  -3   9  -1   -0.10    3.30
   3  -9   1    4.20    2.60
   3  -9   1   -5.70    5.90
  -4   9  -1   76.69    8.70
  -4   9  -1   65.09    9.70
   4  -9   1   80.19    7.00
   4  -9   1   75.19   10.60
  -5   9  -1   12.00    4.70
  -5   9  -1    2.30    5.40
   5  -9   1    4.50    2.10
   5  -9   1    4.70    5.40
  -6   9  -1    9.70    5.90
  -6   9  -1    6.00    5.10
   6  -9   1    2.40    2.00
   6  -9   1    0.70    5.10
  -7   9  -1   -3.90    5.20
  -7   9  -1    1.20    5.80
   7  -9   1    5.40    5.20
   7  -9   1    3.20    2.10
  -8   9  -1   88.99   11.70
  -8   9  -1   77.59   11.90
   8  -9   1  113.09   12.50
  -9   9  -1   35.40    8.60
  -9   9  -1   43.80    9.70
   9  -9   1   54.89    8.90
 -10   9  -1  280.27   25.00
 -10   9  -1  286.37   26.80
  10  -9   1  298.37   24.90
 -11   9  -1    4.00    8.20
  11  -9   1   12.60    7.10
 -12   9  -1    6.10    8.80
  12  -9   1    4.50    6.10
 -13   9  -1    4.30    9.40
  13  -9   1    3.00    7.00
 -14   9  -1    2.20   10.20
  14  -9   1    9.30    6.70
 -15   9  -1   16.10   12.50
  15  -9   1    0.50    6.60
 -16   9  -1   -5.40   11.90
  16  -9   1    5.50    7.00
 -17   9  -1    3.70   13.20
  17  -9   1    4.70    7.70
  18  -9   1   -5.20    7.70
  10   8  -1   -1.10    7.30
 -10  -8   1    3.80    8.60
   9   8  -1   -0.30    7.00
  -9  -8   1   -6.20    7.60
   8   8  -1   -6.20    6.60
  -8  -8   1   -1.30    7.00
   7   8  -1    2.50    6.60
  -7  -8   1    3.20    6.90
   6   8  -1    0.80    6.20
  -6  -8   1   -1.00    5.90
   5   8  -1   32.10    8.20
   5   8  -1   32.70    7.90
  -5  -8   1   37.90    7.50
   4   8  -1    7.00    6.70
   4   8  -1    7.30    5.70
  -4  -8   1    1.10    4.70
   3   8  -1   32.80    7.40
  -3  -8   1   14.60    8.10
  -3  -8   1   32.50    6.00
   2   8  -1   46.20    7.50
  -2  -8   1    6.20    7.80
  -2  -8   1   48.80    6.30
   1   8  -1   98.19   11.60
  -1  -8   1   88.39    9.10
   0   8  -1   -4.10    4.40
   0  -8   1   -2.90    5.90
   0  -8   1    1.30    2.90
  -1   8  -1   74.09    9.70
  -1   8  -1   75.89    7.20
   1  -8   1   92.79    8.00
   1  -8   1   61.29   10.30
  -2   8  -1  413.46   33.40
  -2   8  -1  432.26   31.80
   2  -8   1  443.86   31.50
  -3   8  -1   81.79    8.70
  -3   8  -1   82.89   10.00
   3  -8   1   92.09   10.90
   3  -8   1   91.39    7.60
  -4   8  -1   -1.30    4.70
  -4   8  -1    0.00    3.40
   4  -8   1   -2.20    1.70
   4  -8   1    1.90    4.90
  -5   8  -1    8.10    4.60
  -5   8  -1   -1.80    4.60
   5  -8   1    4.30    1.80
   5  -8   1    6.70    4.90
  -6   8  -1   -1.20    4.70
  -6   8  -1   -2.30    4.90
   6  -8   1    2.10    5.00
   6  -8   1   -2.50    1.80
  -7   8  -1   16.10    6.40
  -7   8  -1   43.40    7.40
   7  -8   1   20.70    6.10
   7  -8   1   34.20    3.80
  -8   8  -1   -2.30    5.40
  -8   8  -1   -3.90    5.70
   8  -8   1    2.90    4.80
   8  -8   1    0.40    2.20
  -9   8  -1   -5.10    6.40
  -9   8  -1   -1.90    5.50
   9  -8   1   -3.20    2.40
   9  -8   1   -1.10    5.20
 -10   8  -1   38.80    8.40
 -10   8  -1   47.80   10.60
  10  -8   1   50.89    8.80
 -11   8  -1    1.00    7.90
  11  -8   1    2.60    5.80
 -12   8  -1    2.60    8.90
  12  -8   1   -1.40    5.40
 -13   8  -1   15.10   10.20
  13  -8   1   -0.70    5.40
 -14   8  -1   15.50   11.40
  14  -8   1   13.90    6.80
 -15   8  -1    5.40   11.60
  15  -8   1   -1.70    5.90
 -16   8  -1  -17.60   11.90
  16  -8   1   -5.90    6.00
 -17   8  -1  -20.60   12.10
  17  -8   1   -6.30    7.00
  18  -8   1   -2.60    9.10
  11   7  -1   -6.90    7.70
 -11  -7   1    2.90   10.00
  10   7  -1    0.20    7.00
 -10  -7   1    0.50    8.00
   9   7  -1    5.90    7.30
  -9  -7   1    6.20    8.10
   8   7  -1    2.50    6.70
  -8  -7   1   -1.10    7.10
   7   7  -1   -4.70    5.80
  -7  -7   1    0.60    6.40
   6   7  -1   -5.60    5.50
  -6  -7   1    3.80    5.60
   5   7  -1   15.30    6.00
   5   7  -1    4.80    5.90
  -5  -7   1   11.30    5.30
   4   7  -1    4.50    5.60
   4   7  -1   13.70    5.70
  -4  -7   1    1.50    4.40
   3   7  -1   46.60    7.50
  -3  -7   1   14.50    8.00
  -3  -7   1   52.89    6.50
   2   7  -1   37.50    7.10
  -2  -7   1   44.90    6.00
   1   7  -1    8.90    4.70
  -1  -7   1   15.60    3.90
  -1  -7   1    7.20    6.30
   0   7  -1    1.50    4.20
   0  -7   1   -3.40    4.90
   0  -7   1   -1.50    2.70
  -1   7  -1  165.88   14.90
  -1   7  -1  156.58   12.70
   1  -7   1  171.18   12.90
  -2   7  -1    2.80    2.50
  -2   7  -1    1.30    4.20
   2  -7   1   -6.40    4.40
   2  -7   1   -3.30    2.10
  -3   7  -1  987.00   72.19
  -3   7  -1  979.80   73.09
   3  -7   1 1057.59   73.19
   3  -7   1  997.00   71.29
  -4   7  -1 1421.96  103.09
  -4   7  -1 1485.25  102.69
   4  -7   1 1397.96  101.29
  -5   7  -1  269.67   21.90
  -5   7  -1  253.37   22.00
   5  -7   1  260.07   21.60
   5  -7   1  279.57   19.60
  -6   7  -1  412.26   34.40
  -6   7  -1  424.06   34.70
   6  -7   1  495.35   32.50
   6  -7   1  450.35   34.30
  -7   7  -1   25.90    6.60
  -7   7  -1   34.80    7.70
   7  -7   1   41.90    4.30
   7  -7   1   42.20    7.10
  -8   7  -1  197.18   18.80
  -8   7  -1  198.38   20.30
   8  -7   1  224.78   19.20
   8  -7   1  242.48   16.70
  -9   7  -1   43.10    9.20
  -9   7  -1   49.90    7.90
   9  -7   1   49.50    8.10
   9  -7   1   44.90    4.90
 -10   7  -1    0.80    7.20
  10  -7   1    5.00    5.10
  10  -7   1    8.50    3.00
 -11   7  -1   -0.60    7.40
  11  -7   1    6.50    5.20
  11  -7   1   -1.70    2.90
 -12   7  -1   13.70    9.40
  12  -7   1    0.50    5.10
 -13   7  -1   -1.30    9.60
  13  -7   1    8.30    5.90
 -14   7  -1   10.00   11.60
  14  -7   1    9.60    6.20
 -15   7  -1   -3.20   11.10
  15  -7   1    1.80    6.00
 -16   7  -1   13.60   13.50
  16  -7   1    0.00    6.40
 -17   7  -1   -4.00   14.00
  17  -7   1   -5.90    6.80
  12   6  -1    8.60   10.50
 -12  -6   1    4.10   15.40
  11   6  -1    8.30    8.00
 -11  -6   1   -7.10    8.10
  10   6  -1    2.60    6.80
 -10  -6   1    4.70    8.30
   9   6  -1    1.20    6.60
  -9  -6   1   -9.50    7.00
   8   6  -1    0.80    6.00
  -8  -6   1   11.60    6.90
   7   6  -1    5.40    6.00
  -7  -6   1    0.50    5.60
   6   6  -1   36.80    7.60
   6   6  -1   57.49    8.70
  -6  -6   1   38.20    7.30
   5   6  -1   12.70    5.30
   5   6  -1   10.00    5.40
  -5  -6   1    6.60    4.60
   4   6  -1   10.30    5.00
   4   6  -1    7.30    5.10
  -4  -6   1    5.00    4.00
   3   6  -1    6.10    4.40
  -3  -6   1    1.90    4.20
  -3  -6   1    4.00    3.50
   2   6  -1    8.00    4.30
  -2  -6   1    5.20    6.00
  -2  -6   1    6.70    2.90
  -2  -6   1   12.00    3.50
   1   6  -1   26.30    5.30
  -1  -6   1   19.30    3.70
  -1  -6   1    0.00    5.50
   0   6  -1    3.90    3.80
   0  -6   1    7.60    5.00
   0  -6   1    4.10    2.70
  -1   6  -1   28.10    3.70
  -1   6  -1   27.70    5.60
   1  -6   1   30.00    3.70
  -2   6  -1   42.60    4.80
  -2   6  -1   33.10    6.00
   2  -6   1   29.70    6.00
   2  -6   1   34.80    3.80
  -3   6  -1  379.66   28.30
  -3   6  -1  379.56   27.50
   3  -6   1  350.76   26.40
  -4   6  -1   47.70    7.20
  -4   6  -1   53.89    7.00
   4  -6   1   66.79    7.50
   4  -6   1   51.59    4.80
  -5   6  -1  138.29   13.10
  -5   6  -1  141.49   13.40
   5  -6   1  139.09   10.70
  -6   6  -1   -7.40    4.40
  -6   6  -1    0.60    4.80
   6  -6   1   -2.30    1.80
   6  -6   1   -3.90    3.80
  -7   6  -1  328.97   26.90
  -7   6  -1  342.77   28.30
   7  -6   1  352.76   25.30
   7  -6   1  364.26   27.40
  -8   6  -1   -2.90    5.20
  -8   6  -1   14.30    4.90
   8  -6   1    7.10    2.50
   8  -6   1   13.00    4.80
  -9   6  -1    2.00    4.70
  -9   6  -1   -0.20    6.20
   9  -6   1    2.30    2.30
   9  -6   1    2.40    4.40
 -10   6  -1   26.10    8.90
  10  -6   1   31.40    6.30
  10  -6   1   30.60    4.30
 -11   6  -1   16.20    8.60
  11  -6   1   21.30    6.10
  11  -6   1   15.80    3.70
 -12   6  -1   15.20   10.40
  12  -6   1   -3.60    5.10
  12  -6   1    7.00    3.40
 -13   6  -1   14.60   11.40
  13  -6   1   24.40    5.00
  13  -6   1   37.50    7.60
 -14   6  -1    6.80   11.30
  14  -6   1    3.20    6.20
 -15   6  -1   19.50   13.20
  15  -6   1   -2.20    6.40
 -16   6  -1    5.50   13.70
  16  -6   1    6.50    7.50
 -17   6  -1   -1.10   14.30
  17  -6   1   -0.80    7.80
  12   5  -1    8.40    7.80
 -12  -5   1   12.90   10.20
  11   5  -1    9.00    7.40
 -11  -5   1   29.60   10.00
  10   5  -1    1.90    6.60
 -10  -5   1    2.00    7.30
   9   5  -1   10.70    6.80
  -9  -5   1    5.70    7.10
   8   5  -1   72.59   10.60
  -8  -5   1   64.79    9.90
   7   5  -1   -1.30    5.10
  -7  -5   1    1.30    4.70
   6   5  -1   18.50    5.40
   6   5  -1   23.30    6.10
  -6  -5   1   23.20    5.90
   5   5  -1    5.60    4.50
   5   5  -1   18.50    5.30
  -5  -5   1    5.20    5.40
  -5  -5   1   11.50    4.50
   4   5  -1    3.50    3.90
   4   5  -1   -0.90    4.30
  -4  -5   1   -0.90    3.30
  -4  -5   1    3.50    4.40
   3   5  -1   43.50    6.70
   3   5  -1   40.90    6.50
  -3  -5   1   55.49    6.20
  -3  -5   1   48.10    6.00
   2   5  -1   11.50    4.00
  -2  -5   1    1.60    5.20
  -2  -5   1    8.50    2.80
  -2  -5   1   14.60    3.30
   1   5  -1   58.49    7.40
  -1  -5   1   63.49    6.20
   0   5  -1   -2.70    3.10
   0  -5   1    2.80    2.10
   0  -5   1   -2.40    3.50
  -1   5  -1    5.10    3.90
  -1   5  -1   17.00    2.60
   1  -5   1    8.50    4.50
   1  -5   1   20.20    2.60
  -2   5  -1  418.06   30.20
  -2   5  -1  412.96   29.30
   2  -5   1  350.36   29.80
   2  -5   1  420.26   28.70
  -3   5  -1   10.00    4.10
  -3   5  -1   -1.50    2.70
   3  -5   1    1.70    1.40
   3  -5   1    2.00    3.60
  -4   5  -1  335.77   27.40
  -4   5  -1  365.16   27.40
   4  -5   1  360.06   26.00
   4  -5   1  381.66   27.40
  -5   5  -1   18.50    5.50
  -5   5  -1   31.90    5.30
   5  -5   1   27.20    3.10
   5  -5   1   30.10    5.40
  -6   5  -1  191.78   16.50
  -6   5  -1  196.98   18.00
   6  -5   1  215.28   16.90
   6  -5   1  205.88   15.10
  -7   5  -1  475.55   36.80
  -7   5  -1  459.75   34.90
   7  -5   1  501.25   34.00
   7  -5   1  447.76   35.30
  -8   5  -1   91.39   12.20
   8  -5   1   95.59   10.50
   8  -5   1  103.39    8.40
  -9   5  -1    1.40    6.70
   9  -5   1   14.20    4.90
 -10   5  -1  232.18   21.80
  10  -5   1  205.48   18.20
 -11   5  -1   -0.80    8.50
 -11   5  -1   -1.80    4.20
  11  -5   1    0.90    4.30
 -12   5  -1   25.90    5.90
 -12   5  -1   12.30   10.90
  12  -5   1   31.30    6.90
 -13   5  -1   10.10    5.70
 -13   5  -1   -8.20   10.10
  13  -5   1    4.70    5.50
 -14   5  -1   -2.30   11.30
 -14   5  -1    8.40    6.40
  14  -5   1    4.40    6.40
 -15   5  -1   -2.90   11.90
 -15   5  -1    1.60    7.20
  15  -5   1    1.60    6.50
 -16   5  -1   13.10   14.20
  16  -5   1   -2.40    7.00
 -17   5  -1    2.80   15.40
  17  -5   1    0.60    7.80
  13   4  -1    0.60    8.00
 -13  -4   1    9.10    9.80
  12   4  -1   -7.00    6.90
 -12  -4   1    0.80    9.40
  11   4  -1    7.30    7.40
 -11  -4   1    1.10    7.70
  10   4  -1   15.40    7.60
 -10  -4   1   11.50    7.80
   9   4  -1   69.79   10.90
  -9  -4   1   73.79   11.00
   8   4  -1    9.40    5.90
  -8  -4   1    7.20    5.70
   7   4  -1   22.80    6.20
  -7  -4   1   22.10    8.30
  -7  -4   1   21.90    5.60
   6   4  -1   15.20    4.80
   6   4  -1   23.40    5.90
  -6  -4   1   32.20    7.10
  -6  -4   1   14.90    4.70
   5   4  -1   89.69    9.80
   5   4  -1   81.39    8.90
  -5  -4   1   80.09    9.00
  -5  -4   1   83.79    9.80
   4   4  -1  107.59   10.40
   4   4  -1  111.69   10.80
  -4  -4   1  113.89   10.10
  -4  -4   1   94.19   10.20
   3   4  -1   38.40    5.80
   3   4  -1   44.40    6.30
  -3  -4   1   35.90    5.30
  -3  -4   1   49.90    5.50
  -2  -4   1   46.00    5.20
  -2  -4   1   43.30    5.00
   1   4  -1    9.70    3.60
  -1  -4   1    7.30    2.50
  -1  -4   1    6.10    4.10
   0   4  -1  223.68   16.10
   0  -4   1  180.38   14.70
  -1   4  -1  592.84   40.20
  -1   4  -1  565.94   39.20
   1  -4   1  504.85   40.10
   1  -4   1  536.35   39.10
  -2   4  -1  562.14   38.20
  -2   4  -1  521.45   37.60
   2  -4   1  530.85   37.00
   2  -4   1  470.05   37.90
  -3   4  -1   73.59    7.40
  -3   4  -1   72.99    7.50
   3  -4   1   65.09    5.70
   3  -4   1   73.59    7.30
  -4   4  -1    5.10    3.90
  -4   4  -1    6.60    3.40
   4  -4   1    3.10    1.50
  -5   4  -1   20.80    5.70
  -5   4  -1   22.30    4.40
   5  -4   1   32.50    3.20
   5  -4   1   25.50    4.80
  -6   4  -1  364.06   28.80
   6  -4   1  382.86   26.30
   6  -4   1  341.87   27.50
  -7   4  -1   95.19    9.40
  -7   4  -1  123.09   13.10
   7  -4   1  109.19   10.50
  -8   4  -1    2.80    3.30
  -8   4  -1    0.50    6.10
   8  -4   1   -3.60    3.50
  -9   4  -1   48.90   10.30
  -9   4  -1   48.60    6.60
   9  -4   1   60.99    7.80
 -10   4  -1    3.00    4.20
 -10   4  -1   -4.70    7.10
  10  -4   1   -7.50    3.90
 -11   4  -1   -1.20    4.40
 -11   4  -1    9.70    9.50
  11  -4   1   11.00    5.20
 -12   4  -1   76.89   15.30
 -12   4  -1   58.09    8.80
  12  -4   1   66.29    9.80
 -13   4  -1  -15.40   10.00
 -13   4  -1    1.50    6.00
  13  -4   1   -3.40    5.60
 -14   4  -1   13.50    7.20
 -14   4  -1   27.10   13.30
  14  -4   1   16.10    7.30
 -15   4  -1   -0.30    7.50
 -15   4  -1   18.60   13.80
  15  -4   1    2.50    7.20
 -16   4  -1    1.50   14.40
 -16   4  -1   17.40    8.90
  16  -4   1    3.70    7.60
 -17   4  -1    6.60   16.30
 -17   4  -1    6.60   10.00
  17  -4   1    7.30    8.60
  14   3  -1  -11.10    7.50
 -14  -3   1  -11.50    9.30
  13   3  -1   -5.10    7.20
 -13  -3   1   12.60   10.10
  12   3  -1   -1.70    7.10
 -12  -3   1   -0.60    8.30
  11   3  -1    8.10    7.00
 -11  -3   1    7.10    7.60
  10   3  -1   19.00    7.60
 -10  -3   1   16.30    7.50
   9   3  -1  160.38   15.80
  -9  -3   1  130.99   18.20
  -9  -3   1  111.09   13.70
   8   3  -1   33.90    7.50
  -8  -3   1   36.80    7.00
  -8  -3   1   25.30    9.30
   7   3  -1    7.10    5.00
  -7  -3   1   10.10    4.40
  -7  -3   1    4.50    7.20
   6   3  -1   84.09    9.50
   6   3  -1   85.19    8.20
  -6  -3   1   52.79    7.70
  -6  -3   1   80.99   10.30
   5   3  -1  759.62   54.39
   5   3  -1  717.23   53.49
  -5  -3   1  747.33   54.39
  -5  -3   1  741.43   53.89
   4   3  -1    9.00    3.90
   4   3  -1   15.10    3.60
  -4  -3   1    5.50    3.20
  -4  -3   1    5.30    4.00
   3   3  -1   42.40    5.60
   3   3  -1   67.29    6.70
  -3  -3   1   43.20    5.60
  -3  -3   1   52.49    5.50
   2   3  -1  636.74   43.50
  -2  -3   1  601.94   43.00
  -2  -3   1  564.14   42.80
   1   3  -1  203.18   15.30
  -1  -3   1  184.88   14.50
   0   3  -1 2003.60  136.89
   0  -3   1 1863.91  136.29
  -1   3  -1    2.70    3.30
  -1   3  -1    1.40    1.90
   1  -3   1    1.10    1.30
  -2   3  -1  623.14   44.10
  -2   3  -1  618.64   44.10
   2  -3   1  591.84   43.90
   2  -3   1  613.94   43.30
  -3   3  -1  117.29   11.60
  -3   3  -1  110.69   10.90
   3  -3   1  149.19   11.10
   3  -3   1  138.39    9.90
  -4   3  -1  133.19   11.60
  -4   3  -1  131.69   12.80
   4  -3   1  141.69   10.80
   4  -3   1  168.18   12.30
  -5   3  -1  202.08   15.00
  -5   3  -1  201.98   16.90
   5  -3   1  189.18   15.50
  -6   3  -1  158.98   15.70
  -6   3  -1  175.08   13.60
   6  -3   1  172.28   14.30
  -7   3  -1   74.59   10.40
  -7   3  -1   82.09    7.80
   7  -3   1   72.69    8.30
  -8   3  -1   16.60    4.20
  -8   3  -1   17.80    7.60
   8  -3   1   22.60    5.10
  -9   3  -1    8.70    4.10
  -9   3  -1    4.30    7.70
   9  -3   1   10.30    4.80
 -10   3  -1   -1.60    4.20
 -10   3  -1    1.60    7.90
  10  -3   1    2.00    4.30
 -11   3  -1   -3.20    4.90
 -11   3  -1    9.10    9.70
  11  -3   1    1.20    5.10
 -12   3  -1  -16.60    9.50
 -12   3  -1    9.20    6.10
  12  -3   1    1.50    5.80
 -13   3  -1    1.60   11.80
 -13   3  -1    2.80    6.60
  13  -3   1   -4.30    5.80
 -14   3  -1   -0.90    7.60
 -14   3  -1   -8.40   12.00
  14  -3   1   -0.40    7.00
 -15   3  -1    9.60    8.00
 -15   3  -1   -6.30   13.30
  15  -3   1   -0.90    7.70
 -16   3  -1    6.00   15.70
 -16   3  -1    1.50    9.20
  16  -3   1   11.70    8.90
 -17   3  -1   -8.10   16.10
 -17   3  -1  -11.40    9.40
 -15  -2   1    0.10   10.40
  14   2  -1   -0.70    7.60
 -14  -2   1  -11.50    9.40
  13   2  -1    8.80    7.80
 -13  -2   1   -1.50    8.60
  12   2  -1    0.30    6.50
 -12  -2   1    7.90    8.40
  11   2  -1   23.00    8.20
 -11  -2   1   31.80    8.50
  10   2  -1   57.99    9.70
 -10  -2   1   26.70    8.00
 -10  -2   1   55.49   13.00
   9   2  -1   17.80    6.50
  -9  -2   1   18.30    6.00
  -9  -2   1   18.70    9.60
   8   2  -1  105.49   12.20
  -8  -2   1  115.29   14.10
  -8  -2   1   91.59   10.90
   7   2  -1  111.09   11.90
  -7  -2   1  120.69   13.60
  -7  -2   1  107.09   11.10
   6   2  -1  189.78   16.60
  -6  -2   1  195.48   17.70
  -6  -2   1  192.78   15.80
   5   2  -1   27.40    4.30
   5   2  -1   41.00    5.90
  -5  -2   1   26.30    4.50
  -5  -2   1   32.30    6.40
   4   2  -1  247.88   18.90
   4   2  -1  259.97   19.80
  -4  -2   1  265.77   20.00
  -4  -2   1  234.78   19.00
   3   2  -1 1216.38   82.79
   3   2  -1 1160.08   83.09
  -3  -2   1 1151.08   82.99
  -3  -2   1 1125.19   82.69
   2   2  -1 1278.07   87.19
   2   2  -1 1200.68   87.39
  -2  -2   1 1208.78   87.09
  -2  -2   1 1222.88   86.99
   1   2  -1   51.09    5.10
  -1  -2   1   46.00    4.50
   0   2  -1   69.89    6.80
   0  -2   1   71.69    5.80
  -1   2  -1   35.50    3.80
  -1   2  -1   34.10    4.10
   1  -2   1   37.20    3.90
   1  -2   1   34.30    3.30
  -2   2  -1 1000.60   70.49
  -2   2  -1  989.10   70.79
   2  -2   1 1009.30   70.49
   2  -2   1  973.90   70.09
  -3   2  -1  483.15   39.50
   3  -2   1  589.44   39.10
  -4   2  -1    6.90    4.30
  -4   2  -1   -2.70    2.10
   4  -2   1    2.00    2.80
  -5   2  -1   81.69    7.60
  -5   2  -1   76.99    9.80
   5  -2   1   89.69    8.30
  -6   2  -1   -1.50    5.30
  -6   2  -1    1.50    2.80
   6  -2   1   -0.50    3.00
  -7   2  -1   98.19   12.30
  -7   2  -1   88.79    8.80
   7  -2   1   84.99    9.30
  -8   2  -1    2.50    7.30
  -8   2  -1    7.50    3.90
   8  -2   1   10.70    4.50
  -9   2  -1   -0.60    7.80
  -9   2  -1   -5.80    3.80
   9  -2   1   -0.30    4.00
 -10   2  -1    0.10    9.00
 -10   2  -1    6.50    4.90
  10  -2   1    5.20    4.80
 -11   2  -1   16.00    6.40
 -11   2  -1   27.60   11.50
  11  -2   1    9.60    6.10
 -12   2  -1    1.10    6.50
 -12   2  -1    1.80   11.10
  12  -2   1   -0.70    6.10
 -13   2  -1   -9.00   12.10
 -13   2  -1   -1.60    7.20
  13  -2   1   -1.00    6.50
 -14   2  -1    4.60    7.90
 -14   2  -1   -5.90   13.80
  14  -2   1    2.50    7.40
 -15   2  -1   36.90   16.20
 -15   2  -1    6.20    8.80
  15  -2   1    5.10    8.50
 -16   2  -1    8.10   10.00
 -16   2  -1   -3.70   17.40
  16  -2   1    6.00    9.10
  15   1  -1    4.20    7.80
 -15  -1   1   22.60   10.10
  14   1  -1   -0.70    7.40
 -14  -1   1   -1.50    9.00
  13   1  -1   -1.70    6.50
 -13  -1   1   -5.00    7.80
  12   1  -1   -6.30    6.40
 -12  -1   1   16.80   12.50
 -12  -1   1    2.50    7.50
  11   1  -1   20.50    7.40
 -11  -1   1   28.50   12.00
 -11  -1   1   13.20    7.40
  10   1  -1   81.69   11.10
 -10  -1   1   64.89   13.30
 -10  -1   1   71.39   10.30
   9   1  -1   31.30    7.00
  -9  -1   1   30.30    6.50
  -9  -1   1   30.70    9.70
   8   1  -1   16.60    5.50
  -8  -1   1   27.70    8.40
  -8  -1   1   13.70    4.80
   7   1  -1    7.40    4.40
  -7  -1   1    7.30    6.50
  -7  -1   1    4.90    3.70
   6   1  -1   37.80    6.10
  -6  -1   1   30.70    7.00
  -6  -1   1   33.90    5.00
   5   1  -1   20.30    4.30
  -5  -1   1   13.70    5.00
  -5  -1   1   13.60    3.30
   4   1  -1  552.94   40.00
  -4  -1   1  545.65   39.60
  -4  -1   1  546.25   40.20
   3   1  -1  475.55   33.70
   3   1  -1  444.26   34.00
  -3  -1   1  519.55   34.30
  -3  -1   1  436.76   33.70
   2   1  -1 1045.20   77.49
   2   1  -1 1082.69   77.29
  -2  -1   1 1172.18   77.49
  -2  -1   1 1069.29   77.29
   1   1  -1  373.06   30.20
   1   1  -1  462.35   30.30
  -1  -1   1  415.46   30.10
  -1  -1   1  415.96   30.10
   0   1  -1  236.48   17.20
   0  -1   1  240.88   17.00
   0  -1   1  236.28   16.90
  -1   1  -1  261.97   17.90
  -1   1  -1  217.98   17.60
   1  -1   1  249.68   17.50
   1  -1   1  249.58   17.40
  -2   1  -1   46.20    4.50
  -2   1  -1   37.70    5.20
   2  -1   1   57.09    4.90
  -3   1  -1  244.78   19.40
  -3   1  -1  257.37   18.30
   3  -1   1  241.38   18.50
  -4   1  -1  420.96   31.20
  -4   1  -1  405.86   29.90
   4  -1   1  407.36   30.20
  -5   1  -1    3.70    2.80
  -5   1  -1    9.00    5.20
   5  -1   1    3.20    3.00
  -6   1  -1  192.08   18.10
  -6   1  -1  196.58   15.90
   6  -1   1  200.08   16.20
  -7   1  -1    6.20    3.60
  -7   1  -1    2.60    6.60
   7  -1   1    3.80    3.60
  -8   1  -1    9.00    4.40
  -8   1  -1    9.10    7.70
   8  -1   1   15.10    5.00
  -9   1  -1   -7.90    8.10
  -9   1  -1    4.40    4.70
   9  -1   1    0.00    4.20
 -10   1  -1    9.20    5.80
 -10   1  -1   14.30    9.80
  10  -1   1    1.50    5.00
 -11   1  -1   31.60   12.30
 -11   1  -1   16.00    7.20
  11  -1   1   26.00    7.60
 -12   1  -1   -1.20    6.60
 -12   1  -1    2.30   11.90
  12  -1   1   -7.30    5.70
 -13   1  -1    4.10   12.60
 -13   1  -1    0.40    7.70
  13  -1   1   -6.80    6.10
 -14   1  -1   -7.20    8.10
 -14   1  -1    5.60   14.80
  14  -1   1    2.80    8.10
 -15   1  -1   -6.20    9.00
 -15   1  -1   -7.30   16.50
  15  -1   1    4.10    9.30
 -16   1  -1   -0.70   10.20
 -16   0   1    3.10    9.40
  15   0  -1   -2.50    7.90
 -15   0   1   -5.50    8.90
  14   0  -1   -1.40    6.60
 -14   0   1   -6.60   13.10
 -14   0   1   10.70    8.50
  13   0  -1    3.10    6.40
 -13   0   1    5.60   12.00
 -13   0   1    2.90    7.80
  12   0  -1    4.20    6.20
 -12   0   1    4.60    6.90
 -12   0   1   -8.50   10.20
  11   0  -1   35.10    8.00
 -11   0   1   47.70    8.30
 -11   0   1   40.90   12.80
  10   0  -1   36.10    7.50
 -10   0   1   29.40   10.20
 -10   0   1   36.40    7.20
   9   0  -1   42.60    7.10
  -9   0   1   37.50    6.60
  -9   0   1   38.80    9.90
   8   0  -1   33.30    6.40
  -8   0   1   36.70    8.70
  -8   0   1   38.60    6.00
   7   0  -1    3.80    3.90
  -7   0   1    0.30    3.10
  -7   0   1    1.00    5.50
   6   0  -1  166.98   14.50
  -6   0   1  180.78   15.80
  -6   0   1  169.38   13.80
   5   0  -1  185.78   15.60
  -5   0   1  210.28   16.50
  -5   0   1  192.68   14.90
  -4   0   1   -4.90    4.70
  -4   0   1   16.80    2.80
   3   0  -1    2.30    2.70
   3   0  -1   -2.30    2.20
  -3   0   1   -2.00    3.10
  -3   0   1   -0.90    1.80
   2   0  -1 2277.77  173.38
   2   0  -1 2434.66  173.28
  -2   0   1 2542.25  173.18
  -2   0   1 2585.74  173.58
   1   0  -1 1197.28   93.89
   1   0  -1 1454.85   93.99
  -1   0   1 1278.67   93.79
  -1   0   1 1406.86   94.09
   0   0  -1  331.07   23.40
   0   0  -1  325.27   23.40
   0   0   1  312.97   23.20
   1   0   1   25.60    3.00
  -2   0  -1    6.90    2.20
  -2   0  -1    4.50    3.40
   2   0   1    2.00    2.20
  -3   0  -1   87.99    9.40
  -3   0  -1   88.99    8.20
   3   0   1  102.09    8.40
  -4   0  -1    0.70    4.50
  -4   0  -1    8.70    2.70
   4   0   1    4.90    2.80
  -5   0  -1    7.20    5.30
  -5   0  -1    7.40    3.20
   5   0   1    5.70    3.30
  -6   0  -1   67.09    7.90
  -6   0  -1   72.79   10.40
   6   0   1   82.89    8.70
  -7   0  -1    4.30    6.90
  -7   0  -1    5.90    3.90
   7   0   1    4.40    4.20
  -8   0  -1   16.50    8.50
  -8   0  -1   14.00    5.30
   8   0   1   16.60    5.50
  -9   0  -1   18.90    9.80
  -9   0  -1   42.50    7.30
   9   0   1   26.60    6.80
 -10   0  -1   36.00    8.50
 -10   0  -1   64.49   13.80
  10   0   1   59.49    9.50
 -11   0  -1    4.20    7.00
 -11   0  -1   -7.20   10.60
  11   0   1    1.90    6.20
 -12   0  -1    4.30    7.70
 -12   0  -1  -18.40   11.00
  12   0   1    9.10    6.70
 -13   0  -1    9.60    8.80
 -13   0  -1   -0.30   13.60
  13   0   1   -0.80    7.10
 -14   0  -1  -15.80    8.50
  14   0   1   -2.00    7.70
 -15   0  -1  -15.90    9.10
  15   0   1    4.80    8.70
  16  -1  -1   -4.50    7.70
 -16   1   1  -19.60    8.20
  15  -1  -1    8.70    8.50
 -15   1   1    0.60    8.00
 -15   1   1    5.70   13.40
  14  -1  -1    3.50    7.60
 -14   1   1   -0.90    7.70
 -14   1   1   22.40   13.40
  13  -1  -1    2.70    6.70
 -13   1   1    4.50   11.20
 -13   1   1  -11.00    6.40
  12  -1  -1    7.60    6.10
 -12   1   1   -0.60    6.30
 -12   1   1   22.40   11.60
  11  -1  -1   29.90    7.30
 -11   1   1   20.40   10.50
 -11   1   1   48.40    7.90
  10  -1  -1   19.00    6.00
 -10   1   1   19.70    9.00
 -10   1   1   21.30    5.50
   9  -1  -1   -2.60    4.10
  -9   1   1    1.90    3.80
  -9   1   1    9.50    6.90
   8  -1  -1  136.79   12.90
  -8   1   1  143.19   14.90
  -8   1   1  131.49   12.00
   7  -1  -1   11.00    4.20
  -7   1   1    8.10    3.30
  -7   1   1   13.10    5.80
   6  -1  -1  213.38   17.60
  -6   1   1  229.18   16.90
  -6   1   1  221.38   18.70
   5  -1  -1  181.38   14.90
  -5   1   1  188.78   14.10
  -5   1   1  186.18   15.70
   4  -1  -1  449.76   33.10
   4  -1  -1  436.06   32.50
  -4   1   1  454.75   32.40
  -4   1   1  473.55   33.60
   3  -1  -1  196.68   15.50
   3  -1  -1  220.38   15.20
  -3   1   1  187.98   15.90
  -3   1   1  199.98   14.70
  -2   1   1 1823.02  122.89
  -2   1   1 1663.53  123.59
   1  -1  -1   16.90    2.40
  -1   1   1   11.20    2.20
   0  -1  -1 1275.37   88.29
   0  -1  -1 1157.48   88.49
   0  -1  -1 1319.57   88.49
  -1  -1  -1  639.84   45.90
  -1  -1  -1  659.53   45.80
  -1  -1  -1  629.74   46.20
  -2  -1  -1    9.80    2.60
  -2  -1  -1    1.70    3.80
   2   1   1   18.00    3.30
  -3  -1  -1  271.77   21.70
  -3  -1  -1  276.77   21.00
   3   1   1  278.27   21.20
   3   1   1  292.57   20.60
  -4  -1  -1  197.98   17.10
  -4  -1  -1  190.28   16.00
   4   1   1  220.58   16.50
  -5  -1  -1   -1.80    4.90
  -5  -1  -1    0.80    3.10
   5   1   1    0.10    3.50
  -6  -1  -1  570.14   40.70
  -6  -1  -1  503.45   38.80
   6   1   1  511.55   39.30
  -7  -1  -1   10.00    7.60
  -7  -1  -1   -1.00    4.10
   7   1   1    7.90    4.90
  -8  -1  -1   67.89   12.40
  -8  -1  -1   67.79    9.20
   8   1   1   77.19    9.80
  -9  -1  -1   70.89   13.70
  -9  -1  -1   63.69    9.80
   9   1   1   69.79   10.00
 -10  -1  -1   11.20    7.00
 -10  -1  -1  -12.10   10.20
  10   1   1    2.10    6.00
 -11  -1  -1    8.30    7.90
 -11  -1  -1    7.40   12.20
  11   1   1    6.10    6.50
 -12  -1  -1   10.00   15.30
 -12  -1  -1   -7.20    7.60
  12   1   1   -6.00    6.70
 -13  -1  -1  -14.80    8.50
  13   1   1   -4.10    7.40
 -14  -1  -1    0.20    9.70
  14   1   1   -5.10    7.60
 -17   2   1    4.60   16.10
 -17   2   1   12.10    9.40
  16  -2  -1   -3.50    7.80
 -16   2   1   10.30   14.60
 -16   2   1   -1.30    7.70
  15  -2  -1   -2.70    7.20
 -15   2   1   17.90   13.50
 -15   2   1    4.30    7.80
  14  -2  -1   -0.40    6.70
 -14   2   1    5.10   12.40
 -14   2   1   -6.50    6.60
  13  -2  -1    2.80    6.40
 -13   2   1    6.10    6.40
 -13   2   1   -0.90   10.30
  12  -2  -1   -2.80    5.30
 -12   2   1   -2.30    9.20
 -12   2   1    2.70    5.80
  11  -2  -1   -2.80    4.90
 -11   2   1   -8.30    7.90
 -11   2   1    0.80    4.70
  10  -2  -1   -0.90    4.50
 -10   2   1    0.70    4.00
 -10   2   1   -3.20    6.80
   9  -2  -1   51.29    7.40
  -9   2   1   39.00    8.60
  -9   2   1   40.40    5.90
   8  -2  -1   75.69    8.60
  -8   2   1   68.19    7.40
  -8   2   1   64.99    9.90
   7  -2  -1   23.70    4.90
  -7   2   1   21.00    6.50
  -7   2   1   22.00    3.70
   6  -2  -1  147.59   13.20
  -6   2   1  165.28   12.20
  -6   2   1  153.28   14.30
   5  -2  -1  322.17   24.40
   5  -2  -1  330.47   23.70
  -5   2   1  299.97   24.90
  -5   2   1  334.07   23.50
   4  -2  -1    7.50    2.90
   4  -2  -1   12.20    3.60
  -4   2   1   10.50    3.90
  -4   2   1    9.10    1.80
   3  -2  -1  422.96   32.00
   3  -2  -1  478.85   31.90
  -3   2   1  405.66   32.20
   2  -2  -1 5621.44  386.46
  -2   2   1 5353.16  386.56
   1  -2  -1 3067.89  217.38
   1  -2  -1 3246.38  218.08
  -1   2   1 2959.10  217.78
   0  -2  -1  154.28   12.10
   0  -2  -1  162.18   12.50
   0  -2  -1  152.18   11.50
  -1  -2  -1  111.59   10.20
  -1  -2  -1  127.09    9.60
  -2  -2  -1  345.97   24.30
  -2  -2  -1  323.37   24.80
   2   2   1  321.57   24.70
   2   2   1  329.57   24.40
  -3  -2  -1   57.69    5.90
  -3  -2  -1   51.89    6.70
   3   2   1   56.99    5.90
   3   2   1   49.20    6.20
  -4  -2  -1   12.80    3.70
  -4  -2  -1   10.00    5.00
   4   2   1   11.80    3.20
   4   2   1   10.20    4.10
  -5  -2  -1  167.48   15.70
  -5  -2  -1  158.78   14.30
   5   2   1  176.68   15.00
  -6  -2  -1   23.80    7.60
  -6  -2  -1   29.60    5.50
   6   2   1   30.60    6.20
  -7  -2  -1    1.20    4.40
  -7  -2  -1   -5.90    7.00
   7   2   1    3.60    4.60
  -8  -2  -1  133.99   16.80
  -8  -2  -1  120.89   13.70
   8   2   1  153.68   15.10
  -9  -2  -1   92.39   14.90
  -9  -2  -1   64.49   10.60
   9   2   1   83.09   11.40
 -10  -2  -1   10.00    7.40
 -10  -2  -1   16.70   12.20
  10   2   1   16.90    7.40
 -11  -2  -1  -10.30    7.00
  11   2   1    8.90    7.50
 -12  -2  -1   -7.40    8.60
  12   2   1    2.60    7.50
 -13  -2  -1   -7.30    9.20
  13   2   1   -4.40    7.70
 -14  -2  -1  -10.70    9.90
  14   2   1   -0.80    8.00
  17  -3  -1    2.70    7.70
 -17   3   1    8.30   14.30
  16  -3  -1   -4.00    7.10
 -16   3   1   -2.60   14.00
 -16   3   1   -1.80    7.70
  15  -3  -1   -3.20    6.60
 -15   3   1   -5.90   11.60
 -15   3   1    4.20    6.80
  14  -3  -1   -7.40    5.70
 -14   3   1    6.60    6.60
 -14   3   1    4.50   11.60
  13  -3  -1   -1.50    5.70
 -13   3   1   -3.90    9.90
 -13   3   1    7.70    6.00
  12  -3  -1    3.60    5.50
 -12   3   1   -4.30    8.40
 -12   3   1   -0.20    4.90
  11  -3  -1   -3.40    4.80
 -11   3   1    7.00    8.00
 -11   3   1    9.90    4.90
  10  -3  -1    3.20    4.60
 -10   3   1    3.30    3.80
 -10   3   1    9.00    7.20
   9  -3  -1   15.60    5.10
  -9   3   1    6.70    6.40
  -9   3   1   13.20    3.80
   8  -3  -1   21.90    5.10
  -8   3   1   15.00    6.60
  -8   3   1   34.60    4.40
   7  -3  -1   23.20    3.90
   7  -3  -1   16.30    4.60
  -7   3   1   16.40    3.10
  -7   3   1   22.90    6.30
   6  -3  -1   77.09    8.10
   6  -3  -1   80.49    7.40
  -6   3   1   61.19    8.60
  -6   3   1   74.79    6.60
   5  -3  -1  107.29    8.70
  -5   3   1   98.09    9.90
  -5   3   1   87.19    7.40
   4  -3  -1  101.39    9.30
   4  -3  -1   94.59    9.60
   4  -3  -1  106.39    7.50
  -4   3   1   97.89    9.70
   3  -3  -1  183.48   13.40
   3  -3  -1  146.59   13.20
  -3   3   1  165.28   13.30
   2  -3  -1   -2.20    3.80
   2  -3  -1    1.90    3.20
   2  -3  -1    3.30    1.10
  -2   3   1    6.90    2.70
   1  -3  -1 1303.37   92.39
   1  -3  -1 1306.57   93.09
  -1   3   1 1315.37   92.79
   0  -3  -1   31.50    3.70
   0  -3  -1   38.60    4.40
  -1  -3  -1   53.19    5.00
  -1  -3  -1   40.20    5.30
   1   3   1   47.10    5.70
  -2  -3  -1  275.47   21.90
  -2  -3  -1  297.47   21.50
   2   3   1  286.27   21.80
  -3  -3  -1  518.65   39.40
  -3  -3  -1  528.05   38.80
   3   3   1  535.65   38.80
   3   3   1  537.25   39.30
  -4  -3  -1  150.58   14.30
  -4  -3  -1  167.88   13.50
   4   3   1  165.78   14.00
   4   3   1  145.29   13.10
  -5  -3  -1   40.50    6.10
  -5  -3  -1   27.20    7.10
   5   3   1   32.10    5.10
   5   3   1   47.20    6.80
  -6  -3  -1    8.30    4.50
  -6  -3  -1   21.00    7.20
   6   3   1   13.90    4.20
   6   3   1   11.80    5.20
  -7  -3  -1   15.90    8.60
  -7  -3  -1   15.00    5.80
   7   3   1   18.40    6.00
  -8  -3  -1   -6.60    9.00
  -8  -3  -1    4.80    5.90
   8   3   1    4.50    5.80
  -9  -3  -1   -0.50    6.40
   9   3   1    5.80    6.20
 -10  -3  -1  -10.40    7.00
  10   3   1   -2.40    6.50
 -11  -3  -1   14.70    8.80
  11   3   1    9.40    7.50
 -12  -3  -1    1.20    9.30
  12   3   1   11.20    8.70
 -13  -3  -1  -12.10   10.00
  13   3   1    0.80    8.00
  17  -4  -1    2.80    7.90
 -17   4   1   16.70   14.60
  16  -4  -1    8.40    7.50
 -16   4   1    2.40   12.30
  15  -4  -1    1.60    6.40
 -15   4   1   -0.70    6.40
 -15   4   1   -8.10   11.10
  14  -4  -1    5.80    6.10
 -14   4   1    2.60    5.60
 -14   4   1   -3.80   10.80
  13  -4  -1    7.60    5.70
 -13   4   1    2.10    5.00
 -13   4   1    3.50    9.00
  12  -4  -1   71.39    9.70
 -12   4   1   59.89    8.20
 -12   4   1   79.59   12.80
  11  -4  -1   -2.70    4.20
 -11   4   1   -2.60    3.70
 -11   4   1    2.00    7.40
  10  -4  -1   -2.30    4.10
 -10   4   1    4.20    6.60
 -10   4   1    5.10    3.40
   9  -4  -1    6.90    4.40
  -9   4   1    9.10    3.20
  -9   4   1   13.80    6.60
   8  -4  -1    4.40    3.70
   8  -4  -1    4.40    4.40
  -8   4   1    0.00    5.30
  -8   4   1    5.50    2.60
   7  -4  -1    3.00    3.90
   7  -4  -1    8.90    4.20
  -7   4   1    5.50    2.40
  -7   4   1    9.20    5.60
   6  -4  -1  424.76   30.20
   6  -4  -1  391.86   30.60
  -6   4   1  395.86   31.20
   5  -4  -1  530.05   36.80
   5  -4  -1  547.75   38.60
   5  -4  -1  499.35   38.00
  -5   4   1  490.35   38.80
   4  -4  -1    2.30    3.30
   4  -4  -1    2.80    3.50
  -4   4   1    4.30    3.60
   3  -4  -1   41.40    5.50
   3  -4  -1   37.70    3.40
  -3   4   1   47.20    5.60
   2  -4  -1    2.30    1.40
   2  -4  -1    1.60    3.80
   2  -4  -1    6.20    3.20
  -2   4   1    0.40    2.50
   1  -4  -1   14.00    2.30
  -1   4   1   11.50    2.70
   0  -4  -1    7.30    2.30
   0  -4  -1   -0.90    4.00
   0   4   1   12.20    4.10
  -1  -4  -1  152.28   13.20
  -1  -4  -1  166.48   12.80
   1   4   1  167.18   13.80
  -2  -4  -1  289.37   22.60
  -2  -4  -1  313.17   22.40
   2   4   1  285.47   22.80
  -3  -4  -1    7.70    4.90
  -3  -4  -1   13.00    4.00
   3   4   1   16.70    5.00
   3   4   1   18.70    4.50
  -4  -4  -1   11.30    4.20
  -4  -4  -1    9.20    5.50
   4   4   1    5.60    4.50
   4   4   1    4.70    3.80
  -5  -4  -1   59.29    7.70
  -5  -4  -1   37.00    8.10
   5   4   1   46.60    7.30
   5   4   1   36.70    6.10
  -6  -4  -1   27.10    6.60
  -6  -4  -1   26.40    8.30
   6   4   1   43.10    7.60
  -7  -4  -1   30.00    6.90
   7   4   1   20.00    6.50
  -8  -4  -1   12.10    6.70
   8   4   1   10.10    6.60
  -9  -4  -1   -2.00    6.90
   9   4   1    5.30    6.50
 -10  -4  -1    8.20    8.60
  10   4   1   11.30    7.40
 -11  -4  -1    9.70    9.30
  11   4   1    3.00    7.60
 -12  -4  -1   -7.70    9.50
  12   4   1   -6.50    7.50
 -18   5   1   -4.40   15.00
  17  -5  -1    1.40    7.60
 -17   5   1    0.90   14.00
  16  -5  -1   -6.40    6.10
 -16   5   1    1.50   12.10
  15  -5  -1   12.40    6.90
 -15   5   1   -0.10   11.00
  14  -5  -1    5.50    6.40
 -14   5   1   14.50   10.60
  13  -5  -1   29.20    7.50
 -13   5   1   58.69   12.30
 -13   5   1   34.20    6.10
  12  -5  -1    9.80    5.60
 -12   5   1    7.30    8.20
 -12   5   1    6.60    4.40
  11  -5  -1    4.60    5.00
 -11   5   1    4.50    3.70
 -11   5   1    7.00    7.60
  10  -5  -1   -1.50    4.40
 -10   5   1   -3.50    6.20
 -10   5   1   -0.80    2.90
   9  -5  -1   61.99    7.80
  -9   5   1   59.09    9.60
  -9   5   1   38.30    5.30
   8  -5  -1   20.50    4.60
   8  -5  -1    9.40    2.30
   8  -5  -1   15.40    5.20
  -8   5   1    5.50    6.00
   7  -5  -1   59.29    7.80
   7  -5  -1   76.59    6.20
   7  -5  -1   92.69    9.50
  -7   5   1   68.99    9.80
   6  -5  -1  212.68   20.40
   6  -5  -1  276.47   18.30
   6  -5  -1  240.48   20.00
  -6   5   1  274.27   21.20
   5  -5  -1  276.37   21.50
   5  -5  -1  263.77   21.10
  -5   5   1  275.27   21.80
   4  -5  -1   27.60    5.00
   4  -5  -1   20.00    5.30
  -4   5   1   29.50    5.10
   3  -5  -1   34.90    3.20
  -3   5   1   27.50    4.70
   2  -5  -1  668.13   46.30
  -2   5   1  629.84   47.00
   1  -5  -1  280.37   20.30
  -1   5   1  296.17   21.90
  -1   5   1  257.57   20.50
   0  -5  -1    4.90    2.60
   0  -5  -1    2.70    5.20
   0   5   1    6.70    4.40
   0   5   1    9.50    2.90
  -1  -5  -1    5.90    3.60
  -1  -5  -1    2.00    5.60
  -1  -5  -1    1.60    2.70
   1   5   1   -1.80    4.20
  -2  -5  -1   20.50    4.80
  -2  -5  -1   14.10    3.70
  -2  -5  -1    1.10    5.70
   2   5   1   12.70    4.80
  -3  -5  -1   -5.70    3.10
  -3  -5  -1    2.40    4.50
   3   5   1   -0.60    4.60
   3   5   1   -7.70    3.70
  -4  -5  -1    3.90    4.20
  -4  -5  -1    6.70    5.70
   4   5   1    3.60    4.60
   4   5   1    4.00    4.80
  -5  -5  -1  123.99   12.40
   5   5   1  102.69   11.30
   5   5   1  117.09   12.40
  -6  -5  -1   -3.80    5.10
   6   5   1   -0.60    5.40
  -7  -5  -1   -5.70    5.50
   7   5   1    4.70    6.00
  -8  -5  -1   15.70    7.40
   8   5   1   11.30    6.60
  -9  -5  -1   -6.90    7.30
   9   5   1    0.80    6.50
 -10  -5  -1   13.00    9.20
  10   5   1    3.50    7.40
 -11  -5  -1   -3.90    8.80
  11   5   1   -1.50    8.10
  12   5   1    8.70   14.90
  18  -6  -1   -8.20    8.10
 -18   6   1    4.40   14.20
  17  -6  -1  -10.80    6.80
 -17   6   1    2.30   13.20
  16  -6  -1   -4.80    6.40
 -16   6   1  -18.10   10.20
  15  -6  -1    3.10    6.40
 -15   6   1   -0.90   10.20
  14  -6  -1   -0.70    6.10
 -14   6   1   -3.50    9.20
  13  -6  -1   26.10    7.20
 -13   6   1    5.80    9.00
  12  -6  -1    8.00    5.40
 -12   6   1    7.00    8.40
  11  -6  -1   34.00    6.80
 -11   6   1   39.20    9.60
  10  -6  -1   37.70    7.00
  10  -6  -1   43.50    4.90
 -10   6   1   35.40    8.90
   9  -6  -1   87.09   10.20
   9  -6  -1   86.99    7.40
  -9   6   1   89.39   12.20
   8  -6  -1   -3.00    4.40
   8  -6  -1    4.40    1.80
  -8   6   1   -0.60    5.30
   7  -6  -1    0.00    1.60
   7  -6  -1    4.90    4.90
  -7   6   1    2.60    5.30
   6  -6  -1    7.80    4.30
  -6   6   1    7.30    5.20
   5  -6  -1  130.49   13.30
  -5   6   1  161.78   13.70
   4  -6  -1    9.70    1.80
   4  -6  -1    1.60    5.00
  -4   6   1    5.90    4.00
   3  -6  -1  370.46   26.80
  -3   6   1  373.16   28.90
  -3   6   1  371.46   28.00
   2  -6  -1    2.50    2.20
   2  -6  -1   -0.50    4.90
  -2   6   1    6.50    4.90
  -2   6   1    4.00    2.90
   1  -6  -1  200.78   13.70
  -1   6   1  164.58   13.80
  -1   6   1  153.18   15.70
   0  -6  -1    5.00    5.10
   0  -6  -1    2.10    2.90
   0   6   1    0.70    2.60
   0   6   1    0.40    4.20
  -1  -6  -1   56.69    6.50
   1   6   1   50.89    7.70
  -2  -6  -1   -0.70    3.50
  -2  -6  -1    2.20    6.50
  -2  -6  -1    0.80    4.50
   2   6   1    4.40    4.70
  -3  -6  -1   -0.20    4.00
   3   6   1   -2.60    4.70
   3   6   1   -1.10    4.70
  -4  -6  -1   39.20    7.10
   4   6   1   52.79    8.40
   4   6   1   41.30    7.30
  -5  -6  -1   -0.10    5.30
   5   6   1    4.50    5.60
   5   6   1    9.70    5.40
  -6  -6  -1    0.60    5.80
   6   6   1   11.60    6.40
  -7  -6  -1   -1.10    6.60
   7   6   1    1.20    6.00
  -8  -6  -1    7.60    7.40
   8   6   1   -2.90    6.20
  -9  -6  -1    5.80    7.90
   9   6   1   -4.20    7.20
 -10  -6  -1    5.00    9.10
  10   6   1    4.30    7.70
  11   6   1   -3.70    8.40
  18  -7  -1    0.60    7.40
 -18   7   1    0.20   14.10
  17  -7  -1   -2.10    6.90
 -17   7   1   -9.30   11.90
  16  -7  -1   -0.50    6.30
 -16   7   1  -25.20    9.70
  15  -7  -1    5.90    6.10
 -15   7   1   -3.90    9.70
  14  -7  -1   13.70    6.60
 -14   7   1   16.80   10.30
  13  -7  -1    7.40    5.70
 -13   7   1   14.80    9.50
  12  -7  -1   18.70    6.60
 -12   7   1   12.20    8.50
  11  -7  -1    5.80    5.50
 -11   7   1    4.90    7.70
  10  -7  -1   50.49    8.40
 -10   7   1   46.40   10.00
 -10   7   1   50.59    8.90
   9  -7  -1    1.40    4.80
  -9   7   1   -3.60    5.80
  -9   7   1   -6.80    5.50
   8  -7  -1   -0.60    4.40
  -8   7   1   -0.80    5.40
   7  -7  -1   67.39    9.60
  -7   7   1   60.39    9.40
   6  -7  -1   22.10    5.70
  -6   7   1   12.10    6.20
  -6   7   1   22.20    6.30
   5  -7  -1   13.40    2.00
   5  -7  -1    7.30    5.10
  -5   7   1   10.10    5.70
  -5   7   1   14.80    5.10
   4  -7  -1  161.68   12.40
  -4   7   1  168.18   15.70
  -4   7   1  169.58   14.40
   3  -7  -1    1.90    5.90
   3  -7  -1   -1.70    1.90
  -3   7   1   -3.80    4.80
  -3   7   1   -0.30    3.20
   2  -7  -1    6.30    6.20
   2  -7  -1   22.80    3.60
  -2   7   1   36.20    6.80
  -2   7   1   20.20    4.20
   1  -7  -1    1.00    2.80
   1  -7  -1    4.40    6.20
  -1   7   1    0.60    4.50
  -1   7   1    0.90    2.80
   0  -7  -1    7.80    3.50
   0  -7  -1    0.40    5.60
   0   7   1    3.90    4.80
   0   7   1    6.30    3.20
  -1  -7  -1   -0.40    6.70
  -1  -7  -1   32.50    5.10
   1   7   1   40.50    5.20
   1   7   1   31.80    6.70
  -2  -7  -1    2.70    7.20
  -2  -7  -1    7.20    4.30
   2   7   1   17.10    5.70
  -3  -7  -1   39.60    7.10
   3   7   1   53.29    8.20
  -4  -7  -1   -6.00    4.90
   4   7   1   -3.60    5.00
   4   7   1   -1.90    5.90
  -5  -7  -1   -4.40    5.70
   5   7   1   -6.80    5.50
  -6  -7  -1    1.00    6.40
   6   7   1    1.30    6.30
  -7  -7  -1   -2.50    6.80
   7   7   1    4.50    7.00
  -8  -7  -1   -4.50    7.40
   8   7   1    7.90    7.50
  -9  -7  -1   11.30    8.80
   9   7   1   10.10    8.10
 -10  -7  -1    1.00    9.70
  10   7   1   -2.00    7.90
  18  -8  -1   -6.00    7.00
 -18   8   1    7.80   14.50
  17  -8  -1    0.20    7.30
 -17   8   1  -16.70   10.90
  16  -8  -1   -1.50    6.70
 -16   8   1  -19.50    9.80
  15  -8  -1   -2.50    6.40
 -15   8   1    9.40   10.80
  14  -8  -1  -10.10    5.10
 -14   8   1   -8.40    9.20
  13  -8  -1    3.30    6.50
 -13   8   1    4.70    8.80
  12  -8  -1    1.10    6.20
 -12   8   1   -3.90    8.40
  11  -8  -1   -1.50    5.60
 -11   8   1  -10.40    7.20
 -11   8   1   -1.20    7.80
  10  -8  -1    0.70    5.30
 -10   8   1    0.40    7.20
 -10   8   1    4.50    6.70
   9  -8  -1   89.29   11.40
  -9   8   1   77.49   11.40
  -9   8   1   65.29   10.80
   8  -8  -1   -3.00    6.20
  -8   8   1    4.50    6.30
  -8   8   1    6.10    6.10
   7  -8  -1   -6.40    4.90
  -7   8   1   -5.10    5.00
  -7   8   1   -7.70    5.50
  -6   8   1   74.39   10.20
  -6   8   1   81.09   11.20
   5  -8  -1   -5.70    6.00
   5  -8  -1   -2.30    1.70
  -5   8   1   -2.20    5.70
  -5   8   1    0.10    4.20
   4  -8  -1   -2.60    5.90
   4  -8  -1    6.50    2.30
  -4   8   1    6.90    5.30
  -4   8   1    3.00    4.00
   3  -8  -1    3.60    7.00
   3  -8  -1   25.60    3.70
  -3   8   1   28.70    5.30
  -3   8   1   29.10    7.00
   2  -8  -1    6.00    6.50
   2  -8  -1    0.10    2.70
  -2   8   1    1.00    3.20
  -2   8   1    0.50    5.20
   1  -8  -1   50.39    5.90
   1  -8  -1   16.80    8.30
  -1   8   1   48.20    6.00
  -1   8   1   51.99    8.40
   0  -8  -1    2.10    6.50
   0  -8  -1   16.00    4.20
   0   8   1   11.80    5.70
  -1  -8  -1   27.30    5.40
  -1  -8  -1   -5.20    7.00
   1   8   1   22.10    6.20
  -2  -8  -1   -7.50    7.90
  -2  -8  -1   25.00    5.70
   2   8   1   33.50    7.30
  -3  -8  -1  124.79   12.40
   3   8   1   96.19   12.60
   3   8   1  106.39   13.00
  -4  -8  -1   15.00    6.80
   4   8   1    5.20    6.10
   4   8   1    9.70    7.20
  -5  -8  -1   20.30    7.40
   5   8   1   17.20    7.60
  -6  -8  -1   11.10    7.30
   6   8   1    0.50    6.80
  -7  -8  -1    3.70    7.60
   7   8   1    2.40    7.50
  -8  -8  -1   -5.10    8.20
   8   8   1   11.90    8.30
  -9  -8  -1   -5.90    8.80
   9   8   1  -12.30    7.10
  18  -9  -1   -4.30    7.50
 -18   9   1   12.70   14.40
  17  -9  -1    0.80    7.50
 -17   9   1    4.10   12.10
  16  -9  -1   -0.80    6.90
 -16   9   1    4.30   11.00
  15  -9  -1   10.10    8.10
 -15   9   1    1.30   10.30
  14  -9  -1   -5.20    6.80
 -14   9   1   -4.60    9.30
  13  -9  -1   -0.60    7.10
 -13   9   1   -2.00    9.30
  12  -9  -1   32.20    8.40
 -12   9   1   18.70    9.90
  11  -9  -1   16.20    7.30
 -11   9   1    8.30    8.40
 -11   9   1   26.40    9.70
  10  -9  -1   56.59   10.50
 -10   9   1   46.30   10.50
 -10   9   1   46.40   11.10
   9  -9  -1    3.80    5.70
  -9   9   1   -1.50    6.70
  -9   9   1   -6.90    6.00
   8  -9  -1    2.10    5.80
  -8   9   1    5.10    6.90
  -8   9   1   -2.70    5.90
   7  -9  -1   -1.90    5.50
  -7   9   1    0.30    6.20
  -7   9   1    9.10    6.20
   6  -9  -1    0.70    6.20
  -6   9   1   19.40    6.00
  -6   9   1    8.90    6.50
   5  -9  -1    7.80    7.00
  -5   9   1    7.10    6.00
  -5   9   1    4.20    4.50
   4  -9  -1  127.09   11.00
  -4   9   1  122.89   14.60
  -4   9   1  129.89   12.70
   3  -9  -1   -1.40    7.00
   3  -9  -1    1.80    3.00
  -3   9   1    2.40    5.50
  -3   9   1   -1.80    3.80
   2  -9  -1    0.00    3.10
   2  -9  -1    1.40    7.30
  -2   9   1   -0.50    5.40
  -2   9   1    5.80    4.00
   1  -9  -1   22.20    4.70
   1  -9  -1   -2.80    6.90
  -1   9   1   18.50    7.00
   0  -9  -1   -0.80    8.40
   0  -9  -1   41.20    6.00
   0   9   1   34.30    7.80
  -1  -9  -1   -2.90    8.60
  -1  -9  -1   37.20    6.10
   1   9   1   35.80    8.10
  -2  -9  -1  118.39   13.10
   2   9   1  131.49   14.60
  -3  -9  -1   12.50    6.30
   3   9   1    2.50    6.10
   3   9   1   12.70    7.70
  -4  -9  -1   -2.20    6.30
   4   9   1    2.80    7.90
   4   9   1    7.00    7.40
  -5  -9  -1   16.50    7.50
   5   9   1   15.70    7.90
  -6  -9  -1    2.90    7.70
   6   9   1   10.30    8.20
  -7  -9  -1   -3.80    7.60
   7   9   1   -4.20    7.80
  -8  -9  -1    6.90    8.80
   8   9   1    6.80    8.90
  18 -10  -1   -2.10    8.30
 -18  10   1   -5.60   19.10
  17 -10  -1  -11.20    7.70
 -17  10   1  -11.30   11.50
  16 -10  -1   -3.60    8.00
 -16  10   1  -16.90    9.80
  15 -10  -1   -4.10    7.30
 -15  10   1   14.30   11.50
  14 -10  -1   -7.70    6.80
 -14  10   1  -14.80    9.10
  13 -10  -1    0.10    6.80
 -13  10   1   -0.90    9.80
  12 -10  -1    1.70    7.10
 -12  10   1    2.20   10.50
 -12  10   1    7.60    8.80
  11 -10  -1    1.20    6.60
 -11  10   1   -6.50    7.80
 -11  10   1    5.50    8.40
  10 -10  -1    5.20    6.70
 -10  10   1   11.10    8.20
 -10  10   1   -9.20    7.00
   9 -10  -1   11.20    6.60
  -9  10   1    6.50    7.30
  -9  10   1   13.90    8.70
   8 -10  -1   -0.90    6.60
  -8  10   1    2.60    6.70
  -8  10   1    9.60    7.60
   7 -10  -1    1.10    7.80
  -7  10   1   -4.10    5.70
  -7  10   1    4.00    6.60
   6 -10  -1   -7.40    7.20
  -6  10   1   12.20    5.80
  -6  10   1   -2.80    6.20
  -5  10   1   70.89   11.60
  -5  10   1   90.69   10.70
   4 -10  -1    9.80    8.80
  -4  10   1   30.60    7.80
  -4  10   1   39.40    6.90
   3 -10  -1   -0.20    8.00
  -3  10   1   -0.30    6.10
   2 -10  -1    4.20    4.00
  -2  10   1   -7.20    5.60
   1 -10  -1   48.50    6.50
   1 -10  -1   11.50    9.60
  -1  10   1   40.90    9.00
   0 -10  -1    0.70    9.20
   0 -10  -1    5.70    4.50
   0  10   1    4.70    6.80
  -1 -10  -1   -2.30    9.00
  -1 -10  -1    6.20    5.30
   1  10   1    0.50    6.30
  -2 -10  -1    2.30    5.80
  -2 -10  -1    4.60    9.60
   2  10   1    5.50    7.00
  -3 -10  -1    3.10    6.40
   3  10   1   23.70    7.80
   3  10   1    9.30    8.40
  -4 -10  -1   12.60    7.50
   4  10   1    3.40    8.00
  -5 -10  -1    9.10    7.60
   5  10   1   -5.40    6.90
  -6 -10  -1    3.90    8.30
   6  10   1    5.10    8.50
  -7 -10  -1    0.30    9.00
   7  10   1    8.60    9.20
  18 -11  -1   -2.90    7.80
  17 -11  -1    0.60    8.40
 -17  11   1   -6.80   12.30
  16 -11  -1    4.30    8.40
 -16  11   1    9.90   12.80
  15 -11  -1    7.70    8.30
 -15  11   1   21.40   12.00
  14 -11  -1   -6.10    8.00
 -14  11   1    9.30   10.90
  13 -11  -1   18.90    8.60
 -13  11   1   33.10   12.40
  12 -11  -1    6.50    7.70
 -12  11   1    6.80   10.00
 -12  11   1    3.80    9.20
  11 -11  -1   37.80    9.40
 -11  11   1   63.29   12.20
 -11  11   1   53.29   11.90
  10 -11  -1   78.09   12.30
 -10  11   1   91.29   14.00
 -10  11   1  136.19   16.20
   9 -11  -1    5.90    7.50
  -9  11   1   10.50    8.50
  -9  11   1   -5.30    7.10
   8 -11  -1   -1.40    8.30
  -8  11   1   16.50    8.50
  -8  11   1   17.10    7.90
   7 -11  -1    3.10    8.20
  -7  11   1   16.70    7.30
  -7  11   1   10.70    8.30
   6 -11  -1   -4.20    7.50
  -6  11   1   -2.00    6.70
  -6  11   1   16.40    6.80
   5 -11  -1   -3.30    8.70
  -5  11   1   -0.20    6.60
   4 -11  -1   -1.30    8.60
  -4  11   1   29.30    8.60
   3 -11  -1   -4.40    8.60
  -3  11   1    4.70    7.10
   2 -11  -1    2.80    9.30
  -2  11   1   -1.00    6.40
   1 -11  -1   -2.20    7.90
  -1  11   1    3.00    7.00
   0 -11  -1    1.70    5.30
   0 -11  -1    7.40   10.20
   0  11   1   -0.30    6.60
  -1 -11  -1   10.30    6.10
  -1 -11  -1   -9.30    9.40
   1  11   1    0.90    7.20
  -2 -11  -1    9.80    6.60
  -2 -11  -1   -0.90   10.20
   2  11   1   -0.50    7.00
  -3 -11  -1   12.70    7.50
   3  11   1   -0.80    7.50
   3  11   1    1.30    8.80
  -4 -11  -1    2.60    7.70
   4  11   1   13.90    9.30
  -5 -11  -1   10.70    8.40
   5  11   1   -2.50    8.10
  -6 -11  -1   16.60    9.40
  17 -12  -1   10.20    8.70
 -17  12   1    3.90   13.40
  16 -12  -1   10.30    9.50
 -16  12   1  -10.70   11.80
  15 -12  -1   19.20    9.90
 -15  12   1   -3.90   11.40
  14 -12  -1    0.60    8.40
 -14  12   1   -5.30   10.50
  13 -12  -1   -0.30    8.10
 -13  12   1    2.70   10.10
  12 -12  -1   -6.80    7.60
 -12  12   1   -4.40    9.10
 -12  12   1   -3.10    9.20
  11 -12  -1   12.90    8.70
 -11  12   1   16.80   10.00
 -11  12   1    5.10    9.50
  10 -12  -1   -1.60    8.30
 -10  12   1    0.80    8.90
 -10  12   1   18.10    9.20
   9 -12  -1   -5.40    7.30
  -9  12   1   23.80    8.60
  -9  12   1   29.10    9.90
   8 -12  -1   23.00    8.70
  -8  12   1   23.20    9.20
  -8  12   1   19.80    8.30
   7 -12  -1   23.60    9.60
  -7  12   1   24.80    9.10
   6 -12  -1    9.30    9.60
  -6  12   1   -0.60    7.30
   5 -12  -1   -1.30    9.30
  -5  12   1   13.30    7.90
   4 -12  -1   14.70    8.70
  -4  12   1    0.90    7.00
  -3  12   1   -1.90    6.80
   2 -12  -1    3.30    9.20
  -2  12   1   -2.80    7.40
   1 -12  -1   -1.30   10.00
  -1  12   1   15.90    8.30
   0 -12  -1    3.40   10.50
   0  12   1    6.60    8.20
  -1 -12  -1   -8.00   10.40
   1  12   1   16.50    9.10
  -2 -12  -1   -8.70   10.10
  -2 -12  -1    1.40    8.20
   2  12   1   -3.40    7.40
  -3 -12  -1   10.80    7.90
   3  12   1   -2.50    9.60
  -4 -12  -1    7.50    7.80
   4  12   1    1.50    9.40
  -5 -12  -1    3.00    9.10
  17 -13  -1    7.20    9.70
 -17  13   1   12.80   13.90
  16 -13  -1   19.20   10.10
 -16  13   1   22.80   14.70
  15 -13  -1    4.30    9.30
 -15  13   1   13.90   12.50
  14 -13  -1    0.30    9.20
 -14  13   1   15.50   11.70
  13 -13  -1   -4.00    8.80
 -13  13   1   15.20   11.70
 -13  13   1    0.30   10.90
  12 -13  -1   -1.60    7.90
 -12  13   1   13.80   10.50
 -12  13   1    1.00    9.70
  11 -13  -1    0.20    8.90
 -11  13   1   -3.90   10.20
 -11  13   1    1.00    9.20
  10 -13  -1   -1.10    8.30
 -10  13   1   -5.90    9.00
 -10  13   1   -0.80    8.30
   9 -13  -1  -10.90    7.70
  -9  13   1   -4.90    7.50
  -9  13   1   -1.50    8.60
   8 -13  -1    2.40    8.30
  -8  13   1   -0.20    8.90
   7 -13  -1   -8.10    8.00
  -7  13   1   -0.50    8.50
   6 -13  -1    1.00    8.80
  -6  13   1    0.80    8.10
   5 -13  -1    2.10    9.10
  -5  13   1   28.60    9.70
   4 -13  -1   -9.50    9.40
  -4  13   1   -2.60    8.00
   3 -13  -1    2.10    9.90
  -3  13   1    8.30    8.30
   2 -13  -1    8.00   10.70
  -2  13   1   -0.10    8.00
   1 -13  -1  -11.70   10.40
  -1  13   1    5.40    9.30
   0 -13  -1    9.10   12.10
   0  13   1    0.30    8.40
  -1 -13  -1    7.90   12.10
   1  13   1    1.90    8.40
  -2 -13  -1    3.70   11.80
   2  13   1   -5.20    8.00
   2  13   1    2.30   10.20
   3  13   1  -12.70    9.20
 -17  14   1    1.20   16.00
  16 -14  -1   15.60   10.60
 -16  14   1  -10.30   12.20
  15 -14  -1    1.70    9.90
 -15  14   1  -12.30   12.10
  14 -14  -1   -4.00    8.10
 -14  14   1  -15.50   10.60
  13 -14  -1   -5.30    8.90
 -13  14   1   -8.00   11.10
 -13  14   1   -9.30   10.30
  12 -14  -1   -1.20    9.20
 -12  14   1   14.40   11.10
 -12  14   1    2.20   10.70
  11 -14  -1   -4.10    8.80
 -11  14   1   -8.40    9.00
 -11  14   1    6.90   10.50
  10 -14  -1   -1.70    9.10
 -10  14   1    4.00   10.00
   9 -14  -1    9.30    9.90
  -9  14   1   -1.20    8.60
   8 -14  -1   -6.40    8.70
  -8  14   1    7.20    9.20
   7 -14  -1   -1.90    8.80
  -7  14   1    1.40    8.20
   6 -14  -1    7.70   10.10
  -6  14   1    4.60    8.10
   5 -14  -1    1.20   10.60
  -5  14   1   -3.10    7.80
   4 -14  -1   -9.30    9.80
  -4  14   1   23.40    9.80
   3 -14  -1  -13.30    9.70
  -3  14   1   -8.80    8.00
   2 -14  -1    2.60   11.60
  -2  14   1    3.30    9.20
   1 -14  -1    2.70   12.10
  -1  14   1   -4.40    8.20
   0 -14  -1   14.90   12.60
   0  14   1    8.90    9.90
  -1 -14  -1   -0.50   12.30
   1  14   1   -3.10    9.30
  16 -15  -1   -4.30   16.70
 -16  15   1   -2.70   12.30
  15 -15  -1   -1.40    9.10
 -15  15   1   -5.10   11.80
  14 -15  -1   -2.00    9.90
 -14  15   1    6.50   12.10
  13 -15  -1    7.40   10.30
 -13  15   1   -5.30   11.40
 -13  15   1  -16.10   11.40
  12 -15  -1    7.90   10.60
 -12  15   1  -12.20   10.60
  11 -15  -1    2.30    9.60
 -11  15   1    7.70   11.40
  10 -15  -1    5.40   10.00
 -10  15   1    2.30   10.30
   9 -15  -1   -6.40    9.30
  -9  15   1  -13.10    8.50
   8 -15  -1  -11.50    9.50
  -8  15   1   -0.90    9.00
   7 -15  -1    4.60   10.50
  -7  15   1    5.80    9.90
   6 -15  -1   -3.60   10.40
  -6  15   1    3.30    9.30
   5 -15  -1    0.10   11.40
  -5  15   1   11.00    9.60
   4 -15  -1   -7.00   10.70
  -4  15   1    1.30    9.60
   3 -15  -1   -1.50   11.50
  -3  15   1    4.80   10.00
   2 -15  -1    0.70   12.10
  -2  15   1   -6.90    9.60
   1 -15  -1  -10.90   11.40
  -1  15   1    3.80   10.00
   0 -15  -1   -0.80   17.60
   0  15   1  -11.20    9.50
  14 -16  -1    2.80    9.80
  13 -16  -1    7.60   11.20
 -13  16   1  -23.60   11.30
  12 -16  -1   10.90   11.20
 -12  16   1   -4.60   11.50
  11 -16  -1    0.80   10.30
 -11  16   1   16.70   12.40
  10 -16  -1   -3.50   10.40
 -10  16   1    4.50   11.50
   9 -16  -1   -0.50   11.40
  -9  16   1   14.80   11.10
   8 -16  -1    7.50   11.40
  -8  16   1   14.10   11.40
   7 -16  -1    2.80   11.90
  -7  16   1   -6.10    9.20
   6 -16  -1    8.40   11.70
  -6  16   1    8.90    9.90
   5 -16  -1   -3.50   11.40
  -5  16   1  -16.90    9.60
   4 -16  -1  -24.40   10.60
  -4  16   1   -4.10    9.60
   3 -16  -1    5.80   13.50
  -3  16   1  -13.00    9.40
 -13  17   1   -7.80   12.10
  12 -17  -1    1.60   12.30
 -12  17   1   -5.40   12.50
  11 -17  -1    8.20   11.70
 -11  17   1    7.30   12.80
  10 -17  -1    9.30   12.10
 -10  17   1   24.80   13.60
   9 -17  -1    8.20   12.30
  -9  17   1    8.90   11.80
   8 -17  -1   -0.20   11.20
  -8  17   1    3.00   14.90
   7 -17  -1    0.90   11.80
   6 -17  -1   -0.10   13.00
   5 -18   2   -5.10    9.60
   6 -18   2   -5.30    9.20
  -7  18  -2    0.40   11.30
   7 -18   2   12.70   10.00
  -8  18  -2    8.90   11.20
   8 -18   2   10.90    9.90
  -9  18  -2   -0.60   12.00
   9 -18   2    1.40    8.40
 -10  18  -2   -3.40   11.60
  10 -18   2   -2.60    8.20
 -11  18  -2   -7.20   12.30
  11 -18   2   -4.10    8.30
 -12  18  -2    7.60   14.00
  12 -18   2    3.00    8.70
 -13  18  -2    6.00   13.70
  -2  17  -2    4.20   10.00
   2 -17   2    7.40   10.90
  -3  17  -2  -15.00    9.60
   3 -17   2    5.70    9.80
  -4  17  -2   -3.90    9.30
   4 -17   2   10.30    9.20
  -5  17  -2    2.20    9.40
   5 -17   2    9.10    9.70
  -6  17  -2    0.40    9.50
   6 -17   2   -5.80    8.10
  -7  17  -2    4.10   10.60
   7 -17   2   -0.50    8.20
  -8  17  -2    7.50   10.90
   8 -17   2    0.40    7.90
  -9  17  -2    0.90   10.10
   9 -17   2    0.00    8.00
 -10  17  -2   24.70   12.00
  10 -17   2    0.20    8.20
 -11  17  -2   -0.10   11.40
  11 -17   2    4.60    8.60
 -12  17  -2    5.60   12.30
  12 -17   2    3.00    7.80
  13 -17   2    5.80    8.40
  14 -17   2    0.20    8.10
   1  16  -2    0.80   10.00
   0  16  -2    6.90   10.60
   0 -16   2   -0.40   10.30
  -1  16  -2  -10.50    9.00
   1 -16   2    0.00    9.90
  -2  16  -2   -3.40    9.80
   2 -16   2   -6.00    9.50
  -3  16  -2   14.30   10.30
   3 -16   2    2.50    8.80
  -4  16  -2   10.80    9.30
   4 -16   2    7.90    9.10
  -5  16  -2    5.20    9.20
   5 -16   2    7.70    9.00
  -6  16  -2   -4.70    8.80
   6 -16   2   -1.70    8.20
  -7  16  -2    6.50   10.30
   7 -16   2   11.50    8.60
  -8  16  -2   -7.70    9.40
   8 -16   2   -0.70    8.10
  -9  16  -2    5.80   10.50
   9 -16   2   -0.50    8.00
 -10  16  -2    0.60   11.00
  10 -16   2   -1.10    7.80
 -11  16  -2   11.40   12.00
  11 -16   2   -2.80    7.40
 -12  16  -2   14.20   11.90
  12 -16   2   -6.60    7.40
  13 -16   2   -4.20    7.20
  14 -16   2   -6.90    7.10
 -15  16  -2    7.70   14.20
  15 -16   2    0.80    7.50
 -16  16  -2   -1.00   14.80
   2  15  -2   -3.40    9.20
  -2 -15   2  -14.20    9.30
   1  15  -2   -0.90   10.80
  -1 -15   2    6.90   10.50
   0  15  -2    9.70    9.30
   0 -15   2    8.60   10.20
  -1  15  -2   -4.60    8.10
   1 -15   2   -3.50    9.40
  -2  15  -2  -14.60    7.50
   2 -15   2    3.40    9.30
  -3  15  -2    6.70    9.30
   3 -15   2    1.20    8.70
  -4  15  -2    6.50    8.00
   4 -15   2    1.20    8.60
  -5  15  -2   12.00    8.90
   5 -15   2   -1.10    7.70
  -6  15  -2   -3.50    7.80
   6 -15   2    1.50    8.10
  -7  15  -2    2.10    8.70
   7 -15   2    1.20    8.20
  -8  15  -2    5.50    9.00
   8 -15   2   -1.70    7.50
  -9  15  -2    2.50    9.20
   9 -15   2    1.70    7.60
 -10  15  -2   -3.10   10.40
  10 -15   2    0.10    7.60
 -11  15  -2   16.40   11.50
  11 -15   2   -5.60    7.20
 -12  15  -2   -4.80   10.20
 -12  15  -2   10.00   11.20
  12 -15   2    9.80    8.30
 -13  15  -2   -4.80   10.10
  13 -15   2    1.20    7.20
 -14  15  -2    5.50   11.30
  14 -15   2   15.10   10.10
 -15  15  -2   11.60   13.60
  15 -15   2   11.80   10.30
 -16  15  -2   11.10   15.30
  16 -15   2   -8.70    9.00
  -4 -14   2  -13.40    7.30
   3  14  -2    6.40   10.10
   3  14  -2   -4.20    9.20
  -3 -14   2    0.80    7.00
   2  14  -2   -3.00    8.50
  -2 -14   2    0.80    6.90
  -2 -14   2   -6.50    9.00
   1  14  -2   17.90    9.80
  -1 -14   2   -4.70    6.10
  -1 -14   2  -16.10    8.60
   0  14  -2   -0.20    8.20
   0 -14   2   -9.50    8.50
  -1  14  -2   20.20    9.20
   1 -14   2    4.40    9.10
  -2  14  -2   11.30    8.50
   2 -14   2   -3.00    8.10
  -3  14  -2   13.40    8.40
   3 -14   2    1.50    8.50
  -4  14  -2   -0.60    7.40
   4 -14   2   -1.90    8.10
  -5  14  -2    2.80    7.70
   5 -14   2    5.20    7.60
  -6  14  -2   10.50    8.70
   6 -14   2   10.00    8.00
  -7  14  -2    6.50    8.80
   7 -14   2   12.20    8.30
  -8  14  -2   22.10   10.00
   8 -14   2   -1.90    7.30
  -9  14  -2   -1.60    9.20
   9 -14   2    3.00    7.50
 -10  14  -2    5.50    9.30
 -10  14  -2   11.30    9.50
  10 -14   2   -6.80    6.60
 -11  14  -2   21.50   10.00
 -11  14  -2   16.60   11.10
  11 -14   2   17.20    8.50
 -12  14  -2   -5.40    9.80
 -12  14  -2    1.40   10.50
  12 -14   2    4.20    7.30
 -13  14  -2   -7.30   11.10
  13 -14   2   -1.60    8.10
 -14  14  -2    2.70   11.30
  14 -14   2   -7.60    8.40
 -15  14  -2   19.50   13.60
  15 -14   2   -3.50    8.70
 -16  14  -2   -5.20   14.10
  16 -14   2    1.80    8.90
 -17  14  -2  -10.00   14.20
  17 -14   2   -0.60   10.30
   5  13  -2    3.30    9.20
  -5 -13   2   -4.40    7.30
   4  13  -2    6.00    9.40
  -4 -13   2   -1.00    6.70
   3  13  -2    7.80    9.10
   3  13  -2   -5.20    8.20
  -3 -13   2   -6.40    6.30
   2  13  -2   -1.80    8.30
  -2 -13   2    2.80    9.20
  -2 -13   2   10.30    6.60
   1  13  -2   -1.90    8.00
  -1 -13   2   15.80    6.30
  -1 -13   2   -5.00    8.90
   0  13  -2   14.50    8.40
   0 -13   2   -1.10    8.70
   0 -13   2   -0.40    5.10
  -1  13  -2    4.10    7.30
   1 -13   2    1.50    4.70
   1 -13   2   -1.40    7.80
  -2  13  -2    2.00    7.40
   2 -13   2   10.10    8.10
  -3  13  -2   26.70    8.60
   3 -13   2   10.50    7.40
  -4  13  -2   13.20    7.60
   4 -13   2   -0.40    6.60
  -5  13  -2   -0.60    7.20
   5 -13   2   -9.30    5.70
  -6  13  -2    1.40    7.30
   6 -13   2    8.20    7.40
  -7  13  -2    5.00    8.00
   7 -13   2    5.50    6.90
  -8  13  -2   -0.30    8.40
   8 -13   2   12.90    8.00
  -9  13  -2   -8.90    6.50
  -9  13  -2   -1.90    8.60
   9 -13   2   -6.10    6.30
 -10  13  -2   13.50    9.80
 -10  13  -2   12.30    8.80
  10 -13   2    6.70    7.30
 -11  13  -2   13.40    9.70
 -11  13  -2   20.30   10.50
  11 -13   2   33.30    9.80
 -12  13  -2   -1.70    9.30
  12 -13   2    8.00    8.50
 -13  13  -2   17.80   11.70
  13 -13   2   16.00    9.60
 -14  13  -2  -19.30   11.10
  14 -13   2    8.40    8.80
 -15  13  -2   -9.80   12.00
  15 -13   2    8.80    8.50
 -16  13  -2   15.60   15.10
  16 -13   2   12.50    9.60
 -17  13  -2   17.30   15.30
  17 -13   2   -4.60    9.40
   6  12  -2   14.50    9.10
  -6 -12   2    0.50    7.70
   5  12  -2   -3.80    7.80
  -5 -12   2    5.90    7.20
   4  12  -2    4.70    8.50
   4  12  -2   -7.70    8.60
  -4 -12   2    8.60    6.90
   3  12  -2   -8.50    6.70
   3  12  -2   -1.20    7.80
  -3 -12   2    7.30    6.30
   2  12  -2    0.30    6.80
  -2 -12   2   -7.40    8.00
  -2 -12   2   -3.60    5.40
   1  12  -2   -1.90    6.90
  -1 -12   2   -2.40    4.60
  -1 -12   2    1.20    8.60
   0  12  -2   -2.10    6.80
   0 -12   2    0.60    9.50
   0 -12   2   -0.80    4.60
  -1  12  -2   30.00    8.90
   1 -12   2    6.70    8.70
   1 -12   2   26.80    5.50
  -2  12  -2   -2.00    6.10
   2 -12   2    2.50    3.80
   2 -12   2   -6.90    7.40
  -3  12  -2    0.70    6.30
   3 -12   2    3.60    3.70
   3 -12   2   -0.50    8.40
  -4  12  -2   13.20    7.50
   4 -12   2   19.60    7.10
  -5  12  -2    0.50    6.60
   5 -12   2   10.40    6.90
  -6  12  -2   34.40    9.80
   6 -12   2   28.10    7.80
  -7  12  -2   11.40    8.40
  -7  12  -2    9.50    7.00
   7 -12   2   21.00    7.60
  -8  12  -2   16.50    8.70
  -8  12  -2    9.50    7.20
   8 -12   2   10.20    7.30
  -9  12  -2    6.00    7.40
  -9  12  -2   -2.90    8.30
   9 -12   2    2.60    7.20
 -10  12  -2   56.79   12.40
 -10  12  -2   86.19   13.80
  10 -12   2   63.69   10.60
 -11  12  -2   -5.40    8.70
 -11  12  -2    7.90    8.50
  11 -12   2    5.20    7.50
 -12  12  -2   38.20   11.50
  12 -12   2   37.70    9.90
 -13  12  -2    0.50   10.20
  13 -12   2   -0.80    6.80
 -14  12  -2    3.60   11.20
  14 -12   2    0.00    7.20
 -15  12  -2    6.60   13.40
  15 -12   2   11.70    8.30
 -16  12  -2   27.60   15.10
  16 -12   2   18.60    9.50
 -17  12  -2    5.00   14.10
  17 -12   2   14.30    9.50
   7  11  -2    1.50    7.60
  -7 -11   2    4.30    8.20
   6  11  -2   20.80    9.10
  -6 -11   2   26.70    8.20
   5  11  -2    0.80    7.80
  -5 -11   2   -3.00    6.20
   4  11  -2   -4.80    7.00
   4  11  -2    2.20    7.50
  -4 -11   2   -9.70    5.50
   3  11  -2    5.00    7.40
  -3 -11   2    7.90    5.80
   2  11  -2    5.20    7.20
  -2 -11   2    2.40    4.90
  -2 -11   2    0.40    8.70
   1  11  -2   59.99   10.70
  -1 -11   2   68.29    8.50
   0  11  -2   15.10    7.20
   0 -11   2   24.30    5.30
   0 -11   2    4.90    8.20
  -1  11  -2   17.80    7.20
   1 -11   2   14.90    8.60
   1 -11   2   31.00    5.30
  -2  11  -2   27.60    8.10
   2 -11   2   66.09    6.50
   2 -11   2   25.00    9.00
  -3  11  -2   11.20    6.40
   3 -11   2    3.10    7.00
   3 -11   2   15.80    3.80
  -4  11  -2   -0.50    6.40
   4 -11   2   -4.20    2.70
   4 -11   2    4.80    7.00
  -5  11  -2    9.00    6.60
  -5  11  -2   13.20    5.50
   5 -11   2    9.10    3.10
   5 -11   2   16.00    5.90
  -6  11  -2    8.20    5.80
  -6  11  -2    7.60    6.70
   6 -11   2   19.70    7.20
  -7  11  -2   37.90    9.40
  -7  11  -2   43.80    8.90
   7 -11   2   53.39    9.40
  -8  11  -2   25.40    8.90
  -8  11  -2   45.50    9.20
   8 -11   2   32.30    8.70
  -9  11  -2  112.59   16.40
  -9  11  -2  150.08   17.40
   9 -11   2  163.58   16.10
 -10  11  -2  278.57   27.60
 -10  11  -2  268.87   27.00
  10 -11   2  335.77   26.50
 -11  11  -2  252.17   25.90
  11 -11   2  266.07   23.90
 -12  11  -2   18.60   10.60
  12 -11   2   25.10    8.00
 -13  11  -2    7.50   11.10
  13 -11   2   10.90    7.30
 -14  11  -2   50.19   14.30
  14 -11   2   22.90    9.10
 -15  11  -2  -13.10   12.30
  15 -11   2    6.90    7.70
 -16  11  -2   -5.80   12.30
  16 -11   2    0.60    8.70
 -17  11  -2   -6.60   13.60
  17 -11   2   -5.00    8.60
  18 -11   2   15.50   16.80
   8  10  -2   -7.40    6.80
  -8 -10   2    2.50    8.00
   7  10  -2    6.30    7.50
  -7 -10   2   19.90    8.20
   6  10  -2    4.30    7.00
  -6 -10   2    2.40    6.80
   5  10  -2   -0.70    7.00
   5  10  -2   -2.70   10.90
  -5 -10   2    2.20    6.10
   4  10  -2   16.80    7.80
   4  10  -2   15.90    7.80
  -4 -10   2    8.20    6.20
   3  10  -2   -0.80    6.30
  -3 -10   2   -9.20    7.70
  -3 -10   2    0.20    5.10
   2  10  -2   31.70    8.50
  -2 -10   2    5.90    8.80
  -2 -10   2   58.69    7.40
   1  10  -2   47.10    8.60
  -1 -10   2   64.49    7.20
  -1 -10   2    9.60    9.00
   0  10  -2    5.00    6.10
   0 -10   2   -8.20    7.30
   0 -10   2    1.70    3.70
  -1  10  -2   -0.70    5.40
   1 -10   2    7.80    3.60
   1 -10   2    3.50    6.80
  -2  10  -2   34.00    7.20
   2 -10   2    2.50    7.40
   2 -10   2   23.20    4.10
  -3  10  -2   34.00    7.60
   3 -10   2   20.50    7.60
   3 -10   2   51.39    5.20
  -4  10  -2  119.69   11.70
  -4  10  -2   98.29   13.10
   4 -10   2  117.59   13.40
   4 -10   2  115.29    9.80
  -5  10  -2    4.00    4.50
  -5  10  -2   -0.80    5.90
   5 -10   2    2.80    5.00
   5 -10   2   -1.30    2.20
  -6  10  -2   15.80    6.30
  -6  10  -2   20.50    7.50
   6 -10   2   14.10    6.70
   6 -10   2   15.10    3.10
  -7  10  -2   86.39   12.70
  -7  10  -2   84.89   12.30
   7 -10   2  103.89    8.80
   7 -10   2  124.39   12.70
  -8  10  -2    5.30    6.50
  -8  10  -2    9.90    7.10
   8 -10   2    1.80    5.10
  -9  10  -2   18.60    8.20
  -9  10  -2    4.60    7.50
   9 -10   2   23.40    6.70
 -10  10  -2   15.90    8.30
 -10  10  -2    1.50    8.10
  10 -10   2   10.10    6.80
 -11  10  -2   80.79   14.40
  11 -10   2   84.99   12.10
 -12  10  -2    1.70    9.40
  12 -10   2   -0.30    6.80
 -13  10  -2    6.40   10.30
  13 -10   2   14.30    8.10
 -14  10  -2    2.50   11.10
  14 -10   2   -0.60    7.60
 -15  10  -2   10.80   13.30
  15 -10   2    0.90    8.00
 -16  10  -2   -9.10   11.00
  16 -10   2   -6.30    7.40
 -17  10  -2    8.50   14.20
  17 -10   2   15.90    8.80
  18 -10   2    1.70   11.30
   9   9  -2    3.90    7.80
  -9  -9   2    7.50    8.30
   8   9  -2   11.00    7.80
  -8  -9   2   -8.60    6.90
   7   9  -2    9.00    7.20
  -7  -9   2    1.10    6.70
   6   9  -2    3.70    6.50
  -6  -9   2   12.90    6.50
   5   9  -2    5.30    6.80
   5   9  -2   10.50    7.30
  -5  -9   2   17.70    6.60
   4   9  -2   16.10    7.50
   4   9  -2   19.90    7.30
  -4  -9   2   20.00    6.20
   3   9  -2    8.10    6.40
  -3  -9   2    0.20    7.40
  -3  -9   2    2.20    4.40
   2   9  -2   48.00    8.80
  -2  -9   2   45.60    7.00
   1   9  -2    4.40    5.30
  -1  -9   2   -2.10    3.40
  -1  -9   2   -1.00    6.50
   0   9  -2    5.30    5.30
   0  -9   2    2.30    3.10
   0  -9   2   -1.10    6.20
  -1   9  -2    1.50    4.80
   1  -9   2    0.70    6.30
   1  -9   2    6.70    2.90
  -2   9  -2   63.79    6.30
  -2   9  -2   74.09    9.80
   2  -9   2   31.70    8.70
   2  -9   2   63.29    6.20
  -3   9  -2   66.19    9.70
  -3   9  -2   62.79    7.40
   3  -9   2   74.39    6.70
   3  -9   2   71.49   10.20
  -4   9  -2   17.60    4.70
  -4   9  -2   15.20    6.10
   4  -9   2   32.30    6.50
   4  -9   2   16.20    3.10
  -5   9  -2  214.88   18.70
  -5   9  -2  198.18   19.60
   5  -9   2  240.08   19.80
   5  -9   2  224.88   16.60
  -6   9  -2    4.40    5.10
  -6   9  -2   -1.00    5.50
   6  -9   2    1.10    2.20
   6  -9   2    3.10    5.30
  -7   9  -2   11.40    6.00
  -7   9  -2   18.70    6.80
   7  -9   2   12.20    5.50
   7  -9   2   18.20    3.20
  -8   9  -2    4.10    6.60
  -8   9  -2   -2.10    6.40
   8  -9   2    3.90    2.70
   8  -9   2    8.00    5.30
  -9   9  -2   -0.10    6.90
  -9   9  -2   -2.60    6.60
   9  -9   2   -0.20    5.90
   9  -9   2    4.80    2.90
 -10   9  -2    1.30    8.20
 -10   9  -2    2.10    7.20
  10  -9   2    8.40    6.20
 -11   9  -2   31.10   10.60
  11  -9   2   10.60    7.10
 -12   9  -2   -7.00    8.70
  12  -9   2   -2.30    5.90
 -13   9  -2    9.10   10.80
  13  -9   2   14.40    7.00
 -14   9  -2   -0.80   10.90
  14  -9   2   -5.00    6.10
 -15   9  -2    0.00   11.40
  15  -9   2   -2.50    6.80
 -16   9  -2   10.80   13.50
  16  -9   2    3.30    7.30
 -17   9  -2   -0.40   13.70
  17  -9   2    4.10    8.10
  18  -9   2    0.60   14.80
  10   8  -2    4.30    7.80
 -10  -8   2    7.20    9.20
   9   8  -2   -0.10    7.20
  -9  -8   2    7.70    8.00
   8   8  -2   11.80    7.60
  -8  -8   2   15.00    7.90
   7   8  -2   43.00    9.10
  -7  -8   2   41.70    8.60
   6   8  -2   20.90    7.30
  -6  -8   2   19.30    6.70
   5   8  -2    9.20    6.60
   5   8  -2   11.00    6.50
  -5  -8   2   15.00    5.70
   4   8  -2    1.90    5.70
   4   8  -2    0.60    6.00
  -4  -8   2   -0.80    4.10
   3   8  -2   21.60    6.60
  -3  -8   2   18.80    5.00
  -3  -8   2    1.90    6.70
   2   8  -2   92.69   11.50
  -2  -8   2   88.89    9.40
   1   8  -2   16.70    5.70
  -1  -8   2    4.90    6.50
  -1  -8   2   13.80    3.90
   0   8  -2    8.00    5.00
   0  -8   2    3.20    3.00
   0  -8   2    1.10    5.40
  -1   8  -2   73.99    9.50
   1  -8   2   78.89    7.20
   1  -8   2   59.79    9.70
  -2   8  -2  204.68   15.50
  -2   8  -2  198.88   18.00
   2  -8   2  196.58   15.30
  -3   8  -2  126.99   10.80
  -3   8  -2  115.29   12.90
   3  -8   2  131.59   12.60
   3  -8   2  110.89    9.60
  -4   8  -2  261.87   24.00
  -4   8  -2  272.97   22.80
   4  -8   2  296.47   21.50
   4  -8   2  334.27   24.00
  -5   8  -2   56.29    8.10
  -5   8  -2   48.00    8.60
   5  -8   2   83.99    9.40
   5  -8   2   51.69    5.50
  -6   8  -2   49.90    8.00
  -6   8  -2   32.90    7.10
   6  -8   2   37.30    6.90
   6  -8   2   34.00    4.10
  -7   8  -2   35.10    7.50
  -7   8  -2   39.30    7.60
   7  -8   2   23.80    6.00
   7  -8   2   32.50    4.00
  -8   8  -2   58.49    9.40
  -8   8  -2   50.19    9.90
   8  -8   2   70.49    6.50
   8  -8   2   73.99    9.40
  -9   8  -2   -0.20    6.10
  -9   8  -2   13.50    7.30
   9  -8   2    6.10    2.80
   9  -8   2    7.40    6.00
 -10   8  -2   -6.00    7.10
  10  -8   2    0.70    5.30
  10  -8   2   -0.50    2.70
 -11   8  -2    7.20    8.90
  11  -8   2    5.50    3.10
  11  -8   2    0.70    5.50
 -12   8  -2    0.00    9.60
  12  -8   2   -1.50    5.40
 -13   8  -2   -1.30   10.20
  13  -8   2   -9.30    5.00
 -14   8  -2   -0.20   11.20
  14  -8   2   -1.10    6.20
 -15   8  -2  -12.00   10.70
  15  -8   2   -5.80    5.80
 -16   8  -2   -8.00   12.40
  16  -8   2    1.60    7.00
 -17   8  -2   18.30   14.60
  17  -8   2    3.90    8.00
  11   7  -2    5.20    8.00
 -11  -7   2   -8.80    8.50
  10   7  -2    2.70    7.00
 -10  -7   2  -13.70    7.10
   9   7  -2    7.90    7.00
  -9  -7   2    1.10    6.90
   8   7  -2    5.10    6.40
  -8  -7   2   -3.10    6.10
   7   7  -2   47.10    9.20
  -7  -7   2   63.29    9.40
   6   7  -2   68.09   10.10
   6   7  -2   58.69    9.80
  -6  -7   2   75.39    9.70
   5   7  -2    3.60    5.60
   5   7  -2   -3.10    5.40
  -5  -7   2    3.20    4.40
   4   7  -2   66.19    9.50
   4   7  -2   61.79    9.10
  -4  -7   2   65.89    8.20
   3   7  -2   69.19    9.70
  -3  -7   2   87.19    8.90
   2   7  -2  130.79   14.20
  -2  -7   2  151.18   12.50
   1   7  -2   -0.50    4.30
  -1  -7   2   -5.50    5.60
  -1  -7   2    2.40    2.80
   0   7  -2   61.49    8.30
   0  -7   2   57.79    6.00
   0  -7   2   46.50    8.10
  -1   7  -2  165.48   14.90
   1  -7   2  155.58   12.50
  -2   7  -2    8.20    2.70
  -2   7  -2    0.30    4.40
   2  -7   2   -7.30    4.60
   2  -7   2    5.10    2.20
  -3   7  -2 1131.19   78.79
  -3   7  -2 1087.19   79.89
   3  -7   2 1044.60   77.99
   3  -7   2 1140.09   79.59
  -4   7  -2 1271.07   95.79
  -4   7  -2 1286.67   96.39
   4  -7   2 1377.66   94.69
   4  -7   2 1401.76   96.19
  -5   7  -2 1170.08   85.19
  -5   7  -2 1144.39   85.19
   5  -7   2 1166.48   84.89
   5  -7   2 1219.78   83.49
  -6   7  -2    1.00    5.10
  -6   7  -2    1.00    5.10
   6  -7   2   -0.70    4.30
   6  -7   2    2.40    2.20
  -7   7  -2   10.70    5.50
  -7   7  -2   -1.90    5.50
   7  -7   2   12.60    5.20
   7  -7   2    9.00    2.60
  -8   7  -2   19.60    6.10
  -8   7  -2   19.00    7.20
   8  -7   2   14.50    6.00
   8  -7   2   23.50    3.40
  -9   7  -2  301.57   23.40
  -9   7  -2  258.17   25.20
   9  -7   2  271.97   23.10
   9  -7   2  298.57   21.30
 -10   7  -2   13.30    8.40
  10  -7   2    3.80    2.90
  10  -7   2   -0.50    4.70
 -11   7  -2   -1.30    8.30
  11  -7   2    5.80    5.20
  11  -7   2    6.60    3.20
 -12   7  -2    9.20   10.10
  12  -7   2   -2.10    5.20
  12  -7   2    1.70    3.30
 -13   7  -2  -10.20    9.70
  13  -7   2    0.50    5.50
  13  -7   2    3.30    3.80
 -14   7  -2   -1.50   11.50
  14  -7   2    1.70    6.20
 -15   7  -2    5.90   13.10
  15  -7   2   -0.90    6.80
 -16   7  -2   15.50   13.70
  16  -7   2   -2.90    6.70
 -17   7  -2   -4.60   14.40
  17  -7   2    0.30    8.30
  12   6  -2    3.30    7.90
 -12  -6   2  -16.00    8.50
  11   6  -2    4.70    7.70
 -11  -6   2    4.00    8.80
  10   6  -2    6.70    7.20
 -10  -6   2   11.60    8.10
   9   6  -2    5.30    6.50
  -9  -6   2   -2.30    6.60
   8   6  -2   -0.80    5.80
  -8  -6   2   -0.10    5.80
   7   6  -2    3.40    6.00
  -7  -6   2   -1.80    4.90
   6   6  -2   15.00    5.70
   6   6  -2   10.10    5.90
  -6  -6   2    8.10    4.90
   5   6  -2   27.80    6.50
   5   6  -2   22.80    6.00
  -5  -6   2   15.00    4.80
   4   6  -2   -2.40    4.40
   4   6  -2    1.30    4.80
  -4  -6   2    1.40    3.60
   3   6  -2  119.19   12.10
  -3  -6   2  109.89    9.90
  -3  -6   2  129.59   11.00
   2   6  -2   76.59    9.70
  -2  -6   2  105.19    8.90
   1   6  -2    0.20    4.10
  -1  -6   2    2.30    2.50
  -1  -6   2    2.80    5.30
   0   6  -2   17.60    4.80
   0  -6   2   17.80    3.00
   0  -6   2   10.00    4.70
  -1   6  -2   17.30    5.00
  -1   6  -2   29.00    3.00
   1  -6   2   13.50    5.00
   1  -6   2   20.10    3.10
  -2   6  -2    1.90    4.00
  -2   6  -2    4.40    2.60
   2  -6   2    2.50    4.10
   2  -6   2    3.40    1.90
  -3   6  -2   11.50    4.70
  -3   6  -2    9.40    3.60
   3  -6   2   11.30    5.10
   3  -6   2   19.70    2.70
  -4   6  -2  113.19   11.20
  -4   6  -2  104.79   10.80
   4  -6   2  102.49    8.50
   4  -6   2  106.99   10.50
  -5   6  -2    2.90    4.60
  -5   6  -2   -0.20    4.30
   5  -6   2    9.50    2.40
   5  -6   2   11.80    4.90
  -6   6  -2  182.68   17.40
  -6   6  -2  177.68   16.70
   6  -6   2  206.78   17.00
   6  -6   2  202.28   14.70
  -7   6  -2  170.78   14.80
  -7   6  -2  166.48   16.40
   7  -6   2  156.38   12.70
   7  -6   2  170.78   14.70
  -8   6  -2   37.40    6.50
  -8   6  -2   38.90    8.80
   8  -6   2   35.20    6.40
   8  -6   2   32.40    4.30
  -9   6  -2    9.60    7.50
   9  -6   2    8.60    2.80
   9  -6   2    4.90    4.60
 -10   6  -2   -4.90    7.40
  10  -6   2   -9.40    2.40
  10  -6   2    2.30    4.80
 -11   6  -2   -2.80    8.90
  11  -6   2   -1.80    4.90
  11  -6   2   -1.40    3.10
 -12   6  -2   11.20   10.20
  12  -6   2    1.80    5.40
  12  -6   2    1.50    3.50
 -13   6  -2   15.10   12.40
  13  -6   2   30.80    7.80
  13  -6   2   37.80    5.70
 -14   6  -2   -5.80   11.50
  14  -6   2   -6.90    5.90
  14  -6   2    8.20    4.20
 -15   6  -2  -14.70   11.90
  15  -6   2   -0.30    4.40
  15  -6   2    1.00    6.80
 -16   6  -2  -16.50   12.40
  16  -6   2   -2.50    7.60
 -17   6  -2   -2.50   15.30
  17  -6   2    3.30    8.80
  13   5  -2    2.20    8.20
 -13  -5   2   16.00   10.40
  12   5  -2    1.40    7.70
 -12  -5   2    9.90    9.50
  11   5  -2   21.40    8.20
 -11  -5   2   27.10    9.60
  10   5  -2   -5.50    6.20
 -10  -5   2    5.60    7.20
   9   5  -2   -0.60    5.90
  -9  -5   2   11.00    6.70
   8   5  -2   -5.20    5.50
  -8  -5   2    6.60    5.50
   7   5  -2   19.10    6.50
  -7  -5   2   17.80    5.60
   6   5  -2   -0.20    4.50
   6   5  -2    0.10    4.70
  -6  -5   2    4.30    4.10
   5   5  -2  144.19   13.00
   5   5  -2  137.89   13.30
  -5  -5   2  132.49   12.80
  -5  -5   2  127.39   12.20
   4   5  -2    4.90    4.50
   4   5  -2    5.20    4.50
  -4  -5   2    6.40    3.50
  -4  -5   2    9.10    4.30
   3   5  -2  842.72   58.09
   3   5  -2  795.32   58.09
  -3  -5   2  795.82   57.39
  -3  -5   2  756.82   56.79
   2   5  -2  200.38   16.00
  -2  -5   2  176.18   14.70
   1   5  -2  427.66   31.60
  -1  -5   2  409.86   30.40
   0   5  -2  483.25   33.50
   0  -5   2  420.36   33.20
   0  -5   2  439.36   32.10
  -1   5  -2  346.37   26.20
  -1   5  -2  364.46   24.70
   1  -5   2  311.87   25.70
   1  -5   2  335.17   24.70
  -2   5  -2  415.76   31.80
  -2   5  -2  420.96   30.80
   2  -5   2  414.56   30.30
   2  -5   2  437.66   31.40
  -3   5  -2    0.40    3.10
  -3   5  -2   -3.70    3.50
   3  -5   2    1.70    1.80
   3  -5   2   -3.60    3.30
  -4   5  -2   28.90    5.60
  -4   5  -2   38.60    5.80
   4  -5   2   38.90    5.30
   4  -5   2   31.80    3.60
  -5   5  -2   -1.00    3.70
  -5   5  -2    4.00    4.50
   5  -5   2    0.30    3.90
   5  -5   2    0.30    1.70
  -6   5  -2  344.47   25.20
  -6   5  -2  319.87   26.60
   6  -5   2  313.07   25.10
   6  -5   2  335.37   24.00
  -7   5  -2  158.58   16.70
   7  -5   2  150.18   12.20
   7  -5   2  161.78   13.90
  -8   5  -2   10.00    7.10
   8  -5   2    8.30    4.50
   8  -5   2    6.20    2.60
  -9   5  -2    9.10    8.10
   9  -5   2    3.40    2.70
   9  -5   2    4.60    4.30
 -10   5  -2   66.69   12.60
  10  -5   2   54.89    8.10
 -11   5  -2    3.70    9.70
  11  -5   2    3.60    4.90
 -12   5  -2   61.29   14.50
  12  -5   2   37.40    7.70
 -13   5  -2   -7.70   10.30
  13  -5   2   -5.60    5.20
 -14   5  -2   29.40   14.00
  14  -5   2   13.30    6.90
 -15   5  -2    7.10   13.50
  15  -5   2    0.20    6.80
 -16   5  -2   -1.60   14.60
  16  -5   2  -11.10    7.20
 -17   5  -2    5.70   16.60
  17  -5   2    6.60    9.00
 -14  -4   2   10.30   12.20
  13   4  -2    0.10    7.80
 -13  -4   2    4.70    9.60
  12   4  -2    0.80    7.10
 -12  -4   2   -0.90    8.10
  11   4  -2    4.50    7.00
 -11  -4   2   11.50    7.80
  10   4  -2    2.10    6.40
 -10  -4   2   15.60    7.20
   9   4  -2    1.30    5.90
  -9  -4   2    3.60    5.90
   8   4  -2   17.60    6.50
  -8  -4   2   20.00    5.80
   7   4  -2  105.19   11.30
   7   4  -2   58.59    8.90
  -7  -4   2  107.79   12.00
  -7  -4   2   80.09    9.50
   6   4  -2   45.70    7.30
   6   4  -2   29.00    5.80
  -6  -4   2   44.40    7.80
  -6  -4   2   38.60    6.00
   5   4  -2    0.50    3.70
   5   4  -2   -1.60    4.00
  -5  -4   2    2.10    3.20
  -5  -4   2   -4.30    4.30
   4   4  -2  490.25   34.40
   4   4  -2  452.95   34.50
  -4  -4   2  465.45   34.00
  -4  -4   2  433.46   33.80
   3   4  -2   83.09    8.40
   3   4  -2   79.79    8.70
  -3  -4   2   78.29    7.60
  -3  -4   2   72.39    7.30
   2   4  -2  307.57   23.20
  -2  -4   2  299.07   22.50
   1   4  -2  705.13   50.09
  -1  -4   2  675.53   49.30
   0   4  -2 2814.82  173.88
   0  -4   2 2464.75  172.88
   0  -4   2 2100.19  173.28
  -1   4  -2   18.80    4.70
  -1   4  -2   18.10    3.10
   1  -4   2   26.30    4.70
   1  -4   2   16.20    2.50
  -2   4  -2 2336.17  170.68
  -2   4  -2 2533.35  170.38
   2  -4   2 2417.36  169.78
   2  -4   2 2346.17  170.28
  -3   4  -2  949.01   71.79
  -3   4  -2  994.80   71.69
   3  -4   2  999.90   71.39
   3  -4   2 1049.30   70.79
  -4   4  -2  189.78   16.40
  -4   4  -2  193.58   15.70
   4  -4   2  195.08   14.40
   4  -4   2  197.88   15.50
  -5   4  -2  211.88   20.20
  -5   4  -2  229.98   18.80
   5  -4   2  264.47   19.00
   5  -4   2  252.17   18.00
  -6   4  -2  181.68   17.10
   6  -4   2  169.68   13.50
   6  -4   2  184.88   14.80
  -7   4  -2   27.70    8.30
   7  -4   2   31.80    5.40
  -8   4  -2   41.10    5.80
  -8   4  -2   48.90   10.00
   8  -4   2   38.90    6.20
  -9   4  -2   34.30    6.40
  -9   4  -2   53.09   11.00
   9  -4   2   51.49    7.40
 -10   4  -2    1.40    4.40
 -10   4  -2    7.40    8.70
  10  -4   2   -2.60    4.30
 -11   4  -2    4.00    5.20
 -11   4  -2   -5.00    9.60
  11  -4   2   -1.00    5.00
 -12   4  -2   -1.20   11.20
 -12   4  -2   -2.20    5.70
  12  -4   2   -4.70    5.60
 -13   4  -2   53.99   15.30
 -13   4  -2   30.80    8.30
  13  -4   2   56.69    9.40
 -14   4  -2   37.40   15.30
 -14   4  -2    3.70    7.70
  14  -4   2   23.70    8.20
 -15   4  -2   25.60   15.60
 -15   4  -2    8.80    8.30
  15  -4   2   16.60    8.40
 -16   4  -2   19.00   16.10
 -16   4  -2   25.20    9.80
  16  -4   2   22.60    9.10
 -17   4  -2   -0.50   17.90
  14   3  -2    9.80    8.40
 -14  -3   2    8.60   10.00
  13   3  -2    4.60    7.50
 -13  -3   2    6.10    8.60
  12   3  -2    6.50    7.40
 -12  -3   2    1.60    7.70
  11   3  -2    0.00    6.30
 -11  -3   2    4.70    7.50
  10   3  -2  103.39   13.40
 -10  -3   2   97.79   12.60
   9   3  -2   32.10    7.60
  -9  -3   2   32.60    7.10
  -9  -3   2   34.60   10.70
   8   3  -2    9.00    5.70
  -8  -3   2   16.70    5.10
  -8  -3   2   11.10    8.00
   7   3  -2   -1.70    4.20
   7   3  -2    0.20    4.50
  -7  -3   2   -0.50    3.80
  -7  -3   2   14.60    6.80
   6   3  -2   -4.30    3.50
   6   3  -2    1.20    4.00
  -6  -3   2    2.40    5.30
  -6  -3   2    5.50    3.60
   5   3  -2  643.54   48.40
   5   3  -2  667.93   47.90
  -5  -3   2  676.43   48.50
  -5  -3   2  641.44   47.80
   4   3  -2  137.69   11.20
   4   3  -2  113.39   11.60
  -4  -3   2  138.39   11.50
  -4  -3   2  124.29   11.00
   3   3  -2   43.40    5.70
   3   3  -2   38.10    5.20
  -3  -3   2   43.10    4.90
  -3  -3   2   45.30    5.00
   2   3  -2  436.36   30.30
  -2  -3   2  405.86   29.50
  -2  -3   2  391.76   29.70
   1   3  -2  228.78   17.10
  -1  -3   2  208.78   16.10
   0   3  -2   55.59    6.50
   0   3  -2   55.09    5.10
   0  -3   2   59.79    6.20
   0  -3   2   54.29    5.10
  -1   3  -2 1640.14  117.29
  -1   3  -2 1668.63  116.89
   1  -3   2 1653.03  116.89
   1  -3   2 1647.04  116.59
  -2   3  -2   54.19    6.30
  -2   3  -2   62.09    6.50
   2  -3   2   54.69    5.10
   2  -3   2   64.09    6.20
  -3   3  -2  750.12   57.59
  -3   3  -2  805.32   58.29
   3  -3   2  860.41   57.49
   3  -3   2  797.92   57.09
  -4   3  -2  203.48   16.50
   4  -3   2  182.78   14.80
   4  -3   2  191.58   14.10
  -5   3  -2   51.59    8.00
   5  -3   2   51.89    6.10
  -6   3  -2  444.46   33.00
  -6   3  -2  393.36   30.50
   6  -3   2  412.36   30.90
  -7   3  -2   22.60    4.90
  -7   3  -2   35.70    8.80
   7  -3   2   40.90    5.80
  -8   3  -2   -1.80    6.70
  -8   3  -2   -3.10    3.40
   8  -3   2    3.10    3.90
  -9   3  -2   -7.40    7.30
  -9   3  -2    4.00    4.40
   9  -3   2    2.00    4.30
 -10   3  -2   11.60    9.50
 -10   3  -2   11.90    5.30
  10  -3   2   12.10    5.40
 -11   3  -2   -0.70   10.20
 -11   3  -2    6.50    5.90
  11  -3   2    5.40    5.70
 -12   3  -2  -11.50   10.30
 -12   3  -2   -4.40    5.90
  12  -3   2   -0.20    6.10
 -13   3  -2   -2.30    7.00
 -13   3  -2   -9.00   12.00
  13  -3   2    6.10    6.90
 -14   3  -2   17.10    8.90
 -14   3  -2    9.70   13.90
  14  -3   2   24.40    8.50
 -15   3  -2   75.99   19.30
 -15   3  -2   40.50   11.00
  15  -3   2   52.39   11.20
 -16   3  -2    2.60    9.30
 -16   3  -2    7.30   16.90
  16  -3   2    7.50    8.90
  15   2  -2  -11.40    7.00
 -15  -2   2  -14.50    9.70
  14   2  -2    0.30    7.40
 -14  -2   2    6.20    9.00
  13   2  -2    4.90    7.10
 -13  -2   2    6.40    7.90
  12   2  -2   14.70    7.30
 -12  -2   2    5.70    7.70
  11   2  -2  107.99   13.80
 -11  -2   2  122.49   17.70
 -11  -2   2  130.19   14.40
  10   2  -2   63.79   10.20
 -10  -2   2   71.09    9.90
 -10  -2   2   59.09   13.20
   9   2  -2    5.50    5.50
  -9  -2   2    5.40    8.40
  -9  -2   2    3.20    4.90
   8   2  -2   92.79   10.90
  -8  -2   2   84.89    9.70
  -8  -2   2   99.19   13.00
   7   2  -2    2.00    4.30
  -7  -2   2    1.70    3.70
  -7  -2   2    1.00    5.90
   6   2  -2    1.00    3.90
   6   2  -2    4.30    3.60
  -6  -2   2   13.20    5.30
  -6  -2   2    3.80    3.20
   5   2  -2   26.80    4.50
   5   2  -2   25.20    5.10
  -5  -2   2   36.10    4.50
  -5  -2   2   25.10    5.40
   4   2  -2    2.90    3.00
   4   2  -2   -0.10    3.00
  -4  -2   2   -1.90    2.20
  -4  -2   2   -1.60    3.30
   3   2  -2   24.70    4.10
   3   2  -2   21.50    3.90
  -3  -2   2   26.80    3.60
  -3  -2   2   29.80    4.10
   2   2  -2 5358.16  357.76
   2   2  -2 4930.81  357.66
  -2  -2   2 4913.21  357.36
  -2  -2   2 5105.59  357.36
   1   2  -2  241.68   17.80
  -1  -2   2  227.78   17.70
  -1  -2   2  226.08   17.00
  -1  -2   2  239.18   17.00
   0   2  -2    7.70    2.80
   0   2  -2    4.70    2.10
   0  -2   2    8.20    2.20
   0  -2   2    4.10    1.40
  -1   2  -2  166.38   13.40
  -1   2  -2  181.58   13.60
   1  -2   2  175.08   12.70
  -2   2  -2  162.78   13.90
  -2   2  -2  179.88   13.50
   2  -2   2  174.88   13.10
   2  -2   2  171.88   12.70
  -3   2  -2  893.11   62.29
   3  -2   2  857.81   61.39
   3  -2   2  837.52   60.99
  -4   2  -2    1.00    2.60
  -4   2  -2   -3.20    4.00
   4  -2   2    4.80    2.80
  -5   2  -2  304.67   23.80
  -5   2  -2  317.27   25.60
   5  -2   2  329.17   24.00
  -6   2  -2   -7.20    5.70
  -6   2  -2    0.00    3.20
   6  -2   2    4.10    3.20
  -7   2  -2   79.09    8.40
  -7   2  -2   83.99   11.80
   7  -2   2   72.09    8.60
  -8   2  -2   15.50    8.30
  -8   2  -2   24.10    5.20
   8  -2   2   13.50    4.90
  -9   2  -2   23.80    5.80
  -9   2  -2   34.40   10.00
   9  -2   2   28.00    6.50
 -10   2  -2   -0.70    9.50
 -10   2  -2    4.40    5.50
  10  -2   2   -0.50    5.00
 -11   2  -2   -3.00    5.90
 -11   2  -2   -4.20   10.20
  11  -2   2    0.50    5.80
 -12   2  -2  -10.90   10.90
 -12   2  -2   -1.70    6.60
  12  -2   2    0.70    6.50
 -13   2  -2   -3.10   13.40
 -13   2  -2   -3.10    7.30
  13  -2   2    2.50    7.40
 -14   2  -2   13.70   16.60
 -14   2  -2    9.40    9.30
  14  -2   2    7.70    8.10
 -15   2  -2   14.40   16.70
 -15   2  -2   10.40    9.30
  15  -2   2    2.60    8.50
 -16   2  -2  -10.50   16.20
 -16   2  -2    8.80   10.60
  16  -2   2   12.80   10.20
 -16  -1   2   17.10   11.30
  15   1  -2    2.70    7.70
 -15  -1   2   -8.70    9.00
  14   1  -2  -13.60    6.30
 -14  -1   2   -3.70    8.20
  13   1  -2    5.60    6.90
 -13  -1   2    1.70    7.40
  12   1  -2   -7.90    5.70
 -12  -1   2   10.90    7.00
 -12  -1   2  -16.40   10.20
  11   1  -2   -2.80    5.90
 -11  -1   2    9.20    6.10
 -11  -1   2   -8.20    9.30
  10   1  -2   51.99    8.60
 -10  -1   2   38.20    7.60
 -10  -1   2   54.29   12.00
   9   1  -2   56.29    8.50
  -9  -1   2   46.90   10.10
  -9  -1   2   47.20    7.40
   8   1  -2    2.50    4.50
  -8  -1   2    4.30    3.90
  -8  -1   2   -3.60    5.90
   7   1  -2    5.70    4.20
  -7  -1   2    2.10    3.20
  -7  -1   2    1.80    5.20
   6   1  -2   68.39    6.80
   6   1  -2   63.59    7.80
  -6  -1   2   55.39    6.70
  -6  -1   2   79.89    9.10
   5   1  -2   98.59    9.20
   5   1  -2  106.39   10.00
  -5  -1   2  119.09    9.20
  -5  -1   2   98.99   10.50
   4   1  -2   68.19    7.00
   4   1  -2   63.69    7.20
  -4  -1   2   67.59    7.20
  -4  -1   2   82.39    6.80
   3   1  -2  151.18   12.30
   3   1  -2  168.08   12.30
  -3  -1   2  148.79   11.70
  -3  -1   2  145.09   12.20
   2   1  -2 4724.03  346.27
   2   1  -2 5110.49  346.47
  -2  -1   2 4925.51  346.17
  -2  -1   2 4915.21  346.37
   1   1  -2  113.29    8.80
   1   1  -2  127.09    9.60
  -1  -1   2  113.99    8.70
  -1  -1   2  122.29    9.10
   0   1  -2    3.00    2.10
   0   1  -2   -4.20    2.00
   0  -1   2   -0.30    1.10
  -1   1  -2 8423.16  642.84
  -1   1  -2 9999.00  643.34
   1  -1   2 9558.04  642.74
   1  -1   2 8578.94  642.64
  -2   1  -2  185.58   13.00
  -2   1  -2  169.28   14.00
   2  -1   2  158.28   12.70
  -3   1  -2  189.58   14.80
  -3   1  -2  168.38   16.00
   3  -1   2  209.18   14.90
  -4   1  -2  442.76   32.30
  -4   1  -2  429.66   33.50
   4  -1   2  452.35   32.50
  -5   1  -2    7.90    3.10
  -5   1  -2   11.00    5.70
   5  -1   2   10.30    3.50
  -6   1  -2  174.58   15.40
  -6   1  -2  174.78   17.60
   6  -1   2  203.08   15.80
  -7   1  -2    1.40    7.10
  -7   1  -2    3.70    3.90
   7  -1   2   10.20    4.40
  -8   1  -2   54.49    7.40
  -8   1  -2   57.99   11.00
   8  -1   2   49.80    7.60
  -9   1  -2    5.10    8.90
  -9   1  -2   -1.00    4.80
   9  -1   2    2.50    4.80
 -10   1  -2   19.00   11.20
 -10   1  -2   20.50    6.80
  10  -1   2   11.80    6.00
 -11   1  -2   -3.10   10.90
 -11   1  -2  -14.50    5.90
  11  -1   2    1.70    6.20
 -12   1  -2    2.80    7.10
 -12   1  -2    7.80   12.90
  12  -1   2    5.30    7.00
 -13   1  -2   -1.80   14.10
 -13   1  -2   -3.50    8.00
  13  -1   2   -1.40    6.80
 -14   1  -2  -29.30   13.50
 -14   1  -2   -9.80    8.50
  14  -1   2   -1.00    7.90
 -15   1  -2   -8.10    9.30
  15  -1   2   11.80    9.80
  16   0  -2    9.40    8.90
 -16   0   2   12.80    9.60
  15   0  -2   11.10    8.80
 -15   0   2  -16.40    8.10
  14   0  -2   -0.40    6.70
 -14   0   2   -6.60    7.20
 -14   0   2   -2.30   12.60
  13   0  -2    0.10    6.20
 -13   0   2    6.80    7.50
 -13   0   2   -5.80   10.40
  12   0  -2   75.19   11.00
 -12   0   2   74.59   11.00
 -12   0   2   65.89   14.50
  11   0  -2    6.30    6.00
 -11   0   2    0.00    5.70
 -11   0   2  -15.40    8.50
  10   0  -2   11.70    5.50
 -10   0   2   18.00    5.70
 -10   0   2    5.90    7.80
   9   0  -2    1.00    4.50
  -9   0   2    4.40    4.00
  -9   0   2    8.10    6.70
   8   0  -2   -0.30    4.00
  -8   0   2   -7.60    5.30
  -8   0   2    2.60    3.30
   7   0  -2   19.20    4.80
  -7   0   2   20.70    6.10
  -7   0   2   24.20    4.20
   6   0  -2  719.93   53.19
  -6   0   2  751.52   53.79
  -6   0   2  724.83   52.59
   5   0  -2  325.37   23.40
   5   0  -2  277.07   22.50
  -5   0   2  306.37   23.60
  -5   0   2  323.57   22.60
   4   0  -2  437.86   31.80
   4   0  -2  464.25   31.40
  -4   0   2  411.16   32.10
  -4   0   2  413.96   31.20
   3   0  -2 3857.91  284.17
   3   0  -2 3922.91  284.07
  -3   0   2 4209.68  284.47
  -3   0   2 4141.49  283.87
   2   0  -2   15.00    2.80
   2   0  -2   29.70    3.50
  -2   0   2   23.90    2.30
  -2   0   2   32.40    3.50
   1   0  -2  537.15   36.50
  -1   0   2  492.35   36.50
  -1   0   2  501.75   36.10
   0   0  -2 3367.16  222.08
   0   0  -2 3137.19  222.18
   0   0   2 2948.41  221.68
  -1   0  -2 2968.50  222.28
  -1   0  -2 3144.29  221.78
  -1   0  -2 3170.68  221.78
   1   0   2 3296.47  221.68
  -2   0  -2  777.12   55.19
  -2   0  -2  783.42   54.49
  -2   0  -2  722.03   54.29
   2   0   2  775.72   54.49
  -3   0  -2   24.10    3.80
  -3   0  -2   17.20    5.10
   3   0   2   30.60    4.00
  -4   0  -2  123.39   10.10
  -4   0  -2  118.89   11.90
   4   0   2  109.69   10.00
  -5   0  -2  493.75   37.70
  -5   0  -2  523.25   39.30
   5   0   2  522.15   38.00
  -6   0  -2   49.50    6.80
  -6   0  -2   76.69   10.50
   6   0   2   52.69    7.10
  -7   0  -2   41.80    6.60
  -7   0  -2   47.20   10.00
   7   0   2   50.49    7.50
  -8   0  -2   42.60   10.80
  -8   0  -2   41.30    7.20
   8   0   2   43.60    7.30
  -9   0  -2    2.50    5.20
  -9   0  -2    9.70    9.80
   9   0   2    1.40    5.30
 -10   0  -2  -14.70   10.40
 -10   0  -2    7.40    6.60
  10   0   2    6.70    6.20
 -11   0  -2   25.10    8.30
 -11   0  -2   30.00   13.80
  11   0   2   33.70    8.50
 -12   0  -2    5.80   12.90
 -12   0  -2    2.10    8.10
  12   0   2    1.50    6.90
 -13   0  -2  -11.60   14.50
 -13   0  -2    1.10    8.50
  13   0   2   -2.70    7.50
 -14   0  -2    1.30    9.80
  14   0   2    6.00    8.60
 -15   0  -2   -1.20   12.10
  15   0   2   -1.70    9.60
 -17   1   2    1.70    9.80
  16  -1  -2    1.70    7.80
 -16   1   2    8.60   17.90
 -16   1   2   14.60    9.50
  15  -1  -2    6.00    7.60
 -15   1   2    0.80    8.10
 -15   1   2  -18.00   12.00
  14  -1  -2    3.30    7.60
 -14   1   2   28.50   12.60
 -14   1   2    4.20    7.80
  13  -1  -2   -2.20    6.70
 -13   1   2   11.10    6.70
 -13   1   2   -8.40    9.70
  12  -1  -2   -1.40    6.30
 -12   1   2  -16.00    8.70
 -12   1   2   -1.40    5.40
  11  -1  -2   -1.20    5.20
 -11   1   2    3.00    8.10
 -11   1   2   -2.90    4.70
  10  -1  -2    1.40    4.60
 -10   1   2    5.10    4.30
 -10   1   2    8.10    7.40
   9  -1  -2   32.40    6.50
  -9   1   2   50.59    6.20
  -9   1   2   44.50    8.80
   8  -1  -2    6.70    4.10
  -8   1   2    7.70    5.90
  -8   1   2    9.00    3.50
   7  -1  -2   35.40    5.70
  -7   1   2   26.50    4.20
  -7   1   2   30.30    6.70
   6  -1  -2    0.30    2.80
   6  -1  -2   -0.20    3.10
  -6   1   2    3.20    2.20
  -6   1   2    0.00    4.00
   5  -1  -2   65.79    7.50
   5  -1  -2   68.59    7.10
  -5   1   2   76.19    8.20
  -5   1   2   74.89    6.30
   4  -1  -2  527.85   38.80
   4  -1  -2  543.05   39.10
  -4   1   2  534.85   38.30
  -4   1   2  547.25   39.50
   3  -1  -2  179.38   16.20
   3  -1  -2  226.58   16.40
  -3   1   2  217.68   16.60
  -3   1   2  224.08   15.30
  -2   1   2  228.98   16.80
  -2   1   2  248.48   17.90
   1  -1  -2   56.29    5.50
  -1   1   2   54.99    4.20
  -1   1   2   47.10    5.40
   0  -1  -2 1030.80   66.39
   0  -1  -2  831.22   66.29
  -1  -1  -2 1175.58   80.29
  -1  -1  -2 1200.78   80.09
  -1  -1  -2 1010.10   80.59
  -2  -1  -2  212.08   17.10
  -2  -1  -2  209.18   16.10
  -2  -1  -2  197.98   16.10
   2   1   2  229.28   16.50
  -3  -1  -2    3.60    4.50
  -3  -1  -2   10.70    3.00
   3   1   2    6.00    3.10
  -4  -1  -2   36.60    5.20
  -4  -1  -2   31.60    6.80
   4   1   2   41.50    5.60
  -5  -1  -2    6.80    3.70
  -5  -1  -2   10.00    6.00
   5   1   2    1.10    3.70
  -6  -1  -2  156.08   16.40
  -6  -1  -2  156.68   14.30
   6   1   2  165.48   14.60
  -7  -1  -2    0.90    7.40
  -7  -1  -2    9.70    4.80
   7   1   2    9.70    5.20
  -8  -1  -2    0.80    9.00
  -8  -1  -2    0.00    5.00
   8   1   2   14.70    6.00
  -9  -1  -2   -4.70    9.30
  -9  -1  -2    5.90    6.20
   9   1   2    8.20    5.90
 -10  -1  -2    9.70    6.80
 -10  -1  -2    6.00   11.80
  10   1   2    7.80    6.50
 -11  -1  -2    4.80   12.60
 -11  -1  -2   14.60    8.00
  11   1   2   -2.20    6.90
 -12  -1  -2   15.80    9.40
  12   1   2   10.50    7.90
 -13  -1  -2  -10.30    9.00
  13   1   2    1.80    7.80
 -14  -1  -2    1.90   10.30
  14   1   2   -8.10    7.90
  17  -2  -2    7.00    8.30
 -17   2   2   10.60   14.20
  16  -2  -2    4.60    8.40
 -16   2   2   13.10    8.60
 -16   2   2    8.60   13.20
  15  -2  -2   -4.20    6.70
 -15   2   2   -6.40   12.10
 -15   2   2   -0.30    7.60
  14  -2  -2    1.30    7.00
 -14   2   2    1.20    6.50
 -14   2   2   13.40   11.70
  13  -2  -2   -4.60    6.00
 -13   2   2   -4.30    5.70
 -13   2   2   -2.10    9.60
  12  -2  -2    0.90    5.60
 -12   2   2   -7.30    7.90
 -12   2   2   -8.00    4.60
  11  -2  -2    2.70    5.00
 -11   2   2   -9.60    6.90
 -11   2   2   -2.70    4.40
  10  -2  -2    0.90    4.40
 -10   2   2   -4.00    3.50
 -10   2   2    5.20    6.80
   9  -2  -2   23.10    5.50
  -9   2   2   12.20    6.80
  -9   2   2   20.50    4.30
   8  -2  -2   16.80    5.00
  -8   2   2   23.50    3.90
  -8   2   2   22.40    6.60
   7  -2  -2   67.59    7.10
   7  -2  -2   73.29    8.30
  -7   2   2   72.99    9.30
  -7   2   2   74.19    6.80
   6  -2  -2    4.30    3.40
   6  -2  -2    4.60    3.20
  -6   2   2    7.30    2.10
  -6   2   2    4.90    4.30
   5  -2  -2  125.79   10.90
   5  -2  -2  131.59   11.30
  -5   2   2  129.39    9.70
  -5   2   2  123.29   11.70
   4  -2  -2  448.96   36.70
   4  -2  -2  532.85   36.80
  -4   2   2  523.45   37.30
  -4   2   2  519.55   35.80
   3  -2  -2  283.17   20.50
  -3   2   2  255.07   20.50
   2  -2  -2 1395.96   92.99
  -2   2   2 1245.78   91.89
  -2   2   2 1287.77   92.79
   1  -2  -2    0.50    3.50
   1  -2  -2    1.70    1.70
   1  -2  -2   -3.70    3.60
  -1   2   2    6.70    2.60
   0  -2  -2  460.65   35.70
   0  -2  -2  482.15   35.80
   0  -2  -2  523.85   35.10
  -1  -2  -2   51.09    6.30
  -1  -2  -2   58.29    6.20
  -1  -2  -2   56.69    5.40
  -2  -2  -2  171.88   14.00
  -2  -2  -2  209.58   14.10
  -2  -2  -2  174.58   15.00
   2   2   2  166.58   14.40
  -3  -2  -2  267.27   21.00
  -3  -2  -2  282.17   22.10
   3   2   2  272.27   21.30
   3   2   2  284.87   21.00
  -4  -2  -2   27.90    5.10
  -4  -2  -2   41.70    7.10
   4   2   2   29.00    5.40
   4   2   2   33.30    5.00
  -5  -2  -2    6.00    6.00
  -5  -2  -2    8.30    4.10
   5   2   2    5.50    4.10
   5   2   2    5.30    3.60
  -6  -2  -2  125.19   12.80
  -6  -2  -2  137.49   15.20
   6   2   2  138.29   13.40
  -7  -2  -2   70.39    8.90
  -7  -2  -2   52.79   10.80
   7   2   2   53.29    8.40
  -8  -2  -2    0.20    5.50
  -8  -2  -2    0.30    8.80
   8   2   2    2.50    5.60
  -9  -2  -2   37.60   12.30
  -9  -2  -2   34.00    8.30
   9   2   2   24.90    7.50
 -10  -2  -2    3.80   11.70
 -10  -2  -2   23.30    8.60
  10   2   2    9.40    7.00
 -11  -2  -2   -6.50    7.70
  11   2   2   -1.10    7.10
 -12  -2  -2    8.60    9.60
  12   2   2   13.40    8.70
 -13  -2  -2    6.90   10.10
  13   2   2   -4.40    8.30
  17  -3  -2    0.90    7.40
 -17   3   2   18.30   14.20
  16  -3  -2    0.10    7.10
 -16   3   2    1.20   12.30
  15  -3  -2    2.40    6.60
 -15   3   2   -0.80    6.50
 -15   3   2   -3.20   11.40
  14  -3  -2   -1.30    6.20
 -14   3   2    2.60    5.90
 -14   3   2   -0.80   10.00
  13  -3  -2    6.70    6.40
 -13   3   2   13.00    5.90
 -13   3   2   25.70   10.40
  12  -3  -2   11.70    6.00
 -12   3   2    3.90    4.90
 -12   3   2    5.00    8.50
  11  -3  -2    5.00    5.00
 -11   3   2    3.10    7.50
 -11   3   2    6.10    4.10
  10  -3  -2    1.10    4.20
 -10   3   2    7.30    6.90
 -10   3   2    6.60    3.60
   9  -3  -2   20.30    5.40
  -9   3   2   35.30    4.60
  -9   3   2   34.90    8.00
   8  -3  -2   57.69    7.30
   8  -3  -2   47.10    6.20
  -8   3   2   51.99    5.50
  -8   3   2   57.59    8.70
   7  -3  -2    0.10    3.60
   7  -3  -2    6.70    4.40
  -7   3   2   -0.30    2.00
  -7   3   2    6.70    5.10
   6  -3  -2  170.78   14.60
   6  -3  -2  191.88   15.20
  -6   3   2  178.08   13.40
  -6   3   2  185.08   16.00
   5  -3  -2   92.39    9.20
   5  -3  -2   86.89    8.90
  -5   3   2   97.09    9.80
   4  -3  -2  706.03   49.10
  -4   3   2  646.54   49.40
   3  -3  -2  194.28   14.30
  -3   3   2  153.48   13.90
   2  -3  -2   50.99    4.50
   2  -3  -2   51.09    6.30
  -2   3   2   54.99    5.80
   1  -3  -2  984.10   68.49
   1  -3  -2  955.00   67.49
  -1   3   2  921.91   67.99
   0  -3  -2  670.93   44.70
   0  -3  -2  589.24   45.20
   0  -3  -2  608.94   45.40
  -1  -3  -2    4.60    3.80
  -1  -3  -2    2.10    2.50
  -1  -3  -2   -4.60    4.20
  -1  -3  -2   -4.60    3.20
  -2  -3  -2   21.20    3.80
  -2  -3  -2   24.20    5.40
  -3  -3  -2   17.80    4.00
  -3  -3  -2   13.40    5.70
   3   3   2   15.90    4.70
   3   3   2   11.70    4.20
  -4  -3  -2    0.50    5.50
  -4  -3  -2    8.90    3.90
   4   3   2    1.70    3.80
   4   3   2    1.60    3.70
  -5  -3  -2    6.30    6.20
  -5  -3  -2    3.60    4.20
   5   3   2    4.90    4.40
   5   3   2    4.10    4.00
  -6  -3  -2   12.80    5.10
  -6  -3  -2    8.70    7.40
   6   3   2    6.10    5.00
  -7  -3  -2    7.00    5.60
  -7  -3  -2    8.50    8.40
   7   3   2   12.10    5.80
  -8  -3  -2   32.00    7.90
  -8  -3  -2   26.40   10.40
   8   3   2   29.20    7.50
  -9  -3  -2   13.80    7.40
   9   3   2    4.50    6.90
 -10  -3  -2   12.30    8.20
  10   3   2   22.60    8.10
 -11  -3  -2    8.90    9.00
  11   3   2   -8.50    7.20
 -12  -3  -2   -0.90    9.70
  12   3   2    0.40    8.10
  13   3   2    2.30    9.60
 -18   4   2  -11.50   14.10
  17  -4  -2    1.70    7.80
 -17   4   2    8.30   14.50
  16  -4  -2    3.20    7.40
 -16   4   2   11.20   12.50
  15  -4  -2    8.60    6.80
 -15   4   2  -11.50   10.20
  14  -4  -2   16.40    7.00
 -14   4   2   15.50    8.50
 -14   4   2   14.90   10.40
  13  -4  -2   -1.50    5.40
 -13   4   2   -4.90    4.60
 -13   4   2   -2.00    8.30
  12  -4  -2   -3.40    4.80
 -12   4   2   -1.00    4.20
 -12   4   2   -0.90    7.70
  11  -4  -2   10.90    5.40
 -11   4   2   10.80    7.50
 -11   4   2   14.70    4.10
  10  -4  -2   -0.60    4.50
  10  -4  -2    1.80    4.70
 -10   4   2    0.60    3.00
 -10   4   2   -4.60    5.90
   9  -4  -2    2.60    4.10
   9  -4  -2   -0.70    4.40
  -9   4   2    4.30    2.60
  -9   4   2   -4.40    5.60
   8  -4  -2   59.89    7.60
   8  -4  -2   51.69    6.80
  -8   4   2   45.20    8.50
  -8   4   2   53.69    5.20
   7  -4  -2  305.47   24.30
   7  -4  -2  318.27   23.80
  -7   4   2  297.97   25.10
   6  -4  -2 1840.62  124.59
   6  -4  -2 1498.45  124.69
  -6   4   2 1934.71  125.59
   5  -4  -2  103.29   10.00
  -5   4   2  100.39   10.70
   4  -4  -2   25.10    4.80
   4  -4  -2   23.90    5.00
  -4   4   2   23.90    4.70
   3  -4  -2   -1.30    3.80
   3  -4  -2    0.00    4.30
   3  -4  -2    2.50    1.20
  -3   4   2    2.90    2.80
   2  -4  -2   -0.20    1.50
   2  -4  -2    0.80    4.00
   2  -4  -2    2.40    3.60
  -2   4   2   -1.60    2.30
   1  -4  -2   17.50    4.90
   1  -4  -2    3.40    4.50
   1  -4  -2   19.80    2.80
  -1   4   2   20.60    3.60
   0  -4  -2   19.10    4.20
   0  -4  -2    1.40    4.90
   0  -4  -2   19.00    3.10
   0  -4  -2   16.60    4.50
  -1  -4  -2  746.93   55.79
  -1  -4  -2  788.22   55.19
  -2  -4  -2   17.40    5.30
  -2  -4  -2   28.70    4.30
  -2  -4  -2   -0.60    5.30
   2   4   2   19.50    5.00
  -3  -4  -2    5.20    3.60
  -3  -4  -2    4.50    5.10
   3   4   2    1.60    4.20
   3   4   2    1.50    4.30
  -4  -4  -2  151.18   15.30
  -4  -4  -2  164.18   14.30
   4   4   2  178.88   15.10
   4   4   2  142.69   14.10
  -5  -4  -2   -4.30    6.50
  -5  -4  -2   -3.10    4.30
   5   4   2    1.30    4.20
   5   4   2    3.80    4.90
  -6  -4  -2   10.70    5.60
  -6  -4  -2    9.90    8.10
   6   4   2    9.90    5.50
  -7  -4  -2    1.30    6.10
   7   4   2   -2.00    5.50
  -8  -4  -2    9.80    7.40
   8   4   2   11.50    7.00
  -9  -4  -2    9.30    7.90
   9   4   2   11.10    7.40
 -10  -4  -2  -16.50    7.40
  10   4   2    7.30    7.70
 -11  -4  -2  -11.40    8.60
  11   4   2    9.00    8.20
 -12  -4  -2    3.30   11.20
  12   4   2    4.10    9.00
  18  -5  -2   -0.20    7.90
 -18   5   2    0.90   14.20
  17  -5  -2    6.90    7.90
 -17   5   2  -30.90   11.30
  16  -5  -2   -1.60    6.90
 -16   5   2   -5.80   11.10
  15  -5  -2    2.30    6.70
 -15   5   2   -6.90    9.90
  14  -5  -2    8.70    6.60
 -14   5   2    2.30    9.20
  13  -5  -2   -0.40    5.70
 -13   5   2    1.70    8.20
  12  -5  -2    3.70    5.70
 -12   5   2    2.40    8.00
  11  -5  -2    3.60    5.30
 -11   5   2    1.60    3.20
 -11   5   2   -3.60    6.70
  10  -5  -2   -4.50    4.90
  10  -5  -2    2.10    4.70
 -10   5   2    2.60    2.70
 -10   5   2   -3.20    6.20
   9  -5  -2   13.00    5.30
   9  -5  -2   11.00    4.90
  -9   5   2    3.00    2.50
  -9   5   2    3.60    5.90
   8  -5  -2  250.37   19.10
   8  -5  -2  230.58   19.30
  -8   5   2  199.18   20.10
   7  -5  -2   25.70    6.00
   7  -5  -2   28.40    2.60
   7  -5  -2   21.80    5.70
  -7   5   2   22.10    6.40
   6  -5  -2   21.00    5.40
   6  -5  -2    9.80    5.00
  -6   5   2   11.60    5.20
   5  -5  -2  377.26   29.40
  -5   5   2  387.66   29.60
   4  -5  -2  164.18   15.00
  -4   5   2  176.48   14.50
   3  -5  -2  748.13   50.69
   3  -5  -2  634.14   52.19
  -3   5   2  747.03   51.99
   2  -5  -2   88.59    7.20
   2  -5  -2   92.89    9.40
  -2   5   2   77.89    8.00
   1  -5  -2   -6.20    5.00
   1  -5  -2    7.80    2.60
  -1   5   2   13.00    3.40
   0  -5  -2    0.30    5.10
   0   5   2   11.30    5.40
  -1  -5  -2    6.20    3.30
  -1  -5  -2   -0.70    5.50
  -1  -5  -2    3.50    4.20
   1   5   2   -1.60    4.50
  -2  -5  -2    3.30    5.00
  -2  -5  -2    5.40    5.70
  -2  -5  -2   -4.30    3.20
   2   5   2   -4.30    4.40
  -3  -5  -2   -3.40    5.30
  -3  -5  -2    1.20    3.80
   3   5   2    0.60    4.30
   3   5   2    4.60    5.00
  -4  -5  -2   50.89    7.80
  -4  -5  -2   63.29    9.00
   4   5   2   48.60    7.90
   4   5   2   62.39    8.50
  -5  -5  -2   21.90    6.60
   5   5   2   19.50    6.00
   5   5   2   38.50    7.40
  -6  -5  -2   -4.10    5.40
   6   5   2    3.20    5.90
  -7  -5  -2    4.80    6.90
   7   5   2    2.60    6.40
  -8  -5  -2    0.80    7.20
   8   5   2    1.40    6.50
  -9  -5  -2   10.20    8.50
   9   5   2   14.80    7.70
 -10  -5  -2   -5.60    8.30
  10   5   2    4.30    8.00
 -11  -5  -2   -5.90    9.10
  11   5   2    8.50    8.90
  18  -6  -2   -5.20    6.90
 -18   6   2  -15.10   12.50
  17  -6  -2   -7.20    6.90
 -17   6   2    1.70   13.20
  16  -6  -2   16.70    7.80
 -16   6   2    4.80   11.90
  15  -6  -2   21.40    7.60
 -15   6   2   17.40   11.30
  14  -6  -2    4.10    6.10
 -14   6   2    2.80    9.20
  13  -6  -2   18.60    6.70
 -13   6   2    9.30    8.90
  12  -6  -2    4.50    5.60
 -12   6   2    3.30    7.90
  11  -6  -2    6.90    5.60
  11  -6  -2   12.40    6.00
 -11   6   2   13.00    8.20
  10  -6  -2   -0.70    5.00
  10  -6  -2    2.70    5.00
 -10   6   2    1.80    6.40
   9  -6  -2   55.99    8.70
   9  -6  -2   85.79   10.00
  -9   6   2   55.69   10.20
   8  -6  -2  233.48   19.40
   8  -6  -2  218.48   18.70
  -8   6   2  191.88   19.60
   7  -6  -2    6.60    5.70
   7  -6  -2    8.10    5.20
  -7   6   2    8.60    5.90
   6  -6  -2  125.89   12.10
   6  -6  -2   94.79   11.40
  -6   6   2  127.29   12.80
   5  -6  -2  104.09   11.80
  -5   6   2  135.99   12.00
   4  -6  -2   -7.00    5.30
   4  -6  -2    1.80    1.40
   4  -6  -2    6.00    4.50
  -4   6   2    0.40    3.40
   3  -6  -2  356.26   30.30
   3  -6  -2  412.36   28.50
  -3   6   2  405.26   29.80
   2  -6  -2   -0.60    2.10
   2  -6  -2   -1.20    5.70
  -2   6   2   -2.90    2.80
   1  -6  -2   25.50    3.70
   1  -6  -2    2.10    6.30
  -1   6   2   24.80    6.20
  -1   6   2   28.60    4.50
   0  -6  -2   41.90    5.80
   0   6   2   59.89    8.50
   0   6   2   54.59    6.40
  -1  -6  -2    2.90    3.40
  -1  -6  -2    7.90    4.50
  -1  -6  -2   -0.20    5.90
   1   6   2   -1.00    4.70
  -2  -6  -2   -5.50    6.30
  -2  -6  -2   -6.50    3.60
  -2  -6  -2   -1.00    5.20
   2   6   2    0.20    4.90
  -3  -6  -2    1.50    4.30
   3   6   2    5.50    5.50
   3   6   2    5.50    5.30
  -4  -6  -2   14.20    5.60
   4   6   2   13.80    6.30
   4   6   2   14.10    6.00
  -5  -6  -2   -6.20    5.30
   5   6   2    1.70    5.60
  -6  -6  -2   -5.30    5.90
   6   6   2   -0.40    6.50
  -7  -6  -2   24.40    8.10
   7   6   2   25.80    8.10
  -8  -6  -2   -7.50    7.60
   8   6   2    1.30    7.00
  -9  -6  -2   -3.90    8.10
   9   6   2    7.80    8.10
 -10  -6  -2   -7.20    8.60
  10   6   2   -0.60    8.00
  18  -7  -2   -7.90    6.60
 -18   7   2    2.80   12.90
  17  -7  -2    0.80    7.30
 -17   7   2  -11.90   10.90
  16  -7  -2    2.70    7.00
 -16   7   2    7.00   11.80
  15  -7  -2   15.10    7.40
 -15   7   2   21.00   11.80
  14  -7  -2   13.30    7.00
 -14   7   2   -0.80    9.40
  13  -7  -2   38.00    8.50
 -13   7   2   61.39   12.70
  12  -7  -2   -0.30    5.70
 -12   7   2   -3.40    7.80
  11  -7  -2    3.10    5.80
 -11   7   2   -3.40    6.90
  10  -7  -2   33.10    7.50
 -10   7   2   43.40    9.40
   9  -7  -2    2.00    5.80
   9  -7  -2    1.10    5.20
  -9   7   2    2.70    6.60
   8  -7  -2   49.10    7.80
   8  -7  -2   44.10    8.80
  -8   7   2   49.10    9.30
   7  -7  -2   15.50    6.00
   7  -7  -2   21.80    7.30
  -7   7   2   26.30    6.60
   6  -7  -2  121.19   14.10
   6  -7  -2  154.58   14.20
  -6   7   2  161.98   14.60
  -5   7   2  114.59   11.90
   4  -7  -2   -3.60    5.90
   4  -7  -2    1.90    1.80
  -4   7   2   -2.10    3.50
   3  -7  -2   12.90    7.30
   3  -7  -2   41.10    4.10
  -3   7   2   37.40    5.70
   2  -7  -2   73.89    7.40
  -2   7   2   75.19    8.40
  -2   7   2   99.29   11.00
   1  -7  -2   10.90    3.40
   1  -7  -2   -3.50    6.30
  -1   7   2   10.30    5.90
  -1   7   2   16.10    4.20
   0  -7  -2    1.70    6.40
   0  -7  -2    9.40    3.80
   0   7   2    8.00    4.10
   0   7   2   19.10    6.40
  -1  -7  -2   17.00    4.80
  -1  -7  -2    6.30    7.50
   1   7   2   22.90    4.90
   1   7   2   11.60    5.90
  -2  -7  -2    1.70    4.40
  -2  -7  -2    4.90    7.10
   2   7   2    3.20    5.70
  -3  -7  -2   -8.50    4.60
   3   7   2    5.10    6.50
   3   7   2   12.40    6.20
  -4  -7  -2   -2.40    5.30
   4   7   2    7.60    5.70
   4   7   2    0.70    6.40
  -5  -7  -2    9.50    6.60
   5   7   2    6.00    6.50
  -6  -7  -2   -4.00    6.70
   6   7   2    0.00    6.40
  -7  -7  -2    4.70    7.60
   7   7   2   13.60    7.90
  -8  -7  -2   -5.30    8.20
   8   7   2    2.40    7.60
  -9  -7  -2  -12.00    8.30
   9   7   2   -3.60    8.10
  18  -8  -2    4.70    8.10
 -18   8   2   -4.80   12.70
  17  -8  -2  -10.30    6.70
 -17   8   2  -14.40   11.40
  16  -8  -2   14.60    8.00
 -16   8   2   16.60   11.60
  15  -8  -2    0.70    6.60
 -15   8   2   11.70   10.60
  14  -8  -2   -1.00    6.90
 -14   8   2    3.70   10.00
  13  -8  -2    9.10    7.20
 -13   8   2    6.90    9.00
  12  -8  -2   -4.40    6.70
 -12   8   2   -6.70    8.20
  11  -8  -2    1.70    6.60
 -11   8   2   -1.70    7.30
  10  -8  -2   33.70    8.00
 -10   8   2   31.70    9.00
  -9   8   2    8.60    7.00
   8  -8  -2   33.70    8.30
  -8   8   2   32.50    8.60
   7  -8  -2    0.20    5.20
  -7   8   2    0.50    5.40
   6  -8  -2    5.60    7.00
  -6   8   2    1.90    4.70
   5  -8  -2    0.50    6.30
  -5   8   2    1.10    4.30
  -5   8   2    9.20    5.90
   4  -8  -2   21.80    8.10
   4  -8  -2   44.50    4.70
  -4   8   2   45.10    6.90
  -4   8   2   34.30    7.90
   3  -8  -2    8.50    7.40
   3  -8  -2    3.20    2.60
  -3   8   2    5.20    5.70
  -3   8   2   -2.40    3.50
   2  -8  -2   14.00    3.60
   2  -8  -2   15.60    7.80
  -2   8   2   19.30    6.50
  -2   8   2   12.00    4.10
   1  -8  -2  -10.10    6.40
   1  -8  -2    1.30    3.40
  -1   8   2    1.90    5.40
  -1   8   2   -1.60    3.50
   0  -8  -2    4.60    7.60
   0  -8  -2    5.30    4.10
   0   8   2    0.40    5.60
  -1  -8  -2   -5.70    8.10
  -1  -8  -2   14.00    5.00
   1   8   2    9.50    6.10
  -2  -8  -2    0.10    4.80
  -2  -8  -2    3.20    8.20
   2   8   2    4.70    6.10
  -3  -8  -2   -3.50    5.30
   3   8   2   -0.40    6.80
   3   8   2    2.50    6.40
  -4  -8  -2    0.90    5.80
   4   8   2    2.60    7.10
  -5  -8  -2   -1.50    6.50
   5   8   2    8.00    7.00
  -6  -8  -2    7.30    7.60
   6   8   2   14.10    8.10
  -7  -8  -2   22.90    8.90
   7   8   2    9.90    8.40
  -8  -8  -2    4.30    8.60
   8   8   2    3.40    8.40
  18  -9  -2    7.50    8.50
 -18   9   2  -10.80   12.50
  17  -9  -2   -2.10    7.70
 -17   9   2   -1.00   12.20
  16  -9  -2    8.10    8.30
 -16   9   2   23.80   12.10
  15  -9  -2    4.40    7.90
 -15   9   2   -6.20   10.30
  14  -9  -2    7.00    8.20
 -14   9   2    9.80   10.90
  13  -9  -2   -4.30    6.80
 -13   9   2   -5.80    8.60
  12  -9  -2   16.20    8.00
 -12   9   2   16.10    9.80
 -12   9   2   22.30    9.80
  11  -9  -2   -3.00    7.60
 -11   9   2    7.20    8.00
 -11   9   2    4.30    8.40
  10  -9  -2    7.70    7.70
 -10   9   2    7.90    8.00
 -10   9   2    0.00    7.30
   9  -9  -2  107.39   13.80
  -9   9   2  163.98   16.20
  -9   9   2  147.09   16.30
   8  -9  -2   18.20    7.50
  -8   9   2   27.90    8.30
  -8   9   2   30.60    8.50
   7  -9  -2   -2.70    6.20
  -7   9   2   -1.50    6.40
  -7   9   2   -1.10    5.70
   6  -9  -2   41.50   10.10
  -6   9   2   79.29   11.50
  -6   9   2   89.69   10.70
   5  -9  -2    5.80    7.30
  -5   9   2   14.90    5.90
  -5   9   2   23.40    7.80
   4  -9  -2    4.50    8.20
  -4   9   2   35.60    8.40
  -4   9   2   23.60    5.70
   3  -9  -2    3.40    7.90
  -3   9   2    2.70    4.20
  -3   9   2   -6.10    5.60
   2  -9  -2    1.00    7.80
   2  -9  -2   11.10    4.10
  -2   9   2   10.60    7.10
   1  -9  -2    0.00    4.00
   1  -9  -2    2.60    8.20
  -1   9   2    3.60    6.50
   0  -9  -2   97.39    9.90
   0   9   2   63.49   11.20
  -1  -9  -2    7.20    9.10
  -1  -9  -2    4.20    5.00
   1   9   2    3.50    6.60
  -2  -9  -2   -1.50    8.90
  -2  -9  -2   -1.40    5.40
   2   9   2    3.60    6.60
  -3  -9  -2   12.40    6.40
   3   9   2    5.30    6.60
   3   9   2   -3.80    7.30
  -4  -9  -2    2.10    6.60
   4   9   2   -2.90    7.20
  -5  -9  -2    2.00    7.70
   5   9   2    0.60    7.30
  -6  -9  -2   30.80    9.20
   6   9   2    3.40    8.10
  -7  -9  -2    3.60    9.30
   7   9   2    7.00    9.00
  18 -10  -2   20.00    9.70
 -18  10   2    9.60   19.90
  17 -10  -2   -2.60    8.30
 -17  10   2   -0.90   11.60
  16 -10  -2   -5.10    7.90
 -16  10   2   -4.50   10.90
  15 -10  -2    1.10    8.30
 -15  10   2    9.50   11.40
  14 -10  -2   -6.10    7.50
 -14  10   2   26.90   12.20
  13 -10  -2   65.69   11.90
 -13  10   2   53.29   13.60
  12 -10  -2   29.60    9.00
 -12  10   2    9.90    9.70
 -12  10   2   23.50   10.60
  11 -10  -2   -4.30    7.30
 -11  10   2   -0.10    8.30
 -11  10   2    7.00    8.50
  10 -10  -2  155.58   17.40
 -10  10   2  145.79   17.90
 -10  10   2  147.59   18.20
   9 -10  -2    2.60    7.20
  -9  10   2    0.20    8.10
  -9  10   2   15.50    8.40
  -8  10   2   92.99   12.70
  -8  10   2   59.39   12.30
   7 -10  -2   -4.30    7.80
  -7  10   2    6.70    6.50
  -7  10   2   -0.50    7.00
   6 -10  -2    9.80    8.30
  -6  10   2   22.60    8.80
  -6  10   2   37.90    7.80
   5 -10  -2    6.10    8.60
  -5  10   2   42.40    7.60
  -5  10   2   33.40    8.90
   4 -10  -2   -3.70    8.30
  -4  10   2    1.90    4.80
  -4  10   2    3.30    7.10
   3 -10  -2   -8.60    8.70
  -3  10   2   -7.80    6.30
   2 -10  -2    1.60    9.00
  -2  10   2   18.00    7.70
   1 -10  -2    2.80    7.90
   1 -10  -2   -2.60    5.70
  -1  10   2    3.90    6.80
   0 -10  -2   -0.50    5.00
   0 -10  -2   -5.80    8.80
   0  10   2   10.60    6.80
  -1 -10  -2   -4.80    9.30
  -1 -10  -2    7.30    5.80
   1  10   2    5.90    7.00
  -2 -10  -2  -13.40    9.30
  -2 -10  -2   13.20    6.30
   2  10   2    4.90    7.10
  -3 -10  -2   -5.80    6.10
   3  10   2   20.80    9.40
   3  10   2   11.70    8.00
  -4 -10  -2  -12.60    6.70
   4  10   2   -0.20    8.10
  -5 -10  -2    0.50    7.50
   5  10   2    3.40    8.30
  -6 -10  -2   -5.80    7.90
   6  10   2    1.70    8.80
  18 -11  -2    6.80    9.40
  17 -11  -2    7.90    8.80
 -17  11   2   -3.30   12.00
  16 -11  -2   -2.20    8.30
 -16  11   2    3.20   11.80
  15 -11  -2   -1.90    8.50
 -15  11   2   -4.60   10.50
  14 -11  -2   -4.30    8.10
 -14  11   2   -4.40    9.70
  13 -11  -2   12.60    9.20
 -13  11   2   13.50   11.10
  12 -11  -2    2.30    8.60
 -12  11   2   10.10    9.50
 -12  11   2   -1.00    9.20
  11 -11  -2   10.10    8.30
 -11  11   2   -3.80    8.40
 -11  11   2    1.40    9.30
  10 -11  -2    4.50    8.20
 -10  11   2   11.60    9.00
 -10  11   2   29.50    9.60
   9 -11  -2   14.50    9.10
  -9  11   2   10.60    8.30
  -9  11   2    6.90    9.10
   8 -11  -2   -2.10    9.50
  -8  11   2   -3.80    6.60
  -8  11   2    1.50    8.20
   7 -11  -2   10.80    8.80
  -7  11   2   15.10    9.40
  -7  11   2   19.70    7.40
   6 -11  -2    7.40    9.40
  -6  11   2   -7.30    7.30
  -6  11   2    5.50    6.10
   5 -11  -2   -4.40    8.60
  -5  11   2   -8.00    7.40
   4 -11  -2   10.50    9.30
  -4  11   2   53.39   10.10
   3 -11  -2   12.30   10.90
  -3  11   2   82.39   11.80
   2 -11  -2   -4.70    9.20
  -2  11   2    6.80    7.30
   1 -11  -2    1.80    9.40
  -1  11   2   24.50    8.50
   0 -11  -2    3.70   10.70
   0  11   2   54.29   10.50
  -1 -11  -2    6.70   10.40
   1  11   2    5.50    7.90
  -2 -11  -2   10.20    7.10
  -2 -11  -2    1.80   10.40
   2  11   2   -0.80    7.70
  -3 -11  -2   -1.50    7.10
   3  11   2    8.90    9.60
  -4 -11  -2    0.00    7.80
   4  11   2   -4.10    8.90
  -5 -11  -2    3.70    8.60
   5  11   2   -6.60    8.70
  17 -12  -2    4.50    9.80
 -17  12   2   19.10   13.80
  16 -12  -2   13.00    9.80
 -16  12   2   -9.70   12.70
  15 -12  -2    3.00    9.20
 -15  12   2   12.80   12.40
  14 -12  -2    1.00    9.40
 -14  12   2   12.10   11.30
  13 -12  -2   -2.30    8.60
 -13  12   2    3.10   10.00
 -13  12   2   11.60   10.60
  12 -12  -2    3.80    9.30
 -12  12   2   18.90   10.70
 -12  12   2   14.00   10.40
  11 -12  -2   12.00    9.60
 -11  12   2   16.80    9.40
 -11  12   2   12.10   10.00
 -10  12   2  108.49   16.20
 -10  12   2   93.19   14.70
   9 -12  -2    6.20    9.50
  -9  12   2   21.20   10.50
  -9  12   2   36.60    9.80
   8 -12  -2   -8.80    8.40
  -8  12   2   17.50    7.90
  -8  12   2   15.60    9.70
   7 -12  -2  -11.50    8.60
  -7  12   2    7.20    9.30
   6 -12  -2   -2.10    9.70
  -6  12   2   -1.40    8.10
   5 -12  -2    8.10    9.40
  -5  12   2    2.40    7.60
   4 -12  -2  -11.20    8.70
  -4  12   2   10.90    8.30
   3 -12  -2  -10.90    9.40
  -3  12   2   -1.10    7.70
   2 -12  -2    7.00   10.20
  -2  12   2    2.50    7.60
   1 -12  -2   10.00   11.90
  -1  12   2   17.80    8.90
   0 -12  -2   13.10   11.50
   0  12   2    5.50    8.50
  -1 -12  -2   -4.40   11.20
   1  12   2   -5.50    8.30
  -2 -12  -2   10.00   11.90
   2  12   2    3.20    8.70
   2  12   2   -3.70    9.10
   3  12   2   -3.90   10.00
  17 -13  -2   -0.70    9.50
 -17  13   2    3.20   14.00
  16 -13  -2    8.80   10.30
 -16  13   2   -1.20   12.60
  15 -13  -2   -2.90    9.30
 -15  13   2  -19.70   10.90
  14 -13  -2    2.20    9.50
 -14  13   2   -6.50   10.00
  13 -13  -2   -3.70    8.50
 -13  13   2   10.20   11.40
 -13  13   2    1.10   10.10
  12 -13  -2   -5.40    9.30
 -12  13   2  -18.60    8.10
 -12  13   2  -10.50    9.90
  11 -13  -2    1.60    9.60
 -11  13   2   -6.00    8.20
 -11  13   2   -4.40    9.90
  10 -13  -2    3.90    9.60
 -10  13   2   10.50   10.00
 -10  13   2   12.00    9.10
   9 -13  -2   10.60   10.40
  -9  13   2   43.50   11.90
   8 -13  -2   -2.30    9.50
  -8  13   2   11.30    9.80
   7 -13  -2  -12.10    9.60
  -7  13   2   -2.80    8.40
   6 -13  -2   -2.00   10.00
  -6  13   2   24.60   10.40
   5 -13  -2   -9.30    9.60
  -5  13   2    6.80    8.20
   4 -13  -2  -16.90    8.90
  -4  13   2   -3.00    7.10
   3 -13  -2   -4.20   10.70
  -3  13   2   -8.30    7.90
   2 -13  -2   -6.60   10.80
  -2  13   2    5.00    8.50
   1 -13  -2  -12.90   11.00
  -1  13   2    1.90    9.00
   0 -13  -2   14.50   12.20
   0  13   2    8.30   10.10
  -1 -13  -2   18.20   13.30
   1  13   2    4.60    9.10
   2  13   2   -9.60   10.70
  16 -14  -2    4.10   10.50
 -16  14   2   -5.20   12.60
  15 -14  -2   -4.80   10.10
 -15  14   2   -7.80   12.00
  14 -14  -2   -0.10    9.70
 -14  14   2   -0.20   11.70
  13 -14  -2    5.50   10.60
 -13  14   2    0.30   11.30
 -13  14   2  -13.90    9.80
  12 -14  -2   -1.30   10.10
 -12  14   2    1.80   11.20
 -12  14   2    8.40   10.60
  11 -14  -2    6.00   10.40
 -11  14   2   13.50   11.20
  10 -14  -2  -10.90    9.90
 -10  14   2    9.30   10.60
   9 -14  -2   -0.60   10.20
  -9  14   2    3.50    9.70
   8 -14  -2   10.60   10.50
  -8  14   2    0.00    9.20
   7 -14  -2    2.90   10.50
  -7  14   2   -5.00    9.30
   6 -14  -2   -3.70   10.20
  -6  14   2    4.60    9.20
   5 -14  -2    1.90   11.00
  -5  14   2    7.00    8.90
   4 -14  -2  -20.00   10.10
  -4  14   2   -1.60    8.40
   3 -14  -2    7.50   11.10
  -3  14   2   14.00   10.30
   2 -14  -2  -15.00   10.80
  -2  14   2   -6.60    9.10
   1 -14  -2    0.10   12.80
  -1  14   2   12.40   10.50
   0 -14  -2  -11.40   11.70
   0  14   2  -11.20    9.20
   1  14   2   -6.60    9.30
 -16  15   2   24.50   14.90
  15 -15  -2   -3.90   10.70
 -15  15   2   -7.50   12.20
  14 -15  -2   14.40   12.20
 -14  15   2   20.20   13.50
 -14  15   2   -1.10   12.20
  13 -15  -2    9.80   12.10
 -13  15   2   12.80   11.90
  12 -15  -2   -0.10   11.20
 -12  15   2   14.00   12.00
  11 -15  -2    0.20   11.00
 -11  15   2    9.40   11.40
  10 -15  -2    9.70   11.40
 -10  15   2    1.40   10.30
   9 -15  -2    3.90   11.60
  -9  15   2    0.60   10.50
   8 -15  -2    3.40   11.10
  -8  15   2    2.30    9.20
   7 -15  -2   -2.00   10.80
  -7  15   2  -12.80    9.40
   6 -15  -2   -0.20   11.60
  -6  15   2   10.30   11.10
   5 -15  -2   -3.10   11.90
  -5  15   2   12.20   10.20
   4 -15  -2   -0.30   12.10
  -4  15   2   -6.50    9.00
   3 -15  -2    6.20   13.00
  -3  15   2    1.10   10.90
   2 -15  -2    3.00   13.90
  -2  15   2    5.60   10.60
  -1  15   2   21.10   12.50
  14 -16  -2   11.30   16.90
 -14  16   2   19.30   13.60
  13 -16  -2  -14.90   10.00
 -13  16   2   -2.80   12.20
  12 -16  -2    7.40   11.70
 -12  16   2    7.90   12.10
  11 -16  -2    3.70   12.40
 -11  16   2   22.50   12.40
  10 -16  -2  -17.70   10.70
 -10  16   2   -4.80   10.90
   9 -16  -2    4.20   12.20
  -9  16   2    1.50   10.80
   8 -16  -2    2.50   12.00
  -8  16   2    0.70   11.00
   7 -16  -2   -1.60   12.30
  -7  16   2   -1.90    9.50
   6 -16  -2   13.60   13.80
  -6  16   2   -4.10   10.20
   5 -16  -2    7.70   12.20
  -5  16   2   -8.80   11.40
   4 -16  -2    3.90   13.90
   9 -17  -2    6.80   17.90
   4 -18   3    0.40    8.50
  -5  18  -3   10.30   11.40
   5 -18   3   10.30    9.00
  -6  18  -3   -1.70   10.70
   6 -18   3    7.30    9.00
  -7  18  -3  -12.10   10.80
   7 -18   3    5.90    8.70
  -8  18  -3   -3.90   11.30
   8 -18   3    2.10    8.30
  -9  18  -3   -1.60   11.30
   9 -18   3   -4.30    7.80
 -10  18  -3    9.00   12.20
  10 -18   3   -6.00    8.20
 -11  18  -3   -3.50   12.60
  11 -18   3   -5.00    7.60
 -12  18  -3    5.90   13.40
  12 -18   3    8.20    8.20
  13 -18   3    5.70    9.40
  -1  17  -3   10.00   10.80
   1 -17   3   -1.10    9.60
  -2  17  -3   -5.30   10.80
   2 -17   3   10.60   10.30
  -3  17  -3   -0.50    9.60
   3 -17   3    1.20    9.00
  -4  17  -3   -2.00    9.30
   4 -17   3   -0.10    8.50
  -5  17  -3   -7.30    9.30
   5 -17   3   -2.70    7.90
  -6  17  -3   -0.50    9.00
   6 -17   3   -3.60    8.30
  -7  17  -3   -6.50    9.50
   7 -17   3    0.60    7.70
  -8  17  -3   -2.90    9.60
   8 -17   3   -8.80    6.70
  -9  17  -3   -4.50    9.90
   9 -17   3    1.20    7.70
 -10  17  -3    8.50   11.80
  10 -17   3   -1.40    7.40
 -11  17  -3   -5.80   11.50
  11 -17   3    6.00    7.50
 -12  17  -3    3.80   13.10
  12 -17   3   12.40    8.50
  13 -17   3    5.10    8.10
  14 -17   3   -0.60    7.60
   1  16  -3    3.50   10.20
  -1 -16   3   -6.00    8.90
   0  16  -3    3.00    9.70
   0 -16   3    0.10    9.40
  -1  16  -3   -6.50    8.90
   1 -16   3    1.40    9.00
  -2  16  -3   16.30   10.50
   2 -16   3   -2.70    8.50
  -3  16  -3   27.60   11.50
   3 -16   3    3.30    8.20
  -4  16  -3    3.20    9.00
   4 -16   3    7.80    8.80
  -5  16  -3  -10.00    7.90
   5 -16   3   -4.90    8.10
  -6  16  -3    8.80   10.10
   6 -16   3    3.40    7.90
  -7  16  -3   -0.80    9.40
   7 -16   3   10.00    8.10
  -8  16  -3    4.20    9.60
   8 -16   3    4.80    7.50
  -9  16  -3    9.30   10.40
   9 -16   3   -2.00    7.20
 -10  16  -3   -1.60   10.70
  10 -16   3   -2.90    6.90
 -11  16  -3   -4.50   10.80
  11 -16   3   -6.70    6.70
 -12  16  -3  -10.90   10.70
  12 -16   3    2.10    7.40
  13 -16   3   -1.50    7.10
 -14  16  -3   -6.90   12.20
  14 -16   3   -6.80    6.80
 -15  16  -3   -3.40   12.90
  15 -16   3    4.80    6.90
 -16  16  -3   -0.90   14.00
  16 -16   3   -5.30   13.20
   3  15  -3    0.10   10.80
  -3 -15   3   11.00    7.40
   2  15  -3    3.00   10.10
  -2 -15   3  -15.90    7.90
  -2 -15   3   -7.10    6.70
   1  15  -3   -7.60    8.10
  -1 -15   3    6.30    9.70
   0  15  -3    9.80    9.40
   0 -15   3   -6.80    8.30
  -1  15  -3    3.70    8.70
   1 -15   3    8.50    9.60
  -2  15  -3   -5.90    7.50
   2 -15   3   -1.10    8.00
  -3  15  -3    5.00    8.60
   3 -15   3    9.80    8.30
  -4  15  -3   12.30    9.40
   4 -15   3   14.70    8.90
  -5  15  -3   14.10    9.20
   5 -15   3    9.70    8.30
  -6  15  -3    1.80    8.80
   6 -15   3    4.00    7.40
  -7  15  -3    5.70    9.70
   7 -15   3    1.30    7.00
  -8  15  -3  -13.50    8.10
   8 -15   3   -2.40    7.20
  -9  15  -3   21.40   11.20
   9 -15   3    0.10    7.10
 -10  15  -3    3.00    9.80
  10 -15   3    3.70    7.50
 -11  15  -3   17.80   11.40
  11 -15   3    4.30    7.70
 -12  15  -3    6.00   10.70
  12 -15   3   12.90    7.70
 -13  15  -3   -6.70   10.80
  13 -15   3    8.90    7.70
 -14  15  -3   11.20   13.10
  14 -15   3    2.20    9.30
 -15  15  -3    7.50   13.50
  15 -15   3    9.60   10.00
 -16  15  -3   -4.90   13.40
  16 -15   3    0.90    9.70
   4  14  -3  -12.70    9.10
  -4 -14   3    3.70    6.80
   3  14  -3    2.60    9.30
   3  14  -3  -13.40    8.70
  -3 -14   3   10.50    7.10
   2  14  -3   -8.20    8.30
  -2 -14   3    1.20    6.10
  -2 -14   3    0.80    8.80
   1  14  -3    0.00    8.50
  -1 -14   3   -0.40    5.50
  -1 -14   3    4.80    9.20
   0  14  -3   -7.70    7.90
   0 -14   3  -10.40    4.50
   0 -14   3   -6.80    8.20
  -1  14  -3    0.00    7.70
   1 -14   3    5.70    4.90
   1 -14   3    6.30    8.40
  -2  14  -3  -16.10    7.30
   2 -14   3    0.00    7.60
  -3  14  -3   12.10    7.80
   3 -14   3   -1.50    7.30
  -4  14  -3   24.40    9.60
   4 -14   3    8.60    7.90
  -5  14  -3    9.80    8.10
   5 -14   3   12.10    7.80
  -6  14  -3   24.50    9.70
   6 -14   3   17.60    8.30
  -7  14  -3   -5.80    7.50
   7 -14   3   -4.00    6.50
  -8  14  -3    8.70    9.10
   8 -14   3    3.10    7.30
  -9  14  -3   12.20   10.10
   9 -14   3   21.50    8.50
 -10  14  -3   11.30    9.90
 -10  14  -3   24.70    9.70
  10 -14   3    8.50    7.00
 -11  14  -3    2.70    9.70
 -11  14  -3    1.00    9.40
  11 -14   3   -2.50    6.60
 -12  14  -3   28.90   12.00
  12 -14   3   30.90   10.10
 -13  14  -3   -3.30   10.50
  13 -14   3    1.80    8.50
 -14  14  -3    3.20   12.60
  14 -14   3    1.80    8.90
 -15  14  -3    8.40   13.40
  15 -14   3   -7.00    9.30
 -16  14  -3   15.50   14.60
  16 -14   3    9.00   10.40
 -17  14  -3   -7.70   23.00
  17 -14   3   -2.70   10.00
  -6 -13   3   -0.20    8.10
   5  13  -3   -3.50    8.70
  -5 -13   3    2.40    7.30
   4  13  -3   -4.90    8.70
   4  13  -3   -9.40    8.00
  -4 -13   3    6.10    7.00
   3  13  -3   -9.40    8.20
   3  13  -3   -1.70    8.40
  -3 -13   3    8.10    6.50
   2  13  -3   -2.10    7.70
  -2 -13   3   -0.30    8.20
  -2 -13   3   -9.80    4.70
   1  13  -3    0.50    8.10
  -1 -13   3    0.90    8.30
  -1 -13   3   -5.00    5.00
   0  13  -3   -2.00    7.50
   0 -13   3    3.00    8.80
   0 -13   3   11.80    5.00
  -1  13  -3   -4.10    7.20
   1 -13   3    1.80    8.00
   1 -13   3   -5.90    4.00
  -2  13  -3   -2.50    7.40
   2 -13   3    2.30    4.00
   2 -13   3    3.10    7.30
  -3  13  -3   -6.70    6.50
   3 -13   3   -2.70    6.60
   3 -13   3    4.60    3.70
  -4  13  -3   -1.60    7.10
   4 -13   3    3.20    7.10
  -5  13  -3    7.90    7.40
   5 -13   3    9.30    7.40
  -6  13  -3    9.40    7.40
   6 -13   3    1.60    7.00
  -7  13  -3    2.10    7.80
   7 -13   3    0.50    6.60
  -8  13  -3   11.50    8.20
  -8  13  -3    3.70    6.90
   8 -13   3    3.60    6.80
  -9  13  -3    8.00    7.80
  -9  13  -3   10.20    8.70
   9 -13   3   -0.70    7.30
 -10  13  -3  -10.80    7.50
 -10  13  -3   -2.10    8.90
  10 -13   3    5.40    6.90
 -11  13  -3    2.90    9.20
 -11  13  -3    4.30   10.10
  11 -13   3   11.50    8.40
 -12  13  -3   -5.80    8.70
  12 -13   3   -2.10    8.30
 -13  13  -3   13.40   11.80
  13 -13   3    9.80    8.30
 -14  13  -3   -0.90   12.40
  14 -13   3    2.60    8.90
 -15  13  -3  -13.70   11.70
  15 -13   3    6.80    9.60
 -16  13  -3   -4.40   13.80
  16 -13   3    4.70    9.00
 -17  13  -3  -27.60   13.20
  17 -13   3    1.20    9.70
  -7 -12   3    9.00    8.50
   6  12  -3  -11.10    7.30
  -6 -12   3   -4.00    6.50
   5  12  -3    9.40    8.50
  -5 -12   3   -1.50    6.40
   4  12  -3    2.10    8.80
   4  12  -3   -1.60    8.10
  -4 -12   3   -7.30    5.60
   3  12  -3    7.60    8.30
  -3 -12   3    5.30    5.70
   2  12  -3   15.30    8.50
  -2 -12   3   -6.40    4.50
  -2 -12   3   -3.10    7.70
   1  12  -3   18.70    8.20
  -1 -12   3   21.30    5.70
  -1 -12   3    5.80    8.70
   0  12  -3   36.90    9.30
   0 -12   3   33.70    5.90
   0 -12   3    7.80    8.10
  -1  12  -3    6.00    7.10
   1 -12   3   -4.50    6.60
   1 -12   3    5.40    4.00
  -2  12  -3    1.40    6.60
   2 -12   3    7.40    3.80
   2 -12   3    5.50    7.00
  -3  12  -3    1.60    6.40
   3 -12   3    6.40    3.70
   3 -12   3   -1.00    6.30
  -4  12  -3   26.20    8.10
   4 -12   3   34.30    5.10
   4 -12   3   28.30    8.30
  -5  12  -3    3.20    6.50
   5 -12   3    2.10    3.00
   5 -12   3   -2.00    6.30
  -6  12  -3    2.60    6.80
   6 -12   3    0.90    5.70
  -7  12  -3    3.30    7.20
  -7  12  -3   -3.70    5.70
   7 -12   3    1.70    6.20
  -8  12  -3  102.39   14.60
  -8  12  -3   98.99   13.10
   8 -12   3   92.79   12.80
  -9  12  -3   19.90    9.40
  -9  12  -3   24.00    9.20
   9 -12   3   26.60    8.40
 -10  12  -3   -5.40    8.30
 -10  12  -3  -12.20    7.90
  10 -12   3    6.50    7.80
 -11  12  -3  102.09   16.00
  11 -12   3   75.99   12.20
 -12  12  -3   -7.90    9.10
  12 -12   3    4.60    8.30
 -13  12  -3   -1.00   11.40
  13 -12   3    3.50    7.40
 -14  12  -3  -13.30   10.60
  14 -12   3   -2.80    8.50
 -15  12  -3   13.30   13.80
  15 -12   3   10.10    8.90
 -16  12  -3  -16.80   11.70
  16 -12   3    0.30    9.20
 -17  12  -3   -0.50   14.90
  17 -12   3    8.40    9.80
   8  11  -3   16.00   10.10
  -8 -11   3    1.70    8.40
   7  11  -3    0.50    7.90
  -7 -11   3   15.30    7.80
   6  11  -3   -5.00    7.00
  -6 -11   3    0.40    6.50
   5  11  -3    0.30    7.20
   5  11  -3   -1.80   11.20
  -5 -11   3    0.10    6.10
   4  11  -3   -5.90    7.60
   4  11  -3    0.60    7.40
  -4 -11   3    1.90    5.80
   3  11  -3   -3.80    6.80
  -3 -11   3    3.30    8.10
  -3 -11   3   12.60    5.80
   2  11  -3    9.40    7.20
  -2 -11   3    7.60    5.00
  -2 -11   3    3.00    8.90
   1  11  -3    0.40    7.10
  -1 -11   3   -1.10    8.20
  -1 -11   3    8.60    4.60
   0  11  -3    5.60    6.80
   0 -11   3    6.80    6.40
   0 -11   3   -0.10    3.70
  -1  11  -3    0.40    6.50
   1 -11   3   -0.80    3.40
   1 -11   3    8.00    6.70
  -2  11  -3   13.60    7.00
   2 -11   3    4.60    6.10
   2 -11   3   10.60    3.60
  -3  11  -3   -3.50    5.80
   3 -11   3    3.20    3.10
   3 -11   3    5.10    6.30
  -4  11  -3    1.30    6.10
   4 -11   3    2.70    2.80
   4 -11   3    7.30    6.40
  -5  11  -3    5.50    4.80
  -5  11  -3    1.50    5.90
   5 -11   3    5.70    6.30
   5 -11   3    1.60    2.90
  -6  11  -3   -1.40    6.40
  -6  11  -3   -2.70    4.80
   6 -11   3   -0.10    2.70
   6 -11   3    1.90    5.70
  -7  11  -3   94.99   12.00
  -7  11  -3   81.89   12.20
   7 -11   3   84.29   11.60
   7 -11   3   82.49    8.20
  -8  11  -3   -4.10    6.40
  -8  11  -3   17.50    8.00
   8 -11   3    7.90    6.20
  -9  11  -3  313.67   29.80
  -9  11  -3  336.87   29.80
   9 -11   3  366.56   28.70
 -10  11  -3  468.85   39.10
 -10  11  -3  402.96   39.10
  10 -11   3  532.25   38.40
 -11  11  -3    9.90    9.80
  11 -11   3    6.00    7.10
 -12  11  -3    4.50   10.50
  12 -11   3    6.20    7.50
 -13  11  -3   -1.70   10.90
  13 -11   3   10.30    7.90
 -14  11  -3    1.30   11.70
  14 -11   3   -1.80    7.60
 -15  11  -3   18.60   13.80
  15 -11   3   -4.60    8.30
 -16  11  -3    5.80   14.60
  16 -11   3    2.40    8.60
 -17  11  -3   -4.80   13.70
  17 -11   3    6.70    9.50
   9  10  -3   -2.60    7.70
  -9 -10   3    5.30    8.20
   8  10  -3    8.60    8.30
  -8 -10   3    8.60    7.50
   7  10  -3    5.10    7.50
  -7 -10   3   -3.30    6.40
   6  10  -3    4.50    7.20
  -6 -10   3    0.10    6.10
   5  10  -3   -4.60    6.30
   5  10  -3    2.80    7.10
  -5 -10   3    3.20    5.80
   4  10  -3   44.20    9.40
   4  10  -3   23.20    8.40
  -4 -10   3   23.70    6.40
   3  10  -3   -3.70    6.40
  -3 -10   3   -7.80    8.30
  -3 -10   3    4.20    4.80
   2  10  -3   22.70    7.60
  -2 -10   3   15.30    5.00
  -2 -10   3    4.90    8.90
   1  10  -3  239.68   22.10
  -1 -10   3  241.88   19.60
   0  10  -3   39.90    8.70
   0 -10   3   52.09    6.30
   0 -10   3   27.60    8.10
  -1  10  -3   13.40    6.10
   1 -10   3   14.30    3.70
   1 -10   3    9.00    6.40
  -2  10  -3   20.60    6.50
   2 -10   3   18.40    7.30
   2 -10   3   26.80    4.30
  -3  10  -3   -1.30    3.20
  -3  10  -3   -5.40    5.40
   3 -10   3   -0.60    5.50
   3 -10   3    0.60    2.50
  -4  10  -3   53.49    9.80
  -4  10  -3   75.29    8.60
   4 -10   3  107.79   11.70
   4 -10   3   74.49    7.30
  -5  10  -3   28.20    7.50
  -5  10  -3   17.60    5.60
   5 -10   3   27.40    4.10
   5 -10   3   42.60    8.20
  -6  10  -3   29.70    7.30
  -6  10  -3   36.80    8.40
   6 -10   3   46.90    8.80
   6 -10   3   37.20    4.70
  -7  10  -3    6.50    6.90
  -7  10  -3    3.70    6.20
   7 -10   3   -5.40    2.60
   7 -10   3    3.60    5.60
  -8  10  -3   13.80    7.40
  -8  10  -3   13.50    7.70
   8 -10   3   17.30    3.80
   8 -10   3   24.10    7.60
  -9  10  -3  113.09   14.40
  -9  10  -3  112.09   15.20
   9 -10   3  119.09   10.30
   9 -10   3  108.69   12.70
 -10  10  -3   35.60   10.70
 -10  10  -3   25.20    9.50
  10 -10   3   30.00    7.80
 -11  10  -3   18.60   10.10
  11 -10   3   20.10    7.50
 -12  10  -3    4.00   10.20
  12 -10   3    1.60    6.80
 -13  10  -3   17.80   11.50
  13 -10   3   -2.00    7.60
 -14  10  -3    4.40   11.30
  14 -10   3   -1.80    7.30
 -15  10  -3   -1.90   12.60
  15 -10   3    6.80    8.10
 -16  10  -3  -11.40   12.30
  16 -10   3    1.50    8.30
 -17  10  -3    5.10   14.40
  17 -10   3    7.20    8.90
  10   9  -3    9.90    8.80
 -10  -9   3    5.30    9.20
   9   9  -3    2.40    7.30
  -9  -9   3   -9.40    7.60
   8   9  -3    6.10    7.40
  -8  -9   3   16.60    7.50
   7   9  -3   19.90    7.70
  -7  -9   3   29.80    7.70
   6   9  -3    5.10    6.80
  -6  -9   3    5.80    5.90
   5   9  -3   -0.20    6.40
   5   9  -3    3.50    6.50
  -5  -9   3   -8.90    4.30
   4   9  -3   32.50    7.90
   4   9  -3   24.30    8.00
  -4  -9   3   18.70    5.70
   3   9  -3   14.80    6.80
  -3  -9   3   -0.50    7.40
  -3  -9   3   17.10    5.00
   2   9  -3    0.00    5.60
  -2  -9   3    0.40    3.70
  -2  -9   3   -2.60    7.30
   1   9  -3   10.40    5.80
  -1  -9   3   -4.20    6.50
  -1  -9   3   16.60    4.10
   0   9  -3   60.99    9.30
   0  -9   3   53.09    6.00
   0  -9   3   26.20    7.40
  -1   9  -3   13.90    5.90
   1  -9   3   11.10    3.30
   1  -9   3    9.30    6.30
  -2   9  -3  191.98   19.20
  -2   9  -3  205.68   16.40
   2  -9   3  227.88   16.60
   2  -9   3  229.28   19.30
  -3   9  -3   46.30    5.90
  -3   9  -3   37.80    7.70
   3  -9   3   49.60    5.30
   3  -9   3   53.19    8.60
  -4   9  -3  190.58   16.40
  -4   9  -3  183.78   18.20
   4  -9   3  197.98   15.20
   4  -9   3  213.08   17.90
  -5   9  -3   15.10    6.50
  -5   9  -3   14.70    5.50
   5  -9   3   19.90    3.40
   5  -9   3   24.60    6.80
  -6   9  -3   35.90    8.20
  -6   9  -3   27.80    7.30
   6  -9   3   49.10    5.20
   6  -9   3   57.99    8.40
  -7   9  -3    7.40    6.80
  -7   9  -3   22.90    7.00
   7  -9   3   18.80    6.60
   7  -9   3   13.60    3.30
  -8   9  -3   66.49   10.70
  -8   9  -3   87.19   12.20
   8  -9   3   66.99    9.80
   8  -9   3   82.99    7.50
  -9   9  -3  307.27   28.00
  -9   9  -3  300.37   26.80
   9  -9   3  303.27   25.70
   9  -9   3  327.97   23.50
 -10   9  -3    2.60    8.20
  10  -9   3    3.90    6.40
  10  -9   3    0.00    3.20
 -11   9  -3   16.30   10.50
  11  -9   3   17.50    4.20
  11  -9   3   24.10    7.50
 -12   9  -3    5.30   10.40
  12  -9   3    2.30    6.50
 -13   9  -3    4.00   10.90
  13  -9   3   -0.50    6.20
 -14   9  -3   -0.20   10.40
  14  -9   3   -4.70    6.70
 -15   9  -3    1.50   12.60
  15  -9   3   -1.80    7.20
 -16   9  -3  -10.30   12.30
  16  -9   3    2.30    7.70
 -17   9  -3   18.60   15.40
  17  -9   3   -7.40    7.80
  11   8  -3    5.30    8.50
 -11  -8   3    0.60   10.30
  10   8  -3   -8.80    6.60
 -10  -8   3    9.90    8.80
   9   8  -3    8.20    7.30
  -9  -8   3   -4.10    6.50
   8   8  -3   22.00    8.10
  -8  -8   3   19.50    7.50
   7   8  -3   11.30    6.80
  -7  -8   3    2.70    6.10
   6   8  -3    3.90    6.40
   6   8  -3   -1.60    5.50
  -6  -8   3    5.70    5.30
   5   8  -3   -5.00    5.60
   5   8  -3   -1.20    5.40
  -5  -8   3   -1.00    4.10
   4   8  -3    2.30    5.70
   4   8  -3    0.80    5.70
  -4  -8   3    3.40    4.10
   3   8  -3   -4.50    5.30
  -3  -8   3   -1.50    3.40
  -3  -8   3   -3.90    6.40
   2   8  -3    2.60    5.30
  -2  -8   3    3.60    6.50
  -2  -8   3    3.00    3.30
   1   8  -3   -0.30    4.70
  -1  -8   3    4.40    3.00
  -1  -8   3    4.40    6.20
   0   8  -3   75.59   10.40
   0  -8   3   79.49    7.80
  -1   8  -3   64.19    9.10
   1  -8   3   52.89    5.90
  -2   8  -3   92.39   11.40
  -2   8  -3   85.09    8.30
   2  -8   3  108.49   11.20
   2  -8   3   86.39    7.90
  -3   8  -3  126.09   12.80
  -3   8  -3  111.79   10.20
   3  -8   3  107.79   11.80
   3  -8   3  104.79    9.10
  -4   8  -3   22.30    5.40
  -4   8  -3   25.70    6.60
   4  -8   3   20.90    3.50
   4  -8   3   37.70    7.00
  -5   8  -3    2.70    4.50
  -5   8  -3   -0.90    5.00
   5  -8   3   -0.20    2.20
   5  -8   3    0.10    5.00
  -6   8  -3   -2.70    5.00
  -6   8  -3   -2.80    5.40
   6  -8   3    3.40    2.40
   6  -8   3    1.20    4.80
  -7   8  -3   11.20    6.30
  -7   8  -3    0.70    5.70
   7  -8   3    5.10    5.10
   7  -8   3    2.50    2.70
  -8   8  -3   -3.50    5.80
  -8   8  -3    3.80    7.00
   8  -8   3   11.90    5.80
   8  -8   3    3.90    2.80
  -9   8  -3   10.00    6.70
  -9   8  -3   11.80    8.00
   9  -8   3    4.20    5.90
   9  -8   3    6.70    3.10
 -10   8  -3   -4.00    8.30
  10  -8   3    2.20    3.00
  10  -8   3    5.50    5.80
 -11   8  -3   37.00   11.40
  11  -8   3   31.40    4.90
  11  -8   3   29.80    7.40
 -12   8  -3   17.00   10.80
  12  -8   3    5.40    3.60
  12  -8   3    2.90    5.70
 -13   8  -3   12.40   11.60
  13  -8   3    0.30    5.90
  13  -8   3   -8.90    3.40
 -14   8  -3   12.00   12.60
  14  -8   3    0.10    6.40
 -15   8  -3   -4.00   13.00
  15  -8   3   -0.40    6.60
 -16   8  -3  -21.10   11.90
  16  -8   3   -8.10    7.10
 -17   8  -3    1.40   15.20
  17  -8   3   -1.20    8.10
  11   7  -3    0.30    7.50
 -11  -7   3   -6.90    8.40
  10   7  -3    2.90    7.10
 -10  -7   3   -0.40    8.00
   9   7  -3    1.20    6.60
  -9  -7   3    6.20    6.70
   8   7  -3    7.90    6.70
  -8  -7   3   13.60    6.60
   7   7  -3    2.40    5.70
  -7  -7   3    1.60    5.10
   6   7  -3    1.80    5.60
   6   7  -3    7.70    6.10
  -6  -7   3    9.50    5.00
   5   7  -3  122.19   12.40
   5   7  -3   86.49   11.50
  -5  -7   3   95.19   10.70
   4   7  -3    6.90    5.30
   4   7  -3    5.70    5.20
  -4  -7   3    0.20    3.40
   3   7  -3   15.90    5.90
  -3  -7   3   12.60    3.90
  -3  -7   3    0.80    6.80
   2   7  -3   72.09    9.40
  -2  -7   3   74.29    7.60
   1   7  -3  277.37   21.10
  -1  -7   3  277.87   19.00
  -1  -7   3  190.28   20.90
   0   7  -3  170.48   15.50
   0  -7   3  166.18   12.70
   0  -7   3  139.79   14.70
  -1   7  -3   44.50    7.20
   1  -7   3   40.80    4.80
   1  -7   3   45.60    7.60
  -2   7  -3   87.09   10.40
  -2   7  -3   75.99    7.60
   2  -7   3   77.59    7.00
   2  -7   3   87.89    9.60
  -3   7  -3   21.30    6.10
  -3   7  -3   19.20    4.70
   3  -7   3   22.60    5.40
   3  -7   3   22.60    3.20
  -4   7  -3  182.28   16.10
  -4   7  -3  171.28   17.00
   4  -7   3  192.58   14.50
   4  -7   3  202.48   16.30
  -5   7  -3    3.70    5.30
  -5   7  -3    1.70    4.80
   5  -7   3    0.60    2.00
   5  -7   3   -6.00    4.10
  -6   7  -3   61.89    9.50
  -6   7  -3   47.50    8.60
   6  -7   3   70.59    8.50
   6  -7   3   64.99    6.20
  -7   7  -3  106.79   12.20
  -7   7  -3  110.19   14.00
   7  -7   3  116.79   12.50
   7  -7   3  123.49    9.80
  -8   7  -3   20.80    6.30
  -8   7  -3   12.90    8.00
   8  -7   3   21.20    6.20
   8  -7   3   24.00    3.70
  -9   7  -3  132.09   16.30
   9  -7   3  104.39    9.90
   9  -7   3  122.09   12.60
 -10   7  -3   -1.00    8.10
  10  -7   3    4.70    5.00
  10  -7   3    3.00    3.10
 -11   7  -3   18.70   10.30
  11  -7   3   33.60    6.80
  11  -7   3   19.80    4.50
 -12   7  -3    4.10   10.30
  12  -7   3    5.90    3.80
  12  -7   3    5.70    5.40
 -13   7  -3   16.20   12.40
  13  -7   3   12.50    6.50
  13  -7   3    7.60    4.30
 -14   7  -3   51.79   15.20
  14  -7   3   42.10    6.40
  14  -7   3   30.20    8.20
 -15   7  -3   -9.50   12.40
  15  -7   3   -0.60    6.80
 -16   7  -3  -21.60   12.70
  16  -7   3   -0.10    7.60
 -17   7  -3    5.60   15.50
  17  -7   3    1.60    8.90
  12   6  -3   -0.40    7.70
 -12  -6   3    9.30    9.50
  11   6  -3   11.30    7.90
 -11  -6   3    8.20    8.90
  10   6  -3   -1.60    6.50
 -10  -6   3    0.90    6.90
   9   6  -3   -3.10    6.10
  -9  -6   3    1.30    6.40
   8   6  -3   -0.90    5.60
  -8  -6   3    0.10    5.40
   7   6  -3   -6.60    7.80
   7   6  -3   -0.10    5.60
  -7  -6   3    6.10    4.70
   6   6  -3   44.30    7.70
   6   6  -3   27.90    6.90
  -6  -6   3   31.60    6.10
   5   6  -3   51.89    7.60
   5   6  -3   43.50    7.30
  -5  -6   3   29.90    5.80
   4   6  -3  142.29   13.10
   4   6  -3  113.69   12.80
  -4  -6   3  125.99   12.10
   3   6  -3   80.79    9.50
  -3  -6   3   73.29    7.90
   2   6  -3  295.17   22.00
  -2  -6   3  237.98   19.80
   1   6  -3  245.18   20.40
  -1  -6   3  246.78   18.60
   0   6  -3    5.60    4.30
   0  -6   3    5.20    4.50
   0  -6   3   -0.10    2.00
  -1   6  -3    4.60    2.40
  -1   6  -3    5.70    4.50
   1  -6   3    0.70    4.70
   1  -6   3    6.30    2.10
  -2   6  -3 2745.73  185.88
  -2   6  -3 2569.94  186.78
   2  -6   3 2593.64  185.38
   2  -6   3 2596.34  186.18
  -3   6  -3   30.70    6.50
  -3   6  -3   34.20    5.80
   3  -6   3   42.60    4.60
   3  -6   3   68.49    7.00
  -4   6  -3  208.98   18.00
  -4   6  -3  205.28   17.70
   4  -6   3  218.68   17.10
   4  -6   3  207.18   15.80
  -5   6  -3   20.10    6.00
  -5   6  -3   15.50    5.50
   5  -6   3   17.80    5.10
   5  -6   3   14.90    2.80
  -6   6  -3  117.09   13.60
  -6   6  -3  120.39   11.90
   6  -6   3  115.59   11.40
   6  -6   3  111.99    9.40
  -7   6  -3   26.70    6.40
  -7   6  -3   22.60    8.00
   7  -6   3   42.70    6.60
   7  -6   3   37.80    4.40
  -8   6  -3   18.00    7.90
   8  -6   3    9.70    4.90
   8  -6   3    9.70    3.00
  -9   6  -3   -8.60    7.10
   9  -6   3    0.00    4.60
   9  -6   3   -0.70    2.70
 -10   6  -3   15.80    9.50
  10  -6   3   24.00    4.40
  10  -6   3   24.90    5.90
 -11   6  -3    2.00    9.50
  11  -6   3   13.00    4.00
  11  -6   3   16.50    5.80
 -12   6  -3   15.20   11.30
  12  -6   3    3.20    5.60
  12  -6   3    3.90    3.60
 -13   6  -3    1.80   11.90
  13  -6   3    8.70    6.40
  13  -6   3   -2.10    3.90
 -14   6  -3   -7.40   12.10
  14  -6   3    2.90    4.20
  14  -6   3   -0.10    6.50
 -15   6  -3   -1.30   13.40
  15  -6   3   -2.90    7.10
  15  -6   3    4.80    4.60
 -16   6  -3   -5.30   15.10
  16  -6   3    0.00    8.10
  16  -6   3    3.30    5.30
 -17   6  -3   -3.10   20.90
  17  -6   3    7.40    9.30
  13   5  -3    7.60    8.40
 -13  -5   3   -2.40    9.30
  12   5  -3    0.30    7.50
 -12  -5   3    5.20    8.80
  11   5  -3   11.40    7.60
 -11  -5   3   -1.50    7.70
  10   5  -3    4.60    6.80
 -10  -5   3    7.60    7.20
   9   5  -3    5.20    6.10
  -9  -5   3    2.70    6.00
   8   5  -3   11.80    6.00
  -8  -5   3   14.40    5.70
   7   5  -3    1.40    5.10
   7   5  -3   -3.50    4.80
  -7  -5   3   -1.40    4.00
   6   5  -3   56.69    8.70
   6   5  -3   74.99    9.40
  -6  -5   3   76.29    8.40
   5   5  -3    6.20    4.70
   5   5  -3    6.60    4.60
  -5  -5   3   14.50    4.00
  -5  -5   3   10.80    4.70
   4   5  -3   21.40    5.30
   4   5  -3   18.80    5.00
  -4  -5   3   20.80    4.30
  -4  -5   3   19.80    4.40
   3   5  -3  731.13   52.39
   3   5  -3  747.33   52.39
  -3  -5   3  662.13   51.39
   2   5  -3  343.27   26.00
  -2  -5   3  327.67   24.70
   1   5  -3   80.19    9.00
  -1  -5   3   79.09    7.20
  -1  -5   3   78.59    9.10
   0   5  -3   75.49    8.70
   0  -5   3   75.59    6.90
   0  -5   3   90.49    8.80
  -1   5  -3    0.60    3.70
  -1   5  -3    5.30    2.60
   1  -5   3   12.60    4.10
   1  -5   3    6.80    2.10
  -2   5  -3  166.48   15.50
  -2   5  -3  196.28   14.70
   2  -5   3  182.98   14.80
   2  -5   3  182.08   13.80
  -3   5  -3   -1.20    3.40
  -3   5  -3    6.70    4.20
   3  -5   3    4.00    3.40
   3  -5   3    3.30    1.80
  -4   5  -3   77.89    9.70
  -4   5  -3   62.09    8.70
   4  -5   3   88.59    7.20
   4  -5   3   94.19    8.60
  -5   5  -3  357.26   30.10
  -5   5  -3  392.86   29.20
   5  -5   3  400.66   28.90
   5  -5   3  381.46   27.90
  -6   5  -3   22.50    7.20
   6  -5   3   18.20    3.10
   6  -5   3   16.00    4.60
  -7   5  -3  134.49   15.40
   7  -5   3  127.39   10.40
   7  -5   3  123.29   11.90
  -8   5  -3    8.80    7.40
   8  -5   3    7.60    4.30
   8  -5   3    9.40    3.00
  -9   5  -3   -6.20    7.10
   9  -5   3    0.80    4.10
   9  -5   3   -1.30    2.50
 -10   5  -3   -1.20    8.60
  10  -5   3    1.20    3.00
  10  -5   3    4.30    4.70
 -11   5  -3   29.50   11.80
  11  -5   3   12.90    4.20
  11  -5   3   21.70    6.20
 -12   5  -3   23.60   12.70
  12  -5   3   12.00    6.10
 -13   5  -3   33.20   14.50
  13  -5   3   27.90    7.80
 -14   5  -3    7.20   14.30
  14  -5   3    4.60    6.40
 -15   5  -3   -6.50   13.60
  15  -5   3    2.30    7.10
  15  -5   3   -4.60    4.70
 -16   5  -3   -2.70   16.30
  16  -5   3   -9.30    5.00
  16  -5   3   -1.80    8.10
  17  -5   3    8.30    6.10
  14   4  -3   -2.20    8.00
 -14  -4   3   16.10   10.30
  13   4  -3   -2.30    7.30
 -13  -4   3   19.70    9.40
  12   4  -3   -1.40    7.10
 -12  -4   3   -6.90    7.50
  11   4  -3    2.00    6.80
 -11  -4   3    6.20    7.60
  10   4  -3   -1.30    5.90
 -10  -4   3    9.20    6.50
   9   4  -3    8.00    6.20
  -9  -4   3   10.20    5.70
   8   4  -3    1.50    5.20
  -8  -4   3    7.00    4.90
   7   4  -3    8.20    5.10
   7   4  -3   13.80    5.40
  -7  -4   3    8.90    4.30
  -7  -4   3   16.20    7.00
   6   4  -3   45.50    7.50
   6   4  -3   36.00    6.30
  -6  -4   3   48.40    7.80
  -6  -4   3   50.69    6.50
   5   4  -3   29.80    5.80
   5   4  -3   37.20    6.10
  -5  -4   3   40.00    5.50
  -5  -4   3   37.60    6.10
   4   4  -3   30.00    5.30
   4   4  -3   37.20    5.60
  -4  -4   3   15.60    4.10
  -4  -4   3    6.70    4.70
   3   4  -3  846.42   61.69
   3   4  -3  900.11   61.69
  -3  -4   3  856.11   60.89
  -3  -4   3  811.32   61.09
   2   4  -3   11.10    3.80
  -2  -4   3    0.50    2.10
  -2  -4   3   10.70    5.00
   1   4  -3  384.96   26.10
  -1  -4   3  373.36   24.90
  -1  -4   3  275.77   25.80
   0   4  -3   -0.40    2.10
   0   4  -3   -8.30    3.30
   0  -4   3    1.10    1.80
   0  -4   3    0.20    3.50
  -1   4  -3  545.85   38.90
  -1   4  -3  562.94   38.20
   1  -4   3  494.95   37.70
   1  -4   3  509.85   38.10
  -2   4  -3 1035.40   80.99
  -2   4  -3 1206.48   80.99
   2  -4   3 1135.29   80.49
   2  -4   3 1148.89   80.19
  -3   4  -3    9.80    3.80
  -3   4  -3    5.40    4.20
   3  -4   3    9.60    2.20
   3  -4   3   14.40    3.50
  -4   4  -3    8.90    4.90
  -4   4  -3    7.40    3.70
   4  -4   3   12.50    3.60
   4  -4   3    7.60    2.20
  -5   4  -3   62.99    9.00
  -5   4  -3   49.20    6.70
   5  -4   3   80.89    7.40
   5  -4   3   60.79    5.90
  -6   4  -3    2.80    6.20
   6  -4   3   -0.60    3.30
   6  -4   3    7.50    2.40
  -7   4  -3  195.98   18.10
   7  -4   3  165.88   13.60
   7  -4   3  170.88   14.70
  -8   4  -3   -2.30    7.20
   8  -4   3   15.80    4.70
  -9   4  -3    0.60    4.70
  -9   4  -3   -1.20    8.10
   9  -4   3    0.10    4.40
 -10   4  -3    1.30    5.00
 -10   4  -3    0.70    9.20
  10  -4   3    4.30    5.10
 -11   4  -3   11.10    6.20
 -11   4  -3   -8.40    9.80
  11  -4   3   -2.40    5.50
 -12   4  -3    1.90   12.00
 -12   4  -3  -11.40    6.10
  12  -4   3   -3.30    5.80
 -13   4  -3    6.90   12.60
 -13   4  -3    3.40    7.40
  13  -4   3    2.20    6.70
 -14   4  -3   -4.90   13.90
 -14   4  -3  -15.20    7.30
  14  -4   3   -0.60    7.40
 -15   4  -3    7.40   16.20
  15  -4   3   11.60    8.70
 -16   4  -3  -11.50   16.30
  16  -4   3    2.20    8.90
 -15  -3   3   32.00   11.60
  14   3  -3   -7.00    6.90
 -14  -3   3    2.80    8.90
  13   3  -3   -1.10    7.30
 -13  -3   3    0.70    8.30
  12   3  -3    3.70    7.10
 -12  -3   3    3.30    7.60
  11   3  -3    4.50    6.50
 -11  -3   3   10.20    7.30
  10   3  -3   78.39   11.80
 -10  -3   3   87.79   11.10
   9   3  -3   -4.90    5.20
  -9  -3   3    2.10    8.30
  -9  -3   3    2.30    4.90
   8   3  -3   25.30    6.30
   8   3  -3   38.40    7.20
  -8  -3   3   43.60    9.10
  -8  -3   3   40.00    6.50
   7   3  -3    6.20    4.80
   7   3  -3    7.10    4.20
  -7  -3   3   -1.50    3.40
  -7  -3   3    6.20    5.70
   6   3  -3  228.28   17.00
   6   3  -3  191.18   17.30
  -6  -3   3  201.38   17.30
  -6  -3   3  198.78   16.50
   5   3  -3 1654.33  120.49
   5   3  -3 1802.22  120.39
  -5  -3   3 1641.64  119.99
  -5  -3   3 1650.53  120.29
   4   3  -3  150.48   13.10
   4   3  -3  161.68   13.10
  -4  -3   3  161.18   12.40
  -4  -3   3  137.59   12.50
   3   3  -3  164.28   13.50
   3   3  -3  160.08   13.20
  -3  -3   3  161.78   12.60
  -3  -3   3  162.28   12.70
   2   3  -3  486.75   34.90
   2   3  -3  503.25   35.30
  -2  -3   3  454.55   34.30
  -2  -3   3  477.35   34.50
   1   3  -3  311.17   22.30
  -1  -3   3  286.47   21.90
  -1  -3   3  268.67   21.00
  -1  -3   3  293.17   20.90
   0   3  -3 1250.17   90.39
   0   3  -3 1280.27   89.79
   0  -3   3 1200.78   89.59
   0  -3   3 1331.07   89.79
  -1   3  -3 1704.43  123.19
  -1   3  -3 1814.72  123.09
   1  -3   3 1682.53  122.49
  -2   3  -3    1.40    3.90
  -2   3  -3   -3.00    3.60
   2  -3   3    5.70    2.70
   2  -3   3   -0.70    1.70
  -3   3  -3   97.09   10.70
  -3   3  -3   98.39    9.70
   3  -3   3  115.59    9.20
   3  -3   3  110.89    8.60
  -4   3  -3  590.04   43.10
   4  -3   3  563.74   41.30
   4  -3   3  580.04   41.70
  -5   3  -3   63.49    8.90
   5  -3   3   61.09    7.00
   5  -3   3   65.49    6.00
  -6   3  -3   73.49   10.80
  -6   3  -3   79.69    8.20
   6  -3   3   81.69    8.40
  -7   3  -3    9.70    4.20
  -7   3  -3   15.00    7.50
   7  -3   3   17.40    4.70
  -8   3  -3    2.30    4.10
  -8   3  -3    8.50    8.10
   8  -3   3    3.40    4.30
  -9   3  -3   -4.90    8.30
  -9   3  -3   -3.90    4.50
   9  -3   3   -0.40    4.70
 -10   3  -3    3.20    9.70
 -10   3  -3   -6.00    5.00
  10  -3   3   -2.10    5.10
 -11   3  -3   -5.20    5.60
 -11   3  -3    6.30   10.80
  11  -3   3   -6.90    5.40
 -12   3  -3   20.00    7.80
 -12   3  -3   35.00   14.60
  12  -3   3   30.00    8.10
 -13   3  -3    5.90   14.30
 -13   3  -3   20.40    8.60
  13  -3   3    4.90    7.20
 -14   3  -3   -8.30    7.90
 -14   3  -3    2.30   15.00
  14  -3   3   -5.00    7.30
 -15   3  -3   -2.70   15.70
 -15   3  -3    0.40    9.20
  15  -3   3  -14.40    7.60
 -16   3  -3   -3.50   10.70
 -16   3  -3   21.30   18.30
  16  -3   3    6.80    9.70
  15   2  -3   -0.50    8.00
 -15  -2   3   -6.30    8.60
  14   2  -3   -1.50    7.30
 -14  -2   3    0.00    7.90
  13   2  -3    0.80    6.70
 -13  -2   3    4.10    8.00
  12   2  -3   14.40    7.50
 -12  -2   3    8.00    7.40
  11   2  -3   -0.40    6.00
 -11  -2   3    1.00    6.30
 -11  -2   3    2.80   10.30
  10   2  -3   39.40    8.20
 -10  -2   3   48.80   11.70
 -10  -2   3   41.40    7.60
   9   2  -3    4.70    5.30
  -9  -2   3   21.10    5.40
  -9  -2   3    6.00    7.50
   8   2  -3   24.70    6.10
   8   2  -3   30.60    5.20
  -8  -2   3   21.80    7.20
  -8  -2   3   20.00    5.00
   7   2  -3   39.70    6.70
   7   2  -3   38.30    5.70
  -7  -2   3   35.30    7.10
  -7  -2   3   35.50    5.50
   6   2  -3   83.29    8.90
   6   2  -3   68.69    7.70
  -6  -2   3   63.19    8.50
  -6  -2   3   71.09    7.40
   5   2  -3   51.59    6.60
   5   2  -3   62.89    7.10
  -5  -2   3   64.59    6.40
  -5  -2   3   60.09    7.20
   4   2  -3  266.07   21.00
   4   2  -3  284.47   20.90
  -4  -2   3  274.37   20.40
  -4  -2   3  273.07   20.80
   3   2  -3 1039.50   74.59
   3   2  -3 1077.99   74.79
  -3  -2   3 1043.20   74.29
  -3  -2   3 1025.20   74.49
   2   2  -3  582.04   39.80
   2   2  -3  544.35   39.20
  -2  -2   3  525.15   39.00
  -2  -2   3  532.15   39.20
   1   2  -3    6.00    3.70
   1   2  -3   -0.40    2.10
  -1  -2   3    1.70    1.80
   0   2  -3  464.15   32.30
   0   2  -3  437.06   32.50
   0  -2   3  430.66   31.70
  -1   2  -3  347.97   27.60
  -1   2  -3  426.36   28.10
   1  -2   3  360.86   26.90
  -2   2  -3  205.08   16.20
  -2   2  -3  183.68   15.20
   2  -2   3  198.18   14.70
   2  -2   3  197.88   14.50
  -3   2  -3  729.63   54.19
  -3   2  -3  784.32   55.49
   3  -2   3  775.22   54.29
   3  -2   3  753.22   53.99
  -4   2  -3  121.79   12.70
  -4   2  -3  125.59   11.00
   4  -2   3  132.69   10.70
  -5   2  -3   18.30    4.00
  -5   2  -3    4.40    5.70
   5  -2   3   13.00    3.30
  -6   2  -3   74.99    7.80
  -6   2  -3   61.39   10.10
   6  -2   3   64.49    7.40
  -7   2  -3    8.00    4.30
  -7   2  -3    6.00    7.10
   7  -2   3   15.90    4.70
  -8   2  -3   -4.00    3.80
  -8   2  -3    4.40    7.90
   8  -2   3    3.80    4.30
  -9   2  -3   13.50    5.60
  -9   2  -3   20.50   10.30
   9  -2   3   17.30    5.90
 -10   2  -3    8.30   10.70
 -10   2  -3   -2.60    5.60
  10  -2   3   -6.10    5.10
 -11   2  -3   10.50   12.40
 -11   2  -3   -9.50    6.00
  11  -2   3   -8.20    5.60
 -12   2  -3   15.00   14.20
 -12   2  -3   15.60    8.00
  12  -2   3   18.10    7.80
 -13   2  -3    4.90   14.70
 -13   2  -3   10.70    8.80
  13  -2   3   14.00    8.10
 -14   2  -3   -4.60    8.40
 -14   2  -3   14.90   16.60
  14  -2   3   -1.00    7.90
 -15   2  -3  -10.40   16.80
 -15   2  -3   -6.90    9.50
  15  -2   3    1.50    8.80
  16   1  -3   -9.40   10.70
 -16  -1   3   -2.60    9.40
  15   1  -3   -1.00    7.10
 -15  -1   3   17.30    9.10
  14   1  -3    4.00    7.10
 -14  -1   3    2.20    7.50
  13   1  -3    4.90    6.90
 -13  -1   3   -8.30   11.10
 -13  -1   3   13.00    7.60
  12   1  -3    8.60    6.50
 -12  -1   3    2.20    6.60
 -12  -1   3    0.60    9.80
  11   1  -3   33.90    7.80
 -11  -1   3   38.30    7.90
 -11  -1   3   22.80   10.30
  10   1  -3  130.49   14.30
 -10  -1   3  133.09   15.80
 -10  -1   3  132.99   13.30
   9   1  -3    3.10    4.60
  -9  -1   3    5.10    4.20
  -9  -1   3   -2.90    6.20
   8   1  -3    2.90    4.50
  -8  -1   3    2.20    3.50
  -8  -1   3    5.80    5.90
   7   1  -3   71.39    7.80
   7   1  -3   80.29    9.00
  -7  -1   3   94.59    8.60
  -7  -1   3   78.39    9.90
   6   1  -3   15.50    4.20
   6   1  -3    9.60    4.10
  -6  -1   3   23.40    3.70
  -6  -1   3   20.50    5.30
   5   1  -3  711.63   52.99
   5   1  -3  763.82   53.49
  -5  -1   3  746.23   52.79
  -5  -1   3  724.83   53.59
   4   1  -3    1.80    2.80
   4   1  -3    9.20    3.40
  -4  -1   3    0.30    2.80
  -4  -1   3   -2.60    1.80
   3   1  -3 6074.19  439.16
   3   1  -3 6504.05  439.36
  -3  -1   3 6178.38  439.36
  -3  -1   3 6190.88  438.96
   2   1  -3  830.82   60.39
   2   1  -3  916.11   60.99
  -2  -1   3  805.12   60.29
  -2  -1   3  862.01   60.79
   1   1  -3   34.50    4.20
   1   1  -3   24.70    4.40
  -1  -1   3   25.00    2.80
   0   1  -3 2799.32  197.38
   0   1  -3 2887.41  197.58
   0  -1   3 2703.43  196.88
  -1   1  -3   55.09    6.90
  -1   1  -3   51.69    5.80
   1  -1   3   58.79    5.00
   1  -1   3   54.89    4.80
  -2   1  -3   -0.40    2.70
  -2   1  -3   -8.50    3.70
   2  -1   3    6.60    1.80
   2  -1   3    4.70    1.90
  -3   1  -3 1038.70   76.79
  -3   1  -3 1071.29   75.79
  -3   1  -3 1073.89   75.49
   3  -1   3 1063.79   75.69
  -4   1  -3   26.20    4.30
  -4   1  -3   20.70    6.00
   4  -1   3   28.40    4.10
  -5   1  -3   49.80    6.30
  -5   1  -3   58.39    8.70
   5  -1   3   46.80    6.00
  -6   1  -3  113.29   13.20
  -6   1  -3  101.39   10.00
   6  -1   3   99.49   10.10
  -7   1  -3    3.40    4.10
  -7   1  -3    8.00    7.30
   7  -1   3    6.30    4.30
  -8   1  -3    4.50    4.50
  -8   1  -3    3.60    8.50
   8  -1   3    4.60    4.60
  -9   1  -3    7.50    5.50
  -9   1  -3   22.40   11.00
   9  -1   3    6.00    5.50
 -10   1  -3    5.10   10.90
 -10   1  -3   -3.80    6.10
  10  -1   3    0.30    5.70
 -11   1  -3    3.70    6.90
 -11   1  -3    3.50   12.80
  11  -1   3   11.40    6.90
 -12   1  -3    8.40    8.00
 -12   1  -3   13.10   13.80
  12  -1   3   -2.50    6.90
 -13   1  -3   21.30    9.30
 -13   1  -3   32.90   16.50
  13  -1   3   11.20    8.20
 -14   1  -3   -2.40    9.50
 -14   1  -3  -11.80   16.00
  14  -1   3    9.20    8.60
 -15   1  -3    7.00   11.00
  15  -1   3    7.60   10.40
  16   0  -3    0.90    8.50
 -16   0   3    1.00    8.30
  15   0  -3   -2.90    7.80
 -15   0   3   -7.70    7.40
  14   0  -3   -3.90    7.20
 -14   0   3   -0.20   11.50
 -14   0   3    3.70    7.30
  13   0  -3   -4.60    6.00
 -13   0   3    8.30   10.80
 -13   0   3   -3.50    6.20
  12   0  -3   21.00    7.40
 -12   0   3   25.40    7.20
 -12   0   3   28.40   10.90
  11   0  -3   68.29    9.90
 -11   0   3   50.39   11.60
 -11   0   3   77.69    9.40
  10   0  -3   21.10    6.00
 -10   0   3   15.20    7.90
 -10   0   3   27.50    5.80
   9   0  -3    3.10    4.50
  -9   0   3    2.90    6.00
  -9   0   3    2.20    3.40
   8   0  -3   -0.40    3.80
  -8   0   3    8.20    5.80
  -8   0   3    2.40    3.00
   7   0  -3    0.20    3.50
   7   0  -3    7.80    3.50
  -7   0   3    4.40    2.80
  -7   0   3    2.90    4.60
   6   0  -3   97.29    9.80
   6   0  -3  112.99   10.40
  -6   0   3  114.59    9.30
  -6   0   3  116.29   10.90
   5   0  -3   11.70    3.60
   5   0  -3   17.10    4.00
  -5   0   3   17.50    4.40
  -5   0   3   11.20    2.80
   4   0  -3 3008.80  210.58
   4   0  -3 2907.41  210.48
  -4   0   3 3041.10  210.08
  -4   0   3 2961.60  210.98
   3   0  -3  860.51   58.99
   3   0  -3  775.22   58.69
  -3   0   3  816.52   58.29
  -3   0   3  848.52   59.19
   2   0  -3  537.55   44.40
   2   0  -3  676.83   45.00
  -2   0   3  649.14   45.00
  -2   0   3  647.74   44.20
   1   0  -3   53.19    5.80
   1   0  -3   58.39    5.80
  -1   0   3   43.50    4.10
   0   0  -3  105.49    8.60
   0   0  -3   78.59    8.60
   0   0   3   80.79    6.70
  -1   0  -3  438.76   31.50
  -1   0  -3  446.46   32.50
  -1   0  -3  435.66   31.80
   1   0   3  424.46   31.30
  -2   0  -3 1805.82  128.39
  -2   0  -3 1851.31  127.59
  -2   0  -3 1771.52  127.49
   2   0   3 1778.92  127.49
  -3   0  -3  194.08   15.20
  -3   0  -3  196.28   15.50
  -3   0  -3  194.58   16.90
   3   0   3  206.98   15.50
  -4   0  -3   58.69    8.50
  -4   0  -3   55.89    6.60
   4   0   3   59.29    6.70
  -5   0  -3  270.47   22.80
  -5   0  -3  289.17   24.60
   5   0   3  321.57   23.10
  -6   0  -3   24.90    7.90
  -6   0  -3   24.70    5.30
   6   0   3   35.20    6.00
  -7   0  -3   -0.70    4.00
  -7   0  -3   -2.40    7.60
   7   0   3    2.10    4.40
  -8   0  -3   37.20   11.00
  -8   0  -3   23.30    6.20
   8   0   3   32.90    6.90
  -9   0  -3    1.30    5.60
  -9   0  -3   16.20   10.50
   9   0   3   11.30    6.20
 -10   0  -3   29.40    8.40
 -10   0  -3   25.60   13.20
  10   0   3   33.40    8.10
 -11   0  -3   13.70   12.90
 -11   0  -3  -12.60    6.50
  11   0   3   -0.30    6.80
 -12   0  -3  -21.30   13.30
 -12   0  -3   -8.50    7.90
  12   0   3    8.40    7.60
 -13   0  -3   33.30   17.90
 -13   0  -3   -1.50    9.20
  13   0   3    9.20    8.50
 -14   0  -3    2.00   10.80
  14   0   3    6.70    9.00
  16  -1  -3   -8.50    7.10
 -16   1   3   -8.50    7.90
 -16   1   3   16.10   14.30
  15  -1  -3   -1.00    7.50
 -15   1   3    2.00   11.60
 -15   1   3    1.50    7.40
  14  -1  -3    6.60    7.50
 -14   1   3   23.50   11.70
 -14   1   3   15.60    7.40
  13  -1  -3   -1.60    6.50
 -13   1   3   -5.00    8.70
 -13   1   3    2.70    5.80
  12  -1  -3    9.90    7.10
 -12   1   3   11.30    5.90
 -12   1   3   -7.40    7.80
  11  -1  -3   -1.30    5.50
 -11   1   3    0.90    7.70
 -11   1   3   -6.90    4.20
  10  -1  -3   -2.00    4.70
 -10   1   3    4.60    4.20
 -10   1   3    6.40    6.70
   9  -1  -3   67.89    8.80
  -9   1   3   68.19    7.40
  -9   1   3   56.39    9.70
   8  -1  -3   49.80    6.90
   8  -1  -3   35.20    5.70
  -8   1   3   43.70    5.20
  -8   1   3   44.40    7.60
   7  -1  -3  382.76   29.50
  -7   1   3  388.56   30.20
  -7   1   3  393.16   28.50
   6  -1  -3   17.10    4.40
   6  -1  -3   21.20    4.30
  -6   1   3   25.80    5.40
  -6   1   3   19.80    3.10
   5  -1  -3  365.36   27.50
   5  -1  -3  362.16   27.70
  -5   1   3  386.56   28.30
  -5   1   3  372.66   26.80
   4  -1  -3  -12.00    3.20
   4  -1  -3   -6.50    3.00
  -4   1   3    3.70    1.60
   3  -1  -3  201.98   15.30
   3  -1  -3  161.08   14.60
  -3   1   3  195.08   13.70
  -3   1   3  210.28   15.10
   2  -1  -3  513.25   35.90
  -2   1   3  492.25   34.70
  -2   1   3  464.85   35.60
   1  -1  -3 8270.77  614.64
   1  -1  -3 9337.57  614.74
  -1   1   3 8581.84  613.84
   0  -1  -3 4364.76  283.17
   0  -1  -3 3694.73  283.67
   0  -1  -3 3991.90  283.57
  -1  -1  -3  179.38   14.80
  -1  -1  -3  200.48   14.40
  -1  -1  -3  175.78   15.40
  -2  -1  -3  395.66   28.50
  -2  -1  -3  356.36   29.30
  -2  -1  -3  401.46   28.50
   2   1   3  387.66   28.50
  -3  -1  -3  528.05   38.90
  -3  -1  -3  525.95   40.10
  -3  -1  -3  518.95   38.70
   3   1   3  556.94   39.10
  -4  -1  -3   29.40    5.20
  -4  -1  -3   31.70    7.00
   4   1   3   43.90    5.80
  -5  -1  -3   90.89   11.40
  -5  -1  -3   88.89    9.40
   5   1   3   84.19    9.70
  -6  -1  -3   28.90    7.90
  -6  -1  -3    7.80    4.70
   6   1   3   26.60    5.80
  -7  -1  -3    5.80    4.80
  -7  -1  -3    2.50    7.60
   7   1   3   -2.20    4.40
  -8  -1  -3   -0.70    5.10
  -8  -1  -3    0.80    8.80
   8   1   3   -0.80    5.30
  -9  -1  -3    2.20    6.30
  -9  -1  -3    2.30   10.10
   9   1   3    6.40    6.30
 -10  -1  -3   10.30    7.40
 -10  -1  -3    3.30   11.30
  10   1   3   16.40    7.60
 -11  -1  -3   30.90   13.50
 -11  -1  -3   -5.20    7.60
  11   1   3    1.80    7.40
 -12  -1  -3    1.00    8.50
  12   1   3    5.70    8.40
 -13  -1  -3    4.30    9.90
  13   1   3    3.40    8.20
  14   1   3    8.30   11.30
  17  -2  -3    1.10    8.20
 -17   2   3   11.50   13.80
  16  -2  -3    6.60    7.80
 -16   2   3    6.90   13.00
  15  -2  -3   -2.60    6.90
 -15   2   3    0.70   11.30
 -15   2   3   -0.40    6.90
  14  -2  -3   -3.40    6.60
 -14   2   3    5.90    6.10
 -14   2   3   -2.40    9.60
  13  -2  -3    4.60    6.40
 -13   2   3   -2.40    8.50
 -13   2   3   -3.50    4.70
  12  -2  -3   -4.20    5.80
 -12   2   3    2.10    4.90
 -12   2   3    0.50    8.20
  11  -2  -3   69.89    9.80
 -11   2   3   82.19    8.80
 -11   2   3   80.39   12.40
  10  -2  -3    1.60    4.70
 -10   2   3    5.00    3.50
 -10   2   3   12.20    7.20
   9  -2  -3   -2.10    4.40
   9  -2  -3   -1.30    3.70
  -9   2   3   -1.50    5.50
  -9   2   3   -0.90    2.90
   8  -2  -3    3.90    3.70
   8  -2  -3   -0.40    4.00
  -8   2   3    2.20    2.50
  -8   2   3    2.80    5.00
   7  -2  -3   -1.30    3.40
   7  -2  -3    8.10    4.10
  -7   2   3    6.20    2.30
  -7   2   3   -5.00    4.30
   6  -2  -3  329.17   26.00
   6  -2  -3  341.97   25.60
  -6   2   3  335.67   24.60
  -6   2   3  358.26   26.70
   5  -2  -3  289.67   22.20
   5  -2  -3  294.47   22.20
  -5   2   3  295.07   20.90
  -5   2   3  276.97   22.80
   4  -2  -3   50.59    6.20
   4  -2  -3   34.20    5.60
  -4   2   3   50.49    3.80
  -4   2   3   41.50    6.10
   3  -2  -3  772.72   54.39
  -3   2   3  717.13   52.99
  -3   2   3  776.52   54.29
   2  -2  -3 1589.64  111.99
  -2   2   3 1568.64  110.79
  -2   2   3 1559.64  111.69
   1  -2  -3 1089.69   83.79
   1  -2  -3 1248.98   82.99
   0  -2  -3 1301.17   92.49
   0  -2  -3 1189.48   92.49
   0  -2  -3 1391.76   91.89
  -1  -2  -3  488.25   38.20
  -1  -2  -3  493.55   38.50
  -1  -2  -3  583.94   37.80
  -2  -2  -3    3.80    3.80
  -2  -2  -3    3.40    4.60
  -2  -2  -3    1.30    2.90
   2   2   3    1.10    3.20
  -3  -2  -3   60.89    7.20
  -3  -2  -3   57.79    6.90
  -3  -2  -3   79.19    9.30
   3   2   3   73.89    7.70
  -4  -2  -3  156.98   13.40
  -4  -2  -3  150.78   15.10
   4   2   3  140.49   12.90
   4   2   3  159.48   13.70
  -5  -2  -3    1.90    4.10
  -5  -2  -3   -4.80    5.90
   5   2   3   -0.40    3.90
   5   2   3    6.30    3.90
  -6  -2  -3   54.99   10.10
  -6  -2  -3   38.40    7.10
   6   2   3   47.90    7.50
  -7  -2  -3   -1.20    8.00
  -7  -2  -3    1.00    5.10
   7   2   3    8.00    5.50
  -8  -2  -3    6.00    9.20
  -8  -2  -3   12.50    6.40
   8   2   3    6.70    6.10
  -9  -2  -3   42.10    9.60
  -9  -2  -3   52.69   13.10
   9   2   3   71.89   10.60
 -10  -2  -3    8.10    7.80
  10   2   3   10.00    7.60
 -11  -2  -3   -6.00    7.50
  11   2   3    5.50    7.70
 -12  -2  -3    3.40    9.20
  12   2   3    5.60    8.70
 -13  -2  -3  -19.50   14.10
  13   2   3   -6.40    8.90
 -18   3   3   -1.40   14.40
  17  -3  -3   -0.70    7.60
 -17   3   3    2.40   12.90
  16  -3  -3   -1.70    6.70
 -16   3   3    3.30   11.70
  15  -3  -3    2.70    6.70
 -15   3   3    1.20   10.90
  14  -3  -3    0.20    6.40
 -14   3   3    1.70    5.70
 -14   3   3   10.20   10.10
  13  -3  -3    2.20    6.10
 -13   3   3   -1.80    4.80
 -13   3   3   -1.40    8.50
  12  -3  -3   13.00    6.20
 -12   3   3   13.50    8.70
 -12   3   3   15.20    5.20
  11  -3  -3   -0.50    4.80
 -11   3   3   -3.20    3.50
 -11   3   3   -2.00    6.50
  10  -3  -3    7.10    4.40
  10  -3  -3    1.00    4.60
 -10   3   3    4.80    3.10
 -10   3   3   -0.30    6.00
   9  -3  -3  -11.30    3.60
   9  -3  -3   -1.50    4.30
  -9   3   3   -7.50    5.00
  -9   3   3   -1.20    2.40
   8  -3  -3   51.69    7.30
   8  -3  -3   55.69    6.60
  -8   3   3   48.70    5.00
  -8   3   3   38.00    8.00
   7  -3  -3  431.96   29.50
   7  -3  -3  377.86   28.70
  -7   3   3  359.96   27.40
  -7   3   3  352.96   29.80
   6  -3  -3   15.10    4.60
   6  -3  -3   21.90    4.80
  -6   3   3   18.20    2.20
  -6   3   3   20.60    5.40
   5  -3  -3   98.89    9.90
   5  -3  -3  105.29   10.20
  -5   3   3   95.69   10.50
   4  -3  -3  180.98   15.40
  -4   3   3  190.78   15.40
   3  -3  -3  175.88   13.70
  -3   3   3  153.98   11.20
  -3   3   3  149.69   12.90
   2  -3  -3  350.16   26.50
  -2   3   3  346.27   26.00
   1  -3  -3  112.89   11.60
   1  -3  -3  144.09   10.10
  -1   3   3  118.09   10.50
   0  -3  -3  262.67   22.10
   0  -3  -3  315.17   21.20
   0  -3  -3  273.77   22.20
  -1  -3  -3  172.88   14.10
  -1  -3  -3  149.59   13.80
  -1  -3  -3  152.38   12.90
  -2  -3  -3    1.90    4.90
  -2  -3  -3    6.30    4.00
  -2  -3  -3    9.00    5.00
  -2  -3  -3    0.00    3.00
  -3  -3  -3  201.68   16.70
  -3  -3  -3  204.78   17.90
   3   3   3  205.88   17.10
  -4  -3  -3   18.10    6.70
  -4  -3  -3   13.20    4.70
   4   3   3    5.80    4.50
   4   3   3   10.90    4.70
  -5  -3  -3    6.90    7.10
  -5  -3  -3   -0.70    4.40
   5   3   3    7.30    4.70
   5   3   3   13.20    4.80
  -6  -3  -3    1.50    5.20
  -6  -3  -3    9.20    8.00
   6   3   3    6.30    5.20
  -7  -3  -3    0.10    5.70
  -7  -3  -3    9.70    9.00
   7   3   3   -0.30    5.60
  -8  -3  -3   -1.80    6.30
  -8  -3  -3  -13.90    9.20
   8   3   3   -0.50    6.10
  -9  -3  -3   -4.00    6.80
   9   3   3    2.70    6.90
 -10  -3  -3   -4.50    7.70
  10   3   3   -1.30    7.10
 -11  -3  -3  -15.70    8.10
  11   3   3    6.60    8.30
 -12  -3  -3    8.90   10.30
  12   3   3   -3.10    8.20
  18  -4  -3    6.70   13.70
 -18   4   3   19.60   15.10
  17  -4  -3    5.50    7.70
 -17   4   3   -2.90   12.50
  16  -4  -3   13.70    8.00
 -16   4   3   -6.20   10.50
  15  -4  -3   -3.50    6.30
 -15   4   3   -0.30   10.20
  14  -4  -3    0.90    6.30
 -14   4   3    6.10    9.30
  13  -4  -3    2.60    6.20
 -13   4   3  -11.60    7.60
  12  -4  -3    2.70    5.70
 -12   4   3   -3.60    7.50
 -12   4   3    0.30    4.20
  11  -4  -3    3.20    5.30
 -11   4   3    4.20    3.40
 -11   4   3   -0.40    7.00
  10  -4  -3    9.10    5.00
  10  -4  -3    0.80    4.90
 -10   4   3   -0.90    2.70
 -10   4   3   -3.00    5.60
   9  -4  -3   -3.20    4.40
   9  -4  -3    1.40    4.40
  -9   4   3    5.40    2.40
  -9   4   3   -0.20    5.90
   8  -4  -3   86.09    9.20
   8  -4  -3   65.29    8.50
  -8   4   3   75.09   10.60
  -8   4   3   67.19    6.30
   7  -4  -3    5.10    4.40
   7  -4  -3    6.50    4.90
  -7   4   3    4.10    1.50
  -7   4   3    6.60    5.10
   6  -4  -3    8.20    4.40
   6  -4  -3    6.20    4.20
  -6   4   3    0.80    4.30
   5  -4  -3  559.84   41.40
   5  -4  -3  538.25   41.30
  -5   4   3  573.64   41.70
   4  -4  -3   31.00    5.50
   4  -4  -3    9.20    4.90
  -4   4   3   35.10    5.10
   3  -4  -3   34.90    7.10
   3  -4  -3   56.09    4.70
   3  -4  -3   60.09    7.40
  -3   4   3   54.39    6.50
   2  -4  -3   -0.30    4.50
   2  -4  -3    0.60    4.30
   2  -4  -3    3.30    2.10
  -2   4   3   -0.10    2.80
   1  -4  -3  170.58   13.70
   1  -4  -3  179.88   15.70
  -1   4   3  183.48   14.40
   0  -4  -3   16.00    4.90
   0  -4  -3   13.10    3.20
   0  -4  -3   14.20    5.10
   0  -4  -3   -0.80    4.60
  -1  -4  -3   63.59    8.30
  -1  -4  -3   88.89    9.50
  -1  -4  -3   85.09    7.90
  -2  -4  -3    3.50    3.60
  -2  -4  -3   -1.10    5.30
  -2  -4  -3    2.90    5.20
  -3  -4  -3    1.70    3.90
  -3  -4  -3    9.70    5.80
   3   4   3    6.10    4.90
   3   4   3   16.30    5.20
  -4  -4  -3   18.50    6.70
  -4  -4  -3    7.40    4.60
   4   4   3   18.30    5.40
   4   4   3   16.50    5.50
  -5  -4  -3    5.60    7.40
  -5  -4  -3    0.10    4.80
   5   4   3   -4.10    4.70
   5   4   3   -3.60    8.00
  -6  -4  -3   18.20    8.80
  -6  -4  -3   14.20    6.40
   6   4   3   18.60    6.60
  -7  -4  -3   10.50    6.50
   7   4   3   10.70    6.60
  -8  -4  -3   14.70    7.70
   8   4   3   13.40    7.30
  -9  -4  -3   -5.50    7.40
   9   4   3   -4.60    6.80
 -10  -4  -3    0.90    8.50
  10   4   3   -4.80    7.50
 -11  -4  -3   -8.20    8.60
  11   4   3    3.00    8.50
  18  -5  -3   -4.60    7.90
 -18   5   3   12.00   13.70
  17  -5  -3   13.20    8.10
 -17   5   3    9.10   12.70
  16  -5  -3   10.00    7.40
 -16   5   3  -15.40   10.60
  15  -5  -3   -3.10    6.90
 -15   5   3   -8.50    9.30
  14  -5  -3    4.40    6.60
 -14   5   3   -3.30    9.30
  13  -5  -3   11.30    7.00
 -13   5   3   -0.20    8.50
  12  -5  -3   -1.10    5.50
 -12   5   3   -1.60    7.80
  11  -5  -3   -1.70    5.40
  11  -5  -3   -0.30    5.30
 -11   5   3   -5.10    6.50
  10  -5  -3    0.70    5.30
  10  -5  -3    3.00    5.10
 -10   5   3    1.80    6.40
   9  -5  -3    8.20    5.20
   9  -5  -3   11.50    5.60
  -9   5   3    5.30    2.30
  -9   5   3   11.40    6.40
   8  -5  -3  337.57   26.50
   8  -5  -3  317.67   25.80
  -8   5   3  320.97   27.10
   7  -5  -3    6.90    4.90
   7  -5  -3    3.20    4.80
  -7   5   3    5.60    5.20
   6  -5  -3   -2.90    4.40
  -6   5   3    1.80    4.50
   5  -5  -3  179.98   14.90
   5  -5  -3  133.99   14.40
  -5   5   3  176.28   14.40
   4  -5  -3   86.79   10.00
  -4   5   3   80.79    8.90
   3  -5  -3  326.37   23.90
   3  -5  -3  352.86   26.40
  -3   5   3  320.67   25.20
   2  -5  -3  278.37   19.90
   2  -5  -3  284.37   22.20
  -2   5   3  250.47   20.90
   1  -5  -3   20.50    3.30
   1  -5  -3    2.60    5.90
   1  -5  -3    8.80    5.00
  -1   5   3   26.00    4.70
   0  -5  -3    6.30    3.00
   0  -5  -3   -2.00    5.30
  -1  -5  -3    6.00    5.00
  -1  -5  -3    2.30    3.20
  -1  -5  -3   -0.30    5.80
  -2  -5  -3   -3.40    6.30
  -2  -5  -3    0.90    3.70
  -2  -5  -3    4.10    5.80
   2   5   3    2.30    5.30
  -3  -5  -3   12.70    6.90
  -3  -5  -3   12.40    4.90
   3   5   3   19.30    6.10
   3   5   3   20.80    6.10
  -4  -5  -3    6.90    5.10
  -4  -5  -3   10.60    7.10
   4   5   3    2.40    5.30
   4   5   3    0.90    5.40
  -5  -5  -3    2.50    5.70
   5   5   3   10.00    6.20
  -6  -5  -3   -3.00    6.00
   6   5   3    5.50    6.20
  -7  -5  -3    5.70    7.00
   7   5   3    2.30    6.40
  -8  -5  -3    1.40    7.70
   8   5   3    9.90    7.50
  -9  -5  -3  -10.20    7.50
   9   5   3   -0.40    7.30
 -10  -5  -3  -15.90    8.40
  10   5   3   -2.80    8.30
  11   5   3   -0.20   10.30
  18  -6  -3    4.60    8.00
 -18   6   3   -4.40   13.10
  17  -6  -3    0.40    7.10
 -17   6   3   -2.40   11.40
  16  -6  -3   15.90    7.60
 -16   6   3  -12.90   10.30
  15  -6  -3    2.10    6.80
 -15   6   3   -6.80    9.30
  14  -6  -3   23.30    7.60
 -14   6   3   34.80   11.40
  13  -6  -3   -1.60    6.10
 -13   6   3   -9.20    7.60
  12  -6  -3   26.00    7.60
 -12   6   3   27.60    9.90
  11  -6  -3   30.50    7.30
  11  -6  -3   22.90    7.20
 -11   6   3   20.90    8.30
  10  -6  -3   13.50    5.90
  10  -6  -3    4.50    6.10
 -10   6   3    8.50    6.90
   9  -6  -3   -1.40    5.30
   9  -6  -3   -1.20    5.50
  -9   6   3   -0.30    6.20
   8  -6  -3  430.76   34.40
   8  -6  -3  430.66   34.80
  -8   6   3  480.35   35.70
   7  -6  -3   84.39   10.50
   7  -6  -3   51.79    8.90
  -7   6   3   67.39    9.90
   6  -6  -3  270.27   23.00
  -6   6   3  282.17   23.10
   5  -6  -3   -1.00    6.50
   5  -6  -3    2.40    5.00
  -5   6   3    5.70    4.30
   4  -6  -3  166.68   16.10
   4  -6  -3  177.18   12.80
  -4   6   3  168.98   14.80
   3  -6  -3    7.30    5.20
   3  -6  -3   -2.60    6.20
   3  -6  -3   18.10    2.80
  -3   6   3   13.30    3.90
   2  -6  -3    8.20    2.70
   2  -6  -3    6.80    4.90
   2  -6  -3    1.30    6.20
  -2   6   3    8.60    3.80
   1  -6  -3   -1.60    5.80
   1  -6  -3    3.30    2.90
  -1   6   3    2.50    3.60
   0  -6  -3   24.60    4.40
   0  -6  -3    5.70    6.40
   0   6   3   25.60    6.60
   0   6   3   36.10    5.50
  -1  -6  -3    7.60    6.60
  -1  -6  -3    1.50    5.20
  -1  -6  -3   10.00    3.90
   1   6   3    5.00    5.60
  -2  -6  -3    1.90    5.90
  -2  -6  -3   -1.10    6.70
  -2  -6  -3    3.40    4.10
   2   6   3   -6.40    5.30
  -3  -6  -3   16.80    5.70
   3   6   3   23.10    7.00
   3   6   3   21.10    7.10
  -4  -6  -3    5.90    5.50
   4   6   3    9.20    6.20
   4   6   3    1.80    6.00
  -5  -6  -3   -2.60    6.00
   5   6   3   -6.70    5.40
  -6  -6  -3   -8.40    6.30
   6   6   3    4.20    6.60
  -7  -6  -3   19.30    8.40
   7   6   3   12.70    7.50
  -8  -6  -3   12.50    8.40
   8   6   3   10.40    8.10
  -9  -6  -3   10.10    8.80
   9   6   3    8.60    8.60
  10   6   3   11.70    9.90
  18  -7  -3   -7.50    7.10
 -18   7   3   -4.20   12.30
  17  -7  -3    0.70    7.00
 -17   7   3    1.60   11.80
  16  -7  -3  -10.70    6.00
 -16   7   3    4.70   11.50
  15  -7  -3   -4.10    6.60
 -15   7   3   -3.50    9.70
  14  -7  -3    8.60    7.10
 -14   7   3   -6.00    9.10
  13  -7  -3   -2.50    6.50
 -13   7   3    2.00    8.70
  12  -7  -3   11.70    7.00
 -12   7   3   -1.40    7.90
  11  -7  -3    4.30    6.80
  11  -7  -3   -1.20    6.40
 -11   7   3    4.40    7.50
  10  -7  -3   -1.50    6.20
  10  -7  -3   10.80    6.50
 -10   7   3   13.60    7.60
   9  -7  -3   20.10    7.00
   9  -7  -3   18.90    7.40
  -9   7   3   22.20    8.10
   8  -7  -3   -0.70    5.70
   8  -7  -3    6.90    7.00
  -8   7   3    3.60    6.10
   7  -7  -3   36.70    7.60
   7  -7  -3   15.90    6.10
  -7   7   3   38.00    7.90
   6  -7  -3  178.78   17.60
  -6   7   3  194.28   17.10
   5  -7  -3    6.10    6.70
   5  -7  -3   13.10    5.80
  -5   7   3   16.30    5.10
   4  -7  -3   11.50    2.60
   4  -7  -3   14.70    5.70
   4  -7  -3   -6.90    6.00
  -4   7   3   17.60    4.70
   3  -7  -3   21.60    3.30
   3  -7  -3   -5.10    6.70
  -3   7   3   17.50    4.50
   2  -7  -3   -4.20    6.40
   2  -7  -3    4.40    3.00
  -2   7   3    3.20    3.80
   1  -7  -3    4.10    3.30
   1  -7  -3   -5.00    6.10
  -1   7   3    1.70    5.70
  -1   7   3    3.60    3.70
   0  -7  -3   22.30    4.50
   0  -7  -3   -4.10    6.70
   0   7   3   19.10    5.20
   0   7   3   15.30    6.70
  -1  -7  -3    2.90    4.30
  -1  -7  -3    4.90    8.10
   1   7   3   13.70    6.80
  -2  -7  -3   -3.10    4.40
  -2  -7  -3   -3.20    8.20
   2   7   3    6.00    5.90
  -3  -7  -3    8.90    5.80
   3   7   3    2.00    6.50
   3   7   3   10.00    6.40
  -4  -7  -3    5.90    5.90
   4   7   3    0.40    6.30
  -5  -7  -3    6.30    7.20
   5   7   3    3.60    6.80
  -6  -7  -3    5.10    7.50
   6   7   3   -7.70    6.40
  -7  -7  -3   14.90    8.60
   7   7   3   15.60    8.40
  -8  -7  -3   -5.80    8.20
   8   7   3  -10.80    7.50
   9   7   3    5.80    9.20
  18  -8  -3    0.60    7.70
 -18   8   3   -4.50   11.90
  17  -8  -3    5.80    7.60
 -17   8   3  -11.80   11.00
  16  -8  -3   -1.00    7.20
 -16   8   3   -5.20   10.20
  15  -8  -3    3.10    7.90
 -15   8   3  -13.60    8.80
  14  -8  -3    1.00    7.60
 -14   8   3   -3.60    9.50
  13  -8  -3    4.50    8.10
 -13   8   3    9.30    9.70
  12  -8  -3    9.90    7.20
 -12   8   3    9.90    8.50
  11  -8  -3    8.10    7.30
  11  -8  -3    4.60    6.90
 -11   8   3    1.90    7.60
  10  -8  -3   -1.90    7.30
  10  -8  -3    6.50    6.20
 -10   8   3   -6.10    7.10
   9  -8  -3   48.20    9.20
   9  -8  -3   54.99    9.20
  -9   8   3   65.49   11.00
   8  -8  -3  167.28   17.70
  -8   8   3  208.38   18.60
   7  -8  -3    0.90    6.00
   7  -8  -3   -2.60    5.50
  -7   8   3    7.20    5.90
   6  -8  -3   -0.10    7.10
   6  -8  -3   10.40    6.20
  -6   8   3   13.60    5.90
   5  -8  -3    7.00    7.20
  -5   8   3   16.00    5.40
   4  -8  -3    2.20    7.40
  -4   8   3   -1.50    4.00
   3  -8  -3    0.00    7.10
  -3   8   3   12.90    4.60
  -3   8   3    5.30    6.60
   2  -8  -3    5.30    3.40
   2  -8  -3   -2.90    7.10
  -2   8   3   13.70    4.60
  -2   8   3    2.20    6.10
   1  -8  -3   30.10    5.30
   1  -8  -3    1.40    7.90
  -1   8   3   37.50    8.50
  -1   8   3   40.10    6.20
   0  -8  -3   29.70    5.50
   0  -8  -3  -11.00    7.50
   0   8   3   28.80    8.00
  -1  -8  -3   -0.50    8.30
  -1  -8  -3    5.60    4.70
   1   8   3    5.50    6.80
  -2  -8  -3    3.40    5.20
  -2  -8  -3   -4.70    8.80
   2   8   3   12.10    6.80
  -3  -8  -3   -8.90    5.40
   3   8   3    4.90    6.80
   3   8   3   -3.60    6.80
  -4  -8  -3   -3.00    6.20
   4   8   3    1.90    7.40
  -5  -8  -3   13.60    8.00
   5   8   3   -4.30    7.10
  -6  -8  -3    2.60    7.50
   6   8   3    9.10    8.10
  -7  -8  -3   -4.90    8.50
   7   8   3   -7.40    7.80
  -8  -8  -3    6.40   10.50
   8   8   3    6.70    9.10
  18  -9  -3    8.80    9.30
 -18   9   3    2.60   12.30
  17  -9  -3    2.50    8.80
 -17   9   3   23.20   13.30
  16  -9  -3   -7.10    7.90
 -16   9   3    4.60   11.40
  15  -9  -3    3.30    8.40
 -15   9   3   -4.50   10.80
  14  -9  -3   -5.10    7.90
 -14   9   3  -16.50    8.80
  13  -9  -3    4.00    8.00
 -13   9   3    8.10    9.60
  12  -9  -3   -1.00    7.90
 -12   9   3    1.20    8.70
  11  -9  -3    7.10    8.10
 -11   9   3    5.40    8.40
  10  -9  -3   58.89   11.00
 -10   9   3  108.69   14.30
   9  -9  -3    5.50    7.40
  -9   9   3   11.80    7.80
   8  -9  -3    5.80    7.40
  -8   9   3   64.49    9.80
   7  -9  -3   -7.50    8.00
  -7   9   3   54.19    9.10
   6  -9  -3   -0.90    7.60
  -6   9   3   29.20    7.00
   5  -9  -3    2.00    8.20
  -5   9   3   13.30    5.60
  -5   9   3    7.30    6.90
   4  -9  -3  -15.30    7.70
  -4   9   3    5.50    4.70
  -4   9   3    0.70    6.60
   3  -9  -3   -1.40    8.70
  -3   9   3   -2.20    4.20
  -3   9   3    1.30    7.30
   2  -9  -3   15.80    9.40
  -2   9   3   30.70    8.70
   1  -9  -3    4.20    9.00
   1  -9  -3   40.20    6.10
  -1   9   3   46.50    9.50
   0  -9  -3   -1.90    4.40
   0  -9  -3   -7.80    8.20
   0   9   3   11.60    7.60
  -1  -9  -3    0.60    9.80
  -1  -9  -3   17.90    5.90
   1   9   3   -1.20    6.90
  -2  -9  -3   -3.90    9.30
  -2  -9  -3    6.10    5.70
   2   9   3    7.60    7.10
  -3  -9  -3    0.50    6.30
   3   9   3   -5.30    7.50
   3   9   3    0.60    7.70
  -4  -9  -3    1.70    7.20
   4   9   3    6.00    8.30
  -5  -9  -3    3.30    7.80
   5   9   3   -8.90    7.20
  -6  -9  -3    3.60    8.80
   6   9   3   -9.50    7.40
  -7  -9  -3   -5.40    9.30
   7   9   3    9.50   10.20
  18 -10  -3    0.10    8.80
  17 -10  -3   -9.50    7.80
 -17  10   3    2.70   12.00
  16 -10  -3    1.20    8.50
 -16  10   3   -1.70   10.80
  15 -10  -3    5.10    8.70
 -15  10   3   12.10   12.20
  14 -10  -3   -1.80    8.70
 -14  10   3   -2.60    9.70
  13 -10  -3    8.50    8.70
 -13  10   3  -10.20    9.10
  12 -10  -3    1.40    8.40
 -12  10   3    3.00    8.70
 -12  10   3    4.00    9.20
  11 -10  -3   -7.20    7.80
 -11  10   3   13.70    8.90
 -11  10   3    0.60    8.10
  10 -10  -3    8.90    8.30
 -10  10   3   26.20    9.30
 -10  10   3   30.00    9.70
  -9  10   3   94.59   13.60
  -9  10   3   89.49   14.00
   8 -10  -3   -3.90    6.80
  -8  10   3   21.30    7.80
  -8  10   3   11.70    8.50
  -7  10   3   -3.70    7.10
  -7  10   3    0.60    6.10
   6 -10  -3    9.00    9.20
  -6  10   3   46.00    8.40
  -6  10   3   48.80   10.30
   5 -10  -3   10.50    9.70
  -5  10   3   19.00    6.70
  -5  10   3   15.80    8.30
   4 -10  -3    3.30    8.00
  -4  10   3   -4.60    5.90
  -4  10   3   -4.40    7.50
   3 -10  -3   -2.30    8.50
  -3  10   3    9.00    8.20
   2 -10  -3   -7.30    8.90
  -2  10   3   22.10    8.90
   1 -10  -3   -0.80    9.80
  -1  10   3   13.50    7.80
   0 -10  -3    1.90   10.10
   0  10   3    1.70    7.30
  -1 -10  -3   -1.20   10.20
  -1 -10  -3  -11.50    7.20
   1  10   3   11.90    8.00
  -2 -10  -3    1.50    6.20
  -2 -10  -3   -5.10    9.90
   2  10   3   -2.20    7.20
  -3 -10  -3    9.30    7.40
   3  10   3    4.40    9.00
  -4 -10  -3   -1.60    7.90
   4  10   3   -1.90    8.30
  -5 -10  -3   11.30    9.10
   5  10   3    6.00    8.80
  -6 -10  -3   -2.30    9.00
  18 -11  -3    5.20   10.00
  17 -11  -3   12.80    9.70
 -17  11   3    2.90   12.70
  16 -11  -3    9.30    9.60
 -16  11   3    0.50   11.80
  15 -11  -3   -8.40    9.00
 -15  11   3    5.80   11.20
  14 -11  -3   -5.50    8.40
 -14  11   3    0.40   10.40
  13 -11  -3    5.00    9.60
 -13  11   3    2.60    9.50
 -13  11   3  -11.10    8.90
  12 -11  -3    6.90    9.00
 -12  11   3   -2.20    9.00
 -12  11   3    4.10    9.70
  11 -11  -3    9.20    9.30
 -11  11   3   13.50    9.60
 -11  11   3   -2.00    8.40
  10 -11  -3   -0.30    9.40
 -10  11   3   11.80    9.70
 -10  11   3    5.80    8.60
   9 -11  -3   -6.60    9.10
  -9  11   3   -3.90    8.40
  -9  11   3    6.00    7.80
   8 -11  -3    7.90    9.70
  -8  11   3   25.20    9.60
  -8  11   3   11.70    7.40
   7 -11  -3   10.00    9.10
  -7  11   3   -2.30    6.40
  -7  11   3   -3.40    7.70
   6 -11  -3    0.30    9.40
  -6  11   3    9.80    8.00
  -6  11   3    5.50    5.90
   5 -11  -3    4.60    9.90
  -5  11   3   47.10   11.40
   4 -11  -3   -3.50   10.10
  -4  11   3   14.40    8.60
   3 -11  -3    7.20   10.50
  -3  11   3   11.20    8.70
   2 -11  -3   -6.60    9.60
  -2  11   3    2.60    8.20
   1 -11  -3   17.20   11.90
  -1  11   3   33.10    9.90
   0 -11  -3    0.70   11.10
   0  11   3   12.00    8.40
  -1 -11  -3   -4.00   10.50
   1  11   3    6.30    8.10
   2  11   3   -5.60    8.00
   2  11   3    1.30    9.50
   3  11   3    8.00   10.40
   4  11   3   -0.70    9.50
  17 -12  -3    3.20    9.50
 -17  12   3   -0.40   12.20
  16 -12  -3    5.80    9.80
 -16  12   3  -15.70   11.70
  15 -12  -3   -1.20    9.30
 -15  12   3   -8.50   10.90
  14 -12  -3    1.90    9.30
 -14  12   3    9.00   11.80
  13 -12  -3    4.20    9.50
 -13  12   3   -0.50   10.30
 -13  12   3   -8.50    9.30
  12 -12  -3   -6.40    9.20
 -12  12   3    2.00    8.90
 -12  12   3   -2.80    9.70
  11 -12  -3  -11.30    8.80
 -11  12   3   -3.40    9.20
 -11  12   3    4.30    9.20
  10 -12  -3    0.50    9.40
 -10  12   3   -1.40    8.20
 -10  12   3    4.50    9.70
   9 -12  -3   -5.00    9.20
  -9  12   3    7.90    9.70
  -9  12   3   11.50    8.20
   8 -12  -3    5.60    9.90
  -8  12   3    1.20    9.50
  -8  12   3    9.60    7.50
   7 -12  -3   -2.70    9.30
  -7  12   3    5.80    8.80
   6 -12  -3   -3.50    9.80
  -6  12   3    0.40    8.30
   5 -12  -3   -5.40    9.90
  -5  12   3    2.10    8.70
   4 -12  -3    5.00   10.80
  -4  12   3   -2.70    9.10
   3 -12  -3   -1.90   10.40
  -3  12   3   24.30    9.50
   2 -12  -3    9.40   11.10
  -2  12   3   18.80    9.30
   1 -12  -3    0.10   11.60
  -1  12   3   -3.60    7.80
   0 -12  -3  -13.20   10.90
   0  12   3    0.10    7.90
  -1 -12  -3  -24.40   10.10
   1  12   3   10.40    9.30
   2  12   3    5.50   10.60
   3  12   3   10.90   11.40
  17 -13  -3    0.40   11.60
 -17  13   3   -5.30   14.90
  16 -13  -3    1.60   10.10
 -16  13   3   -3.00   12.20
  15 -13  -3  -10.50    9.60
 -15  13   3   -1.60   12.10
  14 -13  -3    1.20   10.10
 -14  13   3   -4.80   10.10
  13 -13  -3    1.90   10.90
 -13  13   3   -7.60    9.60
 -13  13   3   -0.10   11.00
  12 -13  -3  -11.60    9.70
 -12  13   3   22.00   10.80
 -12  13   3   22.10   11.90
  11 -13  -3   -2.30   10.10
 -11  13   3   19.70   10.10
 -11  13   3   10.60   10.60
  10 -13  -3   -6.70    9.60
 -10  13   3    1.90    9.90
 -10  13   3   10.10    9.30
   9 -13  -3    9.00   10.70
  -9  13   3    7.30   10.70
   8 -13  -3    2.10    9.90
  -8  13   3    1.90    9.60
   7 -13  -3    2.70   10.60
  -7  13   3   13.30   10.10
   6 -13  -3    1.90   11.00
  -6  13   3    9.60    9.80
   5 -13  -3  -13.80   10.60
  -5  13   3    2.70    8.60
   4 -13  -3    5.60   11.50
  -4  13   3    4.00    9.30
   3 -13  -3    1.30   11.10
  -3  13   3    7.60    8.80
   2 -13  -3    5.70   12.10
  -2  13   3   19.60    9.60
   1 -13  -3   -6.00   11.90
  -1  13   3   -3.90    8.70
   0 -13  -3    3.90   12.80
   0  13   3   13.00   10.10
  -1 -13  -3    6.00   13.10
   1  13   3   11.80   10.40
  16 -14  -3   -0.40   10.70
 -16  14   3  -20.50   12.40
  15 -14  -3    1.00   11.40
 -15  14   3   -1.80   12.20
  14 -14  -3  -13.70   10.50
 -14  14   3    4.10   11.50
 -14  14   3   -5.10   11.80
  13 -14  -3    6.90   11.50
 -13  14   3    4.10   11.60
 -13  14   3   -3.00   10.00
  12 -14  -3    0.20   10.80
 -12  14   3   11.30   10.20
 -12  14   3   14.70   11.80
  11 -14  -3    1.20   10.80
 -11  14   3   -7.20   10.20
  10 -14  -3    2.70   10.80
 -10  14   3   12.20   10.70
   9 -14  -3    9.70   11.60
  -9  14   3   -9.10    9.30
   8 -14  -3  -10.70   10.20
  -8  14   3    6.00    9.60
   7 -14  -3   -4.20   10.80
  -7  14   3    4.50    9.50
   6 -14  -3    7.80   11.40
  -6  14   3   -3.50    9.20
  -5  14   3    7.90    9.60
   4 -14  -3    0.60   12.10
  -4  14   3    3.70    9.40
   3 -14  -3   14.20   13.40
  -3  14   3   -3.20    9.30
   2 -14  -3    1.50   12.80
  -2  14   3    2.60    9.70
   1 -14  -3    0.70   12.70
  -1  14   3   -8.50    8.90
   0 -14  -3   12.10   15.10
  15 -15  -3   -6.30   12.70
 -15  15   3   11.90   13.30
  14 -15  -3   -2.20   12.40
 -14  15   3   -4.90   11.50
 -14  15   3    3.30   12.90
  13 -15  -3   -2.90   11.40
 -13  15   3   -6.30   11.70
  12 -15  -3   -9.60   11.10
 -12  15   3   25.70   13.70
  11 -15  -3    5.20   11.50
 -11  15   3   14.20   12.80
  10 -15  -3    3.90   11.00
 -10  15   3   -2.30   10.50
   9 -15  -3    4.00   11.60
  -9  15   3    2.50   11.10
   8 -15  -3    9.40   11.90
  -8  15   3    2.30   10.20
   7 -15  -3  -12.10   11.20
  -7  15   3   15.20   10.00
   6 -15  -3    2.60   12.50
  -6  15   3   -8.60    9.70
   5 -15  -3   -6.40   11.20
  -5  15   3    5.20   10.10
   4 -15  -3    0.40   12.60
  -4  15   3    5.90   10.40
   3 -15  -3   29.10   15.70
  -3  15   3   11.10   11.00
  13 -16  -3    3.10   19.20
 -13  16   3   13.70   12.70
  12 -16  -3    8.50   12.90
 -12  16   3    3.20   11.80
  11 -16  -3    2.10   12.50
 -11  16   3  -19.70   10.20
  10 -16  -3    7.50   14.00
 -10  16   3   13.70   12.40
   9 -16  -3    7.20   12.50
  -9  16   3  -11.10   10.20
   8 -16  -3  -14.50   11.30
   7 -16  -3   -4.40   12.90
   6 -16  -3   -9.70   12.80
   7 -19   4    1.80    8.70
   8 -19   4   -6.90    7.80
  -9  19  -4   16.90   21.00
   9 -19   4   -2.80    7.90
 -10  19  -4    6.80   14.10
  10 -19   4    0.40    8.10
 -11  19  -4  -24.00   11.50
  11 -19   4    6.90   11.10
   3 -18   4   -0.50    8.70
  -4  18  -4   25.50   12.40
   4 -18   4   -7.00    8.00
  -5  18  -4    7.80   10.80
   5 -18   4    4.10    8.40
  -6  18  -4   -2.40    9.90
   6 -18   4  -10.20    7.60
  -7  18  -4   12.30   11.20
   7 -18   4    6.00    8.00
  -8  18  -4    9.70   11.50
   8 -18   4   -8.70    7.10
  -9  18  -4   13.40   12.40
   9 -18   4   -7.10    7.20
 -10  18  -4   14.30   13.60
  10 -18   4   -0.30    7.90
 -11  18  -4    5.40   13.20
  11 -18   4    4.80    8.20
 -12  18  -4    6.30   13.30
  12 -18   4    2.30    8.00
  13 -18   4    0.00    7.90
   0  17  -4   -4.60   10.40
   0 -17   4    2.40    9.70
  -1  17  -4   15.20   10.80
   1 -17   4    3.90    9.30
  -2  17  -4   -3.40    9.80
   2 -17   4   -9.10    8.40
  -3  17  -4    1.40   10.20
   3 -17   4    4.10    8.70
  -4  17  -4    0.30    9.40
   4 -17   4   -1.20    7.60
  -5  17  -4   13.30   10.90
   5 -17   4   19.00    9.00
  -6  17  -4    1.20    9.60
   6 -17   4    1.10    7.70
  -7  17  -4    6.00   10.40
   7 -17   4   -1.80    7.20
  -8  17  -4  -11.50    9.80
   8 -17   4   -3.50    6.80
  -9  17  -4   -3.70   11.50
   9 -17   4   -0.60    6.90
 -10  17  -4  -12.60   10.60
  10 -17   4    3.40    7.30
 -11  17  -4  -12.70   11.40
  11 -17   4    0.40    7.10
 -12  17  -4   19.00   13.70
  12 -17   4   -0.40    7.40
  13 -17   4    3.10    7.50
  14 -17   4    4.00    7.80
  15 -17   4    6.60    8.30
   2  16  -4  -16.40    9.30
   1  16  -4    5.60   10.60
  -1 -16   4   -0.40    9.00
   0  16  -4    0.70   10.00
   0 -16   4   -4.60    8.70
  -1  16  -4    8.00    9.40
   1 -16   4   -8.10    8.20
  -2  16  -4   16.50    9.90
   2 -16   4    8.20    8.80
  -3  16  -4    7.40    9.10
   3 -16   4   -5.20    7.40
  -4  16  -4   12.80    9.00
   4 -16   4   10.90    7.90
  -5  16  -4   13.20    9.50
   5 -16   4    1.80    7.60
  -6  16  -4    1.70    9.30
   6 -16   4   -1.50    6.60
  -7  16  -4    6.00   10.10
   7 -16   4    9.90    7.80
  -8  16  -4    2.10    9.70
   8 -16   4    6.20    7.50
  -9  16  -4   -3.50   10.40
   9 -16   4    7.40    7.50
 -10  16  -4    2.70   11.70
  10 -16   4    5.20    7.50
 -11  16  -4  -11.90   11.00
  11 -16   4   -8.70    6.30
  12 -16   4   -0.90    6.80
  13 -16   4   -2.30    7.10
 -14  16  -4   -2.20   11.20
  14 -16   4   -1.40    6.50
 -15  16  -4    6.30   13.80
  15 -16   4   -4.00   10.00
 -16  16  -4   -7.80   13.90
  16 -16   4    0.10   11.00
   3  15  -4    3.80    9.90
   3  15  -4   -7.60    9.70
  -3 -15   4  -10.90    6.00
   2  15  -4  -18.00    9.10
  -2 -15   4    2.90    9.70
  -2 -15   4    6.70    6.50
   1  15  -4   -1.10    9.20
  -1 -15   4   -9.70    7.60
  -1 -15   4   -2.50    5.70
   0  15  -4    4.50    8.90
   0 -15   4   -5.30    5.20
   0 -15   4   -8.00    7.70
  -1  15  -4    4.50    8.30
   1 -15   4   -6.90    7.10
  -2  15  -4   33.80   10.30
   2 -15   4    5.30    7.80
  -3  15  -4   -5.50    8.10
   3 -15   4    7.10    7.30
  -4  15  -4    8.20    8.60
   4 -15   4    2.80    7.60
  -5  15  -4    9.50    9.80
   5 -15   4    8.00    7.80
  -6  15  -4    7.80    9.60
   6 -15   4    1.50    7.00
  -7  15  -4   -3.00    8.60
   7 -15   4   -0.70    7.10
  -8  15  -4   -2.50    9.70
   8 -15   4   -3.40    6.80
  -9  15  -4    0.00   10.20
   9 -15   4   -1.80    6.70
 -10  15  -4    5.50   10.70
  10 -15   4    9.40    7.80
 -11  15  -4   -3.50   10.50
  11 -15   4    5.20    7.50
 -12  15  -4    9.00   10.60
  12 -15   4    9.20    7.50
 -13  15  -4    6.40   11.50
  13 -15   4    5.20    6.70
 -14  15  -4    9.50   12.40
  14 -15   4    3.90    9.50
 -15  15  -4   -8.50   12.50
  15 -15   4   -0.90    8.50
 -16  15  -4   -4.10   14.20
  16 -15   4    2.80    9.30
  -5 -14   4    3.40    7.60
   4  14  -4    7.00    9.60
   4  14  -4   12.00   11.10
  -4 -14   4    3.40    7.10
   3  14  -4   -2.20    9.00
   3  14  -4    8.50    9.60
  -3 -14   4    4.50    6.50
   2  14  -4  -10.30    8.30
  -2 -14   4    1.40    8.30
  -2 -14   4    4.60    5.70
   1  14  -4   -1.80    9.10
  -1 -14   4   -7.90    4.90
  -1 -14   4   -2.80    8.10
   0  14  -4    7.30    8.80
   0 -14   4    8.50    5.20
   0 -14   4    1.60    8.60
  -1  14  -4   66.09   13.10
   1 -14   4   87.09   10.00
  -2  14  -4   17.70    8.70
   2 -14   4    0.20    7.20
   2 -14   4   13.30    4.80
  -3  14  -4   -9.70    7.10
   3 -14   4    4.40    4.30
   3 -14   4    1.40    6.70
  -4  14  -4   33.00   10.20
   4 -14   4   17.10    8.10
  -5  14  -4    4.50    8.50
   5 -14   4   -0.70    7.10
  -6  14  -4  -10.20    8.40
   6 -14   4   -3.90    6.90
  -7  14  -4    1.30    8.60
   7 -14   4    2.60    7.00
  -8  14  -4   23.30   11.40
   8 -14   4   49.20   10.00
  -9  14  -4   -5.50    9.20
   9 -14   4   -2.30    6.70
 -10  14  -4    2.90    9.50
 -10  14  -4   -3.70   10.00
  10 -14   4   -8.40    6.20
 -11  14  -4   10.20   10.70
 -11  14  -4    3.90    9.50
  11 -14   4    7.00    6.90
 -12  14  -4    7.10   10.80
  12 -14   4   15.90    9.60
 -13  14  -4   -2.50   10.20
  13 -14   4   -5.50    8.00
 -14  14  -4   -8.40   11.60
  14 -14   4   -4.80    9.10
 -15  14  -4    4.50   13.70
  15 -14   4   11.80    9.40
 -16  14  -4   -7.60   13.60
  16 -14   4    3.30    9.60
  17 -14   4   -7.10    9.30
   6  13  -4    5.80    9.00
  -6 -13   4   -4.30    7.00
   5  13  -4   -7.00    7.90
  -5 -13   4   -1.00    6.70
   4  13  -4   12.70    8.80
   4  13  -4    1.40    8.40
  -4 -13   4    4.00    6.20
   3  13  -4    7.10    8.80
  -3 -13   4   15.60    6.50
   2  13  -4   -1.30    8.20
  -2 -13   4   -2.30    8.00
  -2 -13   4    1.50    5.30
   1  13  -4   41.50    9.90
  -1 -13   4   48.50    7.40
  -1 -13   4    5.80    8.90
   0  13  -4    3.60    7.30
   0 -13   4   11.70    8.40
   0 -13   4    8.00    4.90
  -1  13  -4    8.90    7.80
   1 -13   4    3.90    7.30
   1 -13   4   -1.10    4.10
  -2  13  -4    0.70    6.80
   2 -13   4    6.40    6.90
   2 -13   4    8.20    4.10
  -3  13  -4   11.20    8.30
   3 -13   4    8.90    7.50
   3 -13   4    5.60    3.80
  -4  13  -4    3.40    7.60
   4 -13   4    1.90    3.50
   4 -13   4    6.90    7.20
  -5  13  -4   -2.80    8.00
   5 -13   4   -4.10    6.30
   5 -13   4   -2.00    3.50
  -6  13  -4   10.80    8.20
   6 -13   4   -7.10    6.00
  -7  13  -4   11.20    8.60
  -8  13  -4   22.80   10.00
  -8  13  -4   12.40    8.10
   8 -13   4   14.80    7.50
  -9  13  -4   53.19   12.70
  -9  13  -4   70.59   12.40
   9 -13   4   59.59   10.90
 -10  13  -4   30.60   10.90
 -10  13  -4   59.49   12.70
  10 -13   4   40.80    9.40
 -11  13  -4   -2.10    9.10
  11 -13   4   14.90    8.40
 -12  13  -4   18.50   11.80
  12 -13   4   24.40    9.20
 -13  13  -4   18.10   12.10
  13 -13   4    8.30    8.30
 -14  13  -4    2.20   12.80
  14 -13   4   -9.50    8.10
 -15  13  -4  -14.20   11.90
  15 -13   4    6.80    8.70
 -16  13  -4    4.70   14.00
  16 -13   4   -2.30    8.90
  17 -13   4    0.20    8.50
   7  12  -4    5.80    8.50
  -7 -12   4   -1.00    7.30
   6  12  -4    2.70    7.80
  -6 -12   4   -4.40    6.60
   5  12  -4   -7.40    9.20
   5  12  -4   -4.40    7.60
  -5 -12   4   -1.80    6.00
   4  12  -4    6.60    8.00
   4  12  -4  -11.30    7.50
  -4 -12   4    7.00    6.10
   3  12  -4   -2.10    7.50
  -3 -12   4   -9.40    4.80
   2  12  -4   -4.10    7.60
  -2 -12   4    3.00    7.40
  -2 -12   4   -5.70    4.50
   1  12  -4    3.60    7.10
  -1 -12   4    4.20    7.40
  -1 -12   4   -0.20    4.50
   0  12  -4    2.60    7.10
   0 -12   4    2.00    4.00
   0 -12   4   -3.30    7.50
  -1  12  -4   87.19   13.20
   1 -12   4   64.49   11.80
   1 -12   4  138.99   10.80
  -2  12  -4   30.40    8.90
   2 -12   4   39.10    8.90
   2 -12   4   50.69    6.30
  -3  12  -4   14.50    7.60
   3 -12   4   18.60    4.30
   3 -12   4   17.00    7.70
  -4  12  -4    2.10    7.30
   4 -12   4    1.90    6.30
   4 -12   4    1.90    3.10
  -5  12  -4    0.00    7.60
   5 -12   4    5.40    6.30
   5 -12   4    4.80    3.40
  -6  12  -4    4.90    7.90
  -6  12  -4    6.60    5.90
   6 -12   4   -5.60    5.90
   6 -12   4   -6.50    3.00
  -7  12  -4   60.99   12.50
  -7  12  -4   68.39   11.40
   7 -12   4   75.79    8.60
   7 -12   4   78.39   11.70
  -8  12  -4   31.20    9.90
  -8  12  -4   12.40    8.40
   8 -12   4   16.90    7.70
  -9  12  -4  262.87   26.10
  -9  12  -4  268.77   26.90
   9 -12   4  288.67   24.80
 -10  12  -4   -9.00    8.10
 -10  12  -4  -14.50    8.40
  10 -12   4   -2.30    7.20
 -11  12  -4  148.89   19.80
  11 -12   4  144.59   16.40
 -12  12  -4   20.00   11.30
  12 -12   4   12.80    7.90
 -13  12  -4    8.10   11.60
  13 -12   4    7.80    8.20
 -14  12  -4   -6.60   11.70
  14 -12   4   -5.10    7.70
 -15  12  -4    6.60   13.40
  15 -12   4   -1.20    8.40
 -16  12  -4   -9.00   12.80
  16 -12   4    1.10    8.70
 -17  12  -4   -2.70   18.90
  17 -12   4    9.90    9.40
   8  11  -4   11.20    8.80
  -8 -11   4   -2.60    7.00
   7  11  -4   -4.20    7.20
  -7 -11   4   11.10    7.50
   6  11  -4    3.90    7.40
  -6 -11   4   -2.90    6.60
   5  11  -4    1.30    7.30
   5  11  -4   -6.90    7.00
  -5 -11   4   -1.30    5.30
   4  11  -4    6.20    7.70
   4  11  -4   -7.40    7.10
  -4 -11   4    3.30    5.20
   3  11  -4   11.50    7.80
  -3 -11   4   14.20    8.70
  -3 -11   4    8.20    5.30
   2  11  -4    2.60    7.00
  -2 -11   4   -3.60    7.00
  -2 -11   4   12.40    5.00
   1  11  -4   41.60    9.40
  -1 -11   4   64.09    7.50
  -1 -11   4   26.90    9.40
   0  11  -4    0.00    6.30
   0 -11   4    9.50    7.30
   0 -11   4   -1.10    3.50
  -1  11  -4   31.50    7.90
   1 -11   4   23.40    4.60
   1 -11   4   17.90    7.20
  -2  11  -4   49.30    9.40
   2 -11   4   51.79    9.80
   2 -11   4   60.89    6.80
  -3  11  -4   39.50    9.10
   3 -11   4   61.19    9.90
   3 -11   4   53.19    6.10
  -4  11  -4  229.78   23.60
   4 -11   4  266.57   22.70
   4 -11   4  270.77   20.00
  -5  11  -4   50.69    8.20
  -5  11  -4   29.90    9.10
   5 -11   4   52.89    9.00
   5 -11   4   59.29    6.20
  -6  11  -4   18.90    8.20
  -6  11  -4   18.50    6.40
   6 -11   4   14.60    3.80
   6 -11   4   14.10    7.00
  -7  11  -4  289.67   26.40
  -7  11  -4  263.97   25.10
   7 -11   4  306.57   22.30
   7 -11   4  290.77   25.00
  -8  11  -4  322.07   28.80
  -8  11  -4  292.57   28.00
   8 -11   4  342.77   24.50
   8 -11   4  313.27   27.00
  -9  11  -4   25.30   10.40
  -9  11  -4   37.50   10.70
   9 -11   4   29.60    6.20
   9 -11   4   37.80    8.70
 -10  11  -4    8.30   10.00
 -10  11  -4   36.20   11.40
  10 -11   4   17.00    8.10
 -11  11  -4   20.70   11.00
  11 -11   4   25.90    8.20
 -12  11  -4   35.80   12.90
  12 -11   4   49.99    9.80
 -13  11  -4   -1.70   11.50
  13 -11   4  -14.50    7.10
 -14  11  -4   -0.50   11.60
  14 -11   4   -2.30    7.80
 -15  11  -4    3.30   13.00
  15 -11   4    7.90    8.70
 -16  11  -4   26.20   15.80
  16 -11   4   -1.10    8.20
 -17  11  -4   -8.10   18.80
  17 -11   4    0.20    8.80
   9  10  -4  -12.50    7.10
  -9 -10   4   -2.40    7.30
   8  10  -4   -2.40    7.40
  -8 -10   4   -3.70    6.90
   7  10  -4    7.80    7.60
  -7 -10   4    2.60    6.50
   6  10  -4    5.30    7.40
  -6 -10   4    5.90    6.20
   5  10  -4    5.00    6.90
   5  10  -4    7.30    7.10
  -5 -10   4    9.20    5.70
   4  10  -4   -9.40    5.90
   4  10  -4    9.00    6.90
  -4 -10   4    3.80    4.70
   3  10  -4   19.80    7.80
  -3 -10   4   15.60    5.20
  -3 -10   4   -1.20    7.50
   2  10  -4    4.40    7.20
  -2 -10   4    4.00    7.70
  -2 -10   4    0.00    4.10
   1  10  -4   10.60    6.80
  -1 -10   4    2.60    6.90
  -1 -10   4    4.90    3.60
   0  10  -4   22.20    7.30
   0 -10   4    6.80    6.10
   0 -10   4   17.30    4.10
  -1  10  -4   10.70    6.80
   1 -10   4    9.20    3.50
   1 -10   4    9.70    6.80
  -2  10  -4   -0.60    5.30
   2 -10   4   -9.20    5.90
   2 -10   4   -1.00    2.70
  -3  10  -4  142.69   12.60
  -3  10  -4  130.39   15.60
   3 -10   4  136.59   14.80
   3 -10   4  163.08   12.20
  -4  10  -4  298.57   27.00
  -4  10  -4  315.37   24.90
   4 -10   4  317.57   23.80
   4 -10   4  329.37   25.90
  -5  10  -4    2.50    6.30
  -5  10  -4    3.50    4.90
   5 -10   4    0.60    2.60
   5 -10   4    0.60    6.00
  -6  10  -4    3.70    7.20
  -6  10  -4   22.80    6.80
   6 -10   4   10.50    3.40
   6 -10   4    1.60    6.20
  -7  10  -4  193.58   19.70
  -7  10  -4  176.98   18.70
   7 -10   4  198.58   15.10
   7 -10   4  175.38   17.50
  -8  10  -4  114.59   14.60
  -8  10  -4   90.19   13.50
   8 -10   4  108.59    9.70
   8 -10   4   95.29   11.80
  -9  10  -4   32.00   10.40
  -9  10  -4   16.90    9.10
   9 -10   4   41.90    5.40
   9 -10   4   35.30    8.50
 -10  10  -4   75.49   13.60
  10 -10   4   66.19   10.40
  10 -10   4   62.89    7.30
 -11  10  -4   13.50   10.50
  11 -10   4   15.40    4.70
  11 -10   4    8.20    7.10
 -12  10  -4    6.50   11.70
  12 -10   4   -4.80    7.10
 -13  10  -4    9.00   12.30
  13 -10   4   -2.60    7.00
 -14  10  -4    3.30   12.00
  14 -10   4   -4.80    7.10
 -15  10  -4   -1.20   12.10
  15 -10   4    6.50    7.90
 -16  10  -4    8.60   14.00
  16 -10   4    1.40    7.30
 -17  10  -4  -24.40   18.10
  17 -10   4    5.00    8.20
  10   9  -4   -4.90    7.80
 -10  -9   4   10.10    8.30
   9   9  -4    6.70    7.80
  -9  -9   4    2.70    7.30
   8   9  -4   17.60    8.00
  -8  -9   4   18.40    7.60
   7   9  -4    6.90    6.90
  -7  -9   4   -7.60    5.40
   6   9  -4   -7.20    6.40
   6   9  -4   -7.80    6.00
  -6  -9   4    3.20    5.10
   5   9  -4    3.30    6.40
   5   9  -4    6.20    6.70
  -5  -9   4   -0.40    4.70
   4   9  -4    8.20    6.60
   4   9  -4    4.50    6.60
  -4  -9   4    5.00    4.40
   3   9  -4   -2.00    5.60
  -3  -9   4    3.50    4.10
  -3  -9   4    6.10    7.80
   2   9  -4   -0.10    5.80
  -2  -9   4   -2.20    5.70
  -2  -9   4    0.90    3.40
   1   9  -4   15.90    6.90
  -1  -9   4   31.50    4.90
  -1  -9   4   28.90    8.20
   0   9  -4  105.39   12.60
   0  -9   4   97.39    9.60
   0  -9   4  114.99   12.80
  -1   9  -4  110.99   13.00
   1  -9   4  121.09   13.10
   1  -9   4   96.39    9.50
  -2   9  -4    0.80    5.30
  -2   9  -4   -3.50    3.00
   2  -9   4   -0.70    5.00
   2  -9   4    0.70    2.40
  -3   9  -4  136.19   11.70
  -3   9  -4  122.59   14.40
   3  -9   4  133.19   13.10
   3  -9   4  122.59   10.80
  -4   9  -4   65.79   10.10
  -4   9  -4   63.59    8.40
   4  -9   4   71.49    9.20
   4  -9   4   71.89    6.90
  -5   9  -4   23.60    6.30
  -5   9  -4   20.70    7.80
   5  -9   4   32.80    7.30
   5  -9   4   28.90    4.20
  -6   9  -4  228.38   22.60
  -6   9  -4  224.88   21.70
   6  -9   4  276.47   21.30
   6  -9   4  261.67   19.30
  -7   9  -4    2.40    6.60
  -7   9  -4    6.60    6.50
   7  -9   4    6.30    5.90
   7  -9   4    9.30    3.00
  -8   9  -4  292.37   26.20
  -8   9  -4  288.27   25.20
   8  -9   4  275.07   21.70
   8  -9   4  292.67   23.90
  -9   9  -4    4.50    7.80
  -9   9  -4    8.30    7.70
   9  -9   4    3.80    6.20
   9  -9   4    2.50    3.00
 -10   9  -4   19.20   10.20
  10  -9   4   24.70    4.50
  10  -9   4   32.20    7.60
 -11   9  -4    2.20   10.20
  11  -9   4    1.40    6.70
  11  -9   4   -5.20    3.00
 -12   9  -4  -10.70    9.70
  12  -9   4    8.70    3.90
  12  -9   4    9.10    6.90
 -13   9  -4    3.00   11.20
  13  -9   4    0.60    6.50
  13  -9   4    1.60    4.70
 -14   9  -4   -1.30   11.50
  14  -9   4  -12.10    6.40
 -15   9  -4    1.60   12.70
  15  -9   4   -8.60    6.60
 -16   9  -4  -19.40   12.20
  16  -9   4   -8.10    6.60
  17  -9   4   -9.90    7.40
  11   8  -4    1.60    7.90
 -11  -8   4    2.50    8.70
  10   8  -4   -5.10    6.50
 -10  -8   4    3.90    7.60
   9   8  -4   -0.20    6.80
  -9  -8   4    3.80    6.90
   8   8  -4    0.80    6.40
  -8  -8   4    0.60    6.00
   7   8  -4    6.20    6.60
  -7  -8   4    0.90    5.20
   6   8  -4   12.90    6.70
   6   8  -4    8.20    6.80
  -6  -8   4   15.80    5.60
   5   8  -4    6.50    5.90
   5   8  -4    9.60    6.50
  -5  -8   4   12.10    4.80
   4   8  -4   -0.20    5.40
   4   8  -4   -0.60    5.30
  -4  -8   4   -0.90    3.60
   3   8  -4    4.60    5.50
  -3  -8   4    0.10    3.20
  -3  -8   4    4.80    7.00
   2   8  -4   44.40    8.50
  -2  -8   4   52.49    6.40
   1   8  -4   -3.70    5.10
  -1  -8   4    1.90    2.80
  -1  -8   4    9.00    6.20
   0   8  -4  166.88   17.20
   0  -8   4  190.58   17.00
   0  -8   4  185.48   14.50
  -1   8  -4  118.09   13.00
   1  -8   4  109.69    9.80
   1  -8   4  119.99   12.70
  -2   8  -4    0.60    5.20
  -2   8  -4    2.10    3.10
   2  -8   4   -1.10    2.20
   2  -8   4    1.40    4.90
  -3   8  -4   71.09    8.50
  -3   8  -4   69.09   10.40
   3  -8   4   90.39    9.50
   3  -8   4   80.59    7.40
  -4   8  -4  283.37   25.10
  -4   8  -4  275.77   23.80
   4  -8   4  305.87   24.10
   4  -8   4  332.07   22.60
  -5   8  -4    8.10    5.10
  -5   8  -4    3.90    5.80
   5  -8   4   14.40    4.90
   5  -8   4    2.50    2.50
  -6   8  -4   22.20    6.80
  -6   8  -4   13.90    6.40
   6  -8   4    8.60    2.80
   6  -8   4    9.90    5.40
  -7   8  -4    1.40    6.20
  -7   8  -4   -3.60    5.80
   7  -8   4   -0.50    2.60
   7  -8   4    1.00    5.20
  -8   8  -4   13.40    7.60
  -8   8  -4   26.00    7.50
   8  -8   4   19.50    3.90
   8  -8   4   18.90    6.30
  -9   8  -4   17.90    9.10
   9  -8   4   14.90    6.60
   9  -8   4   21.20    3.90
 -10   8  -4   39.70   11.70
  10  -8   4   45.60    5.80
  10  -8   4   50.09    8.20
 -11   8  -4   60.39   13.60
  11  -8   4   52.79    6.60
  11  -8   4   56.39    9.10
 -12   8  -4    7.40   10.10
  12  -8   4   -0.40    3.50
  12  -8   4    1.40    5.90
 -13   8  -4  -11.90   10.50
  13  -8   4   -5.10    5.70
  13  -8   4   -3.40    3.70
 -14   8  -4   17.60   13.10
  14  -8   4    6.20    6.90
  14  -8   4    6.80    4.60
 -15   8  -4   -8.70   12.80
  15  -8   4   -0.90    6.70
 -16   8  -4   -4.50   14.20
  16  -8   4   -3.80    7.10
  17  -8   4    3.60    8.30
  12   7  -4    6.80    8.70
 -12  -7   4   21.00    9.90
  11   7  -4   -8.40    7.30
 -11  -7   4    5.50    8.70
  10   7  -4    5.00    7.40
 -10  -7   4   12.20    7.50
   9   7  -4    0.40    6.20
  -9  -7   4   -1.60    6.20
   8   7  -4   -6.50    5.70
  -8  -7   4    5.40    5.60
   7   7  -4   -4.60    5.60
   7   7  -4   -8.80    6.50
  -7  -7   4   -3.60    4.30
   6   7  -4   -4.00    5.90
   6   7  -4    3.90    5.90
  -6  -7   4    1.40    4.30
   5   7  -4    4.70    5.60
   5   7  -4    0.60    5.10
  -5  -7   4   -0.90    3.60
   4   7  -4    3.80    5.00
   4   7  -4    6.00    5.20
  -4  -7   4   -2.80    3.10
   3   7  -4   26.10    6.70
  -3  -7   4   28.00    4.70
   2   7  -4    8.10    5.10
  -2  -7   4    8.80    6.60
  -2  -7   4   12.10    3.20
   1   7  -4    5.40    5.00
  -1  -7   4    5.60    2.90
  -1  -7   4    3.40    5.80
   0   7  -4  170.38   15.90
   0  -7   4  159.78   12.60
   0  -7   4  147.59   14.60
  -1   7  -4    1.40    2.60
  -1   7  -4   -0.30    4.90
   1  -7   4    4.20    5.00
   1  -7   4    3.10    2.30
  -2   7  -4   75.29    8.20
  -2   7  -4   76.29   10.40
   2  -7   4   95.39    9.30
   2  -7   4   77.79    7.30
  -3   7  -4  246.68   20.70
  -3   7  -4  224.88   18.90
   3  -7   4  254.47   17.80
   3  -7   4  222.38   18.90
  -4   7  -4  233.88   20.70
  -4   7  -4  221.88   19.40
   4  -7   4  228.38   17.50
   4  -7   4  242.88   18.70
  -5   7  -4    2.20    5.10
  -5   7  -4    2.10    5.40
   5  -7   4   -1.60    2.10
   5  -7   4   -1.00    4.30
  -6   7  -4   35.70    7.70
  -6   7  -4   34.30    7.30
   6  -7   4   31.00    5.90
   6  -7   4   24.10    3.90
  -7   7  -4   68.49   11.40
  -7   7  -4   71.99   10.00
   7  -7   4   75.79    7.50
   7  -7   4  110.29   10.50
  -8   7  -4   16.00    5.70
  -8   7  -4   -1.70    7.40
   8  -7   4   12.80    3.30
   8  -7   4   11.30    5.40
  -9   7  -4   10.30    8.20
   9  -7   4    9.20    5.50
   9  -7   4    6.10    3.20
 -10   7  -4   -0.80    8.70
  10  -7   4   -2.50    3.00
  10  -7   4   -1.40    4.80
 -11   7  -4    0.70   10.20
  11  -7   4    7.30    5.50
  11  -7   4    5.30    3.70
 -12   7  -4   10.00   11.00
  12  -7   4    0.60    3.50
  12  -7   4   -4.70    5.60
 -13   7  -4   -1.40   12.00
  13  -7   4    9.60    4.30
  13  -7   4    9.50    6.80
 -14   7  -4   -0.10   13.20
  14  -7   4    2.50    4.10
  14  -7   4    0.00    6.90
 -15   7  -4   37.30   15.80
  15  -7   4    8.40    7.60
  15  -7   4   14.70    5.50
 -16   7  -4  -14.80   14.60
  16  -7   4    6.00    6.40
  16  -7   4    0.50    8.00
  17  -7   4   -7.60    8.10
  13   6  -4   -3.40    7.70
 -13  -6   4   -7.80    9.30
  12   6  -4    0.10    7.80
 -12  -6   4    6.00    9.30
  11   6  -4   -0.50    7.30
 -11  -6   4    5.30    8.00
  10   6  -4    9.00    7.10
 -10  -6   4   10.50    6.90
   9   6  -4    1.50    6.20
  -9  -6   4    0.30    5.90
   8   6  -4   -5.30    5.10
  -8  -6   4   -1.40    4.80
   7   6  -4   -0.60    5.10
   7   6  -4   -3.10    5.60
  -7  -6   4    0.40    4.20
   6   6  -4   14.50    5.80
   6   6  -4   15.70    6.20
  -6  -6   4   24.80    5.10
   5   6  -4   81.39   10.80
   5   6  -4  116.39   11.40
  -5  -6   4   96.09   10.30
   4   6  -4    2.10    4.60
   4   6  -4    3.50    4.50
  -4  -6   4    2.40    3.20
   3   6  -4    7.20    4.60
   3   6  -4   17.00    4.90
  -3  -6   4   11.80    3.30
   2   6  -4   22.20    6.80
  -2  -6   4   -0.10    5.70
  -2  -6   4   24.30    3.70
   1   6  -4   55.59    8.00
  -1  -6   4   60.69    8.50
  -1  -6   4   79.89    6.80
   0   6  -4   55.79    7.90
   0  -6   4   63.09    7.40
   0  -6   4   46.90    5.30
  -1   6  -4   99.89   11.00
  -1   6  -4  107.49    9.20
   1  -6   4  108.89    8.80
   1  -6   4  103.69   10.60
  -2   6  -4   37.30    7.10
  -2   6  -4   33.20    5.30
   2  -6   4   38.00    5.50
  -3   6  -4 2000.60  146.89
  -3   6  -4 2035.20  146.49
   3  -6   4 2094.59  145.99
   3  -6   4 2094.49  145.59
  -4   6  -4  194.48   17.40
  -4   6  -4  202.98   17.40
   4  -6   4  219.58   15.40
   4  -6   4  189.08   16.10
  -5   6  -4 1069.79   76.09
  -5   6  -4  976.20   76.49
   5  -6   4 1096.49   75.39
   5  -6   4 1038.50   74.59
  -6   6  -4    2.50    5.80
  -6   6  -4    6.50    4.90
   6  -6   4    0.30    4.10
   6  -6   4    1.70    2.20
  -7   6  -4  434.56   33.40
  -7   6  -4  402.16   30.70
   7  -6   4  374.36   29.40
   7  -6   4  410.86   30.50
  -8   6  -4   -4.50    7.30
   8  -6   4   -1.60    2.50
   8  -6   4    5.40    4.40
  -9   6  -4   13.60    9.00
   9  -6   4   20.40    4.00
   9  -6   4    8.60    5.20
 -10   6  -4   -0.50    9.20
  10  -6   4   11.00    5.40
  10  -6   4    7.90    3.30
 -11   6  -4   18.00   11.40
  11  -6   4   16.70    6.20
  11  -6   4   12.60    4.20
 -12   6  -4   -4.50   11.30
  12  -6   4    1.10    3.60
  12  -6   4    0.50    5.80
 -13   6  -4   42.90   14.60
  13  -6   4   15.10    4.80
  13  -6   4   25.50    7.60
 -14   6  -4   22.80   14.20
  14  -6   4    0.60    6.60
  14  -6   4    2.20    4.70
 -15   6  -4   -1.60   14.80
  15  -6   4   -0.60    4.90
  15  -6   4    3.80    7.40
 -16   6  -4  -11.80   17.40
  16  -6   4   -2.10    7.90
  16  -6   4   -0.30    5.10
  17  -6   4   -8.60    8.60
 -14  -5   4   -5.80   10.50
  13   5  -4    1.20    8.10
 -13  -5   4   -3.30    9.00
  12   5  -4    5.50    7.10
 -12  -5   4   12.90    9.00
  11   5  -4    4.60    7.00
 -11  -5   4    8.00    7.60
  10   5  -4    1.40    6.40
 -10  -5   4    7.10    6.60
   9   5  -4    4.90    6.40
  -9  -5   4    3.60    5.60
   8   5  -4    0.30    5.50
  -8  -5   4    0.70    4.40
   7   5  -4   -1.00    5.30
   7   5  -4   -2.50    4.60
  -7  -5   4   -1.90    3.90
   6   5  -4   88.39   10.30
   6   5  -4   67.89    9.40
  -6  -5   4  101.99    9.70
   5   5  -4   -2.60    4.40
   5   5  -4    1.00    4.20
  -5  -5   4    2.70    3.20
  -5  -5   4    5.50    4.00
   4   5  -4   46.90    7.10
   4   5  -4   66.09    7.40
  -4  -5   4   50.79    6.00
  -4  -5   4   40.50    5.60
   3   5  -4 1494.75  102.49
   3   5  -4 1482.85  102.29
  -3  -5   4 1383.96  101.09
  -3  -5   4 1354.86  101.49
   2   5  -4  741.93   54.69
  -2  -5   4  761.02   53.69
  -2  -5   4  740.63   54.89
   1   5  -4   21.50    5.20
  -1  -5   4   15.90    2.50
  -1  -5   4   18.50    3.10
  -1  -5   4   16.30    5.30
   0   5  -4    7.60    2.50
   0   5  -4   11.50    4.40
   0  -5   4    6.50    3.90
   0  -5   4   11.80    2.40
  -1   5  -4  217.18   16.60
  -1   5  -4  200.38   17.50
   1  -5   4  215.48   16.10
   1  -5   4  215.98   16.70
  -2   5  -4  543.25   38.10
  -2   5  -4  524.25   38.60
   2  -5   4  512.15   37.60
   2  -5   4  493.75   37.20
  -3   5  -4  116.89   11.50
  -3   5  -4  108.49   11.40
   3  -5   4  122.59    9.50
   3  -5   4  116.79   10.10
  -4   5  -4  352.46   27.10
  -4   5  -4  329.17   26.30
   4  -5   4  354.06   25.70
   4  -5   4  330.17   24.90
  -5   5  -4  308.17   25.50
  -5   5  -4  367.66   24.70
   5  -5   4  297.27   23.40
   5  -5   4  283.47   22.70
  -6   5  -4  704.23   51.49
  -6   5  -4  656.53   49.30
   6  -5   4  677.83   49.20
   6  -5   4  666.63   48.50
  -7   5  -4   91.99   13.00
   7  -5   4   96.89    9.90
   7  -5   4   88.59    8.40
  -8   5  -4    6.90    8.30
   8  -5   4   27.30    5.50
   8  -5   4   27.30    4.30
  -9   5  -4    1.30    8.40
   9  -5   4    5.00    3.00
   9  -5   4    5.20    4.50
 -10   5  -4    3.00   10.10
  10  -5   4   -1.70    3.20
  10  -5   4    1.70    4.80
 -11   5  -4    5.70   11.00
  11  -5   4   -4.30    3.40
  11  -5   4    3.60    5.30
 -12   5  -4   -6.30   11.40
  12  -5   4   -2.30    3.70
  12  -5   4    3.80    5.90
 -13   5  -4    4.00   13.50
  13  -5   4    0.30    4.40
  13  -5   4   -6.80    6.10
 -14   5  -4   11.60   15.60
  14  -5   4   -4.60    4.50
  14  -5   4    3.00    6.80
 -15   5  -4   20.30   17.40
  15  -5   4    4.10    5.30
  15  -5   4    6.10    7.40
 -16   5  -4    2.80   17.00
  16  -5   4   -1.60    5.10
  16  -5   4   -6.10    7.70
  14   4  -4    2.70    8.30
 -14  -4   4   15.90   10.40
  13   4  -4    8.90    8.00
 -13  -4   4   -3.00    8.70
  12   4  -4   -0.70    7.00
 -12  -4   4    1.20    7.90
  11   4  -4    3.70    6.80
 -11  -4   4    7.70    7.10
  10   4  -4    4.40    6.50
 -10  -4   4   -2.10    5.60
   9   4  -4   27.20    7.40
  -9  -4   4   33.10    6.90
   8   4  -4    7.80    5.40
   8   4  -4   14.40    5.90
  -8  -4   4   16.60    4.90
  -8  -4   4   35.70   13.30
   7   4  -4   41.10    6.70
   7   4  -4   46.10    7.50
  -7  -4   4   39.00    6.30
  -7  -4   4   40.10    7.80
   6   4  -4   24.50    5.60
   6   4  -4   25.00    5.60
  -6  -4   4   24.70    5.80
  -6  -4   4   26.30    4.90
   5   4  -4    2.40    4.30
   5   4  -4   10.70    4.30
  -5  -4   4   10.80    3.60
  -5  -4   4    5.70    4.10
   4   4  -4  292.77   23.00
  -4  -4   4  297.77   22.30
  -4  -4   4  294.57   22.20
   3   4  -4  434.76   32.50
   3   4  -4  453.85   33.10
  -3  -4   4  442.06   32.00
  -3  -4   4  431.06   31.80
   2   4  -4  430.46   31.70
  -2  -4   4  416.06   30.50
  -2  -4   4  416.76   30.30
   1   4  -4   56.89    7.00
  -1  -4   4   52.29    5.20
  -1  -4   4   56.89    6.60
   0   4  -4  190.28   16.00
   0   4  -4  189.98   14.70
   0  -4   4  170.88   14.40
   0  -4   4  208.88   14.90
  -1   4  -4  249.48   18.60
  -1   4  -4  232.38   19.20
   1  -4   4  227.88   17.70
   1  -4   4  247.78   17.90
  -2   4  -4    5.40    4.20
  -2   4  -4   12.30    4.50
   2  -4   4   19.30    2.70
   2  -4   4   13.00    3.00
  -3   4  -4   86.39    9.50
  -3   4  -4   82.69    8.90
   3  -4   4   83.39    7.30
   3  -4   4   91.49    7.90
  -4   4  -4   15.70    4.80
  -4   4  -4   10.00    5.50
   4  -4   4   12.30    2.60
   4  -4   4   14.70    3.60
  -5   4  -4  498.35   40.80
   5  -4   4  542.65   38.90
   5  -4   4  543.85   38.50
  -6   4  -4  227.08   19.00
   6  -4   4  189.08   14.90
   6  -4   4  181.58   15.50
  -7   4  -4   10.40    7.10
   7  -4   4    6.70    3.90
   7  -4   4    4.80    2.60
  -8   4  -4   14.40    8.30
   8  -4   4   12.60    4.80
   8  -4   4   13.30    3.50
  -9   4  -4   -7.60    8.20
   9  -4   4    3.20    4.60
 -10   4  -4   -6.80    9.70
  10  -4   4   -5.10    4.80
 -11   4  -4   28.30   13.40
  11  -4   4   18.40    6.90
 -12   4  -4   -6.60   12.70
  12  -4   4    0.60    6.30
 -13   4  -4   55.19   18.00
  13  -4   4   42.40    9.30
 -14   4  -4   19.30   16.30
  14  -4   4    5.00    7.60
 -15   4  -4   -9.80   15.60
  15  -4   4   -5.10    4.90
  15  -4   4   -0.50    8.10
 -16   4  -4  -25.00   16.30
  16  -4   4   -6.00    8.20
  16  -4   4    7.80    6.30
  15   3  -4   -5.00    7.60
 -15  -3   4   -0.60    9.00
  14   3  -4    2.90    7.80
 -14  -3   4  -10.40    8.10
  13   3  -4   -1.20    7.00
 -13  -3   4   -4.90    7.60
  12   3  -4    4.50    7.00
 -12  -3   4   13.80    7.80
  11   3  -4   -3.80    5.80
 -11  -3   4   -5.20    5.80
  10   3  -4   52.29    9.20
 -10  -3   4   57.89    8.90
   9   3  -4    9.40    5.80
  -9  -3   4   10.10    5.00
  -9  -3   4    3.00    7.10
   8   3  -4   17.50    5.50
   8   3  -4   19.60    5.70
  -8  -3   4    8.00    6.40
  -8  -3   4   20.10    4.80
   7   3  -4   56.89    7.50
   7   3  -4   47.90    7.70
  -7  -3   4   58.69    7.10
  -7  -3   4   58.19    8.50
   6   3  -4   38.90    6.40
   6   3  -4   49.60    6.70
  -6  -3   4   34.20    6.30
  -6  -3   4   33.80    5.10
   5   3  -4  770.22   56.39
   5   3  -4  851.21   56.69
  -5  -3   4  729.63   55.69
  -5  -3   4  752.02   55.99
   4   3  -4  207.58   16.30
   4   3  -4  208.08   16.00
  -4  -3   4  183.88   15.40
  -4  -3   4  191.38   15.20
   3   3  -4   75.09    7.70
   3   3  -4   84.09    8.40
  -3  -3   4   80.29    7.30
  -3  -3   4   75.89    6.90
   2   3  -4   10.70    3.10
   2   3  -4   14.70    4.20
  -2  -3   4   22.80    2.90
  -2  -3   4   24.70    3.30
   1   3  -4  240.88   19.10
   1   3  -4  249.48   18.20
  -1  -3   4  233.98   17.80
   0   3  -4  520.65   39.30
   0   3  -4  549.54   39.00
   0  -3   4  557.74   38.40
   0  -3   4  552.04   38.40
   0  -3   4  495.15   38.40
  -1   3  -4   27.50    5.30
  -1   3  -4   28.80    5.00
   1  -3   4   31.30    3.50
  -2   3  -4  209.78   16.10
  -2   3  -4  193.88   15.60
   2  -3   4  191.48   14.40
   2  -3   4  183.38   14.30
  -3   3  -4   91.79   10.10
  -3   3  -4   90.49    8.90
   3  -3   4   92.59    7.80
   3  -3   4   88.39    7.60
  -4   3  -4  133.19   11.20
  -4   3  -4  117.49   13.20
   4  -3   4  135.99   10.60
   4  -3   4  137.39   11.00
  -5   3  -4    4.20    5.90
   5  -3   4    5.80    2.40
   5  -3   4    6.50    3.20
  -6   3  -4  307.57   26.00
   6  -3   4  299.57   23.00
   6  -3   4  293.67   22.30
  -7   3  -4    3.80    7.70
   7  -3   4   14.40    4.60
  -8   3  -4   21.40    5.80
  -8   3  -4   26.60    9.90
   8  -3   4   31.70    6.20
  -9   3  -4   10.00    9.80
  -9   3  -4   -8.60    4.70
   9  -3   4    4.90    4.90
 -10   3  -4   -1.80    5.60
 -10   3  -4   -3.20   10.90
  10  -3   4    8.70    5.70
 -11   3  -4   48.10   14.80
 -11   3  -4   14.80    7.70
  11  -3   4   29.20    7.90
 -12   3  -4   19.60    8.50
 -12   3  -4   34.90   16.00
  12  -3   4   40.60    8.80
 -13   3  -4   34.70   16.60
 -13   3  -4   20.20    9.40
  13  -3   4   29.80    8.80
 -14   3  -4    1.10   15.60
 -14   3  -4   15.70    9.60
  14  -3   4   -4.00    7.60
 -15   3  -4    7.00   17.80
  15  -3   4    9.10    8.90
 -16  -2   4   13.80   10.40
  15   2  -4    1.90    7.50
 -15  -2   4  -11.10    8.20
  14   2  -4   -4.20    7.30
 -14  -2   4    0.80    8.00
  13   2  -4   14.00    7.50
 -13  -2   4    4.90    7.70
  12   2  -4   10.30    7.20
 -12  -2   4   13.00    7.00
  11   2  -4   33.90    7.90
 -11  -2   4   28.30    7.00
 -11  -2   4   16.70    9.50
  10   2  -4   12.30    6.10
 -10  -2   4    3.80    7.60
 -10  -2   4   10.90    5.60
   9   2  -4    3.00    5.10
  -9  -2   4   -5.20    6.20
  -9  -2   4   -1.90    3.80
   8   2  -4   39.20    7.00
   8   2  -4   36.30    6.00
  -8  -2   4   24.90    5.20
  -8  -2   4   38.90    7.60
   7   2  -4   19.60    5.10
   7   2  -4   24.50    5.10
  -7  -2   4   15.20    4.10
  -7  -2   4   19.40    5.50
   6   2  -4   21.00    5.00
   6   2  -4   13.20    4.50
  -6  -2   4   11.60    3.50
  -6  -2   4   19.20    5.00
   5   2  -4  210.28   16.90
   5   2  -4  203.38   16.90
  -5  -2   4  206.28   16.80
  -5  -2   4  211.78   16.00
   4   2  -4    4.30    2.90
   4   2  -4    3.10    3.70
  -4  -2   4    0.50    2.90
  -4  -2   4    1.80    2.20
   3   2  -4  498.75   33.50
   3   2  -4  428.16   32.70
  -3  -2   4  441.76   32.90
  -3  -2   4  445.36   32.50
   2   2  -4  103.89    9.90
   2   2  -4  101.79    8.20
  -2  -2   4  101.99    8.70
  -2  -2   4   91.99    8.00
   1   2  -4 1290.17   88.39
   1   2  -4 1237.58   87.59
   1   2  -4 1238.68   88.59
  -1  -2   4 1200.78   87.79
   0   2  -4  884.51   61.59
   0   2  -4  856.71   61.59
   0  -2   4  831.22   60.79
  -1   2  -4   94.79    9.20
  -1   2  -4   98.09    9.70
   1  -2   4   96.29    7.70
  -2   2  -4  132.69   12.00
  -2   2  -4  122.79   11.00
   2  -2   4  131.39   10.00
   2  -2   4  130.59   10.00
  -3   2  -4  482.75   36.80
  -3   2  -4  507.95   38.10
   3  -2   4  505.15   36.50
   3  -2   4  528.85   36.60
  -4   2  -4  350.16   29.80
   4  -2   4  400.36   28.10
   4  -2   4  376.16   27.70
  -5   2  -4  989.50   69.49
  -5   2  -4  894.01   67.49
   5  -2   4  937.61   67.39
  -6   2  -4   -7.40    3.40
  -6   2  -4   -1.20    6.40
   6  -2   4    2.60    3.30
  -7   2  -4    4.60    4.30
  -7   2  -4    1.80    7.50
   7  -2   4    4.30    3.80
  -8   2  -4    8.30    8.70
  -8   2  -4   10.00    5.00
   8  -2   4   17.20    5.20
  -9   2  -4    5.50    5.40
  -9   2  -4   20.20   10.70
   9  -2   4   11.30    5.70
 -10   2  -4   17.10   12.20
 -10   2  -4    2.50    6.50
  10  -2   4   16.70    6.80
 -11   2  -4   40.60   14.70
 -11   2  -4   11.70    7.70
  11  -2   4   16.20    7.30
 -12   2  -4    7.80   14.40
 -12   2  -4    2.60    7.90
  12  -2   4   10.20    7.60
 -13   2  -4  -11.10   14.70
 -13   2  -4    1.20    8.60
  13  -2   4    9.30    8.30
 -14   2  -4   -7.20    9.30
 -14   2  -4    5.70   17.30
  14  -2   4   -4.00    8.20
 -15   2  -4   -4.20   17.10
 -15   2  -4  -14.30   10.80
  15  -2   4    4.90    9.20
  16   1  -4    2.00    9.10
 -16  -1   4    5.10    9.20
  15   1  -4    1.50    8.10
 -15  -1   4   -1.80    7.80
  14   1  -4   -5.10    6.50
 -14  -1   4  -12.40    6.80
  13   1  -4   24.50    7.90
 -13  -1   4   27.80    8.20
 -13  -1   4   10.40   10.80
  12   1  -4    2.60    6.60
 -12  -1   4   -7.80    8.30
 -12  -1   4    0.30    6.10
  11   1  -4  474.45   37.00
 -11  -1   4  468.75   35.70
 -11  -1   4  444.06   38.10
  10   1  -4   23.80    6.40
 -10  -1   4   26.70    5.90
 -10  -1   4   49.60    9.80
   9   1  -4   -2.80    4.40
   9   1  -4    6.40    4.50
  -9  -1   4   -2.30    6.00
  -9  -1   4    0.70    3.70
   8   1  -4    2.30    4.20
   8   1  -4    7.70    4.30
  -8  -1   4   -2.70    5.00
  -8  -1   4    2.20    3.20
   7   1  -4   -0.30    3.50
   7   1  -4    0.90    4.00
  -7  -1   4    3.20    4.60
  -7  -1   4    4.70    3.00
   6   1  -4    5.80    3.70
   6   1  -4   -0.70    4.20
  -6  -1   4    8.50    4.30
  -6  -1   4    4.50    2.80
   5   1  -4   31.10    4.60
   5   1  -4   33.10    5.00
  -5  -1   4   31.70    5.20
  -5  -1   4   27.70    3.80
   4   1  -4  755.52   53.79
   4   1  -4  785.72   54.09
  -4  -1   4  716.53   53.29
  -4  -1   4  736.43   54.09
   3   1  -4  112.59    9.50
   3   1  -4   85.99    8.20
  -3  -1   4   91.59    7.70
  -3  -1   4  112.29    9.00
   2   1  -4  433.96   31.40
   2   1  -4  422.96   30.50
  -2  -1   4  430.46   30.50
  -2  -1   4  410.96   31.20
   1   1  -4  120.09   10.20
   1   1  -4  102.29   10.30
  -1  -1   4  115.19    8.70
   0   1  -4   64.99    7.10
   0   1  -4   68.59    7.50
   0  -1   4   73.29    5.80
  -1   1  -4 1739.53  129.59
  -1   1  -4 1905.11  130.29
   1  -1   4 1803.52  129.09
   1  -1   4 1867.21  128.99
  -2   1  -4  109.39   10.50
  -2   1  -4  128.19   11.90
   2  -1   4  126.49    9.50
   2  -1   4  121.59    9.60
  -3   1  -4  199.08   19.10
  -3   1  -4  244.88   17.90
   3  -1   4  236.08   17.50
  -4   1  -4  126.09   12.80
  -4   1  -4  135.59   11.30
   4  -1   4  115.69   10.50
  -5   1  -4   19.60    7.30
  -5   1  -4   31.40    5.60
   5  -1   4   43.90    5.50
  -6   1  -4  125.49   14.50
  -6   1  -4   96.79   10.90
   6  -1   4  121.49   11.30
  -7   1  -4    4.80    4.50
  -7   1  -4   16.00    8.60
   7  -1   4   10.70    4.70
  -8   1  -4   -2.20    4.50
  -8   1  -4   -4.80    8.30
   8  -1   4   -1.60    4.70
  -9   1  -4    9.00    6.10
  -9   1  -4   -1.10    9.80
   9  -1   4   11.00    6.10
 -10   1  -4   -6.50   11.30
 -10   1  -4   18.20    7.20
  10  -1   4   14.00    6.70
 -11   1  -4   -0.50    7.30
 -11   1  -4  -19.60   11.20
  11  -1   4   11.20    7.20
 -12   1  -4   -1.50    8.30
 -12   1  -4   -1.00   13.60
  12  -1   4    0.00    7.10
 -13   1  -4   -2.10   14.80
 -13   1  -4    1.40    9.50
  13  -1   4    7.10    8.10
 -14   1  -4   -9.30    9.50
 -14   1  -4    3.20   16.90
  14  -1   4    4.30    8.70
 -17   0   4   13.90   13.10
  16   0  -4   -4.40    7.60
 -16   0   4   10.10    8.60
  15   0  -4    2.20    7.50
 -15   0   4    5.50    7.60
  14   0  -4   -2.10    7.30
 -14   0   4   10.60   11.00
 -14   0   4   -1.30    6.70
  13   0  -4   -9.20    6.80
 -13   0   4    0.20    6.10
 -13   0   4    0.60    8.90
  12   0  -4   15.00    7.40
 -12   0   4   13.40    6.40
 -12   0   4   20.20    9.20
  11   0  -4   56.29    8.80
 -11   0   4   57.99    8.30
 -11   0   4   37.40   10.50
  10   0  -4  112.19   12.40
 -10   0   4   92.49   13.20
 -10   0   4  131.49   11.60
   9   0  -4   38.70    6.00
   9   0  -4   39.70    6.70
  -9   0   4   37.00    5.60
  -9   0   4   17.00    7.20
   8   0  -4   31.20    5.90
   8   0  -4   22.10    5.10
  -8   0   4   22.40    6.50
  -8   0   4   31.20    4.50
   7   0  -4   29.10    5.30
   7   0  -4   27.30    5.30
  -7   0   4   33.00    4.40
  -7   0   4   25.10    6.10
   6   0  -4   14.70    4.40
   6   0  -4   14.80    4.00
  -6   0   4    3.30    4.20
  -6   0   4   10.70    2.80
   5   0  -4  297.97   23.20
   5   0  -4  304.07   23.20
  -5   0   4  303.27   22.30
  -5   0   4  313.77   23.90
   4   0  -4  291.57   21.30
   4   0  -4  267.27   20.90
  -4   0   4  262.37   20.00
  -4   0   4  294.57   21.40
   3   0  -4   78.39    7.90
  -3   0   4   74.19    6.00
  -3   0   4   74.59    7.70
   2   0  -4   -1.10    3.50
   2   0  -4   -1.80    1.80
  -2   0   4   -1.00    1.30
  -2   0   4    2.60    2.90
   1   0  -4 4712.13  324.87
   1   0  -4 4753.52  324.77
  -1   0   4 4350.16  323.97
   0   0  -4  439.16   35.00
   0   0  -4  525.15   35.00
   0   0   4  461.95   33.80
  -1   0  -4  501.35   37.50
  -1   0  -4  525.25   38.00
   1   0   4  504.35   36.50
   1   0   4  514.45   36.70
  -2   0  -4   17.70    4.10
  -2   0  -4   16.70    5.50
  -2   0  -4   27.80    4.40
   2   0   4   19.10    3.40
  -3   0  -4    5.00    3.40
  -3   0  -4    8.60    3.70
  -3   0  -4   14.70    5.50
   3   0   4   12.90    3.30
  -4   0  -4   10.10    5.90
  -4   0  -4   -1.90    3.10
  -4   0  -4    5.00    3.70
   4   0   4    9.30    3.50
  -5   0  -4   28.40    7.80
  -5   0  -4   31.10    5.70
   5   0   4   44.20    6.00
  -6   0  -4   15.80    4.80
  -6   0  -4    3.10    6.70
   6   0   4   17.00    4.90
  -7   0  -4    3.10    4.60
  -7   0  -4   -2.30    7.20
   7   0   4   -4.60    4.10
  -8   0  -4   56.39    8.50
  -8   0  -4   53.09   11.80
   8   0   4   47.80    8.40
  -9   0  -4    6.60    6.20
  -9   0  -4    8.40   10.30
   9   0   4   -2.30    5.90
 -10   0  -4    6.70    6.90
 -10   0  -4    6.10   11.60
  10   0   4    7.10    6.80
 -11   0  -4    3.60    8.00
 -11   0  -4   13.70   12.90
  11   0   4    4.50    7.80
 -12   0  -4   -0.80   13.90
 -12   0  -4    4.00    8.80
  12   0   4   -1.30    7.70
 -13   0  -4    0.40    9.80
  13   0   4    7.90    8.80
  14   0   4   -7.50    8.40
  17  -1  -4    4.40    8.80
  16  -1  -4   -0.30    7.70
 -16   1   4  -11.20   12.00
  15  -1  -4    4.00    7.60
 -15   1   4    8.30    7.30
 -15   1   4   13.40   12.10
  14  -1  -4   -4.40    6.70
 -14   1   4    2.30    9.60
 -14   1   4    2.90    6.40
  13  -1  -4   -2.10    6.10
 -13   1   4    5.10    8.30
 -13   1   4    0.70    5.40
  12  -1  -4   41.70    8.70
 -12   1   4   50.59    7.60
 -12   1   4   32.50   10.40
  11  -1  -4   52.89    9.00
 -11   1   4   47.50   10.60
 -11   1   4   67.19    8.00
  10  -1  -4   -0.60    5.60
  10  -1  -4    1.50    4.70
 -10   1   4   -2.60    6.30
 -10   1   4    1.90    3.50
   9  -1  -4   19.30    5.20
   9  -1  -4   22.30    5.60
  -9   1   4   13.00    6.40
  -9   1   4   20.50    4.10
   8  -1  -4    7.40    4.30
   8  -1  -4   -3.30    4.00
  -8   1   4   -3.60    4.90
  -8   1   4    4.50    2.80
   7  -1  -4    1.40    4.00
   7  -1  -4   -1.10    3.90
  -7   1   4    7.50    4.90
  -7   1   4    7.30    2.50
   6  -1  -4    0.60    3.50
   6  -1  -4    2.40    3.80
  -6   1   4    7.90    2.30
  -6   1   4   -4.30    3.80
   5  -1  -4   -0.70    3.70
   5  -1  -4   -5.70    3.10
  -5   1   4    3.10    1.70
  -5   1   4   -3.10    3.30
   4  -1  -4   44.80    6.00
   4  -1  -4   23.80    4.30
  -4   1   4   40.40    5.40
  -4   1   4   36.10    3.20
   3  -1  -4 1021.90   70.69
  -3   1   4  998.60   69.39
  -3   1   4  925.01   70.49
   2  -1  -4  343.97   22.30
  -2   1   4  275.57   21.50
  -2   1   4  257.67   20.20
   1  -1  -4  546.15   41.00
   1  -1  -4  592.84   41.00
  -1   1   4  541.15   39.60
   0  -1  -4  138.89   12.50
   0  -1  -4  140.99   12.80
   0   1   4  147.79   10.80
  -1  -1  -4  878.61   58.99
  -1  -1  -4  794.92   59.89
  -1  -1  -4  793.62   59.39
  -2  -1  -4   49.40    5.80
  -2  -1  -4   41.90    6.00
  -2  -1  -4   51.59    7.60
   2   1   4   42.50    5.40
  -3  -1  -4   67.29    8.80
  -3  -1  -4   34.00    5.90
  -3  -1  -4   53.99    6.30
   3   1   4   60.39    6.50
  -4  -1  -4    4.30    5.90
  -4  -1  -4   -0.10    3.40
  -4  -1  -4   -3.90    3.50
   4   1   4    2.90    3.40
  -5  -1  -4   13.60    7.00
  -5  -1  -4   16.90    4.80
   5   1   4   13.10    4.70
  -6  -1  -4   14.90    5.30
  -6  -1  -4   23.80    8.50
   6   1   4   22.00    5.70
  -7  -1  -4   15.80    5.70
  -7  -1  -4   17.70    8.60
   7   1   4   18.40    6.10
  -8  -1  -4    7.00    6.00
  -8  -1  -4    5.80    9.40
   8   1   4   20.20    6.80
  -9  -1  -4   11.60    6.70
  -9  -1  -4   -2.40   10.00
   9   1   4    2.20    6.60
 -10  -1  -4   -1.80    7.20
 -10  -1  -4   -1.30   11.00
  10   1   4    1.20    7.20
 -11  -1  -4   17.80   13.30
 -11  -1  -4    3.80    8.40
  11   1   4    6.80    7.90
 -12  -1  -4    9.10    9.40
  12   1   4   -3.70    8.00
 -13  -1  -4   16.30   11.10
  13   1   4   -1.30    8.20
  17  -2  -4   -8.00    7.10
 -17   2   4   10.20   14.50
  16  -2  -4    7.90    8.00
 -16   2   4   -3.30   11.00
  15  -2  -4   -3.50    6.70
 -15   2   4   -2.90   10.20
  14  -2  -4   -4.30    6.30
 -14   2   4   -8.10    8.60
 -14   2   4   11.10    5.80
  13  -2  -4   -0.50    6.50
 -13   2   4   -0.20    8.80
 -13   2   4    7.00    5.20
  12  -2  -4   34.60    8.10
 -12   2   4   30.00    6.00
 -12   2   4   34.00    9.90
  11  -2  -4  104.29   11.90
 -11   2   4  106.99   10.20
 -11   2   4   87.19   13.60
  10  -2  -4   35.40    7.00
  10  -2  -4   34.50    6.10
 -10   2   4   38.40    5.40
 -10   2   4   38.30    8.50
   9  -2  -4    1.00    4.40
   9  -2  -4    8.70    4.50
  -9   2   4   -8.10    5.00
  -9   2   4    0.60    2.60
   8  -2  -4   99.19    9.90
   8  -2  -4   91.59   10.50
  -8   2   4   95.09   11.40
  -8   2   4   94.99    8.30
   7  -2  -4  427.16   33.50
   7  -2  -4  457.95   34.00
  -7   2   4  449.95   32.30
  -7   2   4  457.85   34.60
   6  -2  -4  483.15   34.00
   6  -2  -4  432.26   33.80
  -6   2   4  436.76   32.40
  -6   2   4  462.95   34.60
   5  -2  -4   23.30    4.80
   5  -2  -4   17.40    4.70
  -5   2   4   24.30    2.50
  -5   2   4   24.00    5.30
   4  -2  -4  243.38   18.10
  -4   2   4  215.28   16.00
  -4   2   4  223.98   17.80
   3  -2  -4   31.90    5.20
  -3   2   4   21.60    2.30
  -3   2   4   27.20    4.50
   2  -2  -4  807.22   57.39
  -2   2   4  794.62   57.09
  -2   2   4  774.32   55.89
   1  -2  -4   45.80    6.50
   1  -2  -4   51.59    6.60
   0  -2  -4  264.27   22.30
   0  -2  -4  300.67   21.40
   0  -2  -4  292.47   22.60
  -1  -2  -4  339.97   23.90
  -1  -2  -4  311.97   24.70
  -1  -2  -4  305.57   25.00
  -2  -2  -4  143.09   13.80
  -2  -2  -4  156.98   13.20
  -2  -2  -4  154.08   12.50
   2   2   4  138.79   12.80
  -3  -2  -4   33.40    7.10
  -3  -2  -4   22.60    4.70
  -3  -2  -4   10.00    4.80
   3   2   4   30.10    5.20
  -4  -2  -4   28.20    5.60
  -4  -2  -4   15.80    7.00
   4   2   4   35.20    5.80
  -5  -2  -4   -3.00    4.20
  -5  -2  -4    5.80    7.00
   5   2   4    3.30    4.50
   5   2   4    3.00    4.30
  -6  -2  -4   -1.60    7.30
  -6  -2  -4   -5.40    4.60
   6   2   4    3.00    4.80
  -7  -2  -4   -9.60    7.80
  -7  -2  -4    6.80    5.80
   7   2   4    0.70    5.20
  -8  -2  -4    0.10    6.20
  -8  -2  -4   29.60   10.90
   8   2   4   16.10    7.10
  -9  -2  -4    0.70   11.30
  -9  -2  -4   10.90    7.10
   9   2   4    2.50    7.00
 -10  -2  -4   13.00    8.20
  10   2   4    4.20    7.80
 -11  -2  -4    1.10    8.70
  11   2   4   -4.00    7.70
 -12  -2  -4   -5.70    9.30
  12   2   4    0.50    8.70
 -18   3   4   -6.50   12.80
  17  -3  -4    5.50    8.50
 -17   3   4    8.10   13.00
  16  -3  -4   -1.60    7.00
 -16   3   4   -7.50   10.00
  15  -3  -4    1.20    6.90
 -15   3   4    2.20   10.10
  14  -3  -4   -4.00    6.40
 -14   3   4   -7.90    8.80
  13  -3  -4    3.70    6.40
 -13   3   4   16.60    9.40
  12  -3  -4   -6.60    5.60
 -12   3   4   -5.10    7.50
 -12   3   4    4.40    4.10
  11  -3  -4    0.10    5.40
 -11   3   4   -2.90    6.60
 -11   3   4    1.90    3.40
  10  -3  -4   21.90    6.30
  10  -3  -4   23.70    5.60
 -10   3   4   15.20    7.20
 -10   3   4   21.20    3.90
   9  -3  -4   48.90    8.10
   9  -3  -4   61.79    8.10
  -9   3   4   51.09    9.50
  -9   3   4   69.39    6.10
   8  -3  -4   98.79   10.60
   8  -3  -4   97.59    9.80
  -8   3   4   72.79   10.30
  -8   3   4   79.99    7.30
   7  -3  -4  121.09   12.50
   7  -3  -4  153.78   13.30
  -7   3   4  130.49   10.20
  -7   3   4  147.59   13.90
   6  -3  -4  109.89   12.00
   6  -3  -4  140.59   12.40
  -6   3   4  147.69   13.10
   5  -3  -4  227.98   18.10
  -5   3   4  209.28   18.10
   4  -3  -4   58.19    7.50
  -4   3   4   52.39    6.90
   3  -3  -4    0.90    3.90
   3  -3  -4   -2.30    4.30
  -3   3   4    2.10    1.10
  -3   3   4    6.50    3.30
   2  -3  -4 1578.74  119.29
  -2   3   4 1725.93  117.79
  -2   3   4 1696.03  119.09
   1  -3  -4   -3.10    4.30
   1  -3  -4    2.40    2.50
   1  -3  -4    5.40    4.70
   0  -3  -4    7.70    4.60
   0  -3  -4    5.20    2.90
   0  -3  -4   -2.90    4.50
   0  -3  -4   12.50    4.90
  -1  -3  -4  722.73   54.99
  -1  -3  -4  756.22   54.19
  -1  -3  -4  775.92   55.49
  -2  -3  -4   53.69    8.20
  -2  -3  -4   40.80    5.90
  -2  -3  -4   39.00    6.80
   2   3   4   48.10    6.40
  -3  -3  -4   -0.90    3.60
  -3  -3  -4    5.80    5.80
   3   3   4    4.10    4.40
  -4  -3  -4   44.00    6.80
  -4  -3  -4   53.39    9.20
   4   3   4   42.50    7.40
   4   3   4   56.09    7.80
  -5  -3  -4   -3.70    6.90
  -5  -3  -4    0.60    4.80
   5   3   4    3.10    4.80
  -6  -3  -4    9.30    6.00
  -6  -3  -4   17.20    8.50
   6   3   4   24.30    6.60
  -7  -3  -4   -1.50    5.80
  -7  -3  -4   12.70    9.20
   7   3   4    3.80    6.10
  -8  -3  -4    8.70    7.10
   8   3   4    5.60    6.70
  -9  -3  -4    5.50    7.60
   9   3   4    1.30    7.10
 -10  -3  -4   -9.90    7.80
  10   3   4   -3.80    7.50
 -11  -3  -4    4.30    9.20
  11   3   4   12.80    9.50
  12   3   4    3.40    9.70
  18  -4  -4    5.50    8.30
 -18   4   4    5.40   13.50
  17  -4  -4   -5.30    7.40
 -17   4   4   -2.80   11.40
  16  -4  -4   -7.30    6.80
 -16   4   4   -1.60   10.30
  15  -4  -4    8.30    7.30
 -15   4   4    9.70   10.30
  14  -4  -4   10.00    7.40
 -14   4   4    8.90    9.90
  13  -4  -4    2.00    6.90
 -13   4   4   -0.30    7.90
  12  -4  -4   -3.30    6.10
 -12   4   4    4.60    7.70
  11  -4  -4    3.10    5.20
  11  -4  -4    5.90    5.90
 -11   4   4    9.30    7.30
  10  -4  -4   52.99    8.00
 -10   4   4   44.30    9.50
   9  -4  -4   37.70    6.80
   9  -4  -4   34.00    7.10
  -9   4   4   33.70    3.80
  -9   4   4   38.30    8.50
   8  -4  -4   25.20    6.40
   8  -4  -4   27.60    6.10
  -8   4   4   20.80    2.60
  -8   4   4   27.10    6.90
   7  -4  -4    0.90    4.50
   7  -4  -4    5.60    4.90
  -7   4   4    7.70    5.40
   6  -4  -4  285.67   23.70
  -6   4   4  311.07   24.20
   5  -4  -4  111.79   10.70
   5  -4  -4   74.49   10.10
  -5   4   4  112.39   10.40
   4  -4  -4   68.19    8.40
  -4   4   4   56.39    7.40
   3  -4  -4   44.30    7.30
  -3   4   4   42.30    6.40
  -3   4   4   62.39    4.50
   2  -4  -4  420.46   33.90
  -2   4   4  466.25   33.40
   1  -4  -4  315.97   25.80
   1  -4  -4  331.07   24.00
  -1   4   4  321.17   24.90
   0  -4  -4    7.90    3.20
   0  -4  -4   -1.80    4.80
   0  -4  -4    8.50    5.10
   0  -4  -4    4.30    5.00
  -1  -4  -4   51.19    6.20
  -1  -4  -4   52.99    8.30
  -1  -4  -4   46.20    7.60
  -2  -4  -4  104.69   10.50
  -2  -4  -4  120.49   13.10
  -3  -4  -4   14.10    4.90
  -3  -4  -4   13.50    6.90
   3   4   4   16.60    6.00
   3   4   4   13.00    5.60
  -4  -4  -4   19.50    7.60
  -4  -4  -4    6.90    5.10
   4   4   4   22.10    5.90
   4   4   4   22.00    6.10
  -5  -4  -4    8.30    5.50
  -5  -4  -4   -3.30    7.30
   5   4   4    5.80    5.70
  -6  -4  -4    5.80    9.20
  -6  -4  -4    5.30    6.20
   6   4   4   11.50    6.30
  -7  -4  -4  -11.20    6.20
   7   4   4    8.10    6.70
  -8  -4  -4    2.80    7.50
   8   4   4    7.90    7.30
  -9  -4  -4   -1.50    8.10
   9   4   4    5.20    7.90
 -10  -4  -4   -4.10    8.20
  10   4   4   -3.30    8.70
  11   4   4    0.30    8.80
  18  -5  -4   13.00    8.90
 -18   5   4   -6.10   12.80
  17  -5  -4   28.50    9.20
 -17   5   4   13.20   12.20
  16  -5  -4   13.60    7.90
 -16   5   4   23.50   12.50
  15  -5  -4    5.50    7.20
 -15   5   4   -1.50   10.10
  14  -5  -4   -3.90    6.20
 -14   5   4    1.40    9.20
 -13   5   4   28.70   10.10
  12  -5  -4    4.50    6.30
 -12   5   4    8.40    8.20
  11  -5  -4   -3.40    5.40
  11  -5  -4   -9.10    5.50
 -11   5   4   -0.50    6.60
  10  -5  -4    0.40    5.40
  10  -5  -4   -1.90    5.40
 -10   5   4   -1.00    6.60
   9  -5  -4   -8.20    4.90
   9  -5  -4    4.70    5.50
  -9   5   4    2.20    5.80
   8  -5  -4   39.50    7.80
   8  -5  -4   34.30    7.30
  -8   5   4   44.00    8.30
   7  -5  -4  234.78   21.20
   7  -5  -4  251.87   21.50
  -7   5   4  276.27   22.00
   6  -5  -4  111.79   11.40
   6  -5  -4   73.79   10.70
  -6   5   4  119.79   11.40
   5  -5  -4    5.50    4.80
   5  -5  -4   -5.10    5.10
  -5   5   4   -1.50    3.60
   4  -5  -4   78.89    9.50
  -4   5   4   69.49    5.30
  -4   5   4   59.79    7.80
   3  -5  -4    2.70    5.60
   3  -5  -4   -2.90    5.10
   3  -5  -4    2.50    2.40
  -3   5   4   -3.20    3.30
   2  -5  -4  174.68   12.70
   2  -5  -4  132.89   15.00
  -2   5   4  160.48   13.90
   1  -5  -4   -1.30    5.20
   1  -5  -4    1.60    2.90
   1  -5  -4   -2.00    5.10
  -1   5   4    6.30    3.80
   0  -5  -4  209.68   16.20
   0  -5  -4  189.08   17.90
  -1  -5  -4   20.50    6.40
  -1  -5  -4   10.60    4.10
  -1  -5  -4    1.00    6.20
  -2  -5  -4    1.80    6.90
  -2  -5  -4   11.10    7.00
  -2  -5  -4    6.60    4.30
   2   5   4   10.80    5.90
  -3  -5  -4   12.50    7.30
  -3  -5  -4    1.50    4.50
   3   5   4   -6.00    5.10
   3   5   4   -5.10    5.80
  -4  -5  -4   45.40   10.10
  -4  -5  -4   23.10    6.70
   4   5   4   55.69    8.60
   4   5   4   46.00    8.00
  -5  -5  -4    6.50    5.90
   5   5   4   -3.30    5.70
  -6  -5  -4   -2.10    6.20
   6   5   4    0.10    6.50
  -7  -5  -4   -2.20    7.10
   7   5   4   13.80    7.50
  -8  -5  -4    4.30    7.80
   8   5   4   -0.90    7.50
  -9  -5  -4   -4.80    8.30
   9   5   4  -11.70    7.90
 -10  -5  -4  -15.80   10.00
  10   5   4   -6.10    8.70
  18  -6  -4   -0.30    7.40
 -18   6   4    8.40   13.10
  17  -6  -4   10.70    7.90
 -17   6   4   23.60   13.10
  16  -6  -4   21.30    8.30
 -16   6   4   15.70   12.10
  15  -6  -4  104.79   13.50
 -15   6   4   84.19   15.80
  14  -6  -4   37.50    9.10
 -14   6   4   41.60   12.10
  13  -6  -4    5.00    7.20
 -13   6   4    1.70    8.90
  12  -6  -4   15.00    8.30
  12  -6  -4    4.30    6.90
 -12   6   4   -7.10    7.00
  11  -6  -4   19.20    7.40
  11  -6  -4   32.50    8.30
 -11   6   4   14.70    8.10
  10  -6  -4   83.99   11.20
  10  -6  -4   82.09   11.70
 -10   6   4  119.19   14.30
   9  -6  -4    5.10    5.90
   9  -6  -4    7.00    6.20
  -9   6   4    3.80    6.00
   8  -6  -4   47.00    8.80
   8  -6  -4   30.70    7.70
  -8   6   4   36.40    8.20
   7  -6  -4    5.10    6.20
   7  -6  -4   14.70    6.80
  -7   6   4   17.80    6.30
   6  -6  -4   -9.70    6.00
   6  -6  -4   -5.00    5.30
  -6   6   4    0.40    4.70
   5  -6  -4   95.79   12.10
  -5   6   4  110.99   11.20
   4  -6  -4    6.60    5.90
   4  -6  -4   12.90    2.70
   4  -6  -4   -1.20    6.10
  -4   6   4   11.90    4.30
   3  -6  -4   36.50    8.20
   3  -6  -4    2.70    7.20
   3  -6  -4   37.40    4.20
  -3   6   4   51.69    6.60
   2  -6  -4   19.10    3.60
   2  -6  -4   12.10    6.40
   2  -6  -4   -1.40    6.80
  -2   6   4   25.50    5.30
   1  -6  -4    7.50    3.40
   1  -6  -4   -0.50    6.30
   1  -6  -4   -1.00    5.30
  -1   6   4    2.50    3.90
   0  -6  -4    9.10    3.90
   0  -6  -4    2.30    7.00
   0   6   4   15.50    5.00
  -1  -6  -4   -1.90    7.20
  -1  -6  -4    9.90    6.10
  -1  -6  -4   -0.70    4.00
   1   6   4    2.10    5.90
  -2  -6  -4    4.70    7.20
  -2  -6  -4   10.80    4.80
  -2  -6  -4   -0.50    7.10
   2   6   4    1.00    6.40
  -3  -6  -4    0.00    4.90
   3   6   4   -0.80    6.00
   3   6   4   -2.40    6.10
  -4  -6  -4    3.00    5.40
   4   6   4    6.30    6.40
  -5  -6  -4    3.00    6.50
   5   6   4    6.30    6.70
  -6  -6  -4  -16.50    6.30
   6   6   4    6.10    6.90
  -7  -6  -4  -13.30    6.80
   7   6   4    1.80    7.30
  -8  -6  -4   17.00    9.20
   8   6   4    2.20    8.50
  -9  -6  -4    4.70    9.00
   9   6   4   -7.70    8.60
  18  -7  -4   -2.20    7.70
 -18   7   4   -8.10   11.40
  17  -7  -4    9.00    8.30
 -17   7   4   -4.40   11.30
  16  -7  -4    4.80    7.80
 -16   7   4    5.30   11.50
  15  -7  -4    0.40    7.20
 -15   7   4    4.10    9.60
  14  -7  -4    2.70    7.60
 -14   7   4    1.90    9.80
  13  -7  -4   38.00    9.20
 -13   7   4   20.00    9.50
  12  -7  -4   27.60    9.30
  12  -7  -4   74.49   10.50
 -12   7   4   31.80   10.20
  11  -7  -4   45.70    9.60
  11  -7  -4   41.60    9.60
 -11   7   4   60.39   11.30
  10  -7  -4    4.50    6.60
  10  -7  -4   -5.00    6.90
 -10   7   4    3.60    7.00
   9  -7  -4    9.80    7.40
   9  -7  -4    2.00    6.50
  -9   7   4   -3.00    6.00
   8  -7  -4    4.50    6.60
   8  -7  -4    0.40    5.70
  -8   7   4    2.50    5.90
   7  -7  -4   21.20    7.10
   7  -7  -4    2.80    5.90
  -7   7   4   14.60    6.10
   6  -7  -4   46.20    8.90
  -6   7   4   39.90    7.50
   5  -7  -4  143.59   14.70
  -5   7   4  113.89   12.40
   4  -7  -4    8.30    6.40
   4  -7  -4   -4.00    6.70
  -4   7   4    8.20    4.10
   3  -7  -4   42.80    8.70
  -3   7   4   50.99    7.40
   2  -7  -4   -6.20    2.90
   2  -7  -4    0.80    5.90
   2  -7  -4    2.70    7.50
  -2   7   4   -5.90    3.60
   1  -7  -4    3.70    7.70
   1  -7  -4   21.80    4.50
  -1   7   4   26.70    5.90
   0  -7  -4   -7.30    7.20
   0  -7  -4   14.90    4.60
   0   7   4   12.20    5.30
   0   7   4    9.90    7.00
  -1  -7  -4    2.50    8.00
  -1  -7  -4    2.10    4.60
   1   7   4    5.60    6.70
  -2  -7  -4   21.70    6.30
  -2  -7  -4   -3.50    8.50
   2   7   4   22.90    7.70
  -3  -7  -4    8.40    5.90
   3   7   4    7.60    7.10
   3   7   4    5.20    6.70
  -4  -7  -4   -4.80    6.20
   4   7   4    1.40    6.40
  -5  -7  -4    1.50    6.70
   5   7   4  -10.30    6.50
  -6  -7  -4    3.40    8.10
   6   7   4    5.20    7.90
  -7  -7  -4   12.90    9.00
   7   7   4    7.70    8.80
  -8  -7  -4   -5.00    8.60
   8   7   4  -12.50    8.40
  18  -8  -4   -8.20    8.00
 -18   8   4   -1.00   11.80
  17  -8  -4    2.70    9.00
 -17   8   4    3.10   12.00
  16  -8  -4   -1.40    8.00
 -16   8   4   -9.30   10.30
  15  -8  -4   -4.30    8.20
 -15   8   4  -17.20    9.20
  14  -8  -4   15.60    8.90
 -14   8   4   18.70   10.50
  13  -8  -4   12.50    8.40
 -13   8   4   32.20   10.70
  12  -8  -4    5.10    7.50
  12  -8  -4   -5.20    7.10
 -12   8   4   10.50    8.80
  11  -8  -4    3.80    7.20
  11  -8  -4   13.00    8.40
 -11   8   4   21.80    9.30
  10  -8  -4   99.09   13.90
  10  -8  -4  132.69   15.10
 -10   8   4  119.89   15.90
   9  -8  -4  103.19   13.90
   9  -8  -4  148.39   15.50
  -9   8   4  139.59   15.90
   8  -8  -4    3.00    6.80
   8  -8  -4   19.20    7.60
  -8   8   4   23.30    7.80
   7  -8  -4    8.60    6.80
   7  -8  -4    9.40    8.00
  -7   8   4   14.40    6.20
   6  -8  -4    3.60    7.80
   6  -8  -4    3.90    6.50
  -6   8   4   11.30    5.80
   5  -8  -4   72.09   11.40
  -5   8   4  106.09   11.50
   4  -8  -4   -1.80    8.20
   4  -8  -4   -1.10    6.00
  -4   8   4    1.10    4.30
   3  -8  -4   -0.90    8.50
  -3   8   4    6.80    4.60
   2  -8  -4   -4.60    7.50
  -2   8   4   27.60    7.90
  -2   8   4    9.40    4.90
   1  -8  -4   -1.90    8.70
   1  -8  -4   22.80    5.20
  -1   8   4   28.80    8.70
  -1   8   4   43.30    7.00
   0  -8  -4   -2.80    8.80
   0  -8  -4   21.10    5.30
   0   8   4   19.80    8.10
  -1  -8  -4   -0.70    8.60
  -1  -8  -4   29.80    6.20
   1   8   4   41.60    8.90
  -2  -8  -4    9.40   10.00
  -2  -8  -4    9.90    6.10
   2   8   4   15.80    7.70
  -3  -8  -4    0.70    6.30
   3   8   4   17.40   11.10
   3   8   4    0.40    7.40
  -4  -8  -4  -11.80    6.40
   4   8   4    2.10    7.30
  -5  -8  -4    5.90    8.00
   5   8   4    2.80    8.10
  -6  -8  -4    5.80    8.80
   6   8   4   -0.80    8.60
  -7  -8  -4    4.10    9.30
   7   8   4    5.90    9.60
  18  -9  -4    3.50   10.10
 -18   9   4    9.10   16.10
  17  -9  -4   -2.50    9.20
 -17   9   4    1.70   11.90
  16  -9  -4  -11.90    7.60
 -16   9   4    7.10   11.10
  15  -9  -4   -6.70    8.00
 -15   9   4   -7.40    9.80
  14  -9  -4   -5.30    8.00
 -14   9   4    2.20    9.90
  13  -9  -4    9.20    8.70
 -13   9   4    3.10    9.10
  12  -9  -4   -2.00    7.10
 -12   9   4   16.50    9.50
  11  -9  -4   53.99   11.50
  11  -9  -4   54.69   10.40
 -11   9   4   60.19   12.40
  10  -9  -4    8.70    8.10
  10  -9  -4    3.10    6.90
 -10   9   4    7.00    7.60
   9  -9  -4  108.89   13.50
  -9   9   4   97.89   13.60
   8  -9  -4  100.49   13.30
  -8   9   4  108.29   13.30
   7  -9  -4  107.79   13.10
   7  -9  -4   59.89   12.50
  -7   9   4   95.79   11.80
   6  -9  -4    6.10    9.10
  -6   9   4   69.29    9.30
   5  -9  -4  -12.50    8.90
  -5   9   4    3.10    5.20
   4  -9  -4   -4.70    8.70
  -4   9   4   36.90    6.80
   3  -9  -4  -16.20    8.40
  -3   9   4    6.20    4.60
  -3   9   4   -5.40    6.80
   2  -9  -4   13.20    9.20
  -2   9   4   46.90   10.50
   1  -9  -4   -6.30    9.20
  -1   9   4  -16.40    6.60
   0  -9  -4    6.00    9.90
   0   9   4    2.60    7.70
  -1  -9  -4    9.60    5.60
  -1  -9  -4    3.20   10.00
   1   9   4    0.20    7.20
  -2  -9  -4   -7.50    9.90
  -2  -9  -4   10.70    6.70
   2   9   4    1.60    8.10
   2   9   4    3.10    7.60
  -3  -9  -4    8.60    7.10
   3   9   4   -1.70    8.50
  -4  -9  -4    4.00    7.70
   4   9   4   -0.40    8.00
  -5  -9  -4   11.20    9.00
   5   9   4   18.50    9.40
  -6  -9  -4   24.70   10.30
   6   9   4   14.20    9.70
  18 -10  -4   12.30   10.00
  17 -10  -4   11.60   10.10
 -17  10   4  -11.80   11.00
  16 -10  -4    4.40    9.20
 -16  10   4   11.60   11.80
  15 -10  -4    2.60    8.60
 -15  10   4   -4.70   10.70
  14 -10  -4   -6.00    8.90
 -14  10   4    2.40    9.80
  13 -10  -4    9.40    9.40
 -13  10   4    8.30    9.50
  12 -10  -4   -2.60    8.40
 -12  10   4    9.40    9.20
  11 -10  -4   -4.60    8.80
 -11  10   4   -5.90    7.90
  10 -10  -4    9.90    8.90
 -10  10   4   27.10    9.60
   9 -10  -4   -5.60    8.90
  -9  10   4   10.00    7.40
   8 -10  -4    3.10    8.60
  -8  10   4   12.20    7.20
   7 -10  -4   -2.00    8.80
  -7  10   4    6.30    6.50
   6 -10  -4    0.00    8.60
  -6  10   4    8.10    6.00
  -6  10   4   -6.10    7.90
  -5  10   4   73.49   12.60
  -5  10   4   68.29    9.90
   4 -10  -4   -8.00    9.10
  -4  10   4   21.80    9.10
   3 -10  -4   -5.80    9.70
  -3  10   4   24.40    9.10
   2 -10  -4   -2.90    9.60
  -2  10   4    3.80    8.50
   1 -10  -4    1.20   11.00
  -1  10   4    2.20    8.20
   0 -10  -4    6.00   10.80
   0  10   4    8.60    7.80
  -1 -10  -4    8.60   11.00
   1  10   4   47.30   10.60
   2  10   4    4.50    9.20
   2  10   4    5.20    8.20
   3  10   4   -7.10    8.80
  -4 -10  -4    9.40    9.10
   4  10   4   17.70    9.60
  -5 -10  -4    0.60    9.50
   5  10   4   17.30   10.40
  18 -11  -4   10.70   14.80
  17 -11  -4    4.20   10.20
 -17  11   4   19.20   13.30
  16 -11  -4    1.60    9.90
 -16  11   4    3.50   11.80
  15 -11  -4    5.10   10.00
 -15  11   4  -14.30   10.00
  14 -11  -4   -6.00    9.60
 -14  11   4   -6.00    9.80
  13 -11  -4   -2.90    9.20
 -13  11   4  -12.60    8.60
 -13  11   4   -0.50    9.60
  12 -11  -4   -5.00    8.90
 -12  11   4    1.30    9.20
 -12  11   4   -8.50    9.00
  11 -11  -4   -2.00    9.10
 -11  11   4   17.70   10.20
 -11  11   4   30.80   10.30
  10 -11  -4    6.60   10.10
 -10  11   4   19.00    9.20
 -10  11   4   30.10   11.10
   9 -11  -4    1.10    9.80
  -9  11   4   12.90    9.20
  -9  11   4    4.20    7.30
   8 -11  -4   -5.50    9.10
  -8  11   4   -9.40    7.80
  -8  11   4    3.30    7.40
   7 -11  -4   11.00   10.40
  -7  11   4    0.70    6.30
  -7  11   4    3.40    8.30
   6 -11  -4   25.20   11.30
  -6  11   4   66.49   12.50
  -6  11   4   72.49   15.80
   5 -11  -4   -1.30   10.30
  -5  11   4    8.60    9.20
   4 -11  -4    3.10   10.80
  -4  11   4    1.10    8.50
   3 -11  -4    9.00   10.90
  -3  11   4   35.50   10.40
   2 -11  -4   13.30   11.50
  -2  11   4   18.80    9.20
   1 -11  -4    4.80   11.50
  -1  11   4   18.90    9.00
   0 -11  -4   -2.90   11.10
   0  11   4    5.10    7.90
  -1 -11  -4   -8.50   11.00
   1  11   4    4.30    8.50
   2  11   4   -3.40    9.40
   3  11   4   13.30   10.90
  17 -12  -4    3.50   10.10
 -17  12   4   -2.70   12.80
  16 -12  -4  -11.60    9.40
 -16  12   4   -2.70   12.40
  15 -12  -4    6.00   10.70
 -15  12   4   -2.10   11.40
  14 -12  -4   -4.40    9.50
 -14  12   4  -20.80   13.20
 -14  12   4   -2.70   10.50
  13 -12  -4   -7.90    9.00
 -13  12   4    1.70    9.90
 -13  12   4   -1.20   10.00
  12 -12  -4  -10.50   10.40
 -12  12   4    4.80    9.50
 -12  12   4   -3.10    9.90
  11 -12  -4    4.00   10.80
 -11  12   4    3.50    9.80
 -11  12   4   25.50    9.90
  10 -12  -4    2.00   10.00
 -10  12   4   13.70    9.10
 -10  12   4   16.20   10.50
   9 -12  -4    7.40   10.30
  -9  12   4    9.90    8.10
  -9  12   4    0.10    8.80
   8 -12  -4    0.50   10.50
  -8  12   4   22.20    8.90
  -8  12   4   12.80   10.00
   7 -12  -4    4.00   11.10
  -7  12   4   10.50    9.40
   6 -12  -4   -4.30   10.40
  -6  12   4   -1.70    8.80
   5 -12  -4    4.80   11.80
  -5  12   4    6.50    8.70
   4 -12  -4   13.00   11.90
  -4  12   4    9.40    9.90
   3 -12  -4   -5.80   10.90
  -3  12   4   -3.90    8.20
   2 -12  -4   -1.30   11.60
  -2  12   4    6.20    9.30
   1 -12  -4  -14.20   11.00
  -1  12   4   -0.90    8.20
   0 -12  -4    3.30   11.80
   0  12   4   -3.40    8.80
  -1 -12  -4    6.90   12.40
   1  12   4   17.00   10.20
   2  12   4   10.90   11.50
  16 -13  -4    3.60   11.40
 -16  13   4    2.80   12.20
  15 -13  -4   -9.80    9.50
 -15  13   4    4.80   12.10
  14 -13  -4   19.30   12.10
 -14  13   4    1.90   11.40
 -14  13   4   -8.90   10.10
  13 -13  -4    7.10   11.90
 -13  13   4    4.30   11.50
 -13  13   4   -3.60    9.70
  12 -13  -4   -4.90   11.00
 -12  13   4    3.50    9.50
 -12  13   4   -9.40    9.60
  11 -13  -4    8.20   10.80
 -11  13   4   16.00   10.00
 -11  13   4  -16.10    9.80
  10 -13  -4   10.40   10.80
 -10  13   4   -5.30    8.00
 -10  13   4    2.40   10.40
   9 -13  -4  -14.90    9.30
  -9  13   4  -17.00    9.10
   8 -13  -4   -1.60   10.90
  -8  13   4   -6.00    9.00
   7 -13  -4    8.90   11.10
  -7  13   4   -2.40    9.00
   6 -13  -4   11.10   11.50
  -6  13   4    5.60    9.60
   5 -13  -4    6.70   11.60
  -5  13   4   -4.00    8.80
   4 -13  -4    2.60   11.50
  -4  13   4   -0.30    9.60
   3 -13  -4   11.90   12.30
  -3  13   4   -2.00    8.90
   2 -13  -4   -2.40   12.00
  -2  13   4   -6.40    8.20
   1 -13  -4   -2.00   12.70
  -1  13   4  -10.50    9.30
   0 -13  -4   -6.80   11.70
   0  13   4   -6.60    8.70
 -16  14   4   -5.10   12.80
  15 -14  -4  -11.90   11.80
 -15  14   4    9.50   13.20
  14 -14  -4   13.20   12.80
 -14  14   4   19.10   12.30
 -14  14   4   -9.40   11.40
  13 -14  -4    1.60   11.00
 -13  14   4    3.70   11.10
 -13  14   4   17.50   11.50
  12 -14  -4  -10.80   11.40
 -12  14   4    6.70   11.20
 -12  14   4   -5.80   11.20
  11 -14  -4   12.00   11.70
 -11  14   4    0.70   10.70
  10 -14  -4   -2.10   11.30
 -10  14   4   -5.00   10.60
   9 -14  -4   -9.90   11.50
  -9  14   4    8.50   10.70
   8 -14  -4  -24.40   10.20
  -8  14   4   15.90   11.30
   7 -14  -4    3.70   12.10
  -7  14   4    1.50   10.30
   6 -14  -4    8.10   12.10
  -6  14   4    2.20    9.60
   5 -14  -4    6.30   12.30
  -5  14   4    3.30   10.30
   4 -14  -4    8.00   13.10
  -4  14   4    4.50    9.30
   3 -14  -4   11.90   14.10
  -3  14   4   -6.80    9.60
   2 -14  -4    9.60   13.60
  -2  14   4    5.60    9.70
   1 -14  -4   13.10   16.80
  14 -15  -4   -9.20   12.00
 -14  15   4   10.60   12.80
  13 -15  -4   21.10   13.90
 -13  15   4   46.40   14.60
  12 -15  -4    4.00   11.90
 -12  15   4   -1.10   11.70
  11 -15  -4    4.80   12.70
 -11  15   4    6.30   11.10
  10 -15  -4    1.50   13.10
 -10  15   4   -8.50   11.00
   9 -15  -4   -2.30   12.10
  -9  15   4  -16.40   10.20
   8 -15  -4   -3.60   11.80
  -8  15   4   -7.20   10.20
   7 -15  -4    7.00   14.20
  -7  15   4    6.20   10.60
   6 -15  -4   10.30   13.80
  -6  15   4    3.60   11.20
   5 -15  -4    1.00   13.10
   4 -15  -4   23.30   15.40
  10 -16  -4  -13.60   13.20
   9 -16  -4    2.10   14.00
   8 -16  -4  -16.20   20.40
   5 -19   5   -2.10    8.00
  -7  19  -5    0.20   15.20
   7 -19   5    3.70    8.50
  -8  19  -5    6.00   12.00
   8 -19   5   -2.40    7.20
  -9  19  -5    0.10   12.50
   9 -19   5   -9.00    6.90
 -10  19  -5    1.90   13.00
  10 -19   5    7.90    8.50
 -11  19  -5    5.40   13.40
  11 -19   5    1.80    7.50
 -12  19  -5   17.70   15.00
  12 -19   5    0.60    9.90
   2 -18   5    2.70    9.00
  -3  18  -5   -0.90   10.30
   3 -18   5   -2.50    7.70
  -4  18  -5   13.10   11.10
   4 -18   5    8.30    8.40
  -5  18  -5    2.40   10.30
   5 -18   5    1.10    7.30
  -6  18  -5    2.80   10.70
   6 -18   5    2.20    7.70
  -7  18  -5   -1.60    9.40
   7 -18   5    0.90    7.50
  -8  18  -5  -15.30   10.40
   8 -18   5   -3.50    7.30
  -9  18  -5    5.20   12.10
   9 -18   5   -2.30    7.20
 -10  18  -5   19.70   13.30
  10 -18   5    5.30    7.80
 -11  18  -5    0.50   12.80
  11 -18   5    3.60    7.60
  12 -18   5    1.80    7.30
  13 -18   5   -4.40    7.00
  14 -18   5    2.90    8.10
   1  17  -5  -19.00   10.20
   0  17  -5  -11.00   10.30
   0 -17   5   16.70    9.80
  -1  17  -5    2.30   10.50
   1 -17   5   -4.10    7.70
  -2  17  -5   -7.30   10.40
   2 -17   5  -11.20    7.60
  -3  17  -5   19.00   10.50
   3 -17   5   -1.60    7.80
  -4  17  -5    1.60    9.40
   4 -17   5   -3.40    7.00
  -5  17  -5   19.30   10.50
   5 -17   5   12.10    8.20
  -6  17  -5    2.70    9.30
   6 -17   5    6.40    7.50
  -7  17  -5    6.70   11.20
   7 -17   5    2.90    7.10
  -8  17  -5    4.90   11.40
   8 -17   5   -5.00    6.60
  -9  17  -5   14.30   11.70
   9 -17   5    2.90    7.30
 -10  17  -5   -6.20   11.60
  10 -17   5   -1.00    6.80
 -11  17  -5    2.90   12.50
  11 -17   5    7.20    7.40
  12 -17   5   -3.00    7.00
  13 -17   5   10.60    8.40
  14 -17   5   15.10    8.30
  15 -17   5   -3.70    6.80
   2  16  -5    9.40   10.80
  -2 -16   5    1.90    6.30
   1  16  -5    2.70   10.40
  -1 -16   5    4.30    9.00
  -1 -16   5   -4.00    6.10
   0  16  -5    0.60    9.70
   0 -16   5   -0.20    8.10
   0 -16   5   -7.30    5.90
  -1  16  -5   -2.90    9.70
   1 -16   5    3.50    8.20
  -2  16  -5    0.60    9.10
   2 -16   5    1.90    7.70
  -3  16  -5   23.00   10.10
   3 -16   5   -2.00    7.20
  -4  16  -5   -1.70    8.80
   4 -16   5   -0.80    7.00
  -5  16  -5    7.20    9.20
   5 -16   5   -1.30    6.90
  -6  16  -5    2.20    8.90
   6 -16   5    6.40    7.40
  -7  16  -5    4.60   10.70
   7 -16   5    1.50    7.20
  -8  16  -5   10.00   10.70
   8 -16   5   20.30    8.20
  -9  16  -5    1.20   11.20
   9 -16   5    4.10    6.90
 -10  16  -5  -10.80   11.00
  10 -16   5   -2.10    6.50
 -11  16  -5   -2.00   11.50
  11 -16   5    1.90    6.80
  12 -16   5    7.80    7.20
  13 -16   5   10.20    7.70
 -14  16  -5  -15.50   11.40
  14 -16   5   -3.60    6.10
 -15  16  -5    0.50   13.00
  15 -16   5   -1.70    9.20
  16 -16   5    8.30    9.60
   4  15  -5    4.40   12.10
  -4 -15   5    4.50    7.30
   3  15  -5    4.40    9.40
   3  15  -5   12.40   10.40
  -3 -15   5   10.30    7.20
   2  15  -5   14.50   10.10
  -2 -15   5   -4.50    8.00
  -2 -15   5    4.40    6.40
   1  15  -5   -3.80    8.80
  -1 -15   5    3.00    8.30
  -1 -15   5    9.50    6.20
   0  15  -5    1.70    8.50
   0 -15   5    0.80    7.90
   0 -15   5   -1.20    5.50
  -1  15  -5   -6.30    8.20
   1 -15   5    5.00    7.90
   1 -15   5    6.00    5.40
  -2  15  -5   18.80    9.60
   2 -15   5   36.40    6.60
   2 -15   5   13.20    8.40
  -3  15  -5   -8.00    7.40
   3 -15   5   -4.60    6.40
  -4  15  -5    0.10    8.50
   4 -15   5    2.20    7.30
  -5  15  -5    0.00    8.10
   5 -15   5   14.60    7.60
  -6  15  -5    6.80   10.00
   6 -15   5    8.20    6.90
  -7  15  -5   12.30   10.00
   7 -15   5   10.10    7.40
  -8  15  -5    7.00   10.40
   8 -15   5    3.80    6.90
  -9  15  -5   10.20   10.40
   9 -15   5    9.90    7.40
 -10  15  -5    0.60   10.50
  10 -15   5    1.00    7.00
 -11  15  -5    5.60   11.60
  11 -15   5    2.20    7.00
 -12  15  -5    3.20   10.30
  12 -15   5   -1.60    6.20
 -13  15  -5    7.60   11.50
  13 -15   5   -0.50    8.20
 -14  15  -5   -8.80   11.40
  14 -15   5    2.80    8.60
 -15  15  -5   -3.70   12.90
  15 -15   5    6.10    9.00
 -16  15  -5   -5.80   14.10
  16 -15   5   -2.70    8.50
   5  14  -5    8.60    8.90
  -5 -14   5  -12.20    6.30
   4  14  -5    0.90    9.20
   4  14  -5   -1.30    9.00
  -4 -14   5    7.70    6.30
   3  14  -5   10.80    9.10
   3  14  -5    4.70    9.20
  -3 -14   5   12.50    6.60
   2  14  -5   10.10    9.40
  -2 -14   5    7.90    5.90
  -2 -14   5    7.00    8.70
   1  14  -5   12.00    8.90
  -1 -14   5    0.80    5.30
  -1 -14   5   -3.10    7.50
   0  14  -5   40.20   10.80
   0 -14   5   50.39    7.30
   0 -14   5    7.40    8.80
  -1  14  -5   46.60   10.70
   1 -14   5    7.50    7.90
   1 -14   5   42.40    6.90
  -2  14  -5    9.10    9.10
   2 -14   5   -0.60    6.70
   2 -14   5   11.60    4.50
  -3  14  -5   14.10    8.50
   3 -14   5   10.50    7.70
   3 -14   5   19.00    4.90
  -4  14  -5    8.20    8.50
   4 -14   5    7.90    7.30
   4 -14   5   15.40    4.70
  -5  14  -5    3.70    8.40
   5 -14   5   -4.40    6.20
  -6  14  -5   27.10   10.20
   6 -14   5   20.40    8.20
  -7  14  -5  -16.30    8.20
   7 -14   5    4.70    7.20
  -8  14  -5   10.00    9.70
   8 -14   5    8.00    6.90
  -9  14  -5    9.50   10.00
   9 -14   5    1.90    7.00
 -10  14  -5  -11.80    9.50
 -10  14  -5    1.10    8.40
  10 -14   5   -3.80    6.20
 -11  14  -5   14.20   10.60
  11 -14   5    8.20    7.30
 -12  14  -5   -4.10    9.90
  12 -14   5   -3.00    7.70
 -13  14  -5   -1.70   10.70
  13 -14   5   -8.30    7.60
 -14  14  -5    2.50   12.60
  14 -14   5  -10.80    7.20
 -15  14  -5   -3.70   12.30
  15 -14   5   11.90    9.30
 -16  14  -5   16.80   15.20
  16 -14   5    0.60    8.70
  17 -14   5   -7.60    9.90
   6  13  -5    9.40    9.10
  -6 -13   5   -8.30    6.60
   5  13  -5   18.30   15.30
   5  13  -5   -2.40    7.70
  -5 -13   5   12.60    6.90
   4  13  -5   -2.60    8.30
   4  13  -5   -6.10    7.80
  -4 -13   5   -7.10    5.30
   3  13  -5    7.80    9.00
  -3 -13   5   11.70    5.90
   2  13  -5   -8.20    7.60
  -2 -13   5    1.00    8.20
  -2 -13   5   -3.80    5.00
   1  13  -5   -7.90    7.20
  -1 -13   5    3.00    8.10
  -1 -13   5    2.20    5.00
   0  13  -5    4.90    8.00
   0 -13   5   -0.20    4.40
   0 -13   5    0.30    7.90
  -1  13  -5   17.20    8.70
   1 -13   5   -0.70    6.90
   1 -13   5   16.50    4.60
  -2  13  -5   -3.70    6.60
   2 -13   5   -2.40    3.80
   2 -13   5    5.80    6.90
  -3  13  -5    9.30    7.90
   3 -13   5    7.20    7.50
   3 -13   5   12.90    4.20
  -4  13  -5   30.70    9.90
   4 -13   5   45.40    5.80
   4 -13   5   19.10    7.90
  -5  13  -5    3.40    7.80
   5 -13   5   -8.30    6.30
   5 -13   5    1.00    3.60
  -6  13  -5   -1.50    7.90
   6 -13   5    2.30    3.70
   6 -13   5   -1.90    6.50
  -7  13  -5   39.70   11.20
   7 -13   5   24.20    8.30
  -8  13  -5    6.80    9.10
  -8  13  -5    9.40    7.90
   8 -13   5    8.60    7.40
  -9  13  -5    3.20    9.20
  -9  13  -5    2.40    7.80
   9 -13   5    5.20    7.40
 -10  13  -5    8.00    9.20
 -10  13  -5   12.70   10.50
  10 -13   5    3.80    7.20
 -11  13  -5   -2.70    9.10
  11 -13   5   -0.10    7.20
 -12  13  -5   -4.90    9.30
  12 -13   5   10.60    7.80
 -13  13  -5    2.90   11.50
  13 -13   5    1.80    8.10
 -14  13  -5    2.70   11.80
  14 -13   5   -3.00    8.10
 -15  13  -5   26.10   14.50
  15 -13   5   -0.30    8.00
 -16  13  -5   -9.70   13.40
  16 -13   5  -18.40    7.40
  17 -13   5    4.90    8.80
   7  12  -5    0.40    8.30
  -7 -12   5   -9.80    6.70
   6  12  -5    3.20    7.40
  -6 -12   5    0.90    6.40
   5  12  -5   -3.10    7.00
   5  12  -5   -5.00    8.20
  -5 -12   5   14.70    6.40
   4  12  -5    0.50    7.80
   4  12  -5    8.70    8.10
  -4 -12   5    4.10    5.50
   3  12  -5    3.50    7.60
  -3 -12   5    4.10    5.30
   2  12  -5    2.40    7.40
  -2 -12   5    6.20    7.80
  -2 -12   5    6.70    5.00
   1  12  -5    1.50    7.30
  -1 -12   5   -0.20    4.40
  -1 -12   5    1.70    7.10
   0  12  -5   17.50    8.70
   0 -12   5   13.70    4.70
   0 -12   5    8.80    7.60
  -1  12  -5   47.10   10.20
   1 -12   5   25.40    8.00
   1 -12   5   47.30    6.40
  -2  12  -5   -4.20    6.60
   2 -12   5    0.30    6.40
   2 -12   5   -6.50    3.10
  -3  12  -5   22.00    8.60
   3 -12   5   23.80    4.70
   3 -12   5   16.50    7.50
  -4  12  -5    2.40    7.50
   4 -12   5    4.00    3.40
   4 -12   5    0.00    6.40
  -5  12  -5   19.20    8.80
   5 -12   5   39.80    5.50
   5 -12   5   21.70    7.60
  -6  12  -5   24.10    7.20
  -6  12  -5   41.10   10.60
   6 -12   5   40.80    8.50
   6 -12   5   24.40    4.90
  -7  12  -5  177.78   18.50
  -7  12  -5  207.48   21.50
   7 -12   5  168.38   18.00
   7 -12   5  189.38   15.60
  -8  12  -5    6.50    9.10
  -8  12  -5    3.50    7.40
   8 -12   5   -0.70    3.80
   8 -12   5    7.10    7.10
  -9  12  -5   54.09   12.70
  -9  12  -5   55.39   12.10
   9 -12   5   55.49   10.00
 -10  12  -5   79.09   17.30
 -10  12  -5  111.49   16.80
  10 -12   5   92.79   12.50
 -11  12  -5  105.59   17.80
  11 -12   5  148.69   16.10
 -12  12  -5    7.30   10.90
  12 -12   5   -6.90    7.10
 -13  12  -5   -3.70   10.70
  13 -12   5    9.80    7.70
 -14  12  -5   -6.70   11.60
  14 -12   5   -3.90    7.60
 -15  12  -5   -6.20   13.00
  15 -12   5    8.00    8.20
 -16  12  -5   -2.80   13.70
  16 -12   5    7.80    8.20
  17 -12   5    0.30    8.20
   8  11  -5   -4.60    7.80
  -8 -11   5    5.80    7.50
   7  11  -5    6.90    7.70
  -7 -11   5   -0.90    6.10
   6  11  -5    3.20    7.10
  -6 -11   5   16.80    6.60
   5  11  -5    3.80    7.70
   5  11  -5    6.30    7.40
  -5 -11   5   -0.90    5.40
   4  11  -5    6.60    7.50
   4  11  -5   -2.50    6.80
  -4 -11   5   -1.50    4.90
   3  11  -5   33.10    8.90
  -3 -11   5   35.10    6.40
  -3 -11   5   -2.30    7.70
   2  11  -5    6.10    7.90
  -2 -11   5    6.80    8.00
  -2 -11   5   13.90    4.70
   1  11  -5   44.40   10.10
  -1 -11   5   14.10    8.80
  -1 -11   5   65.89    7.20
   0  11  -5  187.98   19.70
   0 -11   5  180.38   15.60
  -1  11  -5   -2.60    6.40
   1 -11   5   -9.50    6.20
   1 -11   5   -0.40    3.30
  -2  11  -5   22.90    8.20
   2 -11   5   21.90    7.70
   2 -11   5   23.10    4.50
  -3  11  -5   61.89   10.90
   3 -11   5   75.19   10.80
   3 -11   5   77.39    7.80
  -4  11  -5   28.00    8.40
  -4  11  -5    9.50    6.70
   4 -11   5   24.50    7.50
   4 -11   5   25.20    4.60
  -5  11  -5    5.80    5.50
  -5  11  -5    5.70    7.40
   5 -11   5    6.40    3.30
   5 -11   5    2.80    6.50
  -6  11  -5    4.00    6.00
  -6  11  -5    5.50    7.40
   6 -11   5   -0.10    6.00
   6 -11   5    1.60    3.40
  -7  11  -5   11.90    8.70
  -7  11  -5    4.60    6.70
   7 -11   5    9.70    3.80
   7 -11   5    9.90    6.80
  -8  11  -5    2.90    7.10
  -8  11  -5    6.00    9.00
   8 -11   5    8.40    6.50
   8 -11   5    2.20    3.60
  -9  11  -5   11.80   10.20
  -9  11  -5   16.40    9.40
   9 -11   5   28.50    7.90
   9 -11   5   23.60    4.90
 -10  11  -5   88.19   15.50
  10 -11   5   96.39    9.30
  10 -11   5   83.99   12.10
 -11  11  -5   18.50   11.30
  11 -11   5   32.30    8.30
 -12  11  -5   18.00   11.00
  12 -11   5    5.20    7.20
 -13  11  -5   10.00   12.50
  13 -11   5    1.10    7.00
 -14  11  -5    0.30   11.80
  14 -11   5    0.60    7.20
 -15  11  -5   14.20   13.60
  15 -11   5   16.80    8.40
 -16  11  -5   -4.40   13.80
  16 -11   5    0.00    7.60
  17 -11   5    7.20    8.90
  10  10  -5    5.00   14.20
   9  10  -5    9.50    8.30
  -9 -10   5    3.10    7.90
   8  10  -5   12.40    7.70
  -8 -10   5    1.50    6.70
   7  10  -5    5.00    6.70
  -7 -10   5    3.90    6.20
   6  10  -5  -10.20    5.80
   6  10  -5   -5.70    7.30
  -6 -10   5    8.60    5.80
   5  10  -5    7.20    7.40
   5  10  -5   -5.40    6.10
  -5 -10   5    6.10    5.10
   4  10  -5   16.50    7.50
   4  10  -5   31.20    8.30
  -4 -10   5   20.50    5.80
   3  10  -5    0.80    6.50
  -3 -10   5    4.60    4.10
   2  10  -5   -0.30    6.30
  -2 -10   5   -8.80    6.90
  -2 -10   5    6.80    4.00
   1  10  -5  397.86   34.90
  -1 -10   5  455.55   32.50
   0  10  -5  191.28   18.60
   0 -10   5  161.58   17.50
   0 -10   5  192.48   15.20
  -1  10  -5    0.80    6.50
   1 -10   5   15.70    3.90
   1 -10   5   17.70    7.10
  -2  10  -5   68.69   11.50
   2 -10   5   82.29   11.10
   2 -10   5   86.89    8.40
  -3  10  -5   37.90    9.20
  -3  10  -5   25.50    5.80
   3 -10   5   29.60    4.70
   3 -10   5   29.60    7.80
  -4  10  -5    3.00    6.60
  -4  10  -5    1.70    4.50
   4 -10   5   10.80    5.70
   4 -10   5    1.80    2.90
  -5  10  -5    3.90    6.90
  -5  10  -5    0.90    5.40
   5 -10   5   12.50    3.50
   5 -10   5    6.00    5.70
  -6  10  -5   31.40    9.30
  -6  10  -5   32.60    8.00
   6 -10   5   55.49    8.40
   6 -10   5   30.50    5.00
  -7  10  -5   31.00    8.40
  -7  10  -5   34.80    9.50
   7 -10   5   29.10    7.20
   7 -10   5   35.90    5.10
  -8  10  -5    1.00    7.80
  -8  10  -5    1.80    7.40
   8 -10   5    2.00    3.20
   8 -10   5    7.80    6.10
  -9  10  -5  122.59   15.90
  -9  10  -5  134.39   17.70
   9 -10   5  126.49   12.10
   9 -10   5  152.38   15.30
 -10  10  -5  637.94   49.90
  10 -10   5  584.74   46.10
  10 -10   5  607.84   44.20
 -11  10  -5    6.50   10.20
  11 -10   5    1.20    6.30
  11 -10   5    7.70    3.90
 -12  10  -5   19.40   12.40
  12 -10   5   11.50    4.30
  12 -10   5   14.10    7.40
 -13  10  -5   27.20   13.50
  13 -10   5   28.30    8.70
 -14  10  -5    0.10   12.50
  14 -10   5   -3.90    6.80
 -15  10  -5  -24.00   11.20
  15 -10   5    2.10    7.30
 -16  10  -5    9.80   14.00
  16 -10   5   -5.70    7.10
  17 -10   5   -0.80    7.50
  10   9  -5    5.40    7.90
 -10  -9   5    9.10    8.10
   9   9  -5   34.50    9.30
  -9  -9   5   13.90    8.00
   8   9  -5    4.20    6.90
  -8  -9   5    0.50    6.10
   7   9  -5   -4.20    6.10
  -7  -9   5    3.30    5.60
   6   9  -5    5.40    7.50
   6   9  -5   -2.20    6.00
  -6  -9   5   -1.00    5.00
   5   9  -5    2.50    7.00
   5   9  -5   -8.10    5.60
  -5  -9   5    2.00    4.60
   4   9  -5   31.00    8.00
   4   9  -5   22.70    7.20
  -4  -9   5   17.50    5.00
   3   9  -5   33.00    7.90
  -3  -9   5   26.00    5.00
  -3  -9   5   -3.10    6.90
   2   9  -5   29.90    7.90
  -2  -9   5   35.20    5.10
  -2  -9   5    7.50    7.20
   1   9  -5   37.40    7.90
  -1  -9   5   37.60    5.30
  -1  -9   5   34.10    8.50
   0   9  -5    8.20    6.10
   0  -9   5   10.30    3.40
   0  -9   5   14.90    6.50
  -1   9  -5    9.30    6.40
   1  -9   5   18.40    3.70
   1  -9   5   21.20    6.90
  -2   9  -5   57.19    6.80
  -2   9  -5   58.89   10.20
   2  -9   5   46.30    5.90
   2  -9   5   66.69    8.70
  -3   9  -5  203.48   17.70
  -3   9  -5  184.98   20.10
   3  -9   5  220.48   18.50
   3  -9   5  234.78   16.80
  -4   9  -5   58.89    8.70
  -4   9  -5   50.29    9.90
   4  -9   5   76.59    9.10
   4  -9   5   70.09    6.90
  -5   9  -5    3.40    5.20
  -5   9  -5   -3.70    6.50
   5  -9   5   -3.50    5.10
   5  -9   5   -1.70    2.60
  -6   9  -5   72.79   12.00
  -6   9  -5  100.59   12.60
   6  -9   5   83.79    8.40
   6  -9   5  100.89   10.50
  -7   9  -5    7.30    7.30
  -7   9  -5   12.00    7.20
   7  -9   5   10.00    3.30
   7  -9   5    9.80    5.80
  -8   9  -5   27.20    9.50
  -8   9  -5   21.50    7.90
   8  -9   5   21.00    4.40
   8  -9   5   26.70    7.20
  -9   9  -5  107.49   16.20
   9  -9   5  121.29   13.30
   9  -9   5  109.69   10.50
 -10   9  -5    0.20    9.40
  10  -9   5    8.40    3.60
  10  -9   5   -2.40    6.30
 -11   9  -5   10.60   10.50
  11  -9   5    0.60    3.50
  11  -9   5    3.00    6.40
 -12   9  -5    3.50   11.30
  12  -9   5   -0.10    6.10
  12  -9   5    0.90    3.50
 -13   9  -5   -2.10   11.30
  13  -9   5    7.30    4.20
  13  -9   5   -0.60    6.60
 -14   9  -5   -0.40   12.80
  14  -9   5    9.10    7.10
  14  -9   5   13.60    4.60
 -15   9  -5    9.90   13.90
  15  -9   5    0.40    7.10
 -16   9  -5    2.50   14.60
  16  -9   5    0.50    7.30
  17  -9   5    8.70    8.60
  11   8  -5   -1.60    7.90
 -11  -8   5   -7.30    7.80
  10   8  -5    1.40    7.10
 -10  -8   5    5.90    8.10
   9   8  -5    6.10    7.00
  -9  -8   5   -9.30    6.30
   8   8  -5   11.80    7.40
  -8  -8   5   20.90    6.60
   7   8  -5   -9.60    6.70
   7   8  -5   -1.60    5.60
  -7  -8   5    4.70    4.80
   6   8  -5    3.50    7.10
   6   8  -5    2.70    6.00
  -6  -8   5   10.20    5.20
   5   8  -5   -0.10    5.30
   5   8  -5    3.10    6.30
  -5  -8   5   -0.70    3.90
   4   8  -5   17.20    6.40
   4   8  -5   16.50    6.60
  -4  -8   5   22.80    4.90
   3   8  -5   71.29   10.00
  -3  -8   5   76.89    8.20
   2   8  -5   28.30    7.00
  -2  -8   5   12.30    7.50
  -2  -8   5   26.00    4.50
   1   8  -5   60.59    9.70
  -1  -8   5   76.19    7.80
  -1  -8   5  101.59   11.30
   0   8  -5   29.90    7.40
   0  -8   5   25.80    6.80
   0  -8   5   28.50    4.40
  -1   8  -5    3.70    5.20
  -1   8  -5    4.00    3.10
   1  -8   5    3.60    2.60
   1  -8   5    9.30    5.50
  -2   8  -5   89.09    9.80
  -2   8  -5  116.99   12.60
   2  -8   5  109.59   11.20
   2  -8   5  101.59    9.00
  -3   8  -5    6.20    4.30
  -3   8  -5    2.90    5.60
   3  -8   5   14.90    4.90
   3  -8   5    1.40    2.60
  -4   8  -5    1.00    4.60
  -4   8  -5   -4.90    5.40
   4  -8   5    2.00    2.50
   4  -8   5    3.10    4.70
  -5   8  -5   47.50    8.40
  -5   8  -5   57.69    9.50
   5  -8   5   58.99    7.40
   5  -8   5   44.80    5.40
  -6   8  -5   25.00    7.30
  -6   8  -5   23.80    7.40
   6  -8   5   19.30    3.80
   6  -8   5   33.10    6.30
  -7   8  -5    4.10    6.10
  -7   8  -5   10.70    7.50
   7  -8   5    9.60    3.00
   7  -8   5   12.40    5.60
  -8   8  -5   22.90    8.70
  -8   8  -5   20.10    7.60
   8  -8   5   26.30    4.40
   8  -8   5   26.10    6.80
  -9   8  -5    0.60    8.10
   9  -8   5    5.50    3.20
   9  -8   5   -4.40    5.40
 -10   8  -5   42.80   12.40
  10  -8   5   37.00    7.80
  10  -8   5   39.10    5.60
 -11   8  -5    0.60   10.40
  11  -8   5    5.80    3.80
  11  -8   5   14.10    5.80
 -12   8  -5   18.50   12.50
  12  -8   5   11.50    6.60
  12  -8   5   19.50    5.00
 -13   8  -5    5.80   12.50
  13  -8   5   -2.70    3.70
  13  -8   5   -2.90    6.00
 -14   8  -5    5.60   13.00
  14  -8   5   -8.10    6.10
  14  -8   5   -4.90    4.10
 -15   8  -5   24.30   16.20
  15  -8   5    3.00    4.90
  15  -8   5    7.90    7.20
 -16   8  -5   16.10   17.30
  16  -8   5    6.90    8.00
  17  -8   5   -5.40    7.30
  12   7  -5   -4.10    8.30
 -12  -7   5   -3.70    8.60
  11   7  -5   -5.60    7.10
 -11  -7   5   -1.50    8.10
  10   7  -5   -3.40    6.60
 -10  -7   5    4.70    6.90
   9   7  -5   -2.50    6.50
  -9  -7   5    6.30    6.70
   8   7  -5   20.20    7.40
  -8  -7   5    9.80    5.60
   7   7  -5   19.20    7.00
   7   7  -5   22.00    7.90
  -7  -7   5   11.60    5.10
   6   7  -5    3.90    5.70
   6   7  -5    4.80    6.30
  -6  -7   5    1.50    4.20
   5   7  -5   19.30    5.90
   5   7  -5   27.00    7.00
  -5  -7   5   34.20    5.50
   4   7  -5   84.19   10.70
   4   7  -5   96.99   10.70
  -4  -7   5   76.19    8.60
   3   7  -5   18.90    5.80
  -3  -7   5   17.50    3.90
   2   7  -5    1.30    5.00
  -2  -7   5   -3.50    6.00
  -2  -7   5   -2.20    2.60
   1   7  -5   -2.10    4.60
  -1  -7   5   -2.60    5.60
  -1  -7   5    4.10    2.70
   0   7  -5  122.59   10.70
   0   7  -5  146.69   14.80
   0  -7   5  142.29   13.20
   0  -7   5  149.59   11.30
  -1   7  -5  120.49   11.00
  -1   7  -5  148.89   13.90
   1  -7   5  124.79   12.00
   1  -7   5  128.69   10.60
  -2   7  -5  912.11   64.79
  -2   7  -5  886.31   65.89
   2  -7   5  881.61   64.69
   2  -7   5  902.31   64.09
  -3   7  -5  922.61   68.99
  -3   7  -5  992.00   69.99
   3  -7   5  950.90   67.89
   3  -7   5  943.31   68.49
  -4   7  -5  224.38   20.10
  -4   7  -5  238.38   20.60
   4  -7   5  258.17   18.00
   4  -7   5  227.48   18.70
  -5   7  -5   43.60    7.80
  -5   7  -5   30.60    7.20
   5  -7   5   39.00    6.10
   5  -7   5   32.10    4.50
  -6   7  -5  181.68   18.30
  -6   7  -5  203.78   19.70
   6  -7   5  218.28   16.00
   6  -7   5  206.48   17.20
  -7   7  -5  126.09   13.10
  -7   7  -5  106.99   14.90
   7  -7   5  122.29   10.60
   7  -7   5  138.69   12.60
  -8   7  -5   14.40    8.40
   8  -7   5    5.80    5.10
   8  -7   5    3.80    2.90
  -9   7  -5   22.10   10.20
   9  -7   5   19.70    4.30
   9  -7   5   27.90    6.40
 -10   7  -5   -8.10    9.10
  10  -7   5    3.40    3.50
  10  -7   5    0.30    4.80
 -11   7  -5   15.80   11.80
  11  -7   5   24.70    6.80
  11  -7   5   25.50    5.00
 -12   7  -5   10.20   12.40
  12  -7   5   15.50    4.60
  12  -7   5    1.90    6.00
 -13   7  -5   12.50   14.00
  13  -7   5   -1.70    6.20
  13  -7   5   -2.70    4.00
 -14   7  -5   11.80   15.20
  14  -7   5    9.50    7.30
  14  -7   5    2.60    4.80
 -15   7  -5  -10.00   14.30
  15  -7   5    1.80    7.00
  15  -7   5   -3.50    4.80
 -16   7  -5  -13.10   15.80
  16  -7   5   -0.30    5.30
  16  -7   5    2.20    8.00
  13   6  -5   -1.40    8.20
 -13  -6   5    0.20    9.40
  12   6  -5    1.00    7.70
 -12  -6   5  -10.40    7.60
  11   6  -5   -2.30    7.10
 -11  -6   5   -2.20    7.00
  10   6  -5    3.00    7.00
 -10  -6   5   -9.00    6.20
   9   6  -5    9.80    6.80
  -9  -6   5   10.20    6.20
   8   6  -5    3.80    5.80
  -8  -6   5   -2.50    4.70
   7   6  -5   20.10    7.20
   7   6  -5   35.10    7.70
  -7  -6   5   37.50    6.30
   6   6  -5   -0.40    4.70
   6   6  -5   -9.50    5.30
  -6  -6   5    0.70    3.60
   5   6  -5  102.49   10.70
   5   6  -5   72.69   10.30
  -5  -6   5   92.99    9.50
   4   6  -5  129.09   13.10
   4   6  -5  122.39   12.20
  -4  -6   5  128.19   11.20
  -4  -6   5  126.39   13.10
   3   6  -5    7.00    4.40
   3   6  -5    0.10    4.60
  -3  -6   5   15.40    3.40
   2   6  -5   93.19   12.30
  -2  -6   5  140.49   13.40
  -2  -6   5  137.19   10.70
   1   6  -5  108.69   11.80
  -1  -6   5  108.59    8.90
  -1  -6   5  114.19    9.70
  -1  -6   5  118.39   11.90
   0   6  -5   49.30    7.50
   0   6  -5   52.49    5.50
   0  -6   5   46.40    5.10
   0  -6   5   42.90    6.30
  -1   6  -5   -5.80    3.90
  -1   6  -5    2.40    3.50
   1  -6   5    5.30    2.60
   1  -6   5    3.60    3.80
  -2   6  -5  983.80   71.39
  -2   6  -5  957.10   71.89
   2  -6   5 1019.30   70.59
   2  -6   5  991.00   70.79
  -3   6  -5   29.90    6.50
  -3   6  -5   35.60    7.00
   3  -6   5   53.69    5.70
   3  -6   5   47.40    4.90
  -4   6  -5    8.90    5.70
   4  -6   5   16.70    4.10
  -5   6  -5   31.10    7.70
  -5   6  -5   35.80    6.80
   5  -6   5   31.00    5.50
   5  -6   5   24.10    3.80
  -6   6  -5   -4.40    5.30
  -6   6  -5   -7.70    6.00
   6  -6   5    0.00    2.30
   6  -6   5   -0.60    3.90
  -7   6  -5   22.90    6.30
  -7   6  -5   27.20    8.60
   7  -6   5   29.30    4.40
   7  -6   5   36.00    6.00
  -8   6  -5    3.00    8.10
   8  -6   5    1.50    4.50
   8  -6   5   -0.10    2.80
  -9   6  -5   51.89   11.80
   9  -6   5   45.40    6.10
   9  -6   5   51.89    7.80
 -10   6  -5    4.00   10.60
  10  -6   5   17.70    5.90
  10  -6   5   12.30    4.20
 -11   6  -5    2.50   11.20
  11  -6   5    2.30    5.40
  11  -6   5    6.40    3.70
 -12   6  -5   -8.40   12.10
  12  -6   5    4.40    5.90
  12  -6   5    0.30    4.10
 -13   6  -5   -4.20   14.10
  13  -6   5    3.20    4.50
  13  -6   5    3.40    6.20
 -14   6  -5    1.30   15.00
  14  -6   5    1.90    6.90
  14  -6   5    2.20    4.80
 -15   6  -5   15.40   16.50
  15  -6   5    1.50    5.20
  15  -6   5    2.90    7.40
 -16   6  -5  -12.40   16.70
  16  -6   5   -1.00    8.00
  16  -6   5   -8.80    4.90
  14   5  -5   -7.90    7.90
 -14  -5   5   10.10    9.80
  13   5  -5    4.90    8.10
 -13  -5   5    2.20    8.80
  12   5  -5   -0.80    7.10
 -12  -5   5  -15.70    6.50
  11   5  -5   10.80    7.10
 -11  -5   5    5.50    7.20
  10   5  -5   -6.10    5.80
 -10  -5   5    8.20    6.50
   9   5  -5    5.10    6.00
  -9  -5   5    8.90    5.20
   8   5  -5   -2.90    5.70
   8   5  -5    0.80    5.10
  -8  -5   5    2.30    4.50
   7   5  -5    2.70    5.10
   7   5  -5    1.70    4.90
  -7  -5   5    6.10    4.20
   6   5  -5    4.70    5.10
   6   5  -5    6.30    4.80
  -6  -5   5    4.00    3.70
  -6  -5   5    2.20    4.90
   5   5  -5   -1.90    4.60
   5   5  -5   -3.80    3.60
  -5  -5   5   -0.50    2.70
  -5  -5   5    2.90    3.70
   4   5  -5   73.89    8.80
   4   5  -5   89.79   10.00
  -4  -5   5   99.09    8.60
  -4  -5   5   79.29    7.90
   3   5  -5  240.68   18.70
   3   5  -5  196.08   16.20
  -3  -5   5  209.78   15.50
  -3  -5   5  176.58   15.00
   2   5  -5  535.35   39.30
  -2  -5   5  523.95   37.90
  -2  -5   5  512.55   37.60
   1   5  -5   18.00    5.10
   1   5  -5   17.70    3.50
  -1  -5   5   19.70    4.90
  -1  -5   5   15.00    3.10
   0   5  -5   36.00    4.90
   0   5  -5   30.60    6.10
   0  -5   5   57.29    5.70
   0  -5   5   34.50    4.40
  -1   5  -5  785.12   56.49
  -1   5  -5  749.73   56.99
   1  -5   5  787.82   55.69
   1  -5   5  788.82   55.79
  -2   5  -5   84.39    9.40
  -2   5  -5   94.69   10.00
   2  -5   5   85.79    8.00
   2  -5   5   87.19    7.50
  -3   5  -5  933.01   69.39
  -3   5  -5  942.61   69.69
   3  -5   5  954.50   68.09
   3  -5   5  984.60   68.29
  -4   5  -5  264.77   20.20
  -4   5  -5  240.68   20.50
   4  -5   5  239.78   18.20
   4  -5   5  213.78   17.70
  -5   5  -5  137.39   13.30
  -5   5  -5  150.18   15.60
   5  -5   5  139.09   11.30
   5  -5   5  141.79   12.00
  -6   5  -5   -6.10    4.70
  -6   5  -5    2.30    6.40
   6  -5   5   -3.80    3.30
   6  -5   5   -4.70    2.10
  -7   5  -5   -0.30    7.10
   7  -5   5   -0.60    2.60
   7  -5   5    2.20    3.70
  -8   5  -5   93.49   14.60
   8  -5   5   94.19    9.90
   8  -5   5   82.39    8.60
  -9   5  -5  -12.70    8.30
   9  -5   5   -4.10    4.20
   9  -5   5   -2.10    3.10
 -10   5  -5   -2.60   10.60
  10  -5   5   -3.40    3.20
  10  -5   5    0.50    4.90
 -11   5  -5   48.10   15.00
  11  -5   5   21.20    5.10
  11  -5   5   22.10    6.80
 -12   5  -5   55.39   16.60
  12  -5   5   37.50    8.30
  12  -5   5   42.10    6.50
 -13   5  -5  -22.40   13.10
  13  -5   5    7.20    4.70
  13  -5   5   -5.80    6.30
 -14   5  -5    6.60   15.60
  14  -5   5    5.10    4.90
  14  -5   5    2.10    7.30
 -15   5  -5   -3.80   16.20
  15  -5   5    5.90    7.80
  15  -5   5   -4.10    4.90
  16  -5   5    2.60    6.00
  16  -5   5    1.10    8.40
 -15  -4   5    5.00    9.20
  14   4  -5    1.60    7.90
 -14  -4   5   20.20    9.60
  13   4  -5    1.30    7.10
 -13  -4   5    7.00    8.40
  12   4  -5    4.80    7.30
 -12  -4   5    3.00    7.20
  11   4  -5    9.40    6.80
 -11  -4   5   -1.60    6.10
  10   4  -5   -8.00    5.30
 -10  -4   5   -8.40    5.20
   9   4  -5    5.20    5.90
  -9  -4   5    8.40    4.90
   8   4  -5   65.29    9.20
   8   4  -5   60.59    8.70
  -8  -4   5   84.39    8.90
  -8  -4   5   59.19    9.60
   7   4  -5   22.90    5.80
   7   4  -5    3.20    5.00
  -7  -4   5    3.70    3.80
  -7  -4   5   14.80    5.80
   6   4  -5   23.60    5.90
   6   4  -5   24.10    5.50
  -6  -4   5   31.10    5.60
  -6  -4   5   17.90    4.30
   5   4  -5   28.20    5.20
   5   4  -5   15.00    5.20
  -5  -4   5   17.10    4.30
  -5  -4   5   18.30    3.90
   4   4  -5 1317.07   93.19
   4   4  -5 1392.16   93.89
  -4  -4   5 1241.98   92.79
  -4  -4   5 1270.47   92.79
   3   4  -5   40.60    6.80
   3   4  -5   52.39    6.00
  -3  -4   5   50.39    5.60
  -3  -4   5   56.09    5.40
   2   4  -5   52.49    5.70
   2   4  -5   33.60    6.60
  -2  -4   5   45.10    5.20
  -2  -4   5   49.50    5.00
   1   4  -5   -3.10    4.00
   1   4  -5   -3.30    2.70
  -1  -4   5    5.30    2.20
  -1  -4   5    3.10    3.60
   0   4  -5   68.69    7.10
   0   4  -5   57.29    7.60
   0  -4   5   66.19    6.50
   0  -4   5   72.19    6.20
  -1   4  -5  107.29   10.50
  -1   4  -5  103.19   10.60
   1  -4   5  114.79    8.80
   1  -4   5  107.89    8.70
  -2   4  -5   58.19    7.30
  -2   4  -5   56.59    7.60
   2  -4   5   66.59    5.40
   2  -4   5   49.50    5.50
  -3   4  -5   81.09    9.50
  -3   4  -5   72.39    8.60
   3  -4   5   85.39    7.30
   3  -4   5   70.49    6.90
  -4   4  -5   -0.80    4.70
  -4   4  -5    0.30    5.20
   4  -4   5    1.10    2.00
   4  -4   5    3.20    2.80
  -5   4  -5   74.29    8.30
  -5   4  -5   87.19   11.10
   5  -4   5   79.69    7.40
   5  -4   5   76.69    7.70
  -6   4  -5    1.10    6.30
   6  -4   5    1.10    2.40
   6  -4   5    1.90    3.40
  -7   4  -5   29.50    9.50
   7  -4   5   34.20    4.80
   7  -4   5   44.40    6.20
  -8   4  -5   26.80    9.70
   8  -4   5   14.00    3.70
   8  -4   5   19.30    5.30
  -9   4  -5   -1.80    9.60
   9  -4   5    2.50    4.80
   9  -4   5   -0.90    3.10
 -10   4  -5    1.60   11.20
  10  -4   5   16.40    6.10
  10  -4   5    9.10    4.20
 -11   4  -5   69.59   16.30
  11  -4   5   64.29    7.80
  11  -4   5   44.60    8.70
 -12   4  -5   26.60   15.10
  12  -4   5   14.00    7.20
  12  -4   5    5.60    4.50
 -13   4  -5   -8.70   15.20
  13  -4   5    1.10    7.10
  13  -4   5    2.30    4.60
 -14   4  -5   -8.60   15.00
  14  -4   5    5.70    5.30
  14  -4   5    1.50    7.70
 -15   4  -5    3.30   17.00
  15  -4   5   -4.10    5.30
  15  -4   5   -0.60    7.80
  15   3  -5   -6.80    7.80
 -15  -3   5    4.50    8.80
  14   3  -5    7.70    7.80
 -14  -3   5   13.70    9.30
  13   3  -5   -1.00    6.60
 -13  -3   5    3.10    7.70
  12   3  -5   -8.20    6.00
 -12  -3   5   13.30    6.90
  11   3  -5    1.70    6.00
 -11  -3   5   -3.20    5.40
  10   3  -5    0.00    5.50
 -10  -3   5   -4.20    7.80
 -10  -3   5   -0.10    4.90
   9   3  -5   14.30    6.10
   9   3  -5   11.30    5.60
  -9  -3   5    7.50    7.10
  -9  -3   5    4.00    4.50
   8   3  -5   40.00    7.00
   8   3  -5   32.20    6.80
  -8  -3   5   28.70    7.40
  -8  -3   5   36.70    5.90
   7   3  -5    9.50    4.60
   7   3  -5   18.10    5.20
  -7  -3   5   11.90    5.00
  -7  -3   5    7.00    3.70
   6   3  -5   -5.80    4.50
   6   3  -5    0.40    3.80
  -6  -3   5   -0.30    3.00
  -6  -3   5   -0.60    3.80
   5   3  -5 1479.25  104.29
   5   3  -5 1425.86  104.49
  -5  -3   5 1465.95  103.69
  -5  -3   5 1459.45  104.19
   4   3  -5   54.69    6.10
   4   3  -5   40.20    6.60
  -4  -3   5   44.70    5.90
  -4  -3   5   45.00    5.10
   3   3  -5  203.18   15.80
   3   3  -5  215.08   17.10
  -3  -3   5  196.68   16.00
  -3  -3   5  206.08   15.50
   2   3  -5   19.10    4.70
   2   3  -5   17.20    2.90
  -2  -3   5   14.80    2.70
  -2  -3   5   14.30    3.40
   1   3  -5   56.59    5.40
   1   3  -5   74.39    7.00
   1   3  -5   62.99    7.70
  -1  -3   5   60.09    5.70
   0   3  -5   26.90    5.40
   0   3  -5   25.30    4.80
   0  -3   5   34.20    3.50
  -1   3  -5  548.45   38.00
  -1   3  -5  499.85   37.70
   1  -3   5  486.65   36.50
  -2   3  -5  177.48   14.90
  -2   3  -5  180.68   15.60
   2  -3   5  165.68   13.40
   2  -3   5  182.08   13.30
  -3   3  -5  928.61   70.69
  -3   3  -5  981.10   69.89
   3  -3   5 1013.80   69.09
   3  -3   5  948.51   69.09
  -4   3  -5    0.00    5.00
   4  -3   5    1.50    2.50
   4  -3   5    2.70    2.20
  -5   3  -5    2.90    6.20
   5  -3   5    1.10    2.30
   5  -3   5    2.00    3.00
  -6   3  -5   35.80    9.10
   6  -3   5   46.20    5.50
   6  -3   5   53.29    6.60
  -7   3  -5   18.50    8.60
   7  -3   5   20.60    5.00
   7  -3   5   23.50    4.20
  -8   3  -5   28.70   10.00
   8  -3   5   27.80    6.20
  -9   3  -5   -4.20    9.50
   9  -3   5   -0.30    4.80
 -10   3  -5    8.50   11.40
  10  -3   5    8.80    5.90
 -11   3  -5   27.50   14.60
  11  -3   5   19.40    7.60
 -12   3  -5  -23.40   12.20
  12  -3   5    3.60    6.80
 -13   3  -5   19.80   16.40
  13  -3   5    2.20    7.20
 -14   3  -5  -10.50   15.90
  14  -3   5   -1.70    7.60
 -15   3  -5   31.90   19.70
  15  -3   5    0.20    6.00
  15  -3   5    8.40    8.70
  16   2  -5   14.50   15.30
 -16  -2   5    6.40    9.00
  15   2  -5   -0.40    7.70
 -15  -2   5  -16.30    7.30
  14   2  -5    5.60    7.50
 -14  -2   5   14.10    8.10
  13   2  -5    5.60    7.00
 -13  -2   5   -0.50    6.70
  12   2  -5    6.20    6.60
 -12  -2   5   18.80    6.60
  11   2  -5   -7.10    5.30
 -11  -2   5   -0.70    5.10
 -11  -2   5   -1.70    7.60
  10   2  -5    6.50    5.70
 -10  -2   5    3.90    4.60
 -10  -2   5    3.90    7.50
   9   2  -5   29.30    6.20
   9   2  -5   25.00    6.40
  -9  -2   5   29.50    5.50
  -9  -2   5   28.20    7.80
   8   2  -5    0.60    4.50
   8   2  -5    3.20    4.90
  -8  -2   5    7.30    5.20
  -8  -2   5    2.00    3.50
   7   2  -5   34.60    6.40
   7   2  -5   33.40    6.00
  -7  -2   5   33.80    5.20
  -7  -2   5   35.50    6.50
   6   2  -5  517.75   37.20
   6   2  -5  526.45   37.20
  -6  -2   5  467.45   37.10
  -6  -2   5  478.95   36.30
   5   2  -5  449.56   33.30
   5   2  -5  478.35   33.80
  -5  -2   5  444.16   33.60
  -5  -2   5  424.36   32.60
   4   2  -5   11.50    3.10
   4   2  -5    8.00    4.30
  -4  -2   5    5.30    3.30
  -4  -2   5   12.20    2.50
   3   2  -5   26.90    5.30
   3   2  -5   37.60    4.20
  -3  -2   5   36.90    5.00
  -3  -2   5   39.90    4.00
   2   2  -5   75.99    8.50
   2   2  -5   85.19    6.90
  -2  -2   5   84.19    7.00
  -2  -2   5   77.99    7.90
   1   2  -5  265.27   19.20
   1   2  -5  254.17   19.60
  -1  -2   5  226.88   18.00
   0   2  -5  268.97   19.50
   0   2  -5  243.08   19.30
   0  -2   5  231.08   18.00
  -1   2  -5   47.80    6.30
  -1   2  -5   32.40    6.30
   1  -2   5   40.80    4.20
   1  -2   5   45.00    3.90
  -2   2  -5    0.80    3.60
  -2   2  -5   -1.40    4.60
   2  -2   5    1.80    1.60
   2  -2   5    0.90    1.70
  -3   2  -5    1.10    3.80
  -3   2  -5    2.90    4.90
   3  -2   5    1.30    1.90
   3  -2   5    2.10    2.10
  -4   2  -5   23.90    4.80
  -4   2  -5   14.20    6.20
   4  -2   5   23.20    3.60
   4  -2   5   30.90    4.20
  -5   2  -5    5.00    6.00
   5  -2   5   11.60    2.90
   5  -2   5   12.30    3.50
  -6   2  -5  224.68   21.30
   6  -2   5  224.38   18.20
  -7   2  -5   10.60    8.30
  -7   2  -5    6.60    5.00
   7  -2   5    6.40    4.40
  -8   2  -5   -1.00    8.60
  -8   2  -5    0.20    5.00
   8  -2   5    3.20    4.70
  -9   2  -5    2.10    5.80
  -9   2  -5   -0.70   10.70
   9  -2   5    2.70    5.40
 -10   2  -5  -18.80   10.40
 -10   2  -5   13.30    7.20
  10  -2   5   -0.70    5.80
 -11   2  -5  -17.10   12.70
 -11   2  -5   -7.70    7.00
  11  -2   5   -2.20    6.20
 -12   2  -5    0.20    8.50
 -12   2  -5   -5.80   14.20
  12  -2   5    3.20    7.40
 -13   2  -5   12.50   16.80
 -13   2  -5   -4.10    9.40
  13  -2   5    5.50    8.20
 -14   2  -5  -21.20   14.60
  14  -2   5    2.40    8.40
  16   1  -5    3.40    8.70
 -16  -1   5   14.30    8.70
  15   1  -5   -4.00    7.80
 -15  -1   5   12.20    8.10
  14   1  -5    6.50    7.80
 -14  -1   5    5.70    7.10
  13   1  -5   38.60    9.10
 -13  -1   5   52.19   12.10
 -13  -1   5   45.50    8.60
  12   1  -5    9.30    6.30
 -12  -1   5   17.80    6.40
 -12  -1   5   10.80    9.10
  11   1  -5  133.79   14.30
 -11  -1   5  119.49   12.40
 -11  -1   5  102.29   15.40
  10   1  -5   53.39    8.50
 -10  -1   5   78.59    8.50
 -10  -1   5   71.89   11.20
   9   1  -5   13.50    5.30
   9   1  -5   18.00    5.50
  -9  -1   5   21.60    4.40
  -9  -1   5    8.20    6.20
   8   1  -5  193.48   16.80
   8   1  -5  205.38   17.10
  -8  -1   5  172.88   17.70
  -8  -1   5  211.68   16.00
   7   1  -5   39.50    6.20
   7   1  -5   54.09    7.20
  -7  -1   5   44.10    5.40
  -7  -1   5   48.10    7.50
   6   1  -5  127.49   11.30
   6   1  -5  111.49   11.70
  -6  -1   5  115.89    9.90
  -6  -1   5  114.69   11.50
   5   1  -5  101.99   11.00
   5   1  -5  115.69   10.20
  -5  -1   5  116.79    9.20
  -5  -1   5  105.39   10.50
   4   1  -5    4.20    4.10
   4   1  -5    2.30    2.70
  -4  -1   5    2.10    1.80
  -4  -1   5   -2.20    2.90
   3   1  -5   14.50    3.00
   3   1  -5    6.60    4.20
  -3  -1   5    8.50    2.20
  -3  -1   5   14.60    3.60
   2   1  -5 1261.87   88.29
  -2  -1   5 1223.48   87.29
  -2  -1   5 1217.18   88.09
   1   1  -5 2510.65  173.78
   1   1  -5 2415.16  173.78
  -1  -1   5 2426.96  172.78
   0   1  -5   13.70    4.20
   0   1  -5    4.90    4.00
   0  -1   5    4.10    1.70
  -1   1  -5   -0.40    4.10
  -1   1  -5   14.70    4.20
   1  -1   5    2.80    1.80
   1  -1   5    7.50    1.90
[truncated: 726,807 more chars]
