# Supplementary material for: Keto-Adamantane-Based Macrocycle Crystalline Supramolecular Assemblies Showing Selective Vapochromism to Tetrahydrofuran
Source: Molecules. 2024 Feb 4;29(3):719. doi: 10.3390/molecules29030719 (PMC10856198; doi:10.3390/molecules29030719)
Supplement: Supplementary file 1 [file molecules-29-00719-s001.zip › 2204281_0m.cif]

data_2204281_0m
_audit_creation_date              2022-12-22
_audit_creation_method
;
Olex2 1.2
(compiled 2017.08.10 svn.r3458 for OlexSys, GUI svn.r5381)
;
_shelx_SHELXL_version_number      '2018/3'
_publ_contact_author_address      ?
_publ_contact_author_email        ?
_publ_contact_author_id_orcid     ?
_publ_contact_author_name         ''
_publ_contact_author_phone        ?
_publ_section_references
;
Dolomanov, O.V., Bourhis, L.J., Gildea, R.J, Howard, J.A.K. & Puschmann, H.
 (2009), J. Appl. Cryst. 42, 339-341.

Sheldrick, G.M. (2015). Acta Cryst. A71, 3-8.

Sheldrick, G.M. (2015). Acta Cryst. C71, 3-8.
;
_chemical_name_common             ?
_chemical_name_systematic         Mac
_chemical_formula_moiety          'C54 H64 O8'
_chemical_formula_sum             'C54 H64 O8'
_chemical_formula_weight          841.05
_chemical_absolute_configuration  na
_chemical_melting_point           ?
loop_
  _atom_type_symbol
  _atom_type_description
  _atom_type_scat_dispersion_real
  _atom_type_scat_dispersion_imag
  _atom_type_scat_source
 'C' 'C' 0.0033 0.0016 'International Tables Vol C Tables 4.2.6.8 and 6.1.1.4'
 'H' 'H' 0.0000 0.0000 'International Tables Vol C Tables 4.2.6.8 and 6.1.1.4'
 'O' 'O' 0.0106 0.0060 'International Tables Vol C Tables 4.2.6.8 and 6.1.1.4'

_shelx_space_group_comment
;
The symmetry employed for this shelxl refinement is uniquely defined
by the following loop, which should always be used as a source of
symmetry information in preference to the above space-group names.
They are only intended as comments.
;
_space_group_crystal_system       'trigonal'
_space_group_IT_number            152
_space_group_name_H-M_alt         'P 31 2 1'
_space_group_name_Hall            'P 31 2"'
loop_
  _space_group_symop_operation_xyz
 'x, y, z'
 '-y, x-y, z+1/3'
 '-x+y, -x, z+2/3'
 'y, x, -z'
 'x-y, -y, -z+2/3'
 '-x, -x+y, -z+1/3'

_cell_length_a                    21.174(3)
_cell_length_b                    21.174(3)
_cell_length_c                    13.5099(19)
_cell_angle_alpha                 90
_cell_angle_beta                  90
_cell_angle_gamma                 120
_cell_volume                      5245.7(17)
_cell_formula_units_Z             3
_cell_measurement_reflns_used     5334
_cell_measurement_temperature     296.15
_cell_measurement_theta_max       19.76
_cell_measurement_theta_min       2.22
_shelx_estimated_absorpt_T_max    0.995
_shelx_estimated_absorpt_T_min    0.994
_exptl_absorpt_coefficient_mu     0.053
_exptl_absorpt_correction_T_max   0.7456
_exptl_absorpt_correction_T_min   0.6749
_exptl_absorpt_correction_type    multi-scan
_exptl_absorpt_process_details
;
SADABS-2014/5 (Bruker,2014/5) was used for absorption correction.
wR2(int) was 0.0784 before and 0.0486 after correction.
The Ratio of minimum to maximum transmission is 0.9052.
The \l/2 correction factor is 0.00150.
;
_exptl_absorpt_special_details    ?
_exptl_crystal_colour             'clear light colourless'
_exptl_crystal_colour_lustre      clear
_exptl_crystal_colour_modifier    light
_exptl_crystal_colour_primary     colourless
_exptl_crystal_density_diffrn     0.799
_exptl_crystal_density_meas       ?
_exptl_crystal_density_method     ?
_exptl_crystal_description        block
_exptl_crystal_F_000              1356
_exptl_crystal_preparation        ?
_exptl_crystal_size_max           0.12
_exptl_crystal_size_mid           0.1
_exptl_crystal_size_min           0.09
_exptl_transmission_factor_max    ?
_exptl_transmission_factor_min    ?
_diffrn_reflns_av_R_equivalents   0.0676
_diffrn_reflns_av_unetI/netI      0.0550
_diffrn_reflns_Laue_measured_fraction_full 0.996
_diffrn_reflns_Laue_measured_fraction_max 0.996
_diffrn_reflns_limit_h_max        27
_diffrn_reflns_limit_h_min        -27
_diffrn_reflns_limit_k_max        26
_diffrn_reflns_limit_k_min        -27
_diffrn_reflns_limit_l_max        17
_diffrn_reflns_limit_l_min        -17
_diffrn_reflns_number             53176
_diffrn_reflns_point_group_measured_fraction_full 0.997
_diffrn_reflns_point_group_measured_fraction_max 0.991
_diffrn_reflns_theta_full         25.242
_diffrn_reflns_theta_max          27.481
_diffrn_reflns_theta_min          2.444
_diffrn_ambient_temperature       296.15
_diffrn_detector_area_resol_mean  ?
_diffrn_measured_fraction_theta_full 0.996
_diffrn_measured_fraction_theta_max 0.996
_diffrn_measurement_device_type   'Bruker APEX-II CCD'
_diffrn_measurement_method        '\f and \w scans'
_diffrn_radiation_type            MoK\a
_diffrn_radiation_wavelength      0.71073
_diffrn_source                    ?
_diffrn_special_details           ?
_diffrn_standards_number          0
_reflns_Friedel_coverage          0.843
_reflns_Friedel_fraction_full     0.999
_reflns_Friedel_fraction_max      0.985
_reflns_number_gt                 4161
_reflns_number_total              7981
_reflns_special_details
;
 Reflections were merged by SHELXL according to the crystal
 class for the calculation of statistics and refinement.
 
 Structure factors included contributions from the .fab file.
 
 _reflns_Friedel_fraction is defined as the number of unique
 Friedel pairs measured divided by the number that would be
 possible theoretically, ignoring centric projections and
 systematic absences.
;
_reflns_threshold_expression      'I > 2\s(I)'
_computing_cell_refinement        'SAINT v8.34A (Bruker, 2013)'
_computing_data_collection        ?
_computing_data_reduction         'SAINT v8.34A (Bruker, 2013)'
_computing_molecular_graphics     'Olex2 (Dolomanov et al., 2009)'
_computing_publication_material   'Olex2 (Dolomanov et al., 2009)'
_computing_structure_refinement   'ShelXL (Sheldrick, 2015)'
_computing_structure_solution     'ShelXT (Sheldrick, 2015)'
_refine_diff_density_max          0.195
_refine_diff_density_min          -0.151
_refine_diff_density_rms          0.030
_refine_ls_abs_structure_details
;
 Flack x determined using 1456 quotients [(I+)-(I-)]/[(I+)+(I-)]
 (Parsons, Flack and Wagner, Acta Cryst. B69 (2013) 249-259).
;
_refine_ls_abs_structure_Flack    0.0(6)
_refine_ls_extinction_coef        .
_refine_ls_extinction_method      none
_refine_ls_goodness_of_fit_ref    0.974
_refine_ls_hydrogen_treatment     constr
_refine_ls_matrix_type            full
_refine_ls_number_parameters      284
_refine_ls_number_reflns          7981
_refine_ls_number_restraints      72
_refine_ls_R_factor_all           0.1165
_refine_ls_R_factor_gt            0.0590
_refine_ls_restrained_S_all       1.021
_refine_ls_shift/su_max           0.000
_refine_ls_shift/su_mean          0.000
_refine_ls_structure_factor_coef  Fsqd
_refine_ls_weighting_details
'w=1/[\s^2^(Fo^2^)+(0.0874P)^2^] where P=(Fo^2^+2Fc^2^)/3'
_refine_ls_weighting_scheme       calc
_refine_ls_wR_factor_gt           0.1418
_refine_ls_wR_factor_ref          0.1670
_refine_special_details           ?
_olex2_refinement_description
;
1. Fixed Uiso
 At 1.2 times of:
  All C(H) groups, All C(H,H) groups
 At 1.5 times of:
  All C(H,H,H) groups
2. Uiso/Uaniso restraints and constraints
C008 \\sim C009 \\sim C00G \\sim C00E \\sim C00H \\sim C00J: within 2A with
sigma of 0.01 and sigma for terminal atoms of 0.02
Uanis(C00G) \\sim Ueq, Uanis(C009) \\sim Ueq, Uanis(C008) \\sim Ueq,
Uanis(C00J) \\sim Ueq, Uanis(C00H) \\sim Ueq, Uanis(C00E) \\sim Ueq: with sigma
of 0.01 and sigma for terminal atoms of 0.02
Uanis(C009) \\sim Ueq, Uanis(C008) \\sim Ueq, Uanis(C00G) \\sim Ueq,
Uanis(C00E) \\sim Ueq, Uanis(C00H) \\sim Ueq, Uanis(C00J) \\sim Ueq: with sigma
of 0.001 and sigma for terminal atoms of 0.002
3.a Ternary CH refined with riding coordinates:
 C00D(H00E), C00Q(H00R)
3.b Secondary CH2 refined with riding coordinates:
 C006(H00A,H00B), C00B(H00C,H00D), C00I(H00H,H00I), C00K(H00K,H00L), C00L(H00M,
 H00N), C00N(H00O,H00P), C00R(H00S,H00T)
3.c Aromatic/amide H refined with riding coordinates:
 C00F(H00F), C00G(H00G), C00J(H00J), C00O(H00Q)
3.d Idealised Me refined as rotating group:
 C00S(H00U,H00V,H00W), C00T(H00X,H00Y,H), C00U(H00Z,HA,HB), C00V(H00,HC,HD)
;
_atom_sites_solution_hydrogens    geom
_atom_sites_solution_primary      dual
_atom_sites_solution_secondary    ?
loop_
  _atom_site_label
  _atom_site_type_symbol
  _atom_site_fract_x
  _atom_site_fract_y
  _atom_site_fract_z
  _atom_site_U_iso_or_equiv
  _atom_site_adp_type
  _atom_site_occupancy
  _atom_site_site_symmetry_order
  _atom_site_calc_flag
  _atom_site_refinement_flags_posn
  _atom_site_refinement_flags_adp
  _atom_site_refinement_flags_occupancy
  _atom_site_disorder_assembly
  _atom_site_disorder_group
 O001 O 0.85803(13) 0.32909(14) 0.72514(18) 0.0814(7) Uani 1 1 d . . . . .
 O002 O 0.72310(16) 0.50549(19) 0.45484(18) 0.1035(10) Uani 1 1 d . . . . .
 O003 O 1.04619(18) 0.3931(2) 0.9706(2) 0.1178(11) Uani 1 1 d . . . . .
 O004 O 0.86654(14) 0.4954(2) 0.18441(16) 0.1161(12) Uani 1 1 d . . . . .
 C005 C 0.82136(19) 0.48624(19) 0.4871(2) 0.0637(8) Uani 1 1 d . . . . .
 C006 C 0.72910(16) 0.4176(2) 0.6216(2) 0.0657(9) Uani 1 1 d . . . . .
 H00A H 0.693763 0.425766 0.586645 0.079 Uiso 1 1 calc R . . . .
 H00B H 0.724149 0.372020 0.598337 0.079 Uiso 1 1 calc R . . . .
 C007 C 0.7778(2) 0.4971(2) 0.4188(2) 0.0759(10) Uani 1 1 d . . . . .
 C008 C 0.90412(18) 0.37568(19) 0.7968(2) 0.0671(9) Uani 1 1 d . U . . .
 C009 C 0.89864(17) 0.43733(17) 0.8192(2) 0.0580(8) Uani 1 1 d . U . . .
 C00A C 0.84573(17) 0.45530(18) 0.7685(2) 0.0581(8) Uani 1 1 d . . . . .
 C00B C 0.85963(17) 0.46375(18) 0.65543(18) 0.0573(8) Uani 1 1 d . . . . .
 H00C H 0.909120 0.502759 0.643509 0.069 Uiso 1 1 calc R . . . .
 H00D H 0.855368 0.419063 0.629491 0.069 Uiso 1 1 calc R . . . .
 C00C C 0.80666(17) 0.48050(18) 0.59915(19) 0.0590(8) Uani 1 1 d . . . . .
 C00D C 0.71374(18) 0.4125(2) 0.7326(2) 0.0700(9) Uani 1 1 d . . . . .
 H00E H 0.663761 0.372948 0.744254 0.084 Uiso 1 1 calc R . . . .
 C00E C 0.99426(19) 0.4653(2) 0.9469(2) 0.0707(9) Uani 1 1 d . U . . .
 C00F C 0.87921(18) 0.48082(18) 0.4487(2) 0.0628(9) Uani 1 1 d . . . . .
 H00F H 0.909223 0.474526 0.493064 0.075 Uiso 1 1 calc R . . . .
 C00G C 0.94410(18) 0.47933(19) 0.8950(2) 0.0668(9) Uani 1 1 d . U . . .
 H00G H 0.941666 0.520324 0.913757 0.080 Uiso 1 1 calc R . . . .
 C00H C 0.9974(2) 0.4074(2) 0.9201(3) 0.0774(10) Uani 1 1 d . U . . .
 C00I C 0.7206(2) 0.4824(2) 0.7710(2) 0.0805(11) Uani 1 1 d . . . . .
 H00H H 0.709559 0.478191 0.841199 0.097 Uiso 1 1 calc R . . . .
 H00I H 0.686821 0.493152 0.736678 0.097 Uiso 1 1 calc R . . . .
 C00J C 0.9529(2) 0.3610(2) 0.8467(3) 0.0773(10) Uani 1 1 d . U . . .
 H00J H 0.955572 0.319704 0.830479 0.093 Uiso 1 1 calc R . . . .
 C00K C 0.76634(16) 0.39471(19) 0.7876(2) 0.0641(9) Uani 1 1 d . . . . .
 H00K H 0.759551 0.348285 0.764732 0.077 Uiso 1 1 calc R . . . .
 H00L H 0.756162 0.390832 0.858014 0.077 Uiso 1 1 calc R . . . .
 C00L C 0.8527(2) 0.52751(18) 0.8051(2) 0.0689(9) Uani 1 1 d . . . . .
 H00M H 0.843741 0.524508 0.875858 0.083 Uiso 1 1 calc R . . . .
 H00N H 0.901984 0.567063 0.793349 0.083 Uiso 1 1 calc R . . . .
 C00M C 0.89547(17) 0.4842(2) 0.3476(2) 0.0711(10) Uani 1 1 d . . . . .
 C00N C 0.8156(2) 0.5515(2) 0.6409(2) 0.0733(9) Uani 1 1 d . . . . .
 H00O H 0.782442 0.563547 0.607385 0.088 Uiso 1 1 calc R . . . .
 H00P H 0.865018 0.590885 0.629418 0.088 Uiso 1 1 calc R . . . .
 C00O C 0.7923(2) 0.4985(3) 0.3172(2) 0.0894(13) Uani 1 1 d . . . . .
 H00Q H 0.762029 0.503540 0.271808 0.107 Uiso 1 1 calc R . . . .
 C00P C 0.8494(2) 0.4926(2) 0.2841(2) 0.0833(12) Uani 1 1 d . . . . .
 C00Q C 0.7994(2) 0.5434(2) 0.7528(2) 0.0764(10) Uani 1 1 d . . . . .
 H00R H 0.805154 0.589322 0.778167 0.092 Uiso 1 1 calc R . . . .
 C00R C 0.9586(2) 0.4782(3) 0.3074(2) 0.0914(13) Uani 1 1 d . . . . .
 H00S H 0.988892 0.521026 0.267684 0.110 Uiso 1 1 calc R . . . .
 H00T H 0.939712 0.436029 0.264145 0.110 Uiso 1 1 calc R . . . .
 C00S C 0.8747(3) 0.2800(4) 0.6803(4) 0.141(2) Uani 1 1 d . . . . .
 H00U H 0.842083 0.256619 0.625799 0.212 Uiso 1 1 calc GR . . . .
 H00V H 0.869492 0.243899 0.727610 0.212 Uiso 1 1 calc GR . . . .
 H00W H 0.924007 0.305666 0.656446 0.212 Uiso 1 1 calc GR . . . .
 C00T C 1.0482(4) 0.3321(4) 0.9540(7) 0.191(3) Uani 1 1 d . . . . .
 H00X H 1.070921 0.335527 0.891258 0.286 Uiso 1 1 calc GR . . . .
 H00Y H 0.999406 0.291264 0.953424 0.286 Uiso 1 1 calc GR . . . .
 H H 1.075678 0.325575 1.005494 0.286 Uiso 1 1 calc GR . . . .
 C00U C 0.6774(4) 0.5159(5) 0.3926(3) 0.180(4) Uani 1 1 d . . . . .
 H00Z H 0.705743 0.558613 0.352976 0.270 Uiso 1 1 calc GR . . . .
 HA H 0.642943 0.522198 0.431316 0.270 Uiso 1 1 calc GR . . . .
 HB H 0.651881 0.474213 0.350329 0.270 Uiso 1 1 calc GR . . . .
 C00V C 0.8144(3) 0.4857(5) 0.1139(3) 0.184(4) Uani 1 1 d . . . . .
 H00 H 0.829347 0.477838 0.050170 0.277 Uiso 1 1 calc GR . . . .
 HC H 0.809507 0.528355 0.111544 0.277 Uiso 1 1 calc GR . . . .
 HD H 0.768396 0.444132 0.131379 0.277 Uiso 1 1 calc GR . . . .

loop_
  _atom_site_aniso_label
  _atom_site_aniso_U_11
  _atom_site_aniso_U_22
  _atom_site_aniso_U_33
  _atom_site_aniso_U_23
  _atom_site_aniso_U_13
  _atom_site_aniso_U_12
 O001 0.0796(16) 0.0850(17) 0.0803(17) -0.0125(14) -0.0123(13) 0.0418(14)
 O002 0.101(2) 0.177(3) 0.0616(15) 0.0201(17) 0.0006(14) 0.091(2)
 O003 0.091(2) 0.151(3) 0.109(2) 0.029(2) -0.0138(17) 0.059(2)
 O004 0.0783(17) 0.208(4) 0.0414(13) -0.0009(16) -0.0082(12) 0.056(2)
 C005 0.069(2) 0.079(2) 0.0359(15) -0.0002(14) 0.0001(15) 0.0312(18)
 C006 0.0562(19) 0.093(3) 0.0460(17) -0.0111(16) -0.0060(14) 0.0360(19)
 C007 0.074(2) 0.115(3) 0.0463(18) 0.0113(18) 0.0046(17) 0.053(2)
 C008 0.0635(13) 0.0721(14) 0.0612(13) 0.0031(10) 0.0004(10) 0.0305(10)
 C009 0.0577(12) 0.0612(13) 0.0484(12) 0.0024(10) -0.0001(10) 0.0246(10)
 C00A 0.0584(19) 0.072(2) 0.0372(15) 0.0020(14) -0.0003(13) 0.0276(17)
 C00B 0.0597(18) 0.070(2) 0.0349(14) -0.0023(13) -0.0004(13) 0.0264(16)
 C00C 0.068(2) 0.079(2) 0.0324(14) -0.0018(14) 0.0017(13) 0.0381(18)
 C00D 0.0583(19) 0.097(3) 0.0522(18) 0.0007(18) 0.0089(16) 0.0369(19)
 C00E 0.0669(14) 0.0758(14) 0.0574(13) 0.0059(11) -0.0024(10) 0.0267(10)
 C00F 0.0579(19) 0.085(2) 0.0362(15) -0.0050(15) -0.0044(14) 0.0284(18)
 C00G 0.0653(13) 0.0706(13) 0.0583(13) 0.0050(10) 0.0011(10) 0.0294(10)
 C00H 0.0731(14) 0.0834(14) 0.0724(14) 0.0079(11) -0.0009(11) 0.0365(11)
 C00I 0.098(3) 0.111(3) 0.0444(18) 0.0004(19) 0.0096(18) 0.061(3)
 C00J 0.0751(14) 0.0794(14) 0.0753(14) 0.0038(11) 0.0008(11) 0.0369(11)
 C00K 0.063(2) 0.078(2) 0.0432(16) 0.0077(15) 0.0087(15) 0.0290(18)
 C00L 0.092(2) 0.079(2) 0.0360(15) -0.0034(15) -0.0023(16) 0.043(2)
 C00M 0.0486(18) 0.103(3) 0.0397(16) -0.0050(17) -0.0034(14) 0.0220(19)
 C00N 0.093(3) 0.082(2) 0.0492(17) 0.0021(17) 0.0003(17) 0.047(2)
 C00O 0.073(2) 0.141(4) 0.0441(19) 0.013(2) -0.0042(18) 0.046(2)
 C00P 0.067(2) 0.127(3) 0.0382(17) 0.0063(18) 0.0000(16) 0.036(2)
 C00Q 0.111(3) 0.084(3) 0.0496(18) -0.0115(17) -0.0023(19) 0.060(2)
 C00R 0.071(2) 0.145(4) 0.0428(18) -0.030(2) -0.0077(17) 0.042(2)
 C00S 0.139(5) 0.172(5) 0.154(5) -0.072(4) -0.047(4) 0.108(5)
 C00T 0.119(5) 0.156(6) 0.296(9) 0.042(6) -0.067(5) 0.069(5)
 C00U 0.176(6) 0.378(12) 0.077(3) 0.024(5) -0.003(3) 0.208(7)
 C00V 0.147(5) 0.377(11) 0.041(2) 0.020(4) -0.003(3) 0.140(6)

_geom_special_details
;
 All esds (except the esd in the dihedral angle between two l.s. planes)
 are estimated using the full covariance matrix.  The cell esds are taken
 into account individually in the estimation of esds in distances, angles
 and torsion angles; correlations between esds in cell parameters are only
 used when they are defined by crystal symmetry.  An approximate (isotropic)
 treatment of cell esds is used for estimating esds involving l.s. planes.
;
loop_
  _geom_bond_atom_site_label_1
  _geom_bond_atom_site_label_2
  _geom_bond_distance
  _geom_bond_site_symmetry_2
  _geom_bond_publ_flag
 O001 C008 1.378(4) . ?
 O001 C00S 1.392(5) . ?
 O002 C007 1.348(4) . ?
 O002 C00U 1.380(5) . ?
 O003 C00H 1.393(5) . ?
 O003 C00T 1.331(8) . ?
 O004 C00P 1.388(4) . ?
 O004 C00V 1.393(5) . ?
 C005 C007 1.402(5) . ?
 C005 C00C 1.539(4) . ?
 C005 C00F 1.387(5) . ?
 C006 C00C 1.541(4) . ?
 C006 C00D 1.528(4) . ?
 C007 C00O 1.403(5) . ?
 C008 C009 1.400(5) . ?
 C008 C00J 1.392(5) . ?
 C009 C00A 1.515(4) . ?
 C009 C00G 1.382(4) . ?
 C00A C00B 1.550(4) . ?
 C00A C00K 1.543(4) . ?
 C00A C00L 1.542(5) . ?
 C00B C00C 1.536(4) . ?
 C00C C00N 1.527(5) . ?
 C00D C00I 1.505(5) . ?
 C00D C00K 1.534(5) . ?
 C00E C00G 1.422(5) . ?
 C00E C00H 1.311(5) . ?
 C00E C00R 1.520(5) 6_766 ?
 C00F C00M 1.402(4) . ?
 C00H C00J 1.383(5) . ?
 C00I C00Q 1.535(6) . ?
 C00L C00Q 1.506(5) . ?
 C00M C00P 1.376(5) . ?
 C00M C00R 1.506(5) . ?
 C00N C00Q 1.541(4) . ?
 C00O C00P 1.353(6) . ?

loop_
  _geom_angle_atom_site_label_1
  _geom_angle_atom_site_label_2
  _geom_angle_atom_site_label_3
  _geom_angle
  _geom_angle_site_symmetry_1
  _geom_angle_site_symmetry_3
  _geom_angle_publ_flag
 C008 O001 C00S 119.1(3) . . ?
 C007 O002 C00U 121.2(3) . . ?
 C00T O003 C00H 121.1(4) . . ?
 C00P O004 C00V 119.1(3) . . ?
 C007 C005 C00C 122.5(3) . . ?
 C00F C005 C007 116.6(3) . . ?
 C00F C005 C00C 120.9(3) . . ?
 C00D C006 C00C 110.6(2) . . ?
 O002 C007 C005 117.5(3) . . ?
 O002 C007 C00O 122.9(3) . . ?
 C005 C007 C00O 119.5(3) . . ?
 O001 C008 C009 117.4(3) . . ?
 O001 C008 C00J 121.3(3) . . ?
 C00J C008 C009 121.3(3) . . ?
 C008 C009 C00A 123.6(3) . . ?
 C00G C009 C008 113.8(3) . . ?
 C00G C009 C00A 122.5(3) . . ?
 C009 C00A C00B 110.7(3) . . ?
 C009 C00A C00K 110.5(3) . . ?
 C009 C00A C00L 112.8(2) . . ?
 C00K C00A C00B 109.0(2) . . ?
 C00K C00A C00L 107.2(3) . . ?
 C00L C00A C00B 106.5(2) . . ?
 C00C C00B C00A 113.3(3) . . ?
 C005 C00C C006 110.4(2) . . ?
 C00B C00C C005 111.3(3) . . ?
 C00B C00C C006 106.8(3) . . ?
 C00N C00C C005 111.4(3) . . ?
 C00N C00C C006 109.4(3) . . ?
 C00N C00C C00B 107.4(3) . . ?
 C006 C00D C00K 109.7(3) . . ?
 C00I C00D C006 110.9(3) . . ?
 C00I C00D C00K 110.5(3) . . ?
 C00G C00E C00R 117.7(3) . 6_766 ?
 C00H C00E C00G 116.8(3) . . ?
 C00H C00E C00R 125.4(4) . 6_766 ?
 C005 C00F C00M 124.4(3) . . ?
 C009 C00G C00E 125.7(3) . . ?
 C00E C00H O003 117.3(4) . . ?
 C00E C00H C00J 121.9(4) . . ?
 C00J C00H O003 120.8(4) . . ?
 C00D C00I C00Q 107.5(3) . . ?
 C00H C00J C008 120.4(4) . . ?
 C00D C00K C00A 109.7(3) . . ?
 C00Q C00L C00A 111.1(3) . . ?
 C00F C00M C00R 123.6(3) . . ?
 C00P C00M C00F 116.3(3) . . ?
 C00P C00M C00R 120.1(3) . . ?
 C00C C00N C00Q 109.9(3) . . ?
 C00P C00O C007 121.1(3) . . ?
 C00M C00P O004 115.1(3) . . ?
 C00O C00P O004 122.9(3) . . ?
 C00O C00P C00M 122.0(3) . . ?
 C00I C00Q C00N 109.8(3) . . ?
 C00L C00Q C00I 111.0(3) . . ?
 C00L C00Q C00N 109.6(3) . . ?
 C00M C00R C00E 114.2(3) . 6_766 ?

_smtbx_masks_special_details      ?
loop_
  _smtbx_masks_void_nr
  _smtbx_masks_void_average_x
  _smtbx_masks_void_average_y
  _smtbx_masks_void_average_z
  _smtbx_masks_void_volume
  _smtbx_masks_void_count_electrons
  _smtbx_masks_void_content
 1 0.000 0.000 -0.786 2280.4 597.2 ?

_shelx_res_file
;
TITL 2204281_0m_a.res in P3(1)21
    2204281_0m.res
    created by SHELXL-2018/3 at 17:59:07 on 22-Dec-2022
REM Old TITL 2204281_0m in P3(2)21
REM SHELXT solution in P3(1)21: R1 0.285, Rweak 0.079, Alpha 0.008
REM <I/s> 0.395 for 11 systematic absences, Orientation as input
REM Flack x = -0.978 ( 0.734 ) from 1502 Parsons' quotients
REM Formula found by SHELXT: C26 N3 O2
CELL 0.71073 21.1744 21.1744 13.5099 90 90 120
ZERR 3 0.003 0.003 0.0019 0 0 0
LATT -1
SYMM -Y,+X-Y,0.333+Z
SYMM +Y-X,-X,0.667+Z
SYMM +Y,+X,-Z
SYMM -Y+X,-Y,0.667-Z
SYMM -X,-X+Y,0.333-Z
SFAC C H O
UNIT 162 192 24
SIMU 0.01 0.02 2 C008 C009 C00G C00E C00H C00J
ISOR 0.01 0.02 C00G C009 C008 C00J C00H C00E
ISOR 0.001 0.002 C009 C008 C00G C00E C00H C00J

L.S. 20
PLAN  4
SIZE 0.09 0.1 0.12
TEMP 23
BOND
list 4
ABIN
fmap 2
acta
OMIT 0 1 4
OMIT -2 2 1
OMIT -2 2 3
OMIT -1 1 2
OMIT -1 1 1
OMIT 0 1 0
OMIT -1 2 0
OMIT 1 1 0
OMIT 0 1 1
OMIT -4 4 4
OMIT 0 2 0
OMIT -3 3 1
OMIT 0 3 6
OMIT -2 2 4
OMIT 0 0 3
OMIT -7 7 4
OMIT -7 10 1
REM <olex2.extras>
REM <HklSrc "%.\\2204281_0m.hkl">
REM </olex2.extras>

WGHT    0.087400
FVAR       0.46366
O001  3    0.858032    0.329088    0.725136    11.00000    0.07958    0.08504 =
         0.08032   -0.01250   -0.01228    0.04178
O002  3    0.723104    0.505490    0.454837    11.00000    0.10076    0.17651 =
         0.06162    0.02014    0.00064    0.09065
O003  3    1.046186    0.393057    0.970624    11.00000    0.09079    0.15134 =
         0.10950    0.02943   -0.01382    0.05917
O004  3    0.866543    0.495447    0.184411    11.00000    0.07833    0.20763 =
         0.04138   -0.00091   -0.00822    0.05575
C005  1    0.821355    0.486235    0.487057    11.00000    0.06861    0.07894 =
         0.03589   -0.00018    0.00012    0.03118
C006  1    0.729096    0.417628    0.621567    11.00000    0.05618    0.09303 =
         0.04601   -0.01112   -0.00599    0.03596
AFIX  23
H00A  2    0.693763    0.425766    0.586645    11.00000   -1.20000
H00B  2    0.724149    0.372020    0.598337    11.00000   -1.20000
AFIX   0
C007  1    0.777845    0.497131    0.418762    11.00000    0.07413    0.11543 =
         0.04631    0.01127    0.00458    0.05344
C008  1    0.904123    0.375675    0.796787    11.00000    0.06346    0.07214 =
         0.06125    0.00312    0.00038    0.03047
C009  1    0.898636    0.437329    0.819205    11.00000    0.05772    0.06119 =
         0.04843    0.00240   -0.00011    0.02464
C00A  1    0.845725    0.455300    0.768547    11.00000    0.05844    0.07194 =
         0.03721    0.00201   -0.00032    0.02759
C00B  1    0.859625    0.463749    0.655427    11.00000    0.05970    0.06954 =
         0.03492   -0.00229   -0.00043    0.02639
AFIX  23
H00C  2    0.909120    0.502759    0.643509    11.00000   -1.20000
H00D  2    0.855368    0.419063    0.629491    11.00000   -1.20000
AFIX   0
C00C  1    0.806656    0.480499    0.599147    11.00000    0.06764    0.07887 =
         0.03237   -0.00181    0.00167    0.03809
C00D  1    0.713745    0.412547    0.732641    11.00000    0.05827    0.09702 =
         0.05222    0.00066    0.00886    0.03693
AFIX  13
H00E  2    0.663761    0.372948    0.744254    11.00000   -1.20000
AFIX   0
C00E  1    0.994264    0.465335    0.946908    11.00000    0.06690    0.07579 =
         0.05741    0.00592   -0.00242    0.02670
C00F  1    0.879210    0.480817    0.448738    11.00000    0.05792    0.08473 =
         0.03621   -0.00500   -0.00436    0.02842
AFIX  43
H00F  2    0.909223    0.474526    0.493064    11.00000   -1.20000
AFIX   0
C00G  1    0.944101    0.479329    0.895033    11.00000    0.06534    0.07062 =
         0.05832    0.00499    0.00112    0.02939
AFIX  43
H00G  2    0.941666    0.520324    0.913757    11.00000   -1.20000
AFIX   0
C00H  1    0.997360    0.407422    0.920123    11.00000    0.07305    0.08336 =
         0.07236    0.00786   -0.00088    0.03654
C00I  1    0.720613    0.482440    0.771014    11.00000    0.09773    0.11104 =
         0.04435    0.00037    0.00960    0.06101
AFIX  23
H00H  2    0.709559    0.478191    0.841199    11.00000   -1.20000
H00I  2    0.686821    0.493152    0.736678    11.00000   -1.20000
AFIX   0
C00J  1    0.952886    0.360988    0.846660    11.00000    0.07507    0.07944 =
         0.07527    0.00379    0.00077    0.03695
AFIX  43
H00J  2    0.955572    0.319704    0.830479    11.00000   -1.20000
AFIX   0
C00K  1    0.766341    0.394709    0.787583    11.00000    0.06257    0.07817 =
         0.04316    0.00766    0.00868    0.02896
AFIX  23
H00K  2    0.759551    0.348285    0.764732    11.00000   -1.20000
H00L  2    0.756162    0.390832    0.858014    11.00000   -1.20000
AFIX   0
C00L  1    0.852737    0.527506    0.805144    11.00000    0.09208    0.07857 =
         0.03602   -0.00341   -0.00234    0.04264
AFIX  23
H00M  2    0.843741    0.524508    0.875858    11.00000   -1.20000
H00N  2    0.901984    0.567063    0.793349    11.00000   -1.20000
AFIX   0
C00M  1    0.895468    0.484192    0.347641    11.00000    0.04861    0.10348 =
         0.03971   -0.00502   -0.00344    0.02197
C00N  1    0.815609    0.551537    0.640851    11.00000    0.09289    0.08235 =
         0.04924    0.00211    0.00026    0.04718
AFIX  23
H00O  2    0.782442    0.563547    0.607385    11.00000   -1.20000
H00P  2    0.865018    0.590885    0.629418    11.00000   -1.20000
AFIX   0
C00O  1    0.792263    0.498507    0.317164    11.00000    0.07322    0.14106 =
         0.04407    0.01338   -0.00419    0.04614
AFIX  43
H00Q  2    0.762029    0.503540    0.271808    11.00000   -1.20000
AFIX   0
C00P  1    0.849415    0.492634    0.284111    11.00000    0.06718    0.12720 =
         0.03817    0.00629   -0.00003    0.03563
C00Q  1    0.799387    0.543373    0.752775    11.00000    0.11114    0.08387 =
         0.04962   -0.01150   -0.00226    0.06030
AFIX  13
H00R  2    0.805154    0.589322    0.778167    11.00000   -1.20000
AFIX   0
C00R  1    0.958571    0.478172    0.307400    11.00000    0.07058    0.14463 =
         0.04285   -0.03033   -0.00768    0.04170
AFIX  23
H00S  2    0.988892    0.521026    0.267684    11.00000   -1.20000
H00T  2    0.939712    0.436029    0.264145    11.00000   -1.20000
AFIX   0
C00S  1    0.874697    0.280007    0.680264    11.00000    0.13863    0.17153 =
         0.15410   -0.07152   -0.04728    0.10758
AFIX 137
H00U  2    0.842083    0.256619    0.625799    11.00000   -1.50000
H00V  2    0.869492    0.243899    0.727610    11.00000   -1.50000
H00W  2    0.924007    0.305666    0.656446    11.00000   -1.50000
AFIX   0
C00T  1    1.048187    0.332106    0.954044    11.00000    0.11930    0.15567 =
         0.29650    0.04213   -0.06680    0.06857
AFIX 137
H00X  2    1.070921    0.335527    0.891258    11.00000   -1.50000
H00Y  2    0.999406    0.291264    0.953424    11.00000   -1.50000
H     2    1.075678    0.325575    1.005494    11.00000   -1.50000
AFIX   0
C00U  1    0.677447    0.515922    0.392635    11.00000    0.17639    0.37837 =
         0.07651    0.02387   -0.00260    0.20787
AFIX 137
H00Z  2    0.705743    0.558613    0.352976    11.00000   -1.50000
HA    2    0.642943    0.522198    0.431316    11.00000   -1.50000
HB    2    0.651881    0.474213    0.350329    11.00000   -1.50000
AFIX   0
C00V  1    0.814393    0.485684    0.113893    11.00000    0.14682    0.37729 =
         0.04094    0.01994   -0.00281    0.13984
AFIX 137
H00   2    0.829347    0.477838    0.050170    11.00000   -1.50000
HC    2    0.809507    0.528355    0.111544    11.00000   -1.50000
HD    2    0.768396    0.444132    0.131379    11.00000   -1.50000
AFIX   0
HKLF 4


REM  2204281_0m_a.res in P3(1)21
REM wR2 = 0.1670, GooF = S = 0.974, Restrained GooF = 1.021 for all data
REM R1 = 0.0590 for 4161 Fo > 4sig(Fo) and 0.1165 for all 7981 data
REM 284 parameters refined using 72 restraints

END

WGHT      0.0881      0.0000

REM Highest difference peak  0.195,  deepest hole -0.151,  1-sigma level  0.030
Q1    1   0.9876  0.4934  0.9558  11.00000  0.05    0.19
Q2    1   1.0000  0.4390  0.9384  11.00000  0.05    0.19
Q3    1   0.9932  0.3774  0.9074  11.00000  0.05    0.16
Q4    1   0.9126  0.4109  0.8007  11.00000  0.05    0.16
;
_shelx_res_checksum               4279
_shelx_hkl_file
;
   0  -1   0 2740.53   89.09
   1   0   0 2574.44   88.99
  -1   1   0 2646.74   89.09
   0  -1   0 2520.85   88.99
   1  -1   0 2267.37   88.99
  -1   0   0 2680.13   89.09
   0   1   0 2697.03   89.09
   1   1   0  930.21   32.90
   1   1   0  922.81   32.90
   1  -2   0  934.21   32.90
  -2   1   0  963.20   33.00
  -2   1   0  929.51   33.10
  -1  -1   0  922.21   32.80
   2  -1   0  930.21   32.80
   2  -1   0  912.41   32.80
  -1   2   0  943.31   33.20
  -1  -1   0  962.60   33.10
   2   0   0 1234.08   41.90
   0  -2   0 1169.58   41.80
   2   0   0 1217.58   41.70
  -2   2   0 1217.28   42.10
  -2   2   0 1218.48   42.00
   0   2   0 1214.08   42.10
  -2   0   0 1235.98   42.20
   2  -2   0 1181.58   41.70
  -2   0   0 1200.38   41.80
   2  -2   0 1180.08   41.80
   0   2   0 1198.98   41.80
   2  -3   0  141.99    5.80
  -3   1   0  149.79    5.80
  -3   1   0  156.58    6.20
   1   2   0  146.69    5.80
   1   2   0  151.88    6.00
  -2   3   0  142.89    6.20
  -1  -2   0  157.58    6.10
  -1  -2   0  145.69    5.60
   3  -1   0  145.89    5.60
  -2   3   0  150.58    5.50
   3  -1   0  153.78    5.80
  -3   2   0  147.19    6.00
   2   1   0  158.58    5.80
   2   1   0  144.49    5.60
  -3   2   0  151.18    6.10
   1  -3   0  144.19    5.70
  -2  -1   0  152.08    5.70
   3  -2   0  140.99    5.70
   3  -2   0  149.39    5.60
  -1   3   0  150.28    5.50
  -1   3   0  148.59    6.20
  -2  -1   0  148.99    6.10
   3   0   0 2722.93   92.69
   0  -3   0 2679.33   92.79
  -3   3   0 2703.73   93.29
   3   0   0 2565.34   92.89
  -3   3   0 2736.43   93.09
  -3   0   0 2691.03   93.29
   0   3   0 2733.33   92.79
   0   3   0 2681.53   93.19
   3  -3   0 2615.44   92.89
  -3   0   0 2781.52   92.79
   3  -3   0 2680.03   92.59
   3  -4   0 2805.22   99.49
  -4   1   0 2952.90  100.09
   1   3   0 2893.01   99.49
  -4   1   0 3010.40   99.59
   1   3   0 2852.31   99.79
   4  -1   0 2830.32   99.59
  -1  -3   0 2874.91   99.79
  -1  -3   0 2820.32   99.39
   4  -1   0 2914.01   99.39
  -3   4   0 2878.61  100.09
  -4   2   0 9971.20  332.97
   2   2   0 9658.43  332.87
   2   2   0 9470.95  332.87
   2  -4   0 9547.14  332.87
  -4   2   0 9637.34  333.17
  -2  -2   0 9959.40  332.97
  -2   4   0 9999.00  332.77
   4  -2   0 9596.14  332.97
  -2   4   0 9575.34  333.37
  -2  -2   0 9782.92  333.17
   4  -2   0 9425.96  333.07
   3   1   0 2928.81   99.09
  -4   3   0 2911.21   99.69
   3   1   0 2803.62   99.39
   1  -4   0 2800.12   99.19
  -4   3   0 2926.81   99.69
  -3  -1   0 2837.22   99.79
  -1   4   0 2960.00   99.09
  -3  -1   0 2913.91   99.19
   4  -3   0 2830.52   99.19
   4  -3   0 2865.81   99.09
  -1   4   0 2856.71   99.79
   4   0   0 2225.18   75.29
   4   0   0 2105.99   75.59
  -4   4   0 2200.88   75.79
   0  -4   0 2153.98   75.39
  -4   4   0 2211.28   76.09
  -4   0   0 2250.57   75.39
   4  -4   0 2159.38   75.09
   4  -4   0 2158.78   75.49
   0   4   0 2160.28   75.89
  -4   0   0 2153.98   75.99
   0   4   0 2180.18   75.39
  -5   1   0  190.38    7.60
  -5   1   0  175.68    8.30
   1   4   0  191.78    8.00
   1   4   0  183.68    7.50
   4  -5   0  190.68    7.00
   4  -5   0  192.78    7.60
  -4   5   0  182.48    8.40
   5  -1   0  183.38    7.20
  -1  -4   0  191.18    8.00
   5  -1   0  206.28    7.70
  -1  -4   0  181.38    7.40
  -5   2   0 4522.95  156.08
  -5   2   0 4591.84  156.58
   2   3   0 4492.25  156.08
   2   3   0 4492.25  156.18
   3  -5   0 4655.93  156.08
  -3   5   0 4493.95  156.78
   5  -2   0 4459.45  155.98
  -3   5   0 4627.94  155.58
   5  -2   0 4454.55  155.88
  -2  -3   0 4469.95  156.48
  -2  -3   0 4547.45  155.78
   3   2   0 4519.05  156.78
   3   2   0 4525.65  156.68
  -5   3   0 4578.34  157.18
  -5   3   0 4525.05  156.98
   2  -5   0 4501.55  156.68
   5  -3   0 4421.86  156.48
  -2   5   0 4594.44  157.38
   5  -3   0 4502.95  156.58
  -2   5   0 4692.23  156.28
  -3  -2   0 4538.75  156.38
  -3  -2   0 4610.64  157.18
   1  -5   0  183.88    7.50
  -5   4   0  190.58    8.10
  -5   4   0  175.98    8.00
   4   1   0  194.28    7.30
   4   1   0  193.98    7.70
  -1   5   0  183.68    7.30
  -1   5   0  193.98    8.40
   5  -4   0  189.68    7.50
   5  -4   0  187.28    7.20
  -4  -1   0  187.88    7.40
  -4  -1   0  189.98    8.30
  -5   5   0 3616.34  122.49
  -5   5   0 3568.84  122.29
   5   0   0 3484.15  121.99
   0  -5   0 3475.25  121.69
   5   0   0 3517.25  121.49
   5  -5   0 3517.55  121.39
   5  -5   0 3521.05  121.79
   0   5   0 3550.34  121.69
   0   5   0 3560.14  122.39
  -5   0   0 3463.55  122.49
  -5   0   0 3511.75  121.69
  -6   1   0  152.18    7.30
   5  -6   0  141.49    5.50
   1   5   0  144.09    6.90
   5  -6   0  136.69    6.10
   1   5   0  148.79    6.20
  -6   1   0  136.39    6.10
  -1  -5   0  131.59    5.90
   6  -1   0  151.88    6.30
   6  -1   0  136.79    5.80
  -5   6   0  148.39    7.10
  -1  -5   0  136.39    6.50
  -6   2   0  890.41   32.10
   2   4   0  941.31   32.50
   4  -6   0  909.01   32.10
   2   4   0  896.21   32.10
  -6   2   0  895.41   32.80
  -2  -4   0  904.71   31.80
   6  -2   0  899.71   32.10
  -4   6   0  899.51   33.00
  -4   6   0  933.31   31.60
  -2  -4   0  893.31   32.60
   6  -2   0  884.71   31.90
  -6   3   0  753.32   28.50
   3   3   0  804.92   28.00
   3  -6   0  765.02   27.90
  -6   3   0  767.82   28.10
   3   3   0  789.02   28.00
  -3   6   0  797.72   27.40
   6  -3   0  774.52   27.80
  -3  -3   0  819.32   28.60
   6  -3   0  762.52   27.70
  -3  -3   0  770.82   27.60
  -3   6   0  792.72   28.80
   2  -6   0  886.01   32.00
  -6   4   0  921.71   32.50
  -6   4   0  878.21   32.50
   4   2   0  905.71   32.20
  -4  -2   0  904.61   32.70
   6  -4   0  924.31   31.90
  -2   6   0  909.11   32.80
   6  -4   0  891.41   31.70
  -2   6   0  919.21   31.60
  -4  -2   0  871.51   31.80
   1  -6   0  137.29    6.00
  -6   5   0  132.79    6.70
   5   1   0  135.39    5.70
   5   1   0  138.89    6.20
  -6   5   0  145.09    6.80
  -1   6   0  130.59    6.80
  -5  -1   0  141.09    7.10
  -1   6   0  136.99    5.80
  -5  -1   0  145.39    6.00
   6  -5   0  148.59    6.10
   6  -5   0  136.89    5.70
   0  -6   0 1689.53   58.79
   6   0   0 1697.23   59.19
  -6   6   0 1728.73   59.49
   6   0   0 1663.63   58.59
  -6   6   0 1693.73   59.79
   0   6   0 1705.03   59.69
   0   6   0 1660.53   58.79
  -6   0   0 1679.23   58.79
   6  -6   0 1665.73   58.39
   6  -6   0 1674.43   58.99
  -6   0   0 1674.13   59.79
   6  -7   0  349.07   13.10
  -7   1   0  365.06   14.80
  -7   1   0  358.86   13.70
   6  -7   0  361.06   13.80
   1   6   0  358.66   14.50
   1   6   0  361.36   13.70
  -1  -6   0  369.26   14.30
  -6   7   0  374.66   14.90
   7  -1   0  351.86   13.90
   7  -1   0  379.86   13.50
  -1  -6   0  352.76   13.50
   5  -7   0  684.43   25.30
  -7   2   0  715.83   26.20
   2   5   0  675.13   25.60
  -7   2   0  702.63   25.30
   2   5   0  694.63   25.20
   7  -2   0  702.53   25.00
  -2  -5   0  694.43   25.00
   7  -2   0  696.93   25.30
  -2  -5   0  710.83   25.90
  -5   7   0  709.73   26.30
   3   4   0   29.40    2.70
   3   4   0   39.00    3.20
  -7   3   0   35.70    3.70
   4  -7   0   33.10    2.70
  -7   3   0   38.40    3.20
   7  -3   0   40.80    2.90
  -4   7   0   29.10    3.60
  -3  -4   0   32.60    2.40
  -4   7   0   34.50    2.30
   7  -3   0   29.60    2.40
  -3  -4   0   36.80    3.40
  -7   4   0   32.90    3.50
   4   3   0   35.60    2.90
   3  -7   0   33.90    2.70
   4   3   0   31.60    2.90
  -7   4   0   34.90    3.20
   7  -4   0   42.00    2.70
  -4  -3   0   31.00    3.40
  -3   7   0   37.40    3.80
   7  -4   0   30.10    2.50
  -3   7   0   32.60    2.30
  -4  -3   0   34.50    2.40
   2  -7   0  686.83   25.30
  -7   5   0  707.33   26.00
  -7   5   0  699.23   26.00
   5   2   0  689.03   25.00
   5   2   0  699.63   25.50
  -2   7   0  690.63   24.90
  -5  -2   0  692.03   25.10
   7  -5   0  703.33   25.30
  -2   7   0  713.23   26.30
   7  -5   0  708.63   25.00
  -5  -2   0  732.33   26.30
   1  -7   0  335.77   13.60
   6   1   0  352.36   13.90
   6   1   0  367.46   13.30
  -7   6   0  362.86   14.40
  -7   6   0  361.36   14.50
  -6  -1   0  349.87   13.50
  -6  -1   0  357.66   14.60
   7  -6   0  357.06   13.20
  -1   7   0  368.66   13.40
  -1   7   0  383.26   14.70
   7  -6   0  358.76   13.70
   7   0   0   -0.50    1.50
  -7   7   0   -2.10    2.30
   7   0   0    1.10    1.30
  -7   7   0    0.50    2.20
   0  -7   0   -0.10    1.30
  -7   0   0   -0.80    1.50
  -7   0   0    3.70    2.40
   0   7   0    1.50    1.40
   0   7   0   -2.70    2.00
   7  -7   0   -0.40    0.90
   7  -7   0   -0.20    1.40
   1   7   0  259.77   11.10
   7  -8   0  244.88    9.50
  -8   1   0  272.27   10.40
   1   7   0  241.68   10.20
  -8   1   0  259.07   11.60
   7  -8   0  252.57   10.40
  -7   8   0  260.77   11.60
  -7   8   0  261.97   11.00
  -1  -7   0  253.97   10.10
   8  -1   0  243.78    9.90
   8  -1   0  255.87   10.50
  -8   2   0   96.09    6.10
  -8   2   0   96.39    5.00
   2   6   0   89.99    4.90
   2   6   0  101.79    5.60
   6  -8   0  100.39    5.00
   6  -8   0   95.59    4.10
  -2  -6   0  100.59    4.70
  -2  -6   0  101.49    5.70
   8  -2   0   90.89    4.60
   8  -2   0   98.09    5.00
  -6   8   0   93.49    6.10
   5  -8   0  229.58    9.50
   3   5   0  242.48   10.00
  -8   3   0  240.68   10.50
   3   5   0  231.48    9.60
  -8   3   0  238.68    9.70
  -3  -5   0  241.48    9.20
  -5   8   0  220.58   10.60
  -5   8   0  232.08    8.80
   8  -3   0  223.48    9.10
  -3  -5   0  232.88   10.20
   8  -3   0  218.48    9.40
  -8   4   0  484.25   18.80
   4  -8   0  481.45   17.90
   4   4   0  476.45   18.10
  -8   4   0  466.25   18.20
   4   4   0  478.55   18.10
  -4  -4   0  481.25   18.80
   8  -4   0  479.55   17.80
  -4   8   0  458.55   19.00
   8  -4   0  493.85   17.80
  -4  -4   0  498.55   17.60
  -4   8   0  476.55   17.30
  -8   5   0  248.78   10.60
   5   3   0  244.48    9.90
   5   3   0  238.38    9.70
   3  -8   0  241.88    9.70
  -8   5   0  243.58   10.40
  -3   8   0  241.88   10.90
  -3   8   0  232.78    9.20
  -5  -3   0  230.38    9.30
   8  -5   0  229.38    9.40
  -5  -3   0  244.48   10.70
   8  -5   0  230.68    9.50
  -8   6   0  104.89    5.90
   6   2   0   99.89    4.70
   6   2   0   97.49    5.20
   2  -8   0   95.79    4.90
  -8   6   0  100.99    5.80
   8  -6   0   97.49    4.60
  -2   8   0  104.09    4.80
  -6  -2   0  105.89    6.50
  -6  -2   0  100.09    4.80
   8  -6   0   86.69    4.80
  -2   8   0  102.49    6.10
   7   1   0  234.28   10.40
  -8   7   0  263.37   11.50
  -8   7   0  247.68   11.00
   1  -8   0  253.17   10.20
   7   1   0  264.37    9.90
  -7  -1   0  260.67   10.10
  -1   8   0  259.57   10.10
  -7  -1   0  243.58   11.50
   8  -7   0  263.17    9.80
  -1   8   0  239.28   11.30
   8  -7   0  246.48   10.30
   0  -8   0  464.85   17.40
  -8   8   0  480.35   18.40
  -8   8   0  447.96   18.70
   8   0   0  477.35   17.90
   8   0   0  464.25   17.20
   0   8   0  461.95   18.70
  -8   0   0  459.95   18.80
   0   8   0  436.56   17.30
   8  -8   0  488.35   17.80
  -8   0   0  467.05   17.40
   8  -8   0  458.95   16.90
   8  -9   0   40.60    3.50
  -9   1   0   36.10    4.30
   1   8   0   39.00    4.20
   1   8   0   39.30    3.30
   8  -9   0   35.70    2.50
  -9   1   0   33.70    3.30
   9  -1   0   29.40    2.70
  -8   9   0   29.00    3.70
  -8   9   0   38.70    4.50
   9  -1   0   31.70    3.50
  -1  -8   0   39.40    3.20
  -9   2   0  108.19    5.90
   2   7   0  125.49    5.80
  -9   2   0  120.19    7.00
   7  -9   0  116.19    4.80
   7  -9   0  115.89    5.80
   2   7   0  112.79    6.40
  -2  -7   0  113.89    5.50
   9  -2   0  114.09    5.90
  -7   9   0  110.89    7.20
   9  -2   0  101.79    5.20
  -2  -7   0  110.89    6.70
   3   6   0  707.63   26.30
   6  -9   0  702.63   26.30
  -9   3   0  737.13   27.40
   3   6   0  704.83   26.70
  -9   3   0  706.03   26.40
  -3  -6   0  722.83   25.90
   9  -3   0  726.33   26.00
   9  -3   0  710.33   26.30
  -6   9   0  730.93   27.60
  -3  -6   0  725.03   27.00
   4   5   0  111.29    5.90
   5  -9   0  126.49    6.00
  -9   4   0  125.39    6.30
  -9   4   0  118.29    6.90
   4   5   0  125.99    6.30
  -5   9   0  114.79    7.10
  -4  -5   0  112.09    6.90
   9  -4   0  123.79    5.60
   9  -4   0  118.79    5.70
  -5   9   0  106.49    5.10
  -4  -5   0  131.49    5.50
  -9   5   0  123.69    6.40
   5   4   0  121.09    6.10
   5   4   0  110.69    6.00
  -9   5   0  127.29    7.20
   4  -9   0  119.39    5.90
  -5  -4   0  116.39    6.90
   9  -5   0  119.09    5.70
   9  -5   0  121.39    5.70
  -5  -4   0  128.79    5.50
  -4   9   0  120.89    5.30
  -4   9   0  112.39    7.10
   6   3   0  708.03   26.50
   3  -9   0  709.63   26.20
   6   3   0  719.63   26.20
  -9   6   0  731.33   27.10
  -6  -3   0  717.93   25.80
  -3   9   0  699.53   27.50
  -3   9   0  696.73   25.60
   9  -6   0  737.63   25.90
   9  -6   0  705.93   26.10
  -6  -3   0  742.73   27.40
  -9   7   0  120.59    6.90
  -9   7   0  116.69    6.90
   7   2   0  108.99    5.30
   7   2   0  116.49    6.00
   2  -9   0  112.99    5.60
   9  -7   0  118.09    5.70
  -7  -2   0  111.59    5.50
  -2   9   0  114.39    7.00
   9  -7   0   96.19    5.10
  -7  -2   0  101.29    6.80
  -2   9   0  121.79    5.40
   8   1   0   32.00    2.80
   1  -9   0   39.30    3.20
   8   1   0   26.80    3.30
  -9   8   0   22.00    3.50
  -9   8   0   36.60    4.30
   9  -8   0   31.00    3.10
  -1   9   0   39.10    3.10
  -8  -1   0   38.30    4.40
   9  -8   0   40.40    2.80
  -8  -1   0   30.90    3.00
  -1   9   0   32.90    4.30
   9   0   0  450.35   17.10
  -9   9   0  460.55   19.10
  -9   9   0  460.45   18.50
   9   0   0  459.95   17.90
   0  -9   0  452.15   17.40
   0   9   0  451.95   17.30
  -9   0   0  454.75   19.00
   9  -9   0  474.35   17.80
   9  -9   0  465.95   16.80
   0   9   0  447.36   18.70
  -9   0   0  455.45   17.30
   1   9   0   48.70    4.10
 -10   1   0   52.79    5.40
   1   9   0   66.99    5.60
 -10   1   0   61.09    4.40
   9 -10   0   60.79    3.30
   9 -10   0   66.49    4.70
  -9  10   0   48.50    5.50
  -9  10   0   55.99    5.30
  -1  -9   0   71.59    4.30
  10  -1   0   47.90    3.70
  10  -1   0   57.29    4.60
   8 -10   0   11.60    2.60
   2   8   0   10.80    3.10
 -10   2   0    7.60    2.50
 -10   2   0    7.70    3.40
   8 -10   0    6.40    1.40
   2   8   0    5.20    2.10
  -8  10   0   10.00    3.50
  -2  -8   0    3.60    3.00
  10  -2   0    9.60    2.00
  -2  -8   0    5.60    1.90
  10  -2   0    8.30    2.40
 -10   3   0   72.39    6.10
   3   7   0   60.69    5.10
   3   7   0   66.39    4.90
 -10   3   0   75.29    4.80
   7 -10   0   67.69    3.40
   7 -10   0   75.69    4.80
  -3  -7   0   63.59    4.10
  -7  10   0   80.09    6.40
  10  -3   0   79.79    4.30
  -3  -7   0   71.69    5.80
  10  -3   0   68.99    4.60
   4   6   0  146.89    7.40
   6 -10   0  155.48    7.20
 -10   4   0  146.19    7.40
   4   6   0  150.78    7.20
 -10   4   0  158.78    8.40
  10  -4   0  152.48    7.10
  -4  -6   0  148.79    8.10
  10  -4   0  147.29    6.90
  -4  -6   0  160.08    6.70
  -6  10   0  136.09    8.50
  -6  10   0  144.99    6.30
 -10   5   0  220.28   10.40
   5   5   0  209.48    9.40
   5 -10   0  223.48    9.30
 -10   5   0  198.98    9.70
   5   5   0  212.88    9.50
  10  -5   0  219.78    9.10
  -5  -5   0  208.58    8.80
  10  -5   0  228.48    9.10
  -5  -5   0  212.48   10.50
  -5  10   0  200.38   10.60
  -5  10   0  210.08    8.50
 -10   6   0  151.68    8.20
   4 -10   0  158.08    7.20
   6   4   0  147.09    7.40
   6   4   0  148.19    7.30
 -10   6   0  153.68    7.90
  10  -6   0  156.98    6.80
  10  -6   0  142.19    6.90
  -6  -4   0  143.69    8.30
  -6  -4   0  158.08    6.70
  -4  10   0  143.39    6.50
  -4  10   0  160.08    8.70
   3 -10   0   72.59    4.70
 -10   7   0   71.79    5.80
 -10   7   0   61.89    5.70
   7   3   0   66.59    4.50
   7   3   0   75.39    5.00
  -7  -3   0   71.69    6.10
  -7  -3   0   70.69    4.10
  10  -7   0   72.49    4.20
  -3  10   0   72.19    4.10
  10  -7   0   68.99    4.40
  -3  10   0   64.79    6.00
   8   2   0    5.20    2.40
   8   2   0    8.40    2.00
 -10   8   0    9.30    3.20
   2 -10   0    7.80    2.40
 -10   8   0    6.40    2.90
  10  -8   0    9.80    2.30
  -8  -2   0    4.00    3.60
  -2  10   0    7.10    3.10
  10  -8   0    9.70    1.90
  -8  -2   0    4.90    2.00
  -2  10   0    9.30    2.10
   9   1   0   53.39    4.60
   1 -10   0   58.19    4.20
   9   1   0   55.59    3.80
 -10   9   0   63.09    5.50
 -10   9   0   60.39    5.70
  10  -9   0   62.79    4.50
  10  -9   0   48.00    3.40
  -1  10   0   46.70    5.40
  -9  -1   0   56.29    5.70
  -9  -1   0   59.49    4.10
  -1  10   0   61.89    4.00
 -10  10   0   55.59    5.80
 -10  10   0   55.79    5.50
  10   0   0   66.79    5.10
  10   0   0   59.69    4.20
   0 -10   0   66.69    4.60
  10 -10   0   64.39    4.80
   0  10   0   77.49    6.30
 -10   0   0   61.89    4.50
 -10   0   0   71.49    6.50
  10 -10   0   67.19    3.70
   0  10   0   67.39    4.50
 -11   1   0  180.08    8.50
   1  10   0  189.28    8.50
  10 -11   0  179.38    7.50
   1  10   0  170.58    9.80
 -11   1   0  173.48   10.00
  10 -11   0  177.28    8.60
 -10  11   0  187.28   10.30
  11  -1   0  192.88    9.00
  -1 -10   0  195.48    8.50
  11  -1   0  172.88    8.00
 -10  11   0  188.78    9.70
   9 -11   0   81.69    4.10
   9 -11   0   95.99    5.50
 -11   2   0   83.89    6.90
   2   9   0   71.99    6.20
   2   9   0   88.09    5.20
 -11   2   0   83.39    5.50
  -2  -9   0   89.99    5.10
  -9  11   0   79.49    5.80
  11  -2   0   85.39    4.90
  -9  11   0   76.59    6.90
  11  -2   0  102.99    5.80
   3   8   0  143.99    7.00
   3   8   0  155.88    8.10
 -11   3   0  129.39    8.30
   8 -11   0  140.99    5.80
   8 -11   0  136.99    7.00
 -11   3   0  132.49    7.20
  11  -3   0  154.68    7.40
  11  -3   0  134.39    6.60
  -8  11   0  144.99    8.70
  -3  -8   0  131.59    7.70
  -3  -8   0  132.79    6.60
   4   7   0  277.97   12.20
 -11   4   0  270.37   13.00
   4   7   0  281.67   11.90
 -11   4   0  287.67   12.00
   7 -11   0  262.67   11.60
  11  -4   0  283.97   11.70
  11  -4   0  287.87   11.50
  -4  -7   0  278.87   12.70
  -7  11   0  284.47   13.40
  -4  -7   0  286.27   11.20
   5   6   0   34.80    3.80
   5   6   0   40.20    3.80
 -11   5   0   35.00    4.00
 -11   5   0   33.80    4.40
   6 -11   0   29.00    3.30
  -5  -6   0   34.10    3.00
  11  -5   0   29.50    3.10
  11  -5   0   28.60    3.10
  -6  11   0   32.10    4.70
  -6  11   0   36.50    2.80
  -5  -6   0   39.20    4.80
   5 -11   0   33.00    3.40
 -11   6   0   30.40    3.80
   6   5   0   38.00    3.80
 -11   6   0   33.70    4.50
   6   5   0   39.80    3.90
  11  -6   0   31.30    3.20
  -6  -5   0   29.00    4.20
  11  -6   0   38.90    3.40
  -6  -5   0   36.70    3.00
  -5  11   0   37.50    2.90
  -5  11   0   36.80    4.90
   7   4   0  299.57   12.00
 -11   7   0  275.77   12.80
   4 -11   0  271.87   11.90
 -11   7   0  294.17   13.10
   7   4   0  299.77   12.40
  -7  -4   0  304.57   13.40
  11  -7   0  281.37   11.60
  -4  11   0  280.37   13.50
  -7  -4   0  290.17   11.40
  11  -7   0  279.67   11.80
  -4  11   0  292.67   11.30
 -11   8   0  121.49    7.70
   8   3   0  137.79    6.80
   3 -11   0  141.39    6.80
   8   3   0  139.49    7.10
 -11   8   0  132.79    7.80
  -3  11   0  138.29    6.40
  -8  -3   0  146.39    8.90
  -3  11   0  138.49    8.40
  -8  -3   0  132.49    6.30
  11  -8   0  134.19    6.80
  11  -8   0  137.59    6.40
   9   2   0   80.99    4.80
   2 -11   0   88.09    5.10
 -11   9   0   62.09    5.90
   9   2   0   89.59    5.60
 -11   9   0   69.79    6.20
  -9  -2   0   81.39    4.80
  -2  11   0   81.89    6.90
  -2  11   0   82.09    4.70
  -9  -2   0   90.19    7.10
  11  -9   0   82.79    5.20
  10   1   0  197.58    9.10
  10   1   0  191.28    8.20
 -11  10   0  179.68    9.90
 -11  10   0  200.08   10.60
   1 -11   0  196.98    8.60
  11 -10   0  191.78    8.80
 -10  -1   0  165.48   10.10
  11 -10   0  177.08    7.80
  -1  11   0  193.78    8.50
  -1  11   0  179.48   10.00
 -10  -1   0  179.48    8.40
   0 -11   0  130.19    6.90
 -11  11   0  139.99    9.10
  11   0   0  129.29    6.50
  11   0   0  137.99    7.40
 -11  11   0  118.99    8.10
 -11   0   0  130.69    8.60
 -11   0   0  133.49    6.90
  11 -11   0  147.19    7.20
  11 -11   0  132.99    6.00
   0  11   0  134.39    6.90
   0  11   0  122.79    8.20
  11 -12   0  101.29    6.10
   1  11   0  106.59    6.10
 -12   1   0   89.39    7.80
 -12   1   0   98.19    5.90
  11 -12   0  101.59    4.90
   1  11   0  105.79    8.00
  12  -1   0   93.49    6.20
 -11  12   0  111.59    8.50
 -11  12   0  106.59    7.50
  12  -1   0   91.79    5.60
  -1 -11   0   94.19    5.60
 -12   2   0  128.59    7.20
   2  10   0  152.38    7.50
   2  10   0  143.99    8.70
 -12   2   0  125.99    8.70
  10 -12   0  135.79    7.30
  10 -12   0  144.09    6.10
 -10  12   0  124.19    9.20
  12  -2   0  150.48    7.80
  -2 -10   0  144.99    6.90
  12  -2   0  139.49    6.90
 -10  12   0  144.69    8.50
   3   9   0   44.20    4.20
 -12   3   0   51.59    4.50
   9 -12   0   51.29    4.50
   3   9   0   35.80    4.60
 -12   3   0   34.90    5.20
   9 -12   0   58.39    3.10
  -9  12   0   55.19    6.30
  12  -3   0   46.40    3.90
  -3  -9   0   59.49    4.10
  12  -3   0   57.99    4.80
  -3  -9   0   47.80    5.00
   8 -12   0   23.10    3.10
   4   8   0   14.60    3.20
   4   8   0   15.80    3.00
 -12   4   0   17.20    3.30
   8 -12   0   21.40    2.00
 -12   4   0   15.70    4.00
  12  -4   0   24.20    3.20
  -8  12   0   10.60    3.90
  -4  -8   0   18.90    2.70
  -4  -8   0   17.40    3.70
  12  -4   0   24.10    2.90
 -12   5   0   86.29    7.20
 -12   5   0   93.59    6.10
   5   7   0   88.49    6.10
   7 -12   0   98.69    5.80
   5   7   0   77.19    5.50
  -5  -7   0   94.49    6.70
  12  -5   0   90.49    5.10
  -7  12   0   96.69    4.70
  12  -5   0   99.19    5.80
  -5  -7   0   96.79    5.20
  -7  12   0   88.19    7.50
 -12   6   0    4.90    3.40
 -12   6   0    1.10    2.70
   6 -12   0    0.60    2.10
   6   6   0    7.00    2.50
   6   6   0    2.70    2.40
  -6  -6   0    1.10    3.20
  12  -6   0   -0.30    1.70
  12  -6   0   -1.90    1.90
  -6  -6   0    2.70    1.70
  -6  12   0    0.20    1.70
  -6  12   0    3.90    3.30
   7   5   0   97.69    5.80
   5 -12   0   90.89    5.60
 -12   7   0   82.19    6.80
 -12   7   0   98.59    6.30
   7   5   0   98.49    5.90
  -7  -5   0   91.99    5.10
  -5  12   0   97.99    8.00
  12  -7   0   88.99    5.30
  -5  12   0   92.59    4.80
  12  -7   0   89.29    5.30
  -7  -5   0   88.19    7.20
 -12   8   0   25.20    4.10
   4 -12   0   20.50    3.10
   8   4   0   27.50    3.60
 -12   8   0   22.70    4.20
   8   4   0   21.60    3.10
  -4  12   0   20.90    2.60
  12  -8   0   15.30    2.70
  -8  -4   0   14.80    2.40
  -4  12   0   28.20    4.80
  12  -8   0   18.60    2.70
  -8  -4   0   17.10    4.20
   3 -12   0   59.09    4.60
 -12   9   0   45.60    5.30
 -12   9   0   46.10    5.20
   9   3   0   68.89    5.20
  12  -9   0   50.19    4.30
  -9  -3   0   52.69    5.90
  12  -9   0   54.99    4.00
  -3  12   0   52.59    3.90
  -3  12   0   46.30    5.70
 -12  10   0  126.19    8.30
   2 -12   0  130.39    7.20
  10   2   0  157.08    7.90
  10   2   0  150.38    6.80
 -12  10   0  131.69    8.50
 -10  -2   0  143.79    7.00
  -2  12   0  164.58    9.50
 -10  -2   0  134.99    8.90
  -2  12   0  139.59    6.80
  12 -10   0  126.69    6.40
  12 -10   0  140.29    7.30
  11   1   0   90.39    5.50
 -12  11   0   99.49    8.10
   1 -12   0  101.59    5.80
 -12  11   0  101.29    7.80
  11   1   0  100.99    6.20
  -1  12   0  100.19    7.90
 -11  -1   0  103.59    5.80
  -1  12   0   90.49    5.70
  12 -11   0  100.79    5.10
  12 -11   0  100.39    6.00
 -11  -1   0   99.29    8.00
 -12  12   0   25.10    4.90
 -12  12   0   37.30    5.00
  12   0   0   31.20    3.30
   0 -12   0   28.70    3.50
  12   0   0   32.70    4.20
  12 -12   0   24.10    3.50
 -12   0   0   21.40    4.70
   0  12   0   34.80    3.80
 -12   0   0   27.70    3.50
   0  12   0   17.70    4.10
  12 -12   0   28.70    2.70
   1  12   0    1.60    2.60
 -13   1   0    0.40    2.50
  12 -13   0    1.80    2.30
   1  12   0   -2.40    3.30
 -13   1   0    1.30    3.60
  13  -1   0    1.30    2.40
 -12  13   0   -2.40    3.50
  13  -1   0    0.50    2.10
 -12  13   0   -2.50    4.00
  -1 -12   0    1.50    2.30
  11 -13   0    3.20    2.40
 -13   2   0    2.90    3.50
   2  11   0    5.50    2.80
 -13   2   0    3.10    2.50
   2  11   0    6.30    3.40
 -11  13   0    2.90    3.30
  13  -2   0    1.00    2.20
  -2 -11   0    2.60    2.30
  13  -2   0    2.80    2.20
 -11  13   0    3.30    3.90
  10 -13   0   37.30    3.90
   3  10   0   30.10    3.70
 -13   3   0   29.50    3.90
 -13   3   0   24.80    4.70
   3  10   0   32.20    4.70
  13  -3   0   29.10    3.80
  13  -3   0   34.30    3.60
  -3 -10   0   37.50    3.50
 -10  13   0   28.10    5.10
 -13   4   0   23.40    4.70
   4   9   0   18.70    3.90
   4   9   0   25.70    3.50
 -13   4   0   22.60    3.70
   9 -13   0   25.40    3.40
   9 -13   0   29.90    2.70
  13  -4   0   25.80    3.20
  -4  -9   0   28.80    3.20
  13  -4   0   28.10    3.60
  -9  13   0   22.90    5.00
  -4  -9   0   24.00    4.20
 -13   5   0   83.79    6.00
   8 -13   0   85.69    5.40
   5   8   0   80.59    5.80
   5   8   0   72.99    5.70
 -13   5   0   87.29    7.30
  13  -5   0   85.49    5.40
  -5  -8   0   95.49    7.20
  -8  13   0   81.79    7.70
  13  -5   0   79.39    5.20
  -5  -8   0   79.99    4.80
   6   7   0   53.59    4.90
 -13   6   0   51.39    5.70
   7 -13   0   54.79    4.60
   6   7   0   60.09    5.20
 -13   6   0   61.29    5.30
  13  -6   0   54.69    4.40
  13  -6   0   58.59    4.70
  -6  -7   0   52.29    3.90
  -7  13   0   59.29    3.80
  -7  13   0   56.39    6.50
  -6  -7   0   45.80    5.40
 -13   7   0   62.19    6.30
   7   6   0   63.89    5.20
   6 -13   0   63.69    4.90
   7   6   0   52.49    4.90
 -13   7   0   53.19    5.40
  -7  -6   0   68.29    6.50
  -6  13   0   63.99    6.80
  13  -7   0   57.69    4.60
  -7  -6   0   58.59    4.10
  13  -7   0   56.49    4.50
  -6  13   0   54.39    3.80
   5 -13   0   84.69    5.40
 -13   8   0   78.09    6.80
   8   5   0   75.69    5.50
 -13   8   0   76.19    6.40
   8   5   0   84.19    5.70
  -5  13   0   84.59    7.70
  -8  -5   0   88.49    5.00
  13  -8   0   73.39    5.00
  -8  -5   0   80.09    7.20
  -5  13   0   87.39    4.80
  13  -8   0   90.29    5.10
   4 -13   0   17.70    3.20
 -13   9   0   30.00    4.90
 -13   9   0   29.90    4.40
   9   4   0   26.00    3.80
   9   4   0   30.00    3.60
  13  -9   0   34.00    3.30
  -4  13   0   28.10    5.20
  -9  -4   0   20.40    2.80
  13  -9   0   23.10    3.30
  -4  13   0   33.40    3.20
  -9  -4   0   23.70    4.60
  10   3   0   34.00    3.60
  10   3   0   24.40    3.80
   3 -13   0   38.20    3.90
 -13  10   0   34.60    5.30
 -13  10   0   31.00    5.00
 -10  -3   0   39.40    5.50
  13 -10   0   26.80    3.40
  -3  13   0   38.80    5.40
  13 -10   0   32.20    3.20
  -3  13   0   25.40    3.20
   2 -13   0    5.00    2.40
 -13  11   0   -4.10    3.70
  11   2   0    3.00    2.30
  11   2   0    1.10    2.50
 -13  11   0   -0.40    3.50
 -11  -2   0    2.10    3.60
  13 -11   0    0.50    1.60
 -11  -2   0    6.70    2.40
  -2  13   0    1.40    3.50
  13 -11   0    2.90    2.40
  -2  13   0    3.10    2.20
 -13  12   0    5.70    3.80
  12   1   0    0.10    1.90
   1 -13   0    0.30    2.50
  12   1   0    4.20    2.40
 -13  12   0   -4.50    3.90
 -12  -1   0    1.10    3.60
  -1  13   0   -1.70    2.20
  -1  13   0   -4.00    3.40
  13 -12   0   -1.80    2.10
 -12  -1   0   -1.30    2.30
  13 -12   0    2.60    1.60
 -13  13   0    0.80    4.20
  13   0   0    1.60    2.20
  13   0   0    1.60    2.70
   0 -13   0    0.00    2.20
 -13  13   0   -1.90    3.30
  13 -13   0    5.20    2.60
   0  13   0    2.00    3.30
   0  13   0    2.00    2.60
 -13   0   0    0.70    2.50
 -13   0   0    6.50    4.50
  13 -14   0    9.50    3.00
   1  13   0    8.40    4.50
 -14   1   0    9.90    4.70
   1  13   0    9.60    2.80
 -13  14   0    7.80    4.20
  14  -1   0    9.70    3.30
  -1 -13   0   12.60    2.90
  14  -1   0   10.50    2.70
 -13  14   0   13.00    5.20
  12 -14   0   38.20    4.30
   2  12   0   33.10    5.00
 -14   2   0   36.20    4.30
   2  12   0   32.90    4.30
 -14   2   0   40.70    5.90
 -12  14   0   36.40    5.90
  -2 -12   0   44.20    4.20
  14  -2   0   38.40    4.60
  14  -2   0   33.10    3.70
 -12  14   0   34.90    5.20
   3  11   0    8.80    3.10
  11 -14   0    7.10    2.70
   3  11   0    5.60    3.70
 -14   3   0    5.80    2.90
 -14   3   0    1.60    3.70
  14  -3   0    6.40    2.70
  14  -3   0    7.30    2.50
 -11  14   0    9.80    4.20
  -3 -11   0    4.60    2.20
 -11  14   0   10.20    3.80
  10 -14   0   46.00    4.50
   4  10   0   47.60    4.60
 -14   4   0   41.00    4.50
 -14   4   0   41.90    5.70
   4  10   0   41.30    5.00
  -4 -10   0   37.50    5.10
  -4 -10   0   46.00    4.10
 -10  14   0   36.30    5.90
  14  -4   0   41.30    4.00
  14  -4   0   49.10    5.00
 -14   5   0   24.80    5.00
   5   9   0   22.00    4.10
   9 -14   0   23.30    3.50
   5   9   0   34.90    4.00
 -14   5   0   32.50    4.20
  -5  -9   0   19.50    4.20
  14  -5   0   43.50    4.40
  14  -5   0   27.50    3.40
  -9  14   0   21.60    5.00
  -5  -9   0   28.70    3.10
   6   8   0  145.29    7.80
 -14   6   0  141.39    8.00
 -14   6   0  134.59    9.10
   8 -14   0  134.09    7.40
   6   8   0  117.99    7.80
  -6  -8   0  135.69    6.80
  -8  14   0  141.59    9.50
  -6  -8   0  145.09    8.80
  14  -6   0  142.29    7.50
  14  -6   0  135.69    7.20
 -14   7   0  211.08   11.00
 -14   7   0  232.28   12.00
   7   7   0  229.88   10.90
   7   7   0  247.18   11.00
   7 -14   0  241.18   10.50
  14  -7   0  217.08   10.00
  -7  -7   0  219.58   11.80
  -7  14   0  214.08   12.40
  -7  -7   0  231.78    9.70
  14  -7   0  230.38   10.40
  -7  14   0  212.98    9.60
 -14   8   0  121.49    8.30
   8   6   0  135.19    7.70
   6 -14   0  129.99    7.20
 -14   8   0  140.49    8.90
   8   6   0  120.29    7.50
  -8  -6   0  135.49    6.60
  -8  -6   0  134.99    8.90
  14  -8   0  133.99    7.10
  -6  14   0  143.89    9.50
  -6  14   0  137.09    6.50
  14  -8   0  141.79    7.10
   5 -14   0   34.80    4.00
   9   5   0   35.10    4.10
   9   5   0   36.30    4.40
 -14   9   0   38.10    5.20
 -14   9   0   39.80    5.60
  -5  14   0   36.90    3.40
  14  -9   0   36.40    3.60
  -9  -5   0   34.70    5.40
  -9  -5   0   36.20    3.50
  -5  14   0   34.70    5.70
  14  -9   0   36.20    3.80
   4 -14   0   46.50    4.40
  10   4   0   45.10    4.80
 -14  10   0   36.60    5.60
  10   4   0   31.30    3.90
 -14  10   0   33.60    5.00
  -4  14   0   41.20    3.70
 -10  -4   0   36.00    5.50
  14 -10   0   51.69    4.20
  14 -10   0   41.50    4.50
 -10  -4   0   51.89    4.00
  -4  14   0   52.19    6.50
 -14  11   0   -0.70    4.00
  11   3   0    6.90    2.90
  11   3   0   10.10    2.70
 -14  11   0    6.50    3.90
   3 -14   0    2.80    2.80
  -3  14   0    0.50    3.30
  14 -11   0    4.30    2.80
  14 -11   0    3.10    2.00
 -11  -3   0    3.70    3.90
  -3  14   0    5.10    2.60
  12   2   0   39.90    3.80
 -14  12   0   26.60    5.30
   2 -14   0   28.70    3.80
  12   2   0   38.00    4.60
 -14  12   0   43.70    5.60
  -2  14   0   36.50    3.90
  14 -12   0   38.70    3.50
 -12  -2   0   37.80    4.00
 -12  -2   0   35.50    5.90
  -2  14   0   33.40    5.50
  14 -12   0   33.90    4.00
 -14  13   0    7.10    3.90
  13   1   0   14.10    3.60
  13   1   0    8.40    2.70
   1 -14   0   12.60    3.00
 -14  13   0   12.50    4.80
  -1  14   0    6.60    4.10
  -1  14   0    7.30    2.90
 -13  -1   0   13.00    4.70
  14 -13   0   11.40    3.10
  14   0   0   17.30    4.00
  14   0   0    8.30    3.00
   0 -14   0   15.60    3.30
 -14  14   0   19.80    5.00
 -14  14   0   12.20    4.90
  14 -14   0   19.90    3.60
 -14   0   0   12.70    4.80
   0  14   0   21.70    4.70
   0  14   0   14.40    3.50
   1  14   0   53.99    7.00
  14 -15   0   42.00    5.20
   1  14   0   53.59    5.40
 -15   1   0   56.49    7.50
 -14  15   0   63.99    7.70
  15  -1   0   48.10    5.80
  -1 -14   0   74.19    5.80
 -14  15   0   54.19    6.60
  15  -1   0   55.39    4.80
  13 -15   0   50.09    5.20
 -15   2   0   50.29    7.00
   2  13   0   48.30    5.10
   2  13   0   36.70    5.60
 -13  15   0   45.60    6.20
  -2 -13   0   50.19    4.90
  15  -2   0   44.90    5.20
 -13  15   0   46.60    6.90
  15  -2   0   44.30    4.30
  12 -15   0   47.80    5.00
   3  12   0   42.30    4.70
 -15   3   0   62.99    7.40
   3  12   0   43.90    6.00
  15  -3   0   63.99    5.60
  15  -3   0   38.90    4.10
  -3 -12   0   56.79    4.80
 -12  15   0   39.30    6.40
 -12  15   0   33.80    5.50
 -15   4   0   20.10    4.90
 -15   4   0   28.80    4.30
   4  11   0   29.80    5.10
   4  11   0   29.80    4.30
  11 -15   0   24.50    3.80
  15  -4   0   29.50    3.50
 -11  15   0   30.70    6.20
  15  -4   0   44.10    4.70
  -4 -11   0   28.00    3.50
   5  10   0   32.30    4.50
 -15   5   0   33.00    4.40
   5  10   0   40.10    4.50
 -15   5   0   18.50    4.80
  10 -15   0   29.60    4.00
  15  -5   0   25.70    3.60
  15  -5   0   35.90    4.30
  -5 -10   0   36.60    3.70
 -10  15   0   24.40    5.30
  -5 -10   0   23.90    4.60
   6   9   0   37.80    4.50
 -15   6   0   35.30    5.90
   6   9   0   37.50    4.80
 -15   6   0   38.60    4.70
   9 -15   0   37.50    4.30
  -6  -9   0   40.40    3.80
  -6  -9   0   29.70    5.00
  15  -6   0   38.80    4.00
  15  -6   0   48.00    4.70
  -9  15   0   30.90    5.60
   7   8   0    1.00    2.80
 -15   7   0   -3.40    3.90
   7   8   0   -1.60    2.50
   8 -15   0    0.10    2.30
 -15   7   0    5.00    3.30
  -7  -8   0    0.80    3.80
  -7  -8   0    4.60    2.30
  15  -7   0    3.40    2.30
  15  -7   0    3.40    2.60
  -8  15   0    0.80    3.90
   8   7   0    2.90    2.70
 -15   8   0    3.60    3.50
 -15   8   0    3.30    4.30
   8   7   0   -3.70    2.50
   7 -15   0   -1.80    2.20
  15  -8   0   -0.80    1.90
  -8  -7   0    5.20    2.10
  -7  15   0   -0.60    3.70
  15  -8   0    3.70    2.30
  -8  -7   0    5.20    3.80
   6 -15   0   46.70    4.50
 -15   9   0   34.50    5.70
 -15   9   0   33.00    5.30
   9   6   0   39.80    4.50
   9   6   0   50.49    5.00
  -6  15   0   38.30    6.00
  15  -9   0   31.80    3.80
  -9  -6   0   41.30    3.70
  15  -9   0   38.20    4.00
  -9  -6   0   28.00    5.30
  10   5   0   31.20    4.10
  10   5   0   33.10    4.40
   5 -15   0   28.10    3.80
 -15  10   0   24.90    4.90
 -15  10   0   31.50    5.30
  15 -10   0   24.30    3.60
 -10  -5   0   31.10    3.40
  -5  15   0   30.80    5.80
 -10  -5   0   29.30    5.40
  15 -10   0   32.20    3.50
 -15  11   0   31.20    5.40
   4 -15   0   28.80    3.90
  11   4   0   45.60    5.00
 -15  11   0   26.50    5.00
  15 -11   0   32.20    3.40
 -11  -4   0   20.20    5.10
  15 -11   0   31.70    4.00
  -4  15   0   33.40    4.30
  -4  15   0   35.40    5.80
   3 -15   0   43.60    4.70
 -15  12   0   56.89    6.90
 -15  12   0   39.10    6.00
  12   3   0   40.90    5.10
  -3  15   0   44.60    4.40
 -12  -3   0   44.40    6.50
  15 -12   0   49.60    4.90
  15 -12   0   54.59    4.30
  -3  15   0   42.00    6.30
 -15  13   0   43.10    6.60
  13   2   0   47.90    4.60
 -15  13   0   34.50    6.10
  13   2   0   44.50    5.00
   2 -15   0   50.39    4.90
 -13  -2   0   34.00    6.00
  15 -13   0   42.30    4.80
  -2  15   0   49.90    4.70
  -2  15   0   42.40    6.40
   1 -15   0   66.09    5.90
 -15  14   0   69.19    7.50
  14   1   0   51.89    5.90
 -15  14   0   40.50    6.60
  -1  15   0   55.79    7.10
 -14  -1   0   59.29    7.60
  15 -14   0   60.99    5.70
  -1  15   0   64.49    5.50
 -15  15   0  158.88   11.80
   0 -15   0  129.09    7.60
  15   0   0  110.89    8.70
 -15  15   0  128.49   10.20
   0  15   0  129.09    7.90
 -15   0   0  138.19   11.10
   0  15   0  123.49   10.40
  15 -15   0  120.59    7.90
 -16   1   0   27.30    6.30
  15 -16   0   21.30    4.10
   1  15   0   21.90    4.20
   1  15   0   14.90    5.10
 -15  16   0   18.80    5.50
  16  -1   0   11.60    4.00
  -1 -15   0   18.10    3.70
 -15  16   0   22.30    6.00
   2  14   0   20.00    4.20
 -16   2   0   30.80    6.30
  14 -16   0   21.10    4.10
   2  14   0   24.20    5.50
 -14  16   0   34.20    6.60
  16  -2   0   19.60    3.50
  -2 -14   0   22.30    4.10
  16  -2   0   28.00    4.70
 -14  16   0   28.70    5.90
   3  13   0   38.20    4.70
  13 -16   0   43.90    5.10
 -16   3   0   46.10    6.80
   3  13   0   39.80    5.70
 -13  16   0   37.30    7.00
  16  -3   0   36.40    4.20
  16  -3   0   47.10    5.50
  -3 -13   0   48.20    4.90
 -13  16   0   45.40    6.40
   4  12   0    8.00    4.00
  12 -16   0    6.20    3.10
 -16   4   0    7.80    4.50
   4  12   0    7.00    3.10
  16  -4   0    2.40    3.20
 -12  16   0    5.50    4.80
 -12  16   0    8.50    4.10
  16  -4   0    5.80    2.50
  -4 -12   0    8.90    3.10
   5  11   0  106.09    7.60
 -16   5   0  100.29    9.40
  11 -16   0   98.09    6.70
 -16   5   0  104.59    9.40
 -11  16   0   77.89    8.80
  -5 -11   0  113.19    6.30
  16  -5   0  109.49    7.20
  16  -5   0   90.89    6.00
  -5 -11   0   79.79    7.60
 -16   6   0   53.89    5.60
 -16   6   0   49.90    6.60
  10 -16   0   51.29    5.10
   6  10   0   58.19    6.00
   6  10   0   38.50    4.70
  16  -6   0   48.00    5.00
  -6 -10   0   45.70    4.30
  16  -6   0   45.30    4.60
 -10  16   0   54.89    7.40
  -6 -10   0   35.40    5.90
   7   9   0   14.30    3.90
 -16   7   0   24.30    4.60
 -16   7   0   14.90    4.80
   7   9   0   23.40    3.90
   9 -16   0   17.90    3.50
  -7  -9   0   15.20    2.80
  -9  16   0   17.80    5.20
  16  -7   0   17.70    3.40
  16  -7   0   17.10    3.30
  -7  -9   0   15.30    4.60
   8   8   0   38.70    4.90
   8   8   0   47.50    5.40
 -16   8   0   36.30    5.10
   8 -16   0   48.40    4.80
 -16   8   0   43.10    6.10
  -8  -8   0   34.30    5.60
  -8  16   0   29.10    6.00
  16  -8   0   47.40    4.80
  16  -8   0   48.90    4.80
   7 -16   0   15.50    3.40
 -16   9   0   11.40    4.30
   9   7   0   16.00    3.60
 -16   9   0   26.70    5.60
   9   7   0   12.60    3.60
  16  -9   0   17.30    3.20
  -9  -7   0   20.80    4.90
  -7  16   0   10.10    4.80
  16  -9   0   12.60    3.10
  10   6   0   49.90    5.30
 -16  10   0   49.40    6.10
   6 -16   0   48.40    5.00
 -16  10   0   44.50    6.20
  16 -10   0   44.20    4.60
 -10  -6   0   43.10    6.20
  16 -10   0   53.69    4.60
  -6  16   0   46.20    6.80
 -16  11   0   91.59    8.50
   5 -16   0  110.39    7.30
  11   5   0  112.19    8.10
 -16  11   0  113.89    9.40
  -5  16   0  107.19    9.70
 -11  -5   0   91.49    8.80
  16 -11   0  109.99    6.80
  16 -11   0   96.49    6.00
 -16  12   0    3.10    4.10
 -16  12   0    7.50    4.30
  12   4   0   10.60    3.70
   4 -16   0    3.40    3.40
 -12  -4   0    7.80    4.80
  16 -12   0   -1.00    2.70
  -4  16   0    8.90    4.70
  16 -12   0    3.80    2.30
 -16  13   0   34.60    6.10
 -16  13   0   26.70    5.50
   3 -16   0   43.00    4.90
  13   3   0   36.90    5.10
  -3  16   0   44.00    7.10
  16 -13   0   36.70    4.70
 -13  -3   0   46.00    6.90
 -16  14   0   40.90    6.60
  14   2   0   26.20    4.70
   2 -16   0   27.10    4.20
 -16  14   0   22.90    6.30
 -14  -2   0   22.40    5.90
  -2  16   0   16.60    5.40
  16 -14   0   22.60    4.10
  15   1   0   18.70    4.40
 -16  15   0   13.40    4.80
 -16  15   0   10.00    5.30
   1 -16   0   21.10    4.00
  16 -15   0   12.40    3.70
 -15  -1   0   24.60    6.20
  -1  16   0   18.90    5.30
   0 -16   0   57.09    5.60
 -16  16   0   49.70    7.30
 -16  16   0   41.20    7.10
  16   0   0   56.39    6.40
   0  16   0   57.29    5.70
   0  16   0   52.19    7.20
 -16   0   0   55.99    8.20
  16 -16   0   53.19    5.70
   1  16   0    0.00    4.80
 -17   1   0   -4.10    5.30
   1  16   0    5.50    3.40
  16 -17   0    0.60    3.20
 -16  17   0    1.50    4.90
 -16  17   0    2.30    4.90
  -1 -16   0    2.50    3.60
  17  -1   0    1.20    3.50
   2  15   0    8.50    3.70
   2  15   0    2.30    4.50
 -17   2   0    8.20    5.10
  15 -17   0    3.30    3.30
  17  -2   0    1.80    3.30
  -2 -15   0    2.80    3.30
 -15  17   0    6.70    5.20
 -15  17   0   13.00    5.20
   3  14   0   31.10    5.80
   3  14   0   37.00    4.70
 -17   3   0   33.20    6.80
  14 -17   0   36.40    4.90
 -14  17   0   30.20    6.60
  17  -3   0   30.30    5.00
  17  -3   0   36.30    5.10
 -14  17   0   42.00    6.40
  -3 -14   0   47.10    5.10
  13 -17   0   73.09    6.60
 -17   4   0   90.29    9.30
   4  13   0   70.79    6.50
   4  13   0   83.39    7.90
  -4 -13   0  102.09    6.50
  17  -4   0   88.59    7.30
 -13  17   0   77.69    9.20
 -13  17   0   89.49    8.50
  17  -4   0   77.09    6.10
   5  12   0    7.60    3.40
   5  12   0   14.40    4.70
 -17   5   0   10.20    5.40
  12 -17   0   14.80    3.60
  17  -5   0    9.80    3.50
 -12  17   0    6.10    4.60
 -12  17   0    7.00    4.90
  17  -5   0   10.30    3.00
  11 -17   0   16.50    3.60
   6  11   0   23.20    4.90
 -17   6   0   15.90    5.70
   6  11   0   20.60    4.00
  -6 -11   0   20.70    4.80
 -11  17   0   13.60    5.50
  17  -6   0   13.20    3.10
  17  -6   0   14.30    3.60
 -17   7   0   17.00    5.70
   7  10   0   12.50    4.20
 -17   7   0    9.20    4.10
  10 -17   0   15.00    3.70
   7  10   0   17.70    3.80
  17  -7   0   13.10    3.70
  -7 -10   0   15.60    4.70
 -10  17   0   14.50    5.40
  17  -7   0   15.70    3.50
   8   9   0    2.60    3.40
 -17   8   0    1.50    3.70
   8   9   0    0.60    3.00
 -17   8   0    3.40    4.80
   9 -17   0   -6.10    2.70
  -8  -9   0   -4.10    3.90
  -9  17   0    4.40    4.50
  17  -8   0    2.50    2.50
  17  -8   0    0.80    2.90
   9   8   0   -3.60    4.90
   8 -17   0   -3.90    2.70
 -17   9   0    1.40    4.70
   9   8   0    1.20    3.10
 -17   9   0   -5.40    3.50
  -9  -8   0   -4.00    3.70
  17  -9   0    2.40    2.70
  17  -9   0   -3.00    2.50
  -8  17   0    2.00    4.40
   7 -17   0   10.80    3.90
 -17  10   0    9.40    4.80
 -17  10   0   15.30    4.30
  10   7   0   10.40    3.50
  17 -10   0    4.80    2.90
 -10  -7   0    7.10    5.00
  -7  17   0   11.40    4.90
  17 -10   0   12.60    3.30
  11   6   0   11.20    3.70
 -17  11   0   14.40    5.20
 -17  11   0    9.30    4.70
   6 -17   0   13.20    3.80
  17 -11   0   15.60    3.00
 -11  -6   0   15.50    5.20
  -6  17   0   11.40    5.60
  17 -11   0   10.00    3.20
  12   5   0    6.70    3.60
   5 -17   0   11.50    3.40
 -17  12   0   15.20    5.30
 -17  12   0    6.30    4.50
  17 -12   0   13.70    3.50
  -5  17   0    9.30    5.20
 -12  -5   0   21.00    5.60
  13   4   0   74.79    7.10
 -17  13   0   76.89    7.90
   4 -17   0   76.49    6.50
 -17  13   0   82.79    8.30
  17 -13   0   89.89    7.00
 -13  -4   0   76.79    8.60
  -4  17   0   97.99    9.60
   3 -17   0   44.50    5.30
  14   3   0   49.50    5.90
 -17  14   0   39.50    6.80
 -17  14   0   38.20    6.90
 -14  -3   0   40.70    7.60
  -3  17   0   39.80    6.90
  17 -14   0   48.30    5.60
   2 -17   0   -4.40    3.30
 -17  15   0    7.20    5.00
 -17  15   0    9.30    5.60
  15   2   0    5.20    3.60
 -15  -2   0    6.30    5.70
  17 -15   0    4.90    3.20
  -2  17   0    9.20    5.00
   1 -17   0    2.00    3.60
  16   1   0    2.60    3.80
 -17  16   0    8.10    5.20
 -17  16   0   -0.10    4.50
  17 -16   0   -4.80    2.80
  -1  17   0    2.00    5.00
 -16  -1   0    4.60    5.50
   0 -17   0   11.40    4.00
 -17  17   0    4.20    5.40
  17   0   0    2.80    3.80
 -17  17   0    7.00    5.20
   0  17   0   11.50    5.30
 -17   0   0    6.50    5.90
  17 -17   0    4.00    3.50
  17 -18   0    1.90    3.60
 -18   1   0   -2.20    5.00
   1  17   0    4.60    4.60
  -1 -17   0   -1.90    3.60
  18  -1   0   -0.50    3.50
 -17  18   0    1.20    5.30
   2  16   0   13.60    5.00
   2  16   0   10.10    3.50
 -18   2   0   10.10    5.70
  16 -18   0    3.90    3.60
  -2 -16   0   11.50    6.20
  18  -2   0    2.20    3.80
 -16  18   0    4.60    5.30
  15 -18   0   19.30    4.30
   3  15   0   25.80    5.90
 -18   3   0   20.90    6.60
   3  15   0   19.60    4.20
  18  -3   0   20.90    4.60
 -15  18   0   19.10    6.20
   4  14   0   22.50    4.20
   4  14   0   29.00    6.00
  14 -18   0   27.90    4.70
 -18   4   0   25.70    6.40
 -14  18   0   33.00    7.00
  18  -4   0   26.30    4.80
 -18   5   0    3.60    5.30
  13 -18   0    3.20    3.20
   5  13   0   -1.00    3.00
   5  13   0    1.40    4.10
  18  -5   0    1.20    2.60
  18  -5   0   -1.50    3.00
 -13  18   0    0.40    5.00
 -13  18   0   -8.20    4.30
   6  12   0    7.30    3.50
   6  12   0   10.00    4.60
  12 -18   0    9.00    3.60
 -18   6   0    9.60    5.30
  -6 -12   0    4.00    4.20
  18  -6   0    7.00    3.40
  18  -6   0    9.20    3.00
 -12  18   0   17.40    5.80
   7  11   0    4.90    3.90
  11 -18   0    0.70    3.10
   7  11   0    6.30    3.40
 -18   7   0    3.70    4.80
  18  -7   0    4.30    3.20
  -7 -11   0    0.60    4.30
  18  -7   0    3.80    2.70
 -11  18   0    3.00    4.90
   8  10   0   16.70    4.80
   8  10   0   20.30    4.10
  10 -18   0   15.70    3.90
 -18   8   0    8.40    5.30
  18  -8   0   14.60    3.60
  -8 -10   0   19.50    5.20
  18  -8   0   23.30    4.30
 -10  18   0   19.30    5.90
   9 -18   0   26.80    4.30
 -18   9   0   20.50    5.10
 -18   9   0   14.40    5.90
   9   9   0   22.50    4.50
  18  -9   0   25.10    4.30
  18  -9   0   29.00    4.30
  -9  18   0   19.70    5.80
  -9  -9   0   22.20    5.50
 -18  10   0   11.80    4.90
 -18  10   0   14.30    4.60
  10   8   0   15.30    3.90
   8 -18   0   24.10    4.20
  -8  18   0   13.70    5.40
  18 -10   0   12.70    3.20
  18 -10   0   14.40    3.40
 -10  -8   0   10.00    5.00
 -18  11   0    5.50    4.60
   7 -18   0    5.00    3.50
  11   7   0    1.60    3.30
 -18  11   0    3.00    4.50
  18 -11   0    2.50    3.00
  -7  18   0   -0.30    4.80
 -11  -7   0    7.20    5.30
  18 -11   0    8.90    3.20
  12   6   0   -3.50    3.10
   6 -18   0    2.20    3.60
 -18  12   0    6.80    5.40
 -18  12   0    8.10    4.80
  -6  18   0    8.10    5.50
  18 -12   0    5.50    3.20
 -12  -6   0    6.50    5.20
   5 -18   0    2.30    3.10
 -18  13   0   -4.70    4.60
 -18  13   0    3.80    4.60
  13   5   0   -1.30    3.20
 -13  -5   0    2.70    5.00
  -5  18   0    2.30    4.50
  18 -13   0    0.90    2.80
 -18  14   0   19.10    5.90
   4 -18   0   28.10    4.40
  14   4   0   21.70    4.80
 -18  14   0   20.30    5.80
 -14  -4   0   17.90    6.00
  -4  18   0   25.30    6.40
  18 -14   0   27.40    4.50
  15   3   0   18.30    4.60
   3 -18   0   24.50    4.70
 -18  15   0   14.60    5.50
 -18  15   0   23.30    5.90
 -15  -3   0   17.50    6.20
  -3  18   0   11.50    5.40
  18 -15   0   17.90    4.30
 -18  16   0    4.90    5.00
 -18  16   0    5.70    5.80
   2 -18   0   13.80    4.00
  16   2   0    2.20    3.70
  -2  18   0    4.50    4.90
  18 -16   0    2.30    3.90
 -16  -2   0    7.20    5.80
 -18  17   0   12.60    6.00
 -18  17   0    0.30    4.90
   1 -18   0   -2.90    3.40
  17   1   0    4.90    3.70
  18 -17   0   -5.60    3.40
  -1  18   0   -2.50    4.40
 -17  -1   0    2.90    5.50
   0 -18   0    0.70    3.40
 -18  18   0   -2.90    4.70
  18   0   0    2.80    3.80
  18 -18   0   -3.10    3.30
   0  18   0    4.00    5.50
 -18   0   0    5.90    5.80
 -19   1   0    8.00    6.60
  18 -19   0    9.80    4.10
   1  18   0    5.10    4.80
 -18  19   0   11.00    6.60
  19  -1   0   13.20    4.40
  17 -19   0   -1.80    3.50
 -19   2   0   -8.40    5.80
   2  17   0   -1.00    4.20
  19  -2   0   -4.40    3.30
 -17  19   0   -1.60    5.40
   3  16   0    0.50    4.60
   3  16   0   -0.90    3.20
 -19   3   0    3.70    6.00
  16 -19   0    0.00    3.30
  19  -3   0    1.20    3.60
 -16  19   0    0.60    5.30
 -19   4   0   -1.80    4.90
  15 -19   0    1.30    3.40
   4  15   0    1.10    3.20
   4  15   0   -0.60    4.30
 -15  19   0    3.40    5.40
  19  -4   0   -7.70    3.00
   5  14   0    4.10    3.60
  14 -19   0    7.80    3.90
 -19   5   0    3.10    5.30
   5  14   0    5.20    4.50
 -14  19   0    3.20    5.40
  19  -5   0   -0.30    3.50
   6  13   0    5.80    4.30
  13 -19   0    0.40    3.20
 -19   6   0    4.30    4.90
   6  13   0    2.70    3.80
 -13  19   0   -8.10    4.70
  19  -6   0    0.30    2.60
  19  -6   0    3.10    3.40
  12 -19   0    3.20    3.30
 -19   7   0    9.60    5.80
   7  12   0    1.60    3.50
  -7 -12   0    8.40    4.60
 -12  19   0   14.50    5.80
  19  -7   0   14.70    4.20
  19  -7   0   11.90    3.30
 -19   8   0    5.00    5.00
   8  11   0   12.60    4.30
  11 -19   0    7.10    3.40
  19  -8   0    8.00    3.30
  -8 -11   0   10.00    4.80
 -11  19   0   11.90    5.60
  19  -8   0    4.90    3.40
 -19   9   0    7.20    5.40
  10 -19   0    3.40    3.30
   9  10   0    3.80    3.60
  19  -9   0   -0.20    3.20
 -10  19   0    4.70    5.50
  19  -9   0    2.80    3.20
  -9 -10   0   -1.40    4.30
   9 -19   0    2.60    3.20
  10   9   0   -3.00    3.20
 -19  10   0   -8.20    4.20
  19 -10   0   -2.60    2.40
  -9  19   0    2.00    4.70
  19 -10   0    2.00    3.30
 -10  -9   0    4.30    4.60
 -19  11   0    4.70    4.50
 -19  11   0    5.90    4.70
  11   8   0    7.60    3.80
   8 -19   0   12.30    3.60
  -8  19   0   13.40    6.00
  19 -11   0   10.90    3.30
  19 -11   0    6.60    3.20
 -11  -8   0   11.30    5.00
  12   7   0    9.90    4.10
 -19  12   0   22.40    5.20
 -19  12   0    8.80    5.70
   7 -19   0    5.70    3.50
  -7  19   0    9.50    5.60
  19 -12   0   15.20    3.80
 -12  -7   0    5.50    5.50
  13   6   0    1.10    3.60
 -19  13   0    5.00    5.00
   6 -19   0   -2.70    3.50
 -19  13   0   -1.20    4.70
  19 -13   0    4.40    3.70
 -13  -6   0    2.90    4.90
  -6  19   0    1.80    5.50
  14   5   0    2.20    3.70
   5 -19   0    1.80    4.10
 -19  14   0   -1.70    4.90
 -19  14   0   -1.30    4.30
  -5  19   0    7.30    5.40
 -14  -5   0   -1.00    5.10
  19 -14   0    0.30    3.20
   4 -19   0    4.10    3.90
 -19  15   0    7.20    4.80
 -19  15   0    3.60    4.70
  15   4   0   -1.10    3.50
 -15  -4   0   -8.90    4.70
  -4  19   0    6.20    5.30
  19 -15   0    1.30    3.70
 -19  16   0    5.70    4.90
  16   3   0    1.30    3.60
   3 -19   0   -5.70    3.00
 -19  16   0    1.20    4.70
  19 -16   0   -3.40    3.20
 -16  -3   0    0.80    5.90
  -3  19   0    1.60    5.10
  17   2   0   -1.60    3.80
 -19  17   0    1.50    5.90
   2 -19   0   -0.80    3.60
 -19  17   0   11.00    6.10
  -2  19   0    1.00    4.70
 -17  -2   0    8.30    6.20
  19 -17   0   -1.10    4.00
   1 -19   0    7.30    3.80
  18   1   0   15.00    4.50
 -19  18   0   17.70    6.40
  19 -18   0   14.70    4.30
  -1  19   0    4.00    5.80
 -18  -1   0    7.40    6.20
 -19  19   0    6.10    6.00
  19   0   0   11.60    4.50
 -19   0   0   15.10    7.00
  19 -19   0    9.00    4.10
   0  19   0   10.10    5.60
 -20   1   0    3.00    5.90
  19 -20   0    4.00    3.80
   1  19   0    1.10    5.00
  20  -1   0   -0.60    3.60
 -19  20   0   -4.30    5.30
   2  18   0   10.30    5.40
  18 -20   0   -0.10    3.70
 -20   2   0    2.80    6.30
  20  -2   0    1.50    3.80
 -18  20   0    2.10    5.80
   3  17   0    0.30    4.50
 -20   3   0   12.80    6.80
  17 -20   0    8.10    4.00
  20  -3   0   -0.10    4.20
 -17  20   0   10.30    6.10
   4  16   0    0.10    4.60
  16 -20   0    3.30    3.80
   4  16   0    5.70    4.10
 -20   4   0    3.80    6.20
 -16  20   0    4.40    5.80
  20  -4   0   -5.40    3.20
  15 -20   0    1.30    3.50
 -20   5   0    2.80    6.40
   5  15   0   -0.20    4.50
   5  15   0   -0.50    3.20
  20  -5   0   -3.30    3.30
 -15  20   0    5.20    5.80
 -20   6   0    6.70    5.80
  14 -20   0    4.50    3.60
   6  14   0    3.70    4.00
  20  -6   0    6.80    4.10
 -14  20   0    6.90    5.90
  13 -20   0    9.00    3.80
 -20   7   0   16.00    6.20
   7  13   0   15.10    4.40
 -13  20   0    4.00    5.70
  20  -7   0    5.00    3.40
  20  -7   0    7.60    3.80
  12 -20   0   10.30    3.90
 -20   8   0   11.80    6.00
   8  12   0    5.90    4.40
  20  -8   0   16.00    4.30
 -12  20   0   18.60    6.20
  20  -8   0   15.50    4.00
  -8 -12   0   13.00    5.10
   9  11   0    8.50    3.90
 -20   9   0   14.30    5.50
  11 -20   0   15.20    4.20
  20  -9   0   15.00    4.00
  20  -9   0   16.90    3.90
 -11  20   0   16.70    6.30
  -9 -11   0   15.10    5.50
  10 -20   0    9.40    3.90
  10  10   0   10.10    4.10
 -20  10   0   18.40    6.00
  20 -10   0    5.40    3.30
  20 -10   0    5.80    3.70
 -10  20   0    3.40    5.50
 -10 -10   0    5.40    5.00
   9 -20   0   17.60    4.60
 -20  11   0   15.40    5.80
  11   9   0   12.60    4.30
  20 -11   0    6.60    3.50
 -11  -9   0   15.20    5.60
  -9  20   0   16.00    6.20
  20 -11   0   13.60    4.00
  12   8   0   12.10    4.20
 -20  12   0   18.70    5.90
   8 -20   0    8.40    3.70
  -8  20   0   12.90    6.00
 -12  -8   0    9.10    5.20
  20 -12   0   10.00    3.60
 -20  13   0    9.10    5.30
  13   7   0    5.70    4.10
 -20  13   0    8.70    5.00
   7 -20   0    6.10    3.60
 -13  -7   0    4.50    5.20
  20 -13   0    3.90    3.30
  -7  20   0    6.30    5.60
  14   6   0    7.80    3.90
   6 -20   0    3.90    3.60
 -20  14   0   13.90    5.70
 -20  14   0   10.60    5.60
  -6  20   0    8.80    5.70
 -14  -6   0    8.00    5.90
  20 -14   0   11.20    4.20
 -20  15   0    3.40    5.60
  15   5   0    1.90    3.70
   5 -20   0    0.10    3.50
 -20  15   0   10.20    5.70
  -5  20   0   -0.30    5.80
 -15  -5   0    2.90    6.00
  20 -15   0    3.90    3.50
   4 -20   0   -0.40    3.80
 -20  16   0   -4.00    5.30
  16   4   0    1.20    3.60
 -20  16   0   -3.70    5.20
  20 -16   0    1.90    3.50
  -4  20   0    0.20    5.10
 -16  -4   0  -10.60    4.80
   3 -20   0    3.70    3.40
 -20  17   0    0.20    5.10
  17   3   0    4.30    4.20
  20 -17   0    2.70    3.50
 -17  -3   0   -0.40    5.50
  -3  20   0   -1.50    5.30
 -20  18   0    1.90    5.40
  18   2   0    2.80    3.90
   2 -20   0    1.00    3.50
  20 -18   0    9.60    4.30
 -18  -2   0  -12.00    5.10
  -2  20   0    2.70    6.30
 -20  19   0   10.10    6.80
  19   1   0    6.10    4.20
 -19  -1   0   -2.30    6.30
  -1  20   0    8.20    5.40
  20 -19   0    6.40    4.20
  20   0   0    1.60    4.10
 -20  20   0    0.90    6.70
 -20   0   0   -6.10    5.60
   0  20   0    0.90    5.00
  20 -20   0    5.40    4.10
 -21   1   0    8.40    6.70
   1  20   0   11.80    6.00
  20 -21   0    8.70    4.60
 -20  21   0   15.60    7.10
  21  -1   0   18.90    5.30
  19 -21   0    4.70    4.50
 -21   2   0   21.70    7.30
   2  19   0   14.10    6.30
 -19  21   0   13.60    7.00
  21  -2   0    4.50    4.20
 -21   3   0    8.40    7.00
   3  18   0    7.00    5.70
  18 -21   0   11.40    4.40
  21  -3   0   12.60    4.70
 -18  21   0   -3.40    5.70
  17 -21   0    9.40    4.30
   4  17   0    3.20    5.40
 -21   4   0   11.20    6.10
 -17  21   0    8.50    6.90
  21  -4   0   15.80    4.50
 -21   5   0    7.60    6.00
  16 -21   0    7.00    3.90
   5  16   0   -1.30    3.40
 -16  21   0    8.70    6.30
  21  -5   0   -0.10    3.70
 -21   6   0   10.70    6.30
  15 -21   0   15.80    4.40
   6  15   0    7.60    4.40
  21  -6   0   23.60    5.30
 -15  21   0   19.00    7.60
  14 -21   0   12.10    4.30
   7  14   0   12.00    4.70
 -21   7   0   12.70    6.40
 -14  21   0   10.40    7.00
  21  -7   0   12.80    4.20
  13 -21   0    8.00    3.90
 -21   8   0   10.10    6.40
   8  13   0    9.60    4.20
  21  -8   0    7.30    3.50
 -13  21   0    9.40    6.90
  12 -21   0    0.40    3.80
   9  12   0    2.30    3.80
 -21   9   0   15.90    6.40
  21  -9   0   -1.10    3.40
  21  -9   0   -6.80    3.40
 -12  21   0   -3.40    5.00
  -9 -12   0    3.70    4.50
 -21  10   0   -7.40    4.30
  10  11   0    3.30    3.80
  11 -21   0    0.20    3.50
 -11  21   0    5.20    5.70
 -10 -11   0    3.70    4.90
  21 -10   0    3.40    3.60
  21 -10   0    5.20    3.70
  10 -21   0   -1.70    4.00
  11  10   0    1.80    3.80
 -21  11   0   -1.50    5.00
  21 -11   0    1.50    3.60
 -10  21   0    0.10    5.60
  21 -11   0    3.60    3.70
 -11 -10   0   -7.10    4.30
  12   9   0    0.30    4.20
   9 -21   0    0.80    3.50
 -21  12   0   -0.20    5.70
 -12  -9   0   -3.70    4.70
  -9  21   0   -4.40    5.70
  21 -12   0    1.70    3.70
   8 -21   0    4.10    3.80
 -21  13   0   11.10    6.40
  13   8   0    9.70    4.20
  -8  21   0    4.00    6.30
 -13  -8   0    6.90    5.60
  21 -13   0    7.30    3.70
   7 -21   0   13.80    4.20
 -21  14   0   18.80    6.00
  14   7   0    9.70    4.50
  -7  21   0   19.30    6.70
  21 -14   0   16.60    4.40
 -14  -7   0   16.20    6.70
 -21  15   0   19.80    6.60
  15   6   0    9.20    4.50
 -21  15   0   25.40    6.80
   6 -21   0   11.50    4.40
  21 -15   0   24.40    5.00
 -15  -6   0   16.80    6.70
  -6  21   0   19.30    6.50
 -21  16   0    9.40    5.40
   5 -21   0    2.20    3.60
 -21  16   0    2.90    5.10
  16   5   0    2.90    4.00
 -16  -5   0   -2.30    5.90
  -5  21   0    3.10    5.60
  21 -16   0   -1.30    3.30
   4 -21   0    9.50    4.30
  17   4   0   -3.50    3.30
 -21  17   0   13.80    5.90
 -17  -4   0   -0.60    5.80
  21 -17   0   10.20    4.10
  -4  21   0    8.80    6.00
   3 -21   0   -0.70    4.00
 -21  18   0    1.60    5.30
  18   3   0   -1.00    3.90
  -3  21   0   15.10    7.00
  21 -18   0    5.70    4.50
 -18  -3   0   -3.60    6.00
 -21  19   0   11.70    6.30
  19   2   0   14.80    5.00
 -19  -2   0    4.70    6.20
  21 -19   0   14.10    4.70
  -2  21   0   10.40    6.30
  20   1   0   17.20    5.40
 -21  20   0   28.20    7.40
  21 -20   0   14.60    4.90
  -1  21   0   18.20    7.20
 -20  -1   0   23.50    7.80
  21   0   0   19.30    5.40
 -21  21   0   22.10    8.10
   0  21   0   18.10    7.20
 -21   0   0   23.50    8.40
  21 -21   0   13.80    5.10
 -22   1   0   10.30    8.10
  21 -22   0    6.60    4.50
   1  21   0   13.60    6.70
 -21  22   0    2.50    6.90
  22  -1   0    4.60    4.60
 -22   2   0   -5.10    5.90
  20 -22   0    7.40    4.50
   2  20   0    0.10    6.20
  22  -2   0    4.60    4.40
 -20  22   0   -5.90    5.90
  19 -22   0   10.70    4.50
 -22   3   0   -8.50    6.50
   3  19   0    6.80    6.90
 -19  22   0    5.60    6.10
  22  -3   0    1.20    4.10
 -22   4   0   -6.70    5.80
  18 -22   0    2.40    4.30
  22  -4   0   -1.40    4.40
 -18  22   0   -5.50    5.80
   5  17   0    4.20    6.80
  17 -22   0    5.10    4.10
 -22   5   0   10.80    7.20
  22  -5   0    0.10    3.70
 -17  22   0    2.70    6.20
   6  16   0   -5.00    3.90
 -22   6   0   -5.00    5.50
  16 -22   0    5.60    4.00
 -16  22   0    1.10    5.90
  22  -6   0    2.20    4.30
 -22   7   0    4.40    5.70
   7  15   0    3.50    4.40
  15 -22   0    4.70    3.90
  22  -7   0   -1.00    3.40
 -15  22   0   -1.50    5.90
   8  14   0    5.60    3.80
 -22   8   0   -4.50    5.80
  14 -22   0    4.50    3.90
  22  -8   0    1.90    3.70
 -14  22   0    1.20    6.00
   9  13   0    4.40    3.90
  13 -22   0    2.80    3.80
 -22   9   0   11.20    5.90
 -13  22   0    0.60    5.50
  -9 -13   0   -0.20    5.10
  22  -9   0    0.80    3.30
  10  12   0    0.30    3.80
  12 -22   0   -1.40    3.50
 -22  10   0    1.20    6.30
  22 -10   0    0.60    3.20
 -10 -12   0    0.10    4.70
 -12  22   0   -1.00    5.40
  22 -10   0   10.40    3.90
 -22  11   0    2.60    5.20
  11  11   0    6.30    4.20
  11 -22   0    1.50    3.60
  22 -11   0   -2.20    3.60
 -11 -11   0   11.10    6.20
 -11  22   0   -1.80    5.30
  12  10   0    7.30    4.20
 -22  12   0    9.40    6.10
  10 -22   0   -0.40    3.50
 -12 -10   0   -3.40    5.30
  22 -12   0   -1.70    3.70
 -10  22   0    2.30    6.00
  13   9   0    2.20    3.80
   9 -22   0    2.30    3.70
 -22  13   0   -1.20    5.90
  22 -13   0    7.40    4.00
  -9  22   0    2.10    5.40
 -13  -9   0    0.80    5.30
  14   8   0   -0.60    3.90
   8 -22   0    1.40    3.50
 -22  14   0   -1.50    5.70
 -14  -8   0   -4.50    5.80
  -8  22   0   -0.10    5.40
  22 -14   0   -0.40    3.90
 -22  15   0    4.50    5.20
  15   7   0    8.00    4.90
   7 -22   0    5.10    3.60
 -15  -7   0   -8.70    4.70
  -7  22   0   12.70    6.50
  22 -15   0   10.30    4.10
 -22  16   0    9.40    6.00
  16   6   0    1.80    4.70
   6 -22   0   -4.30    3.40
  -6  22   0   -1.80    5.40
  22 -16   0    0.00    3.50
 -16  -6   0   -7.00    5.80
 -22  17   0    0.30    6.00
  17   5   0   -2.50    4.20
   5 -22   0   -1.60    3.60
  -5  22   0   -7.60    5.20
  22 -17   0   -0.30    3.70
 -17  -5   0   -5.60    5.30
  18   4   0    3.50    4.10
 -22  18   0   -5.60    5.00
   4 -22   0    1.70    3.90
 -18  -4   0   -4.20    5.90
  22 -18   0    0.30    4.30
  -4  22   0   -6.00    5.20
 -22  19   0   12.30    6.20
   3 -22   0   -5.70    4.00
  19   3   0    2.50    4.30
  22 -19   0   -3.60    4.20
 -19  -3   0   -1.30    6.40
  -3  22   0    5.20    6.60
  20   2   0    8.10    4.60
 -22  20   0    5.30    7.00
  22 -20   0    0.50    4.00
 -20  -2   0    6.80    6.90
  -2  22   0    3.20    6.60
  21   1   0   12.40    5.10
 -22  21   0   11.60    7.20
  22 -21   0    4.50    4.30
 -21  -1   0   12.10    7.20
  -1  22   0    9.60    7.00
  22   0   0    4.60    4.80
 -22  22   0   15.80    7.40
 -22   0   0   10.90    7.70
   0  22   0    3.20    6.80
  22 -22   0   -0.70    4.40
  22 -23   0   -8.90    4.20
 -23   1   0    9.10    7.70
   1  22   0    2.10    5.90
  23  -1   0    3.70    4.90
 -22  23   0    4.90    6.70
 -23   2   0   -1.40    6.80
  21 -23   0   -4.40    3.90
 -21  23   0    7.40    7.40
  23  -2   0   -1.10    4.00
 -23   3   0    1.40    7.70
  20 -23   0   -1.80    4.00
  23  -3   0    4.10    4.50
 -20  23   0    8.30    8.10
  19 -23   0    3.20    4.40
 -23   4   0   -0.90    6.50
 -19  23   0    3.40    6.40
  23  -4   0    4.20    4.10
 -23   5   0    4.50    7.10
  18 -23   0    5.50    4.30
 -18  23   0    2.30    7.10
  23  -5   0   -2.80    3.80
 -23   6   0   -8.80    5.70
  17 -23   0   -6.90    3.70
   6  17   0   -5.30    4.30
 -17  23   0    0.50    6.10
  23  -6   0    6.10    4.80
 -23   7   0    2.50    6.30
   7  16   0    1.40    4.60
  16 -23   0   10.50    4.20
 -16  23   0   11.40    6.80
  23  -7   0    0.80    3.90
   8  15   0    2.40    3.90
 -23   8   0    0.20    6.70
  15 -23   0   -3.00    3.80
  23  -8   0    1.70    3.90
 -15  23   0   -0.40    6.70
  14 -23   0    4.80    4.00
   9  14   0    4.20    4.60
 -23   9   0   -3.40    5.40
 -14  23   0    1.10    6.30
  23  -9   0   -5.00    3.30
  13 -23   0    0.30    3.80
 -23  10   0   -8.40    5.90
  10  13   0    3.30    4.20
 -10 -13   0    4.30    5.60
  23 -10   0   -2.80    3.60
 -13  23   0    3.50    5.90
  11  12   0   -0.80    3.90
  12 -23   0    4.10    4.00
 -23  11   0    3.40    6.00
  23 -11   0    7.40    6.10
 -12  23   0    3.00    6.10
 -11 -12   0   -2.40    4.90
  11 -23   0    0.90    3.80
 -23  12   0    2.90    5.40
  12  11   0   -6.00    3.70
  23 -12   0   -4.70    3.10
 -11  23   0    6.90    6.30
 -12 -11   0    1.00    5.30
 -23  13   0   -2.50    6.10
  13  10   0   -0.20    3.80
  10 -23   0    2.60    3.80
 -10  23   0   -2.70    6.00
  23 -13   0   -4.90    3.80
 -13 -10   0    1.20    6.20
  14   9   0   -1.30    4.50
 -23  14   0    6.30    6.50
   9 -23   0   -1.10    3.60
  23 -14   0    3.90    3.90
 -14  -9   0   -2.40    5.00
  -9  23   0    4.20    6.20
   8 -23   0   -2.80    3.70
  15   8   0   10.50    4.80
 -23  15   0    1.30    6.30
 -15  -8   0    1.00    5.80
  -8  23   0    7.40    6.20
  23 -15   0    5.50    4.00
 -23  16   0    9.80    7.20
  16   7   0    8.00    4.80
   7 -23   0    1.70    4.10
  -7  23   0   -2.10    5.90
 -16  -7   0    2.90    6.10
  23 -16   0    6.80    4.10
  17   6   0   -3.20    3.90
   6 -23   0   -0.40    3.90
 -17  -6   0   -6.80    5.40
  -6  23   0    1.40    6.00
  23 -17   0   -0.50    4.00
   5 -23   0   -3.90    3.50
  18   5   0   -0.40    4.30
  23 -18   0    2.90    4.60
 -18  -5   0    4.90    6.80
  -5  23   0   -5.40    5.70
  19   4   0   -1.90    4.30
 -23  19   0    5.90    7.90
   4 -23   0    4.80    4.20
  -4  23   0    3.10    6.00
 -19  -4   0    7.60    7.10
  23 -19   0    6.30    4.40
  20   3   0    6.40    4.70
 -23  20   0    3.70    7.10
 -20  -3   0   -5.20    6.10
  23 -20   0   -5.00    4.40
  -3  23   0   -3.40    5.80
  21   2   0   -1.90    4.80
 -23  21   0   -9.90    5.50
 -21  -2   0   -1.60    7.70
  -2  23   0   12.00    6.90
  23 -21   0    0.00    4.30
  22   1   0   -6.70    4.40
 -23  22   0    3.60    6.70
  -1  23   0    2.70    6.20
  23 -22   0    4.90    4.60
 -22  -1   0   15.30    8.20
  23   0   0   -1.20    4.50
 -23  23   0   -5.50    6.30
  23 -23   0    1.90    4.90
 -23   0   0   -0.30    8.20
   0  23   0   -8.30    6.60
 -23  24   0    2.30    8.30
  22 -24   0   -6.60    4.10
 -24   2   0    6.30    8.70
  24  -2   0    5.40    5.20
 -22  24   0   -4.70    7.00
  21 -24   0    3.40    4.50
 -24   3   0  -10.80    7.30
  24  -3   0    0.90    5.20
 -21  24   0    1.80    7.90
 -24   4   0   -2.80    6.90
  20 -24   0   -3.30    4.30
  24  -4   0   -8.50    4.10
 -20  24   0   -1.20    6.80
 -24   5   0    2.80    6.60
  19 -24   0   -0.90    4.10
 -19  24   0   -8.90    6.10
  24  -5   0   -0.60    4.20
  18 -24   0    6.70    4.90
 -24   6   0    3.50    7.50
 -18  24   0   11.70    7.90
  24  -6   0   11.00    5.30
  17 -24   0    3.00    4.60
 -24   7   0  -13.50    6.10
   7  17   0    1.80    4.80
 -17  24   0   -5.00    6.00
  24  -7   0   10.70    4.90
 -24   8   0   -6.20    5.90
  16 -24   0    1.30    4.00
   8  16   0    1.70    4.20
 -16  24   0    1.60    6.50
  24  -8   0    2.60    4.50
 -24   9   0    3.00    6.40
  15 -24   0    6.00    4.40
   9  15   0   10.10    5.20
 -15  24   0    3.30    6.60
  24  -9   0    4.20    4.40
  14 -24   0    3.70    4.30
 -24  10   0    2.70    5.70
  10  14   0    1.10    4.10
  24 -10   0   -1.50    4.10
 -14  24   0   -0.20    6.40
 -24  11   0    2.90    6.60
  13 -24   0    3.00    4.00
  11  13   0    6.00    5.30
 -13  24   0    0.70    6.10
 -11 -13   0   -0.20    5.10
  12 -24   0    7.70    4.30
  12  12   0   -0.30    4.30
 -24  12   0   15.50    7.20
 -12 -12   0    9.20    5.80
 -12  24   0    3.10    7.00
  11 -24   0   -0.30    4.00
  13  11   0   -9.60    4.00
 -24  13   0    7.00    6.70
 -11  24   0    9.00    6.80
 -13 -11   0   -4.90    5.10
  24 -13   0    2.00    3.60
  14  10   0    7.40    4.60
 -24  14   0    2.50    6.50
  10 -24   0    5.60    4.30
 -14 -10   0    4.10    5.90
  24 -14   0    5.80    4.50
 -10  24   0    5.00    6.80
  15   9   0    1.40    4.50
   9 -24   0    4.80    4.70
 -24  15   0   22.50    7.50
 -15  -9   0    8.20    6.10
  -9  24   0    8.60    7.70
  24 -15   0    3.30    4.40
  16   8   0    6.00    4.70
   8 -24   0    3.40    4.10
 -16  -8   0    3.00    6.20
  24 -16   0    6.20    4.20
  -8  24   0  -14.90    5.00
   7 -24   0    1.40    4.10
  17   7   0    0.30    4.30
  24 -17   0    1.60    4.00
 -17  -7   0   -7.10    6.10
  -7  24   0   -0.50    5.70
   6 -24   0    9.00    4.50
  18   6   0    8.30    5.00
  -6  24   0    6.10    7.60
 -18  -6   0   16.00    7.00
  24 -18   0    6.70    5.00
   5 -24   0   -0.90    4.10
  19   5   0    2.80    4.70
 -19  -5   0   -1.20    6.20
  24 -19   0   -6.10    3.70
  -5  24   0   -7.00    5.80
  20   4   0    2.70    4.60
  -4  24   0   -8.70    6.90
  24 -20   0    1.40    4.50
 -20  -4   0   -0.90    6.40
  21   3   0  -14.60    4.70
  -3  24   0   -6.10    6.90
  24 -21   0   -6.00    4.00
 -21  -3   0    3.30    7.10
  22   2   0    5.60    5.40
 -24  22   0    1.80    7.60
 -22  -2   0   12.00   12.10
  24 -22   0   11.50    5.40
  -2  24   0    0.10    7.50
 -24  23   0   -5.00    6.40
  -1  24   0    5.40    7.70
 -22  25   0   -2.60    8.50
 -25   4   0   12.70    9.10
 -21  25   0   -4.40    6.80
  25  -4   0    1.20    4.80
 -25   5   0   -0.60    7.30
  20 -25   0    9.00    5.00
 -20  25   0   -9.50    6.50
  25  -5   0    1.40    4.60
 -25   6   0   -1.70    7.00
  19 -25   0   -5.20    3.90
 -19  25   0  -13.70    6.30
  25  -6   0   -2.60    4.60
  18 -25   0    9.30    5.10
 -25   7   0   -1.50    6.80
  25  -7   0   -3.80    4.70
 -18  25   0   -7.70    6.80
  17 -25   0    4.10    4.60
 -25   8   0    2.60    6.60
   8  17   0    0.10    4.50
 -17  25   0   -1.90    6.80
  25  -8   0    1.30    4.90
  16 -25   0    4.10    4.60
   9  16   0    0.90    5.00
 -25   9   0    1.50    6.40
  25  -9   0   -2.80    4.50
 -16  25   0   -1.20    6.60
  15 -25   0    8.30    4.70
  10  15   0   -2.70    4.30
 -25  10   0    1.20    7.20
 -15  25   0    1.50    6.50
  14 -25   0    3.00    4.40
 -25  11   0   -7.40    6.70
  11  14   0   -1.50    4.90
 -14  25   0    7.30    7.30
  13 -25   0   -3.10    3.80
  12  13   0   -6.10    4.20
 -25  12   0   -0.30    6.70
 -13  25   0    1.90    6.60
 -12 -13   0   -0.70    6.00
  12 -25   0   -4.20    4.30
 -25  13   0    2.80    6.00
  13  12   0   13.10    5.30
 -13 -12   0   -5.00    5.30
 -12  25   0   -2.60    5.80
  11 -25   0    3.70    4.40
 -25  14   0   -7.80    5.20
  14  11   0    0.30    4.50
 -14 -11   0    0.00    6.60
  25 -14   0   -6.90    5.00
 -11  25   0   15.50    7.50
  10 -25   0   -0.10    4.70
  15  10   0    7.40    4.80
 -25  15   0   -1.60    6.70
 -15 -10   0    0.90    6.90
  25 -15   0    2.60    4.20
 -10  25   0   -2.10    6.30
   9 -25   0    4.30    4.50
  16   9   0   -2.80    4.30
 -16  -9   0    4.60    7.20
  -9  25   0    5.80    7.30
  25 -16   0    9.60    5.10
   8 -25   0   -4.60    4.10
  17   8   0    3.30    4.80
  -8  25   0   -0.70    6.80
  25 -17   0   -1.70    3.90
 -17  -8   0    4.70    6.70
  18   7   0    2.90    4.60
   7 -25   0    5.10    4.80
 -18  -7   0   -0.60    7.60
  -7  25   0   13.70    7.50
  25 -18   0    5.50    5.00
   6 -25   0    7.20    5.00
  19   6   0    4.20    5.00
  25 -19   0   -3.90    4.30
 -19  -6   0    2.60    7.50
  -6  25   0    2.70    7.30
  20   5   0    2.40    5.10
 -20  -5   0    3.40    6.70
  -5  25   0    6.90    7.00
  25 -20   0    1.60    4.80
  -4  25   0   10.80    7.20
  25 -21   0    7.30    4.90
  -3  25   0    4.40    7.10
  25 -22   0    6.00    6.20
  26  -6   0   -1.90    5.00
 -26   7   0   -4.80    7.80
  26  -7   0   -5.10    4.70
 -19  26   0   16.00    9.70
  18 -26   0   -8.50    4.30
 -26   8   0   -1.20    7.50
 -18  26   0    3.30    8.20
  26  -8   0   -3.70    4.60
  17 -26   0   -0.10    4.80
   9  17   0   -0.30    5.20
 -26   9   0    6.10    8.10
 -17  26   0    6.20    7.60
  26  -9   0    0.30    4.30
  16 -26   0    1.10    4.50
 -26  10   0   -0.70    7.70
  10  16   0   -1.90    4.50
 -16  26   0    5.80    7.50
  15 -26   0   -7.50    4.00
 -26  11   0    9.00    6.80
  11  15   0    2.40    5.50
 -15  26   0   11.00    8.20
  14 -26   0    1.40    4.60
 -26  12   0   -3.40    6.10
  12  14   0    2.20    4.80
 -14  26   0  -12.90    6.00
  13  13   0   13.10    5.40
 -26  13   0   -0.70    7.00
  13 -26   0   -4.40    4.30
 -13  26   0   -2.90    6.70
 -13 -13   0   -0.50    6.60
  14  12   0    9.00    5.50
 -26  14   0   -4.60    6.90
  12 -26   0    2.30    5.30
 -14 -12   0    2.00    6.00
 -12  26   0   -2.80    6.30
 -26  15   0   -5.50    6.70
  15  11   0   -5.50    4.40
  11 -26   0   -2.70    4.40
 -15 -11   0    2.40    6.20
 -11  26   0    7.20    7.40
  16  10   0    0.00    4.60
  10 -26   0    3.70    4.70
 -10  26   0    2.40    7.80
  26 -16   0    4.50    4.60
 -16 -10   0    7.80    6.80
   9 -26   0    5.00    5.50
  17   9   0   -1.50    4.70
  26 -17   0    7.90    5.40
  -9  26   0    7.00    8.00
 -17  -9   0    0.50    7.10
   8 -26   0   -6.30    4.90
  18   8   0   -0.90    4.80
 -18  -8   0    1.70    6.70
  26 -18   0    5.70    5.40
  -8  26   0   -3.40    7.90
   7 -26   0   -5.00    4.60
  26 -19   0   -5.90    4.20
  -7  26   0   -1.50    7.20
  26 -20   0    1.20    4.70
 -27  10   0   -1.00    8.00
  10  17   0    7.50    5.50
  11  16   0   -7.30    5.00
 -27  11   0   -6.40    8.00
 -27  12   0   -4.40    6.50
  12  15   0    8.00    5.20
 -27  13   0   -2.80    7.20
  13  14   0    3.20    5.70
  14 -27   0    0.20    5.10
  13 -27   0    7.70    5.10
 -27  14   0    3.50    6.80
  14  13   0   10.30    6.20
 -14 -13   0    8.50    7.40
  12 -27   0   14.30    5.30
  15  12   0    3.50    5.30
 -15 -12   0   -9.50    9.00
  16  11   0  -11.40    4.60
  11 -27   0   -8.90    4.80
  10 -27   0   -6.00    4.80
   9 -27   0   -5.70    4.90
   0   0   1    0.00    0.50
   0   0   1    0.00    0.50
   0   0   1    0.00    0.40
   1  -1  -1    4.30    0.60
   0   1  -1    4.80    0.50
  -1   0  -1    4.40    0.80
  -1   1   1    5.90    1.00
  -1   1   1    4.90    0.90
   0  -1   1    4.70    0.80
   0  -1   1    5.20    0.50
   1   0   1    5.60    0.70
   1   0   1    8.30    0.80
   1   0  -1  128.09    4.90
  -1   1  -1  128.89    4.90
   0  -1  -1  119.39    4.90
   0   1   1  128.79    4.90
  -1   0   1  130.69    4.90
   1  -1   1  130.19    4.80
   1  -1   1  129.49    4.70
   0   1   1  128.99    4.90
  -1   0   1  128.39    5.10
   2  -1  -1 1185.48   41.00
  -1  -1  -1 1201.28   41.30
  -1   2  -1 1191.38   41.40
   2  -1  -1 1176.38   41.20
   1   1   1 1199.48   41.00
   1   1   1 1201.78   41.20
  -2   1   1 1177.38   41.10
  -2   1   1 1203.08   41.40
   1  -2   1 1162.58   41.10
   1   1   1 1171.98   41.20
  -2  -1  -1  610.94   22.20
  -1   3  -1  619.84   21.50
  -1   3  -1  599.54   22.30
   3  -2  -1  632.44   21.90
   3  -2  -1  630.94   21.70
  -3   2   1  629.04   21.90
   2   1   1  611.64   21.90
  -3   2   1  629.84   22.30
   2   1   1  621.54   22.00
   1  -3   1  598.74   21.70
   2   1   1  624.14   21.50
   2  -2  -1  186.88    6.90
   0   2  -1  179.18    7.20
   0   2  -1  189.28    6.70
  -2   0  -1  177.58    7.20
  -2   2   1  183.18    7.30
  -2   2   1  186.08    7.10
   2   0   1  191.98    7.00
   2   0   1  184.68    7.00
   0  -2   1  186.38    6.70
  -2   2   1  186.28    6.70
  -2   1  -1 1179.78   41.60
   1  -2  -1 1189.08   41.30
   1   1  -1 1197.58   41.20
  -2   1  -1 1143.29   41.10
   2  -1   1 1189.08   41.20
  -1   2   1 1192.58   41.60
  -1  -1   1 1196.08   41.50
  -1  -1   1 1211.28   41.50
  -1   2   1 1235.18   41.40
   2  -1   1 1170.98   41.30
   0  -2  -1  134.19    4.90
  -2   2  -1  123.29    5.20
   2   0  -1  119.19    5.00
  -2   0   1  120.99    5.20
  -2   0   1  126.39    5.30
   0   2   1  124.89    5.10
   0   2   1  130.19    5.20
   2  -2   1  132.59    4.80
   2  -2   1  131.69    5.00
  -1  -2  -1 3348.57  113.99
   3  -1  -1 3309.57  113.59
  -2   3  -1 3349.47  114.19
   3  -1  -1 3306.27  113.89
  -1  -2  -1 3243.78  113.89
   1   2   1 3323.47  113.79
  -3   1   1 3285.07  113.99
  -3   1   1 3335.97  114.09
   1   2   1 3235.08  113.89
   2  -3   1 3304.57  113.79
  -2   4  -1  276.07   10.80
  -2  -2  -1  264.17   10.40
   4  -2  -1  269.47    9.80
  -2  -2  -1  253.67   10.20
   4  -2  -1  280.67   10.20
   2  -4   1  261.37   10.00
   2   2   1  275.17   10.30
  -4   2   1  264.17   10.40
   2   2   1  276.47   10.00
   5  -3  -1 1563.24   55.29
   5  -3  -1 1570.34   55.49
  -2   5  -1 1565.24   54.89
  -2   5  -1 1615.04   56.29
  -3  -2  -1 1613.64   56.09
  -5   3   1 1593.64   55.79
  -5   3   1 1665.93   56.09
   2  -5   1 1561.04   55.39
   3   2   1 1579.44   55.69
   3   2   1 1604.94   55.29
  -3  -1  -1  549.35   20.30
  -1   4  -1  556.34   20.40
   4  -3  -1  545.15   19.70
   4  -3  -1  551.94   19.80
  -1   4  -1  560.04   19.40
   3   1   1  564.84   19.40
   1  -4   1  535.95   19.60
   3   1   1  555.84   20.00
   3   1   1  554.84   19.80
  -4   3   1  555.74   20.40
  -4   3   1  558.94   19.90
   3  -3  -1  206.98    7.90
   0   3  -1  216.08    7.70
   0   3  -1  201.98    8.40
  -3   0  -1  214.18    8.60
   3  -3  -1  212.88    7.90
   3   0   1  206.98    8.00
   3   0   1  210.68    8.00
  -3   3   1  198.08    8.50
  -3   3   1  218.58    7.90
   0  -3   1  206.18    7.70
   1   2  -1  612.04   21.80
  -3   1  -1  635.54   21.60
   2  -3  -1  611.24   21.90
  -3   1  -1  608.74   22.30
  -1  -2   1  626.74   22.10
   3  -1   1  633.54   21.80
  -2   3   1  596.04   22.30
   3  -1   1  615.74   21.90
  -1  -2   1  610.24   21.40
  -2   3   1  628.64   21.90
  -3   2  -1 3324.97  114.69
   1  -3  -1 3215.68  114.29
  -3   2  -1 3363.86  114.29
   2   1  -1 3273.57  114.29
  -2  -1   1 3352.66  114.39
  -1   3   1 3368.16  114.59
   3  -2   1 3241.88  114.19
   3  -2   1 3409.56  113.99
  -2  -1   1 3233.38  114.49
  -1   3   1 3368.36  114.29
   3   0  -1 3597.54  123.29
   0  -3  -1 3542.65  123.79
   3   0  -1 3486.65  123.79
  -3   3  -1 3558.34  123.99
   0  -3  -1 3642.84  123.69
  -3   0   1 3616.14  123.89
   0   3   1 3567.44  123.79
  -3   0   1 3642.14  124.09
   3  -3   1 3623.94  123.69
   3  -3   1 3614.24  123.29
   0   3   1 3598.14  123.99
   4  -1  -1  461.65   16.10
  -1  -3  -1  449.95   16.60
  -3   4  -1  452.55   17.00
  -1  -3  -1  457.15   16.80
   4  -1  -1  443.66   16.60
  -4   1   1  485.75   16.90
   3  -4   1  459.55   16.50
  -4   1   1  454.05   16.90
   1   3   1  459.35   16.70
   1   3   1  451.95   16.60
   5  -2  -1  130.19    5.10
  -3   5  -1  119.79    6.30
  -2  -3  -1  129.59    6.00
   5  -2  -1  135.09    5.60
  -2  -3  -1  120.59    5.50
  -5   2   1  124.29    6.20
   2   3   1  124.49    5.60
   3  -5   1  122.39    5.40
  -5   2   1  114.59    5.90
   2   3   1  132.99    5.70
   6  -3  -1  761.12   26.50
  -3  -3  -1  760.12   27.40
  -3   6  -1  740.73   26.00
   6  -3  -1  728.13   26.70
  -3   6  -1  781.62   27.70
  -3  -3  -1  753.22   26.80
  -6   3   1  737.13   27.20
   3   3   1  739.93   26.70
   3  -6   1  745.73   26.70
   3   3   1  744.73   27.00
  -6   3   1  748.23   27.30
  -3   7  -1   89.59    5.60
  -4  -3  -1   89.89    5.30
   7  -4  -1   88.39    4.40
  -3   7  -1   89.59    3.70
  -4  -3  -1   85.99    4.40
   7  -4  -1   88.99    4.30
  -7   4   1   92.59    5.20
  -7   4   1   91.89    5.50
   4   3   1   84.69    4.70
   4   3   1   94.19    4.40
   3  -7   1   92.89    4.40
  -4  -2  -1   20.30    2.70
  -2   6  -1   18.10    2.80
   6  -4  -1   17.60    2.00
  -2   6  -1   15.00    1.30
   6  -4  -1   15.00    1.80
  -6   4   1   17.00    2.70
   2  -6   1   14.80    1.70
   4   2   1   13.30    2.00
  -6   4   1   12.90    2.30
   4   2   1   14.30    2.00
   4   2   1   15.70    1.70
   5  -4  -1 1213.68   42.10
  -4  -1  -1 1174.88   42.90
   5  -4  -1 1190.58   42.10
  -1   5  -1 1196.88   41.80
  -1   5  -1 1215.38   43.00
   4   1   1 1215.88   42.20
  -5   4   1 1211.08   42.90
   4   1   1 1185.38   42.40
  -5   4   1 1207.18   42.40
   4   1   1 1243.98   41.70
   1  -5   1 1176.78   42.00
   0   4  -1  568.94   20.70
  -4   0  -1  567.14   19.50
   4  -4  -1  535.35   20.10
   4  -4  -1  555.24   20.00
   0   4  -1  569.24   19.80
  -4   0  -1  544.65   20.70
   4   0   1  573.94   20.20
  -4   4   1  584.64   20.90
  -4   4   1  577.04   20.10
   0  -4   1  545.55   19.80
   4   0   1  541.45   20.10
   1   3  -1  547.95   20.10
  -4   1  -1  573.84   20.90
  -4   1  -1  589.34   19.90
   3  -4  -1  563.04   20.30
   1   3  -1  568.34   20.70
  -3   4   1  584.44   21.00
  -3   4   1  550.44   20.20
   4  -1   1  548.35   20.30
   4  -1   1  566.94   20.30
  -1  -3   1  579.94   19.90
  -4   2  -1  288.07   10.20
   2  -4  -1  274.97   10.30
  -4   2  -1  268.17   10.90
   2   2  -1  260.97   10.20
  -2  -2   1  271.27   10.50
  -2   4   1  271.17   10.20
  -2  -2   1  260.57    9.60
   4  -2   1  264.17   10.00
   4  -2   1  283.27   10.20
  -2   4   1  282.97   10.90
  -2  -2   1  273.07   10.70
   3   1  -1  472.75   16.20
  -4   3  -1  465.25   17.00
   3   1  -1  458.65   16.90
   1  -4  -1  471.45   16.90
  -1   4   1  464.05   17.30
  -1   4   1  468.75   16.90
   4  -3   1  464.75   16.40
  -3  -1   1  472.75   17.40
   4  -3   1  457.15   16.80
  -3  -1   1  457.25   17.00
  -4   4  -1 2443.56   84.39
   4   0  -1 2380.56   83.99
   0  -4  -1 2393.56   83.89
   0  -4  -1 2380.46   83.89
   4   0  -1 2449.05   83.39
  -4   0   1 2455.65   84.09
   0   4   1 2447.56   84.29
  -4   0   1 2390.76   84.39
   4  -4   1 2406.66   83.89
   4  -4   1 2426.56   83.39
   0   4   1 2484.65   83.99
   5  -1  -1   63.79    3.00
  -4   5  -1   66.19    4.40
  -1  -4  -1   64.89    3.60
  -1  -4  -1   70.79    4.00
   5  -1  -1   63.49    3.70
   4  -5   1   62.49    3.60
  -5   1   1   77.39    4.60
   4  -5   1   65.39    2.60
   1   4   1   70.39    4.00
  -5   1   1   64.59    4.20
   1   4   1   61.09    3.60
  -4   6  -1 1076.59   38.40
  -2  -4  -1 1077.19   38.00
   6  -2  -1 1057.89   37.20
   6  -2  -1 1055.39   37.60
  -2  -4  -1 1080.19   37.60
  -6   2   1 1093.59   38.00
   2   4   1 1038.60   37.70
  -6   2   1 1041.90   38.10
   4  -6   1 1040.40   37.50
   2   4   1 1073.29   37.70
   7  -3  -1 1013.90   35.90
   7  -3  -1 1003.90   35.50
  -3  -4  -1 1039.80   35.80
  -4   7  -1 1020.30   36.90
  -3  -4  -1 1015.00   36.50
  -4   7  -1  990.10   34.90
   3   4   1  977.50   35.90
  -7   3   1 1028.70   36.40
   3   4   1 1010.70   36.10
   4  -7   1  990.60   35.80
  -7   3   1 1010.60   36.50
  -4  -4  -1  842.92   30.10
   8  -4  -1  844.92   29.90
  -4   8  -1  857.41   29.20
  -4   8  -1  825.32   31.30
  -4  -4  -1  843.92   31.00
   8  -4  -1  823.12   30.20
  -8   4   1  858.71   30.80
  -8   4   1  825.22   30.90
   4  -8   1  841.52   30.20
   4   4   1  818.22   30.10
   4   4   1  839.42   30.50
  -4   9  -1  228.78   11.10
   9  -5  -1  233.68    9.50
  -5  -4  -1  244.18   10.90
  -4   9  -1  235.88    8.80
  -5  -4  -1  247.48    9.70
   9  -5  -1  234.18    9.70
   5   4   1  237.38    9.70
  -9   5   1  224.08   10.60
   4  -9   1  237.68    9.70
  -9   5   1  242.28   10.60
   5   4   1  228.58   10.10
  -3   8  -1  167.68    6.50
   8  -5  -1  165.68    7.10
  -5  -3  -1  164.18    8.20
  -3   8  -1  167.48    8.50
   8  -5  -1  176.18    7.20
  -5  -3  -1  166.08    7.30
  -8   5   1  158.88    8.00
   5   3   1  175.68    7.60
  -8   5   1  156.18    7.90
   3  -8   1  174.88    7.20
   5   3   1  158.58    7.00
  -5  -2  -1  269.17   11.40
  -2   7  -1  277.57   11.70
   7  -5  -1  272.47   10.40
   7  -5  -1  273.87   10.40
  -2   7  -1  254.97    9.80
  -7   5   1  273.97   11.50
   5   2   1  258.97   10.70
   2  -7   1  264.67   10.30
   5   2   1  263.37   10.10
  -7   5   1  256.07   10.90
   5   2   1  269.47   10.50
  -1   6  -1  157.68    6.20
   6  -5  -1  153.98    6.50
  -5  -1  -1  154.98    7.60
  -1   6  -1  154.58    7.60
   6  -5  -1  161.38    6.60
   5   1   1  163.28    6.60
  -6   5   1  153.88    7.10
   1  -6   1  159.68    6.50
  -6   5   1  158.38    7.60
   5   1   1  158.78    6.90
   0   5  -1 3554.94  123.09
   5  -5  -1 3508.95  122.49
  -5   0  -1 3567.44  121.89
   0   5  -1 3573.94  122.19
   5  -5  -1 3557.94  122.19
  -5   0  -1 3488.45  123.19
  -5   5   1 3619.64  123.29
  -5   5   1 3559.84  122.49
   5   0   1 3500.95  122.59
   0  -5   1 3438.46  122.19
   5   0   1 3606.94  122.39
  -5   1  -1 1204.28   41.50
   1   4  -1 1250.47   42.60
   4  -5  -1 1183.38   42.00
   1   4  -1 1185.18   41.80
  -5   1  -1 1189.38   42.70
  -4   5   1 1177.98   41.90
  -1  -4   1 1180.18   41.50
  -4   5   1 1233.88   42.80
   5  -1   1 1147.49   41.90
   5  -1   1 1201.98   42.00
  -5   2  -1 1625.54   55.49
   3  -5  -1 1580.34   55.79
  -5   2  -1 1660.33   56.49
   2   3  -1 1584.64   56.09
   2   3  -1 1576.44   55.69
  -3   5   1 1607.34   56.39
  -2  -3   1 1539.75   55.09
   5  -2   1 1563.54   55.59
  -2  -3   1 1659.03   56.19
  -3   5   1 1579.04   55.59
   5  -2   1 1601.74   55.69
  -5   3  -1  123.69    5.70
   3   2  -1  131.49    5.70
   2  -5  -1  126.09    5.70
  -5   3  -1  141.19    6.60
   5  -3   1  125.29    5.30
  -3  -2   1  123.39    6.00
   5  -3   1  123.79    5.60
  -2   5   1  123.99    6.40
  -2   5   1  135.39    5.70
  -3  -2   1  134.99    4.90
  -3  -2   1  131.49    6.30
  -5   4  -1   73.89    4.10
   4   1  -1   72.19    3.80
  -5   4  -1   81.39    4.70
   1  -5  -1   66.99    3.80
   4   1  -1   68.99    3.00
  -4  -1   1   68.09    4.10
   5  -4   1   63.69    3.70
  -4  -1   1   65.29    4.50
   5  -4   1   72.09    3.20
  -1   5   1   70.59    4.40
  -1   5   1   66.89    3.80
   5   0  -1 2327.07   82.49
   0  -5  -1 2380.26   82.39
   0  -5  -1 2394.86   82.39
   5   0  -1 2410.86   81.79
  -5   5  -1 2385.66   82.89
   0   5   1 2416.06   82.39
  -5   0   1 2373.06   82.49
   0   5   1 2337.77   82.79
   5  -5   1 2319.87   82.29
   5  -5   1 2333.67   81.69
  -5   0   1 2408.66   82.99
   6  -1  -1  562.74   20.20
   6  -1  -1  576.14   20.90
  -5   6  -1  569.24   21.60
  -1  -5  -1  577.44   21.10
  -1  -5  -1  560.84   20.80
   5  -6   1  565.64   19.90
   1   5   1  569.94   20.80
  -6   1   1  588.24   21.10
   1   5   1  583.64   21.20
   5  -6   1  564.24   20.80
  -6   1   1  565.24   21.40
   7  -2  -1  164.58    6.40
  -5   7  -1  155.18    7.80
  -2  -5  -1  159.78    7.40
   7  -2  -1  163.68    7.00
  -2  -5  -1  145.89    6.70
  -7   2   1  146.89    7.10
   5  -7   1  155.98    6.80
   2   5   1  155.78    7.20
  -7   2   1  159.78    7.60
   5  -7   1  162.38    5.70
   2   5   1  157.78    7.00
  -3  -5  -1  242.68   10.80
   8  -3  -1  237.68    9.70
  -5   8  -1  264.07   11.50
  -3  -5  -1  262.67   10.20
   8  -3  -1  257.97   10.30
   5  -8   1  260.97    9.00
   3   5   1  257.57   10.50
  -8   3   1  243.08   10.70
   3   5   1  264.67   10.50
   5  -8   1  251.07   10.20
  -8   3   1  254.37   11.20
  -4  -5  -1  246.68   10.30
   9  -4  -1  257.87   10.00
  -4  -5  -1  255.57   11.30
   9  -4  -1  263.77   10.50
  -5   9  -1  251.47    9.20
  -5   9  -1  242.68   11.70
  -9   4   1  263.17   11.50
   4   5   1  258.07   10.60
   5  -9   1  250.27   10.40
  -9   4   1  246.28   11.00
   4   5   1  248.38   10.60
  -5  10  -1  210.98   10.60
  10  -5  -1  212.58    9.00
  -5  -5  -1  206.18    8.90
  10  -5  -1  219.68    8.80
  -5  -5  -1  213.58   10.20
  -5  10  -1  204.68    7.90
 -10   5   1  194.58    9.80
   5 -10   1  225.48    9.30
 -10   5   1  192.18   10.00
   5   5   1  208.28    9.10
   5   5   1  195.38    9.30
  -6  -5  -1   37.20    4.80
  -6  -5  -1   50.59    3.70
  11  -6  -1   43.00    3.70
  -5  11  -1   50.89    5.60
  11  -6  -1   41.90    3.50
  -5  11  -1   50.19    2.90
 -11   6   1   45.50    4.70
 -11   6   1   44.90    4.80
   5 -11   1   58.79    4.20
   6   5   1   52.79    4.50
   6   5   1   47.20    4.00
  -4  10  -1    2.50    1.30
  -6  -4  -1    3.70    1.70
  -4  10  -1    1.00    2.80
  -6  -4  -1    0.60    2.90
  10  -6  -1    0.60    1.60
  10  -6  -1    1.90    1.80
   6   4   1    3.00    1.90
   6   4   1   -0.80    1.90
 -10   6   1    5.20    2.80
   4 -10   1   13.40    2.70
 -10   6   1   -0.80    2.50
   9  -6  -1  108.39    5.20
  -3   9  -1  104.89    4.60
   9  -6  -1  101.59    5.10
  -3   9  -1  102.99    6.70
  -6  -3  -1  105.79    5.30
  -6  -3  -1  103.39    6.50
   6   3   1   97.69    5.00
  -9   6   1  115.79    6.80
   3  -9   1  102.49    5.20
   6   3   1  103.59    5.70
  -9   6   1  107.79    6.30
  -6  -2  -1   24.80    3.50
  -2   8  -1   11.50    3.00
   8  -6  -1   17.70    2.10
   8  -6  -1   11.80    1.90
  -2   8  -1   19.50    1.80
  -8   6   1   14.00    2.90
   2  -8   1   16.10    2.00
   6   2   1   14.80    1.90
   6   2   1   15.50    2.30
   6   2   1   15.90    2.40
  -8   6   1    8.70    2.50
   7  -6  -1   12.10    1.90
  -6  -1  -1   14.90    1.50
  -6  -1  -1   15.20    2.90
  -1   7  -1   15.20    1.60
   7  -6  -1   13.90    1.90
  -1   7  -1   13.70    2.90
   6   1   1   14.20    2.10
  -7   6   1   16.70    2.60
   6   1   1   15.90    2.30
   1  -7   1   18.70    2.00
  -7   6   1   14.40    2.90
  -6   0  -1  177.08    6.80
   0   6  -1  167.28    7.00
   6  -6  -1  180.58    7.40
   0   6  -1  175.68    8.20
  -6   0  -1  174.28    8.50
   6   0   1  168.48    7.30
  -6   6   1  175.48    7.60
   0  -6   1  171.98    7.00
  -6   6   1  185.58    8.40
   6   0   1  175.38    7.50
  -6   1  -1  161.98    7.70
  -6   1  -1  157.98    6.30
   1   5  -1  160.58    6.50
   5  -6  -1  150.08    6.40
   5  -6  -1  165.38    6.80
   1   5  -1  160.88    7.40
  -5   6   1  147.09    7.60
   6  -1   1  159.18    6.80
  -5   6   1  148.49    6.80
   6  -1   1  166.98    6.70
  -1  -5   1  162.08    6.30
  -6   2  -1   14.20    2.60
   4  -6  -1   14.30    2.00
   2   4  -1   15.30    2.60
  -6   2  -1   13.90    1.70
   2   4  -1   14.80    1.80
  -4   6   1   12.60    2.60
   6  -2   1   13.30    1.90
  -2  -4   1   13.90    2.50
  -4   6   1   11.70    1.80
  -2  -4   1   11.00    1.30
   6  -2   1   11.30    1.70
   3  -6  -1  735.13   27.00
   3   3  -1  733.63   26.90
  -6   3  -1  776.22   27.80
  -6   3  -1  743.63   26.90
  -3   6   1  760.02   26.80
  -3  -3   1  755.42   27.50
  -3  -3   1  740.33   26.30
   6  -3   1  751.32   26.70
   6  -3   1  769.12   26.90
  -3   6   1  759.62   27.80
   2  -6  -1 1043.50   37.50
  -6   4  -1 1053.29   38.20
   4   2  -1 1049.09   37.60
  -6   4  -1 1074.59   37.70
  -4  -2   1 1072.19   36.80
  -4  -2   1 1057.59   38.10
   6  -4   1 1089.49   37.50
  -4  -2   1 1089.89   37.60
  -2   6   1 1057.69   38.30
   6  -4   1 1033.70   37.10
  -2   6   1 1036.70   37.30
   5   1  -1  582.34   21.00
   5   1  -1  575.44   20.20
   1  -6  -1  585.54   20.90
  -6   5  -1  573.44   21.60
  -6   5  -1  579.74   21.30
  -5  -1   1  552.14   21.00
  -1   6   1  574.24   21.60
   6  -5   1  561.74   20.30
  -1   6   1  573.64   20.80
   6  -5   1  569.24   20.80
  -5  -1   1  568.54   21.60
   0  -6  -1 1191.08   42.80
  -6   6  -1 1207.98   43.60
   0  -6  -1 1190.78   42.90
  -6   6  -1 1248.58   43.70
   6   0  -1 1205.78   42.20
   6   0  -1 1217.38   43.00
  -6   0   1 1205.68   43.00
   0   6   1 1227.68   42.90
   6  -6   1 1184.88   42.10
   0   6   1 1226.18   43.50
  -6   0   1 1191.68   43.60
   6  -6   1 1265.67   43.00
   7  -1  -1   80.89    3.80
   7  -1  -1   90.29    4.70
  -1  -6  -1   79.89    4.40
  -6   7  -1   96.69    5.90
  -1  -6  -1   84.69    5.00
  -7   1   1   84.39    4.90
   6  -7   1   86.29    3.40
  -7   1   1   79.29    5.20
   1   6   1   84.79    5.00
   6  -7   1   91.49    4.50
   1   6   1   79.19    4.40
  -2  -6  -1  187.98    8.20
  -2  -6  -1  195.58    8.90
   8  -2  -1  195.48    7.70
  -6   8  -1  206.48    9.50
   8  -2  -1  192.58    8.40
  -8   2   1  204.28    8.70
   2   6   1  187.68    8.50
   6  -8   1  190.08    8.30
   6  -8   1  193.08    7.10
  -8   2   1  186.88    9.10
   2   6   1  202.38    8.70
  -3  -6  -1  175.98    8.50
   9  -3  -1  177.88    7.90
   9  -3  -1  182.88    7.30
  -6   9  -1  161.08    9.00
  -3  -6  -1  162.68    7.50
  -9   3   1  164.28    8.60
   3   6   1  178.48    8.00
   3   6   1  176.88    8.20
  -9   3   1  184.68    8.50
   6  -9   1  182.18    7.80
   6  -9   1  175.78    6.40
  10  -4  -1  240.98   10.10
  -4  -6  -1  242.78    9.90
  -4  -6  -1  226.48   11.10
  10  -4  -1  234.18    9.60
  -6  10  -1  215.58   11.30
 -10   4   1  228.28   10.70
   4   6   1  232.98   10.20
 -10   4   1  232.38   11.00
   6 -10   1  252.87   10.30
   4   6   1  244.78   10.40
  -6  11  -1   80.99    6.90
  11  -5  -1   88.79    5.10
  -5  -6  -1   80.09    4.90
  -6  11  -1   80.49    3.70
  11  -5  -1   81.19    4.50
 -11   5   1   80.99    6.30
   6 -11   1   80.19    4.90
   5   6   1   81.49    5.40
   5   6   1   87.89    5.40
 -11   5   1   80.39    5.60
  -6  -6  -1  116.39    6.00
  -6  -6  -1  106.09    7.50
  -6  12  -1  109.19    4.80
  12  -6  -1  112.09    6.10
  12  -6  -1  125.29    6.00
  -6  12  -1  110.49    7.90
   6   6   1  107.39    6.30
   6   6   1   98.99    6.30
 -12   6   1  121.59    7.80
 -12   6   1  108.49    7.10
   6 -12   1  113.09    6.20
  13  -7  -1   55.79    4.60
  -7  -6  -1   59.59    4.50
  -7  -6  -1   45.30    5.60
  -6  13  -1   52.89    3.30
  13  -7  -1   52.89    4.20
  -6  13  -1   50.19    6.20
   7   6   1   65.49    5.00
 -13   7   1   59.79    6.00
   7   6   1   55.59    5.10
   6 -13   1   60.39    4.70
 -13   7   1   58.49    6.10
  -5  12  -1   81.69    4.20
  -7  -5  -1   84.89    5.10
  12  -7  -1   78.39    5.10
  -5  12  -1   97.09    7.80
  -7  -5  -1   75.69    6.80
  12  -7  -1   93.99    5.40
 -12   7   1   92.79    6.90
   7   5   1   84.79    5.30
   7   5   1   80.69    5.60
 -12   7   1   90.19    6.90
   5 -12   1   92.79    5.40
  -4  11  -1    3.90    1.60
  -7  -4  -1    6.00    2.00
  11  -7  -1    3.80    2.00
  11  -7  -1   11.40    2.40
  -7  -4  -1    2.20    3.00
  -4  11  -1    9.00    3.50
   7   4   1    5.80    2.40
 -11   7   1    7.10    3.10
 -11   7   1    5.20    3.20
   4 -11   1    5.10    2.00
   7   4   1    7.90    2.20
  10  -7  -1    9.60    2.30
  10  -7  -1   16.90    2.30
  -7  -3  -1   12.50    3.70
  -3  10  -1   17.60    3.80
  -3  10  -1   17.30    2.00
 -10   7   1   16.00    3.40
   7   3   1   16.00    2.30
 -10   7   1   15.70    3.20
   3 -10   1   25.60    3.10
   7   3   1   12.90    2.70
   9  -7  -1  149.09    7.00
  -2   9  -1  151.38    6.50
   9  -7  -1  163.68    6.90
  -7  -2  -1  148.99    8.30
  -2   9  -1  158.18    8.60
   7   2   1  148.49    7.40
  -9   7   1  148.79    8.40
   7   2   1  157.38    6.70
   7   2   1  164.18    7.20
   2  -9   1  152.78    6.90
  -9   7   1  166.58    7.90
  -7  -1  -1   22.40    2.00
  -1   8  -1   15.10    3.20
   8  -7  -1   20.40    2.50
   8  -7  -1   21.90    2.40
  -7  -1  -1   20.30    3.40
  -1   8  -1   19.90    2.10
   7   1   1   20.30    2.40
   7   1   1   21.50    2.70
  -8   7   1   22.70    3.10
   1  -8   1   23.30    2.30
  -8   7   1   19.70    3.40
   7  -7  -1   46.00    3.30
   7  -7  -1   49.10    2.90
  -7   0  -1   42.80    2.70
   0   7  -1   46.90    2.90
  -7   0  -1   41.40    4.20
   0   7  -1   41.20    4.10
  -7   7   1   37.60    4.40
  -7   7   1   50.19    3.80
   0  -7   1   37.90    2.90
   7   0   1   44.80    3.10
   7   0   1   39.60    3.40
   1   6  -1   10.80    2.50
   1   6  -1   15.50    2.00
   6  -7  -1   14.30    1.80
  -7   1  -1   16.30    2.90
  -7   1  -1   12.70    1.70
   6  -7  -1   14.40    2.00
  -6   7   1   14.60    3.00
   7  -1   1   13.40    2.00
  -6   7   1   11.60    2.30
   7  -1   1   12.80    1.90
  -1  -6   1   18.00    1.80
  -7   2  -1  260.97   10.10
  -7   2  -1  269.07   11.50
   5  -7  -1  258.67   10.50
   2   5  -1  267.17   11.10
   2   5  -1  278.57   10.40
  -2  -5   1  253.47   11.00
  -5   7   1  258.77   10.20
   7  -2   1  260.97   10.40
  -2  -5   1  253.87    9.80
   7  -2   1  269.47   10.30
  -5   7   1  277.67   11.60
  -7   3  -1   86.79    4.50
   4  -7  -1   90.89    4.70
   3   4  -1   89.59    4.50
   3   4  -1   97.89    5.30
  -3  -4   1   91.59    3.90
  -4   7   1   86.99    5.60
   7  -3   1   97.59    4.60
   7  -3   1   90.09    4.50
  -3  -4   1   96.59    5.40
  -4   7   1   81.89    4.30
  -7   4  -1  989.00   36.30
   3  -7  -1 1015.30   36.20
  -7   4  -1 1031.70   37.10
   4   3  -1 1007.40   36.20
  -4  -3   1  989.60   36.20
  -4  -3   1  998.00   36.80
  -4  -3   1 1025.70   35.50
   7  -4   1 1013.00   35.90
  -3   7   1 1057.99   37.30
   7  -4   1 1034.80   36.10
  -3   7   1 1023.80   36.00
   2  -7  -1  162.68    6.90
  -7   5  -1  162.38    7.80
  -7   5  -1  160.88    7.30
   5   2  -1  164.58    7.00
   7  -5   1  153.28    6.70
  -5  -2   1  150.28    7.00
  -2   7   1  156.28    7.70
   7  -5   1  153.58    6.30
  -5  -2   1  155.68    7.80
  -2   7   1  144.29    6.70
  -7   6  -1   85.59    5.70
   6   1  -1   80.69    4.60
  -7   6  -1   81.39    5.30
   1  -7  -1   79.89    4.40
   6   1  -1   84.69    3.80
  -6  -1   1   84.29    5.70
   7  -6   1   86.59    4.50
  -6  -1   1   79.59    4.60
  -1   7   1   84.19    5.30
  -1   7   1   89.09    4.40
   7  -6   1   85.29    3.70
   0  -7  -1  152.48    7.10
   7   0  -1  169.18    6.50
   7   0  -1  159.38    7.30
  -7   7  -1  157.88    8.20
  -7   7  -1  174.98    8.10
   7  -7   1  158.58    6.20
   7  -7   1  169.58    7.20
  -7   0   1  162.78    8.10
   0   7   1  160.98    7.10
  -7   0   1  156.78    7.40
   0   7   1  156.78    7.90
   8  -1  -1   47.20    3.80
  -1  -7  -1   48.00    4.00
  -7   8  -1   46.80    4.60
   8  -1  -1   47.00    2.90
  -1  -7  -1   40.80    3.40
   7  -8   1   44.70    3.50
  -8   1   1   44.90    4.40
   7  -8   1   49.30    2.30
   1   7   1   58.99    4.10
  -8   1   1   49.00    4.00
   1   7   1   44.20    4.20
  -7   9  -1   55.99    5.30
   9  -2  -1   67.49    3.60
  -2  -7  -1   68.09    5.00
  -2  -7  -1   58.19    4.10
   9  -2  -1   59.09    4.40
  -9   2   1   54.69    5.00
   2   7   1   64.79    4.90
   7  -9   1   56.89    4.20
  -9   2   1   57.39    4.50
   7  -9   1   64.19    2.70
   2   7   1   58.19    4.30
  -3  -7  -1   45.20    3.80
  -7  10  -1   49.80    5.30
  10  -3  -1   57.09    4.40
  -3  -7  -1   44.80    4.60
  10  -3  -1   51.49    3.40
   7 -10   1   56.69    4.40
   3   7   1   42.00    4.00
 -10   3   1   50.59    4.60
 -10   3   1   62.29    5.70
   3   7   1   55.19    4.70
   7 -10   1   52.19    2.40
  11  -4  -1  259.87   10.90
  -4  -7  -1  260.87   11.80
  11  -4  -1  265.47   10.30
  -7  11  -1  237.68   12.40
  -4  -7  -1  245.48   10.50
   4   7   1  248.48   11.20
   7 -11   1  249.58    9.20
 -11   4   1  258.37   11.50
   7 -11   1  260.47   10.90
 -11   4   1  254.67   12.00
   4   7   1  239.18   10.90
  12  -5  -1   31.90    3.10
  -5  -7  -1   31.40    4.40
  12  -5  -1   28.80    3.50
  -5  -7  -1   36.30    3.50
  -7  12  -1   23.40    4.60
   7 -12   1   35.40    2.00
 -12   5   1   30.20    4.30
   5   7   1   32.00    3.80
 -12   5   1   30.90    4.50
   5   7   1   39.10    4.00
   7 -12   1   23.70    3.20
  -7  13  -1   41.00    5.80
  -6  -7  -1   29.30    3.30
  13  -6  -1   24.20    3.00
  13  -6  -1   32.30    3.80
  -6  -7  -1   34.20    4.80
   6   7   1   28.80    3.80
 -13   6   1   34.40    4.80
   6   7   1   36.70    4.10
 -13   6   1   29.20    4.30
   7 -13   1   27.40    3.40
  -7  -7  -1   -0.90    2.00
  14  -7  -1   -1.70    1.90
  14  -7  -1    1.20    2.10
  -7  -7  -1    3.10    3.30
  -7  14  -1   -0.10    3.50
 -14   7   1    0.20    3.20
   7   7   1    2.70    2.60
   7   7   1    1.90    2.60
 -14   7   1   -1.50    3.20
   7 -14   1    0.50    2.20
  -8  -7  -1   31.00    3.60
  15  -8  -1   30.60    4.00
  -8  -7  -1   21.70    4.80
  15  -8  -1   32.80    3.70
  -7  15  -1   26.40    5.40
   8   7   1   30.80    4.20
   7 -15   1   27.80    3.80
 -15   8   1   30.30    5.40
 -15   8   1   26.00    4.80
   8   7   1   29.00    4.00
  -8  -6  -1    6.20    2.30
  -6  14  -1    1.50    3.50
  14  -8  -1    4.90    2.50
  -8  -6  -1    6.20    3.70
  14  -8  -1    7.80    2.50
   6 -14   1    4.50    2.40
   8   6   1    4.30    2.80
 -14   8   1    9.80    4.00
 -14   8   1    5.10    3.80
   8   6   1    5.70    2.70
  13  -8  -1   13.90    2.60
  -8  -5  -1   16.10    2.70
  13  -8  -1   16.50    2.70
  -5  13  -1   12.80    2.10
  -8  -5  -1   13.00    4.00
  -5  13  -1   16.30    4.40
 -13   8   1   12.10    3.90
 -13   8   1    2.90    3.60
   8   5   1   21.10    3.00
   8   5   1   20.40    3.40
   5 -13   1   11.90    2.60
  -8  -4  -1   29.90    4.90
  12  -8  -1   29.60    3.20
  -4  12  -1   30.80    2.60
  12  -8  -1   26.60    3.10
  -4  12  -1   27.70    4.70
  -8  -4  -1   28.80    3.10
 -12   8   1   27.40    4.60
   8   4   1   23.30    2.90
 -12   8   1   27.60    4.10
   4 -12   1   26.60    3.10
   8   4   1   25.90    3.50
  11  -8  -1  105.39    5.60
  -8  -3  -1   91.79    7.30
  -3  11  -1  101.19    7.30
  11  -8  -1  101.09    5.30
  -3  11  -1   91.29    4.80
   3 -11   1  101.99    5.40
 -11   8   1   96.69    6.60
   8   3   1   95.39    5.20
 -11   8   1  104.89    6.90
   8   3   1  102.59    6.10
  -2  10  -1  223.88    9.00
  10  -8  -1  223.78    9.30
  -8  -2  -1  214.58   11.10
  10  -8  -1  219.38    9.70
  -2  10  -1  247.88   11.70
   2 -10   1  239.18    9.60
   8   2   1  227.38    9.20
   8   2   1  226.48    9.50
 -10   8   1  217.48   10.90
   8   2   1  228.58   10.10
 -10   8   1  215.28   10.40
   9  -8  -1  149.19    6.70
  -1   9  -1  164.98    6.80
  -1   9  -1  163.28    8.60
   9  -8  -1  162.98    7.30
  -8  -1  -1  151.18    6.50
  -8  -1  -1  146.29    8.50
  -9   8   1  147.49    8.40
  -9   8   1  162.38    8.00
   8   1   1  151.08    7.20
   8   1   1  163.48    7.70
   1  -9   1  158.08    7.00
  -8   0  -1  179.18    7.70
   0   8  -1  204.78    8.10
   8  -8  -1  197.88    7.90
   8  -8  -1  195.28    8.40
   0   8  -1  203.98    9.60
  -8   0  -1  191.98    9.70
   8   0   1  189.38    8.30
  -8   8   1  199.48    8.90
   0  -8   1  187.98    8.00
   8   0   1  182.68    8.60
  -8   8   1  195.78    9.70
   1   7  -1   19.60    3.20
  -8   1  -1   20.40    2.10
  -8   1  -1   21.70    3.50
   7  -8  -1   19.80    2.10
   7  -8  -1   19.80    2.40
   1   7  -1   22.30    2.40
   8  -1   1   17.70    2.50
  -7   8   1   14.20    2.60
  -7   8   1    8.40    3.10
   8  -1   1   22.00    2.40
  -1  -7   1   16.60    2.00
  -8   2  -1   16.90    3.20
  -8   2  -1   14.00    2.00
   2   6  -1   19.80    2.20
   6  -8  -1   21.00    2.50
   2   6  -1   14.20    2.70
   8  -2   1   18.60    2.30
  -2  -6   1   17.30    1.90
  -6   8   1   14.90    3.20
   8  -2   1   14.90    2.30
   3   5  -1  166.48    7.80
  -8   3  -1  169.28    8.40
   3   5  -1  165.28    7.20
  -8   3  -1  163.18    7.10
   5  -8  -1  170.58    7.40
  -3  -5   1  167.68    8.10
  -5   8   1  164.48    8.50
   8  -3   1  169.68    7.10
   8  -3   1  164.68    7.20
  -5   8   1  166.98    7.10
  -3  -5   1  155.78    6.60
   4  -8  -1  840.12   30.20
  -8   4  -1  851.31   30.20
   4   4  -1  828.22   30.10
  -8   4  -1  834.52   31.00
   4   4  -1  834.12   30.40
  -4  -4   1  836.32   30.90
  -4   8   1  874.91   31.40
  -4  -4   1  781.22   29.30
  -4   8   1  857.81   29.80
   8  -4   1  823.62   29.80
   8  -4   1  818.42   29.90
  -8   5  -1  222.58   10.90
  -8   5  -1  232.78   10.40
   5   3  -1  268.17   10.40
   3  -8  -1  257.87   10.20
  -3   8   1  244.18   11.20
   8  -5   1  250.37    9.70
  -5  -3   1  246.68   10.20
  -5  -3   1  244.18   10.90
  -3   8   1  250.67    9.90
  -5  -3   1  258.77    9.30
   8  -5   1  250.67   10.10
   2  -8  -1  198.78    8.30
  -8   6  -1  190.98    8.80
   6   2  -1  189.18    7.50
  -8   6  -1  191.38    9.40
   6   2  -1  203.38    8.50
  -2   8   1  192.68    8.10
   8  -6   1  187.68    7.60
  -6  -2   1  200.38    8.50
   8  -6   1  191.88    8.20
  -2   8   1  188.88    9.30
  -6  -2   1  178.38    9.10
   1  -8  -1   49.50    3.70
  -8   7  -1   38.90    4.00
   7   1  -1   48.40    3.80
   7   1  -1   41.40    2.70
  -8   7  -1   41.50    4.60
  -7  -1   1   46.70    3.80
  -1   8   1   43.20    4.30
   8  -7   1   45.70    2.60
   8  -7   1   48.80    3.60
  -7  -1   1   49.70    4.60
  -1   8   1   48.50    3.60
   8   0  -1  235.78    9.10
   0  -8  -1  234.78    9.80
  -8   8  -1  226.78   10.70
   8   0  -1  246.28   10.10
  -8   8  -1  233.18   11.00
   0   8   1  223.48   10.60
   8  -8   1  228.48    9.80
   0   8   1  243.68    9.80
   8  -8   1  228.58    8.80
  -8   0   1  239.88   10.10
  -8   0   1  236.98   10.90
  -1  -8  -1   59.39    4.00
  -8   9  -1   64.99    5.70
  -1  -8  -1   57.69    4.60
   9  -1  -1   68.29    4.50
   9  -1  -1   66.99    3.60
  -9   1   1   65.39    4.80
   1   8   1   54.69    5.00
  -9   1   1   62.19    5.50
   1   8   1   61.19    4.20
   8  -9   1   61.59    3.00
   8  -9   1   60.99    4.20
  10  -2  -1  496.55   19.30
  -2  -8  -1  511.95   19.70
  -2  -8  -1  497.25   18.90
  10  -2  -1  510.15   18.40
  -8  10  -1  488.35   20.50
 -10   2   1  517.85   19.40
   8 -10   1  487.15   17.60
 -10   2   1  497.45   20.40
   8 -10   1  490.45   19.20
   2   8   1  487.85   19.80
   2   8   1  495.95   19.20
  11  -3  -1   37.80    3.80
  11  -3  -1   33.10    2.90
  -8  11  -1   28.40    4.70
  -3  -8  -1   35.90    4.30
  -3  -8  -1   36.90    3.50
   3   8   1   34.20    3.70
   3   8   1   44.00    4.50
   8 -11   1   31.10    3.40
   8 -11   1   32.90    1.90
 -11   3   1   37.50    4.10
 -11   3   1   31.20    4.40
  12  -4  -1   82.89    5.50
  -4  -8  -1   94.19    6.50
  -4  -8  -1   85.39    5.30
  12  -4  -1   94.59    5.10
  -8  12  -1   78.69    7.20
   8 -12   1   93.99    5.60
   4   8   1   98.69    5.90
 -12   4   1   90.99    6.30
   4   8   1   90.79    6.20
 -12   4   1   83.39    7.10
   8 -12   1   91.89    3.90
  13  -5  -1   47.60    4.00
  -8  13  -1   70.19    6.80
  -5  -8  -1   45.50    4.10
  -5  -8  -1   45.90    5.40
  13  -5  -1   50.49    4.70
 -13   5   1   59.59    5.50
   8 -13   1   45.50    4.30
   5   8   1   53.99    5.00
   5   8   1   46.40    4.70
 -13   5   1   61.99    6.30
  -6  -8  -1    5.70    2.30
  -6  -8  -1   12.10    3.80
  -8  14  -1    9.50    4.30
  14  -6  -1    8.80    2.60
  14  -6  -1    6.00    2.30
   8 -14   1    7.60    2.60
   6   8   1    6.60    2.80
   6   8   1    5.30    2.90
 -14   6   1   12.50    3.70
 -14   6   1    4.60    3.90
  -7  -8  -1   44.50    4.20
  -8  15  -1   36.80    5.90
  -7  -8  -1   48.20    5.80
  15  -7  -1   39.20    3.90
  15  -7  -1   49.10    4.60
   8 -15   1   45.30    4.60
   7   8   1   38.30    4.70
   7   8   1   47.80    4.90
 -15   7   1   44.50    5.80
 -15   7   1   36.20    5.30
  -8  -8  -1   61.29    4.90
  16  -8  -1   64.79    5.40
  -8  -8  -1   49.90    6.40
  -8  16  -1   61.19    7.40
  16  -8  -1   69.69    5.40
 -16   8   1   67.79    7.50
   8   8   1   64.99    6.60
   8   8   1   57.69    5.80
   8 -16   1   60.29    5.40
 -16   8   1   57.59    6.50
  17  -9  -1   10.80    3.20
  17  -9  -1    4.70    2.70
  -9  -8  -1    7.80    4.50
  -8  17  -1    6.40    4.60
  -9  -8  -1    6.90    3.20
   8 -17   1    2.20    2.90
   9   8   1    5.60    3.20
 -17   9   1    5.30    4.50
 -17   9   1    1.30    4.20
  -9  -7  -1    8.00    2.70
  16  -9  -1    5.80    2.60
  -7  16  -1    5.60    5.00
  16  -9  -1    7.70    2.90
  -9  -7  -1    7.60    4.00
 -16   9   1    3.00    4.00
 -16   9   1    2.90    3.70
   9   7   1    3.40    3.10
   7 -16   1    4.40    3.10
  -6  15  -1   20.10    5.00
  -9  -6  -1   20.60    4.90
  -9  -6  -1   22.40    3.30
  15  -9  -1   27.50    3.50
  15  -9  -1   24.40    3.30
 -15   9   1   28.20    5.10
 -15   9   1   30.20    5.20
   6 -15   1   30.00    3.90
   9   6   1   23.60    4.00
  -9  -5  -1    6.90    4.00
  14  -9  -1    8.30    2.30
  -5  14  -1   10.90    4.20
  -9  -5  -1   13.80    2.80
  14  -9  -1   10.10    2.70
   5 -14   1   12.20    2.70
 -14   9   1    6.80    3.50
   9   5   1   14.30    2.80
 -14   9   1   12.20    4.00
   9   5   1    8.30    2.90
  13  -9  -1   47.10    4.00
  -9  -4  -1   29.30    3.50
  -4  13  -1   44.30    3.30
  -4  13  -1   39.80    5.60
  13  -9  -1   52.49    4.30
  -9  -4  -1   47.80    5.80
   4 -13   1   44.80    4.10
 -13   9   1   36.60    4.90
   9   4   1   40.20    3.70
 -13   9   1   42.30    5.30
   9   4   1   44.60    4.60
  -3  12  -1   99.29    5.00
  -9  -3  -1   81.59    7.30
  12  -9  -1   94.39    5.60
  -3  12  -1   95.19    7.90
  12  -9  -1  103.69    5.40
   9   3   1   97.99    5.40
 -12   9   1  106.79    7.20
   3 -12   1   83.69    5.50
 -12   9   1   98.39    7.20
   9   3   1   91.29    6.10
  -9  -2  -1  213.38   11.10
  -2  11  -1  208.38    8.80
  11  -9  -1  222.48    9.10
  11  -9  -1  204.68    9.40
  -2  11  -1  198.28   11.00
   9   2   1  224.98    9.50
   2 -11   1  221.58    9.50
 -11   9   1  210.88   10.40
   9   2   1  209.88   10.00
   9   2   1  212.28    8.90
 -11   9   1  226.18   11.10
  -1  10  -1  108.89    5.40
  10  -9  -1  110.29    5.30
  -1  10  -1  101.99    7.20
  -9  -1  -1  107.59    7.40
  -9  -1  -1  107.49    5.10
  10  -9  -1  114.59    5.90
 -10   9   1  116.89    7.40
   9   1   1  106.89    6.20
   1 -10   1   98.99    5.40
   9   1   1  108.39    5.80
 -10   9   1  117.19    6.90
   9  -9  -1  105.79    5.20
  -9   0  -1  109.19    7.40
   0   9  -1  108.89    5.40
   0   9  -1   98.19    6.80
  -9   0  -1  101.49    5.10
   9  -9  -1  106.29    5.90
   0  -9   1  116.39    5.80
  -9   9   1   93.19    6.40
   9   0   1  102.89    6.10
  -9   9   1  104.49    7.70
   9   0   1  121.39    5.60
   8  -9  -1  167.98    7.50
  -9   1  -1  162.68    8.80
   1   8  -1  176.68    7.30
   8  -9  -1  152.68    6.80
   1   8  -1  162.98    8.70
  -9   1  -1  155.18    6.80
   9  -1   1  156.88    7.20
  -8   9   1  155.48    7.90
  -1  -8   1  159.38    6.90
  -8   9   1  141.89    8.60
   9  -1   1  151.48    7.50
   2   7  -1  156.38    7.20
   2   7  -1  144.39    8.00
  -9   2  -1  163.98    6.90
   7  -9  -1  163.78    6.60
   7  -9  -1  140.79    7.10
  -9   2  -1  167.08    8.70
   9  -2   1  153.88    7.30
  -7   9   1  158.68    8.70
  -2  -7   1  149.88    6.60
   9  -2   1  163.68    7.20
  -9   3  -1  103.79    6.60
   6  -9  -1   95.39    5.40
  -9   3  -1   98.99    5.20
   3   6  -1  104.09    5.30
   3   6  -1  103.59    6.00
   9  -3   1  111.99    5.30
  -3  -6   1   99.49    6.20
   9  -3   1  101.79    5.30
  -6   9   1  103.99    6.80
  -6   9   1  109.99    5.20
  -3  -6   1   96.79    4.60
  -9   4  -1  249.78   11.30
   4   5  -1  240.18   10.10
  -9   4  -1  241.28   10.00
   4   5  -1  241.78   10.60
   5  -9  -1  245.48   10.20
  -5   9   1  240.68   11.30
   9  -4   1  241.98    9.90
  -5   9   1  245.88    9.60
  -4  -5   1  236.48    9.20
  -4  -5   1  239.28   10.90
   9  -4   1  229.58    9.70
  -9   5  -1  240.28   11.50
   4  -9  -1  268.67   10.60
   5   4  -1  254.17   10.60
  -9   5  -1  267.57   10.80
   5   4  -1  253.47   10.90
   9  -5   1  254.67   10.40
  -5  -4   1  253.17   11.40
  -5  -4   1  256.37    9.60
  -4   9   1  262.07   11.80
   9  -5   1  237.08   10.00
  -4   9   1  249.08   10.10
  -9   6  -1  187.68    9.10
  -9   6  -1  156.78    8.30
   3  -9  -1  175.08    7.90
   6   3  -1  172.58    8.00
   9  -6   1  168.18    7.70
  -6  -3   1  176.88    7.00
   9  -6   1  180.18    7.30
  -3   9   1  183.88    9.10
  -3   9   1  177.38    7.60
  -6  -3   1  183.38    8.00
  -6  -3   1  171.08    8.90
  -9   7  -1   59.79    5.30
   7   2  -1   77.29    4.50
   2  -9  -1   65.29    4.20
   7   2  -1   64.19    3.40
  -9   7  -1   55.89    5.00
  -7  -2   1   63.99    4.40
   9  -7   1   62.39    3.40
  -2   9   1   59.09    4.00
  -2   9   1   62.79    5.60
   9  -7   1   57.79    4.10
  -7  -2   1   58.19    5.30
  -9   8  -1   64.39    5.40
   1  -9  -1   65.99    4.30
  -9   8  -1   62.39    5.40
   8   1  -1   59.89    4.20
   8   1  -1   60.09    3.50
  -8  -1   1   64.19    4.60
  -8  -1   1   63.39    5.70
   9  -8   1   60.49    4.20
   9  -8   1   65.19    3.30
  -1   9   1   58.59    5.40
  -1   9   1   63.29    4.10
  -9   9  -1  230.58   11.50
   9   0  -1  234.98    9.50
   9   0  -1  234.18   10.60
   0  -9  -1  244.28   10.40
  -9   9  -1  250.87   11.60
   0   9   1  247.98   10.40
   9  -9   1  247.18    9.30
   9  -9   1  237.38   10.50
  -9   0   1  254.47   11.80
   0   9   1  244.28   11.50
  -9   0   1  247.08   10.50
  -9  10  -1  124.99    7.90
  10  -1  -1  127.89    6.90
  -9  10  -1  134.09    7.70
  -1  -9  -1  138.89    6.60
  10  -1  -1  128.09    5.90
   1   9   1  135.99    6.90
 -10   1   1  119.09    6.90
   9 -10   1  125.79    6.60
   1   9   1  123.89    7.40
 -10   1   1  134.49    8.00
   9 -10   1  128.79    5.30
  -9  11  -1  266.17   12.70
  11  -2  -1  242.58   10.00
  -2  -9  -1  244.48   10.60
  11  -2  -1  226.08   10.80
  -2  -9  -1  260.87   11.50
 -11   2   1  246.88   12.10
 -11   2   1  262.07   11.20
   2   9   1  234.88   10.80
   9 -11   1  254.77   10.90
   2   9   1  250.97   11.70
   9 -11   1  243.18    9.20
  12  -3  -1  157.08    8.00
  -3  -9  -1  154.88    7.60
  -9  12  -1  145.69    9.40
  12  -3  -1  156.68    7.20
  -3  -9  -1  158.88    8.70
   3   9   1  170.38    8.90
   9 -12   1  166.78    8.00
 -12   3   1  143.79    9.00
   3   9   1  158.58    8.20
 -12   3   1  170.58    8.50
  -9  13  -1   16.90    4.50
  -4  -9  -1    4.90    2.40
  13  -4  -1    7.10    2.50
  -4  -9  -1    4.80    3.10
  13  -4  -1    8.40    2.20
   4   9   1    7.50    2.90
 -13   4   1    5.70    3.10
   9 -13   1    5.00    2.40
 -13   4   1   13.20    3.80
   4   9   1    8.30    3.10
  14  -5  -1   14.70    3.30
  -5  -9  -1   12.10    2.60
  -5  -9  -1   17.60    3.90
  -9  14  -1   16.90    4.80
  14  -5  -1   18.10    2.80
 -14   5   1   13.20    3.70
   9 -14   1   14.10    2.90
 -14   5   1   14.80    4.10
   5   9   1   21.10    3.90
   5   9   1   19.70    3.90
  15  -6  -1   43.90    4.10
  15  -6  -1   49.00    4.80
  -6  -9  -1   39.10    5.40
  -6  -9  -1   40.40    4.00
  -9  15  -1   52.79    6.60
 -15   6   1   47.90    6.00
   9 -15   1   42.50    4.50
 -15   6   1   49.10    5.60
   6   9   1   41.70    4.80
   6   9   1   48.40    5.20
  16  -7  -1   27.60    4.00
  -9  16  -1   16.40    5.20
  16  -7  -1   23.90    3.50
  -7  -9  -1   25.50    3.60
  -7  -9  -1   12.20    4.20
 -16   7   1   17.70    4.40
   7   9   1   21.20    4.10
 -16   7   1   24.60    5.00
   9 -16   1   24.80    3.80
   7   9   1   19.00    3.90
  -9  17  -1    4.70    4.60
  -8  -9  -1    9.00    4.40
  17  -8  -1    4.60    2.70
  17  -8  -1    8.10    2.90
  -8  -9  -1    8.10    2.90
   9 -17   1    8.30    3.30
 -17   8   1    7.60    4.30
   8   9   1    6.90    3.30
 -17   8   1   17.10    4.90
  18  -9  -1    5.90    2.90
  -9  -9  -1    6.80    4.70
  -9  18  -1    8.30    5.20
  18  -9  -1    4.60    2.90
   9   9   1    2.20    3.30
   9 -18   1    1.50    3.10
 -18   9   1   -3.60    4.10
 -18   9   1    2.90    4.30
  19 -10  -1   14.20    3.50
  19 -10  -1   20.30    4.10
 -10  -9  -1   14.20    5.90
  -9  19  -1   16.60    6.60
 -19  10   1   12.90    5.50
 -19  10   1   19.10    5.20
  10   9   1   24.50    4.70
   9 -19   1   18.20    4.00
  18 -10  -1    2.00    2.70
  18 -10  -1   -5.40    2.70
  -8  18  -1  -10.50    3.90
 -10  -8  -1    1.30    4.40
 -18  10   1   -3.40    3.50
  10   8   1    0.70    3.30
   8 -18   1    3.80    3.30
 -18  10   1    4.90    5.10
  -7  17  -1   -3.20    4.10
  17 -10  -1    0.50    2.40
 -10  -7  -1   -5.50    3.80
  17 -10  -1    1.30    2.70
 -17  10   1   -9.50    4.00
  10   7   1    1.20    3.00
 -17  10   1    0.70    3.90
   7 -17   1   -0.90    2.70
 -10  -6  -1    1.80    4.10
  -6  16  -1   -3.10    4.40
 -10  -6  -1    3.50    2.80
  16 -10  -1    1.00    2.20
  16 -10  -1    1.60    2.60
 -16  10   1   -2.60    3.50
   6 -16   1   -1.00    2.40
 -16  10   1    4.30    4.10
  10   6   1    1.70    3.00
  -5  15  -1   11.90    4.60
 -10  -5  -1   19.70    3.30
  15 -10  -1   17.60    3.20
 -10  -5  -1   25.20    5.50
  15 -10  -1   12.90    2.80
 -15  10   1   26.90    5.10
 -15  10   1   26.10    4.80
  10   5   1   22.30    3.90
   5 -15   1   27.90    3.70
  14 -10  -1    6.00    2.20
  14 -10  -1    8.40    2.50
  -4  14  -1    7.30    4.20
  -4  14  -1    4.70    2.20
 -10  -4  -1    1.50    3.60
 -10  -4  -1    7.00    2.40
 -14  10   1    1.00    3.40
  10   4   1    6.10    2.80
   4 -14   1    1.00    2.40
 -14  10   1    1.90    3.40
  -3  13  -1    6.10    2.10
  13 -10  -1    1.60    2.00
  -3  13  -1    7.80    3.90
 -10  -3  -1    6.50    4.20
  13 -10  -1    4.20    2.00
 -13  10   1    0.40    3.20
   3 -13   1    2.80    2.30
  10   3   1    3.00    2.10
  10   3   1    3.00    2.60
 -13  10   1    2.00    3.70
  12 -10  -1   62.39    4.90
  -2  12  -1   80.89    7.10
  -2  12  -1   68.79    4.40
 -10  -2  -1   65.59    6.50
  12 -10  -1   73.99    4.50
  10   2   1   78.19    5.80
  10   2   1   65.69    4.80
 -12  10   1   48.10    5.90
 -12  10   1   70.99    6.20
   2 -12   1   67.49    4.50
  10   2   1   68.29    4.40
  -1  11  -1   14.50    2.40
  -1  11  -1   16.60    3.80
  11 -10  -1    6.80    2.40
 -10  -1  -1   15.50    2.20
 -10  -1  -1   11.60    3.90
  11 -10  -1    9.70    2.10
   1 -11   1   17.60    2.70
  10   1   1   14.70    2.90
 -11  10   1   16.60    3.70
  10   1   1   13.40    2.70
 -11  10   1   15.20    4.00
  10 -10  -1    1.20    1.60
 -10   0  -1    1.80    3.10
  10 -10  -1    4.90    2.20
 -10   0  -1   -2.50    1.60
   0  10  -1    1.80    3.00
   0  10  -1    1.30    1.90
  10   0   1    3.70    2.20
 -10  10   1    2.90    3.60
  10   0   1    1.90    1.80
 -10  10   1   -1.30    2.50
   0 -10   1    1.20    1.90
   1   9  -1  105.09    7.00
 -10   1  -1  100.59    5.30
 -10   1  -1  116.59    7.50
   1   9  -1  116.49    5.80
   9 -10  -1  116.89    6.10
  10  -1   1  106.39    6.10
  10  -1   1  106.59    5.80
  -9  10   1  112.39    6.50
  -1  -9   1  104.89    5.30
  -9  10   1   98.49    7.30
   2   8  -1  231.28   10.90
   2   8  -1  235.18    9.80
   8 -10  -1  232.48    9.20
 -10   2  -1  224.48    9.40
   8 -10  -1  245.98   10.20
 -10   2  -1  248.78   11.90
  10  -2   1  213.98    9.70
  -8  10   1  228.38   10.30
  -2  -8   1  233.38    9.30
  10  -2   1  229.28   10.20
  -8  10   1  207.78   11.20
   3   7  -1   16.00    2.70
 -10   3  -1   13.00    2.50
 -10   3  -1   19.00    3.80
   7 -10  -1    9.30    2.50
   3   7  -1   10.40    3.10
  -7  10   1   12.60    2.30
  -7  10   1   13.90    3.60
  10  -3   1   16.20    2.70
  10  -3   1   18.60    2.50
  -3  -7   1   18.10    3.50
  -3  -7   1   28.80    2.60
   4   6  -1    3.80    2.30
 -10   4  -1    5.30    3.00
   6 -10  -1    3.10    2.10
   4   6  -1    3.00    2.00
 -10   4  -1    4.40    2.20
  -4  -6   1    5.20    1.50
  -4  -6   1   -1.10    2.60
  -6  10   1    1.90    2.90
  10  -4   1    6.10    1.90
  10  -4   1    7.20    2.10
  -6  10   1    1.60    1.80
   5 -10  -1  201.88    9.20
   5   5  -1  204.98    9.20
   5   5  -1  209.28    9.60
 -10   5  -1  206.68    9.20
 -10   5  -1  206.38   10.30
  10  -5   1  207.88    8.90
  -5  -5   1  211.88   10.20
  10  -5   1  195.88    8.90
  -5  10   1  204.38   10.50
  -5  10   1  217.18    8.70
  -5  -5   1  211.18    8.20
 -10   6  -1  230.08   10.70
 -10   6  -1  257.87   11.70
   4 -10  -1  244.38   10.50
   6   4  -1  236.08   10.50
  -6  -4   1  255.57    9.50
  -4  10   1  237.88   10.00
  10  -6   1  245.78    9.90
  -6  -4   1  230.08   11.40
  10  -6   1  246.38   10.30
  -4  10   1  252.07   11.90
   3 -10  -1   52.59    4.30
 -10   7  -1   66.89    5.20
   7   3  -1   44.40    4.40
 -10   7  -1   50.59    5.40
  -7  -3   1   57.39    4.30
  -3  10   1   57.49    4.00
  10  -7   1   58.79    4.00
  -7  -3   1   49.30    3.10
  -3  10   1   49.99    5.30
  -7  -3   1   48.70    5.30
  10  -7   1   50.99    3.70
   2 -10  -1  498.05   19.20
   8   2  -1  503.25   19.60
   8   2  -1  492.85   18.30
 -10   8  -1  507.85   20.40
 -10   8  -1  503.65   20.10
  10  -8   1  506.75   19.20
  -2  10   1  517.55   20.50
  -8  -2   1  488.85   20.40
  10  -8   1  488.65   18.30
  -2  10   1  499.95   18.90
  -8  -2   1  503.95   19.20
   9   1  -1  128.79    5.80
 -10   9  -1  128.09    7.70
   9   1  -1  125.99    6.90
   1 -10  -1  138.79    6.70
 -10   9  -1  111.19    7.70
  10  -9   1  131.19    6.60
  -9  -1   1  120.79    7.90
  -1  10   1  131.39    6.40
  10  -9   1  124.19    5.50
  -1  10   1  135.09    7.90
  -9  -1   1  139.89    6.90
 -10  10  -1  172.48    9.80
 -10  10  -1  172.38    9.70
  10   0  -1  182.68    7.90
  10   0  -1  188.48    8.90
   0 -10  -1  193.58    8.80
 -10   0   1  190.58    8.90
   0  10   1  198.78    8.70
  10 -10   1  212.98    9.10
  10 -10   1  185.68    7.50
   0  10   1  182.08    9.70
 -10   0   1  200.38   10.30
 -10  11  -1  247.48   12.60
 -10  11  -1  259.17   12.40
  -1 -10  -1  237.68   10.60
  11  -1  -1  262.47   11.20
  11  -1  -1  254.17   10.00
 -11   1   1  241.08   12.20
  10 -11   1  246.18    9.30
   1  10   1  250.07   10.80
 -11   1   1  245.68   11.00
   1  10   1  231.78   11.60
  10 -11   1  233.88   10.80
  12  -2  -1    6.80    2.50
  12  -2  -1    2.30    1.90
 -10  12  -1    5.10    3.60
  -2 -10  -1    4.80    2.80
  -2 -10  -1    1.40    2.00
 -10  12  -1    6.10    3.60
   2  10   1    0.90    2.60
   2  10   1    0.80    2.50
 -12   2   1    1.10    3.30
 -12   2   1   -1.50    2.60
  10 -12   1    2.10    2.20
  13  -3  -1  133.69    6.60
  -3 -10  -1  136.99    7.20
 -10  13  -1  138.89   10.20
  13  -3  -1  143.29    7.60
  -3 -10  -1  135.99    8.30
  10 -13   1  133.59    7.40
   3  10   1  135.69    7.40
 -13   3   1  126.89    8.60
   3  10   1  139.39    8.40
 -13   3   1  125.29    7.70
  14  -4  -1   37.40    4.40
  14  -4  -1   43.80    3.80
  -4 -10  -1   40.40    4.10
  -4 -10  -1   39.80    5.00
 -10  14  -1   41.70    6.10
 -14   4   1   53.29    6.40
  10 -14   1   34.30    4.10
   4  10   1   31.70    4.60
   4  10   1   33.50    4.30
 -14   4   1   39.10    4.60
  -5 -10  -1    8.30    2.60
 -10  15  -1    9.60    4.40
  15  -5  -1   13.40    2.70
  15  -5  -1    8.20    2.90
  -5 -10  -1    7.00    4.10
  10 -15   1   10.70    3.00
 -15   5   1   11.70    3.80
   5  10   1    7.40    3.30
   5  10   1    1.70    2.80
 -15   5   1    1.20    4.00
 -10  16  -1   90.59    8.90
  16  -6  -1   87.49    6.90
  -6 -10  -1   89.49    7.90
  16  -6  -1   85.69    5.80
  -6 -10  -1  100.59    6.20
  10 -16   1   95.09    6.40
 -16   6   1   71.59    6.80
   6  10   1   83.59    6.80
 -16   6   1   89.09    8.20
   6  10   1   87.59    7.10
  17  -7  -1    1.90    2.40
  17  -7  -1    0.70    2.70
  -7 -10  -1    2.30    2.70
  -7 -10  -1   -1.00    3.70
 -10  17  -1   -0.20    4.40
  10 -17   1    3.00    2.90
   7  10   1    1.30    3.40
   7  10   1    5.80    3.30
 -17   7   1    3.80    4.20
 -17   7   1   -0.70    3.90
 -10  18  -1    8.80    5.30
  18  -8  -1   11.00    3.00
  -8 -10  -1    9.90    5.20
  18  -8  -1    4.70    3.10
 -18   8   1    8.50    5.40
  10 -18   1    6.60    3.40
 -18   8   1    8.10    4.50
   8  10   1   11.60    3.90
 -10  19  -1    8.30    5.50
  19  -9  -1    8.70    3.40
  -9 -10  -1   13.60    5.60
  19  -9  -1   10.90    3.90
 -19   9   1   15.60    5.20
 -19   9   1   19.50    6.20
   9  10   1    7.70    3.80
  10 -19   1   11.30    3.60
  20 -10  -1    3.40    3.30
  20 -10  -1    1.50    2.90
 -10 -10  -1    3.60    4.80
 -10  20  -1    2.40    5.40
  10 -20   1    3.30    3.50
 -20  10   1    2.30    4.80
  10  10   1    3.40    4.10
  21 -11  -1    6.50    3.30
  21 -11  -1   -0.80    3.00
 -10  21  -1    5.60    6.20
 -11 -10  -1    0.40    5.50
  10 -21   1    1.30    3.50
  11  10   1    1.20    4.30
 -21  11   1    1.30    5.80
  20 -11  -1   -3.80    3.00
  -9  20  -1    5.00    5.60
 -11  -9  -1    3.30    5.40
  20 -11  -1    1.20    3.40
 -20  11   1    9.70    5.00
   9 -20   1    4.10    3.50
 -20  11   1   -0.30    4.50
  11   9   1    1.20    3.70
  19 -11  -1   15.90    3.50
 -11  -8  -1   23.40    5.90
  -8  19  -1   15.90    5.80
  19 -11  -1   23.60    4.30
 -19  11   1   30.70    6.00
   8 -19   1   17.80    4.00
  11   8   1   14.20    4.20
 -19  11   1   28.70    5.80
  18 -11  -1   -0.30    2.90
 -11  -7  -1   -0.10    4.50
  -7  18  -1    7.60    5.20
  18 -11  -1    1.00    2.50
 -18  11   1    6.30    5.20
  11   7   1   -0.70    3.10
 -18  11   1   -2.10    4.40
   7 -18   1   -1.40    3.40
  17 -11  -1   -0.20    2.60
  17 -11  -1    5.20    2.90
 -11  -6  -1   -1.90    4.20
  -6  17  -1    0.50    4.60
 -17  11   1   -4.80    4.10
  11   6   1    9.10    3.70
   6 -17   1    2.30    3.20
 -17  11   1    4.20    4.10
 -11  -5  -1   44.10    4.40
  16 -11  -1   52.69    4.90
 -11  -5  -1   49.70    6.90
  -5  16  -1   43.50    6.80
  16 -11  -1   49.99    4.80
 -16  11   1   58.49    6.60
  11   5   1   42.50    5.20
   5 -16   1   46.00    4.70
 -16  11   1   53.59    6.40
  15 -11  -1   41.70    4.40
 -11  -4  -1   50.49    4.50
  15 -11  -1   46.60    4.30
 -11  -4  -1   47.70    6.60
  -4  15  -1   41.70    6.30
 -15  11   1   45.80    5.70
  11   4   1   43.50    5.00
   4 -15   1   49.99    4.60
 -15  11   1   39.60    5.90
 -11  -3  -1   52.89    6.60
  -3  14  -1   56.29    4.30
  14 -11  -1   61.09    5.10
  -3  14  -1   74.89    7.40
  14 -11  -1   69.89    4.90
   3 -14   1   59.29    5.00
 -14  11   1   69.19    7.20
  11   3   1   58.39    5.60
 -14  11   1   61.59    6.30
 -11  -2  -1    5.30    3.70
  13 -11  -1    5.10    2.40
  -2  13  -1    7.10    2.30
  13 -11  -1    9.50    2.30
  -2  13  -1    1.70    3.50
  11   2   1   12.40    3.10
 -13  11   1    6.10    3.70
   2 -13   1    7.90    2.60
  11   2   1    4.60    2.50
 -13  11   1    5.20    3.30
  12 -11  -1    9.40    2.50
 -11  -1  -1   16.50    4.30
  12 -11  -1    9.20    2.10
  -1  12  -1    9.60    2.40
 -11  -1  -1   11.80    2.20
  -1  12  -1    4.70    3.40
  11   1   1    6.10    2.70
   1 -12   1   12.70    2.60
  11   1   1    9.40    2.60
 -12  11   1    7.10    3.70
 -12  11   1   12.90    3.50
 -11   0  -1   17.20    4.10
  11 -11  -1   15.00    2.70
  11 -11  -1   14.90    2.20
   0  11  -1   13.20    2.50
 -11   0  -1   16.70    2.40
   0  11  -1    6.10    3.80
 -11  11   1    7.60    3.80
  11   0   1   14.90    2.80
   0 -11   1   12.90    2.40
  11   0   1   11.10    2.50
 -11  11   1   10.10    3.40
   1  10  -1   16.80    2.80
  10 -11  -1   12.70    2.60
 -11   1  -1    8.70    3.70
 -11   1  -1   11.00    2.20
   1  10  -1    9.10    3.30
  10 -11  -1   16.90    2.30
  11  -1   1   13.00    2.80
  -1 -10   1   14.10    2.40
 -10  11   1   16.00    4.20
  11  -1   1   11.80    2.60
 -10  11   1   11.30    3.20
   2   9  -1  216.08    9.50
 -11   2  -1  217.58   11.20
   9 -11  -1  213.78    9.70
 -11   2  -1  218.08    9.00
   9 -11  -1  213.08    8.70
   2   9  -1  203.18   10.80
  11  -2   1  201.98    9.70
  -9  11   1  222.68   11.30
  11  -2   1  211.98    9.40
  -2  -9   1  207.78    8.90
  -9  11   1  208.08   10.00
   8 -11  -1   98.89    5.80
   3   8  -1  113.19    7.10
   8 -11  -1   98.89    5.00
 -11   3  -1  101.19    5.60
 -11   3  -1  109.69    7.50
   3   8  -1  105.19    5.70
  -3  -8   1  106.29    5.20
  -8  11   1   96.69    7.70
  11  -3   1  102.99    5.70
  11  -3   1  103.09    5.80
   7 -11  -1    6.20    2.20
 -11   4  -1    8.00    2.50
   4   7  -1   10.70    2.40
 -11   4  -1    7.10    3.40
   4   7  -1    8.10    3.00
  -4  -7   1    7.80    2.90
  -7  11   1   15.50    2.40
  -4  -7   1    8.60    1.80
  11  -4   1    9.80    2.20
  -7  11   1    7.10    3.60
  11  -4   1    6.10    2.00
   5   6  -1   66.79    4.80
 -11   5  -1   49.10    5.40
 -11   5  -1   51.99    4.40
   6 -11  -1   51.79    4.30
   5   6  -1   48.70    4.70
  -5  -6   1   45.00    3.20
  -6  11   1   52.89    5.60
  11  -5   1   49.60    3.90
  -5  -6   1   44.20    4.90
  11  -5   1   46.70    3.90
  -6  11   1   50.09    3.60
 -11   6  -1   89.09    6.90
   5 -11  -1   91.39    5.50
   6   5  -1   84.09    5.40
   6   5  -1   96.69    6.00
 -11   6  -1   93.09    5.80
  11  -6   1   91.59    5.20
  -5  11   1   89.29    5.10
  -6  -5   1   91.79    4.50
  -5  11   1  104.79    7.70
  11  -6   1   80.39    4.80
  -6  -5   1  106.49    6.80
 -11   7  -1  283.37   12.80
   7   4  -1  256.37   11.30
   4 -11  -1  247.48   11.10
 -11   7  -1  258.17   11.70
   7   4  -1  268.57   11.30
  -4  11   1  260.77   10.70
  11  -7   1  249.88   10.90
  -7  -4   1  264.27   10.10
  11  -7   1  249.38   10.40
  -4  11   1  255.37   12.60
  -7  -4   1  265.77   12.60
   8   3  -1   33.20    3.80
 -11   8  -1   31.50    4.50
 -11   8  -1   30.90    4.30
   3 -11  -1   33.00    3.50
  -8  -3   1   32.10    3.60
  -3  11   1   29.70    3.20
  -3  11   1   33.80    4.80
  -8  -3   1   33.30    2.70
  11  -8   1   36.20    3.50
  -8  -3   1   30.30    4.60
  11  -8   1   41.90    3.10
 -11   9  -1  221.18   11.50
   2 -11  -1  240.88   10.70
   9   2  -1  256.67   11.20
 -11   9  -1  239.48   12.20
   9   2  -1  251.77    9.90
  -2  11   1  269.77   12.60
  11  -9   1  253.57   10.80
  -9  -2   1  246.38   10.80
  -9  -2   1  242.08   12.20
  -2  11   1  251.47   10.60
  11  -9   1  247.88    9.90
 -11  10  -1  247.88   12.30
  10   1  -1  246.08   11.20
  10   1  -1  242.58    9.80
 -11  10  -1  230.18   11.90
   1 -11  -1  239.78   10.70
 -10  -1   1  258.57   11.00
  -1  11   1  244.68   12.10
 -10  -1   1  262.87   12.50
  11 -10   1  243.88    9.60
  11 -10   1  251.07   10.80
  -1  11   1  232.18   10.40
 -11  11  -1    2.90    3.30
  11   0  -1    2.40    1.80
  11   0  -1    1.10    2.30
 -11  11  -1   -1.10    3.20
   0 -11  -1    2.00    2.40
 -11   0   1   -0.70    2.50
  11 -11   1    6.30    2.40
  11 -11   1    3.10    1.30
   0  11   1    7.80    3.50
   0  11   1    1.90    2.50
 -11   0   1    0.00    3.20
  12  -1  -1   52.69    3.70
 -11  12  -1   50.79    5.90
  -1 -11  -1   44.70    4.30
 -11  12  -1   45.50    5.70
  12  -1  -1   49.70    4.70
 -12   1   1   56.29    5.00
   1  11   1   47.30    5.60
 -12   1   1   39.60    5.50
  11 -12   1   40.50    4.20
   1  11   1   52.69    4.80
  -2 -11  -1  231.58   10.20
 -11  13  -1  203.28   12.40
  13  -2  -1  227.88    9.60
  13  -2  -1  231.08   10.70
 -11  13  -1  214.98   11.80
 -13   2   1  220.48   10.60
   2  11   1  202.28   11.30
 -13   2   1  233.68   12.10
  11 -13   1  226.58   10.40
   2  11   1  221.28   10.60
 -11  14  -1   26.60    5.30
  14  -3  -1   41.50    3.70
  -3 -11  -1   32.90    3.80
  14  -3  -1   44.30    4.70
  -3 -11  -1   52.59    5.70
 -14   3   1   39.10    4.60
  11 -14   1   33.70    4.10
   3  11   1   22.90    3.80
 -14   3   1   49.80    6.20
   3  11   1   43.60    5.40
  15  -4  -1    7.30    2.50
  -4 -11  -1   10.60    3.90
 -11  15  -1    5.70    4.30
  -4 -11  -1   12.70    3.10
  15  -4  -1   13.50    3.40
   4  11   1    6.50    3.30
   4  11   1   12.00    3.20
 -15   4   1   12.00    4.40
  11 -15   1   13.60    3.30
 -15   4   1    6.50    3.70
  -5 -11  -1  138.19    9.20
  16  -5  -1  144.39    8.30
  16  -5  -1  127.69    7.30
 -11  16  -1  150.48   10.60
  -5 -11  -1  143.99    7.80
   5  11   1  135.09    9.00
 -16   5   1  145.69   10.10
   5  11   1  138.49    8.30
  11 -16   1  160.28    8.40
 -16   5   1  118.39    8.40
  17  -6  -1   15.20    3.30
  -6 -11  -1   15.40    5.00
 -11  17  -1   16.70    5.60
  -6 -11  -1   12.40    3.30
  17  -6  -1   21.40    3.90
   6  11   1   18.10    4.30
   6  11   1   14.00    4.10
 -17   6   1   14.10    4.40
 -17   6   1   22.10    5.30
  11 -17   1   12.80    3.60
  -7 -11  -1   13.40    5.30
  18  -7  -1   14.40    4.10
 -11  18  -1    8.30    5.50
  18  -7  -1    8.60    3.20
 -18   7   1   13.30    5.70
   7  11   1   11.20    3.90
 -18   7   1    5.30    4.70
  11 -18   1    5.50    3.50
  19  -8  -1   16.90    3.50
  -8 -11  -1   11.50    4.80
 -11  19  -1   16.90    6.30
  19  -8  -1    8.60    3.80
 -19   8   1   10.00    5.00
   8  11   1   10.70    4.10
  11 -19   1    9.80    3.60
 -11  20  -1    2.70    5.20
  -9 -11  -1   -3.80    4.10
  20  -9  -1    3.10    3.20
  20  -9  -1    2.50    3.10
  11 -20   1   -0.30    3.20
 -20   9   1    1.60    4.90
   9  11   1   -1.90    3.50
 -11  21  -1    0.30    5.10
 -10 -11  -1   -1.80    4.70
  21 -10  -1    4.00    3.00
  21 -10  -1   -2.10    3.50
 -21  10   1   -3.10    4.70
  10  11   1    3.70    4.00
  11 -21   1   -4.70    3.20
 -11 -11  -1    9.80    5.50
 -11  22  -1    6.00    5.90
  22 -11  -1    6.00    3.60
  22 -11  -1    2.90    4.60
  11  11   1   10.80    4.80
  11 -22   1    2.90    3.60
 -22  11   1    3.50    5.50
 -11  23  -1  -14.20    5.40
 -12 -11  -1   -1.70    5.80
 -23  12   1   -2.50    5.20
  11 -23   1    0.80    3.60
  12  11   1    0.20    4.10
 -10  22  -1   12.90    7.00
  22 -12  -1    6.90    3.50
 -12 -10  -1   13.20    6.40
  10 -22   1   14.00    4.20
  12  10   1    6.10    4.40
 -22  12   1    2.80    6.00
  21 -12  -1    9.20    3.70
 -12  -9  -1   -0.50    5.50
  -9  21  -1    2.20    5.50
   9 -21   1    2.40    3.50
 -21  12   1    0.80    5.70
  12   9   1    6.90    4.10
  20 -12  -1    2.80    3.60
  -8  20  -1    7.90    5.60
  20 -12  -1    4.00    3.10
 -12  -8  -1    1.80    4.90
   8 -20   1    5.50    3.40
  12   8   1    3.30    3.80
 -20  12   1    5.50    4.90
 -20  12   1    5.70    4.40
  -7  19  -1    3.60    5.20
  19 -12  -1    7.70    3.20
 -12  -7  -1    7.30    5.10
  19 -12  -1   12.20    3.40
  12   7   1    9.20    3.80
 -19  12   1    8.30    5.50
 -19  12   1   15.10    5.10
   7 -19   1    7.70    3.50
  18 -12  -1   11.80    3.40
  -6  18  -1   10.90    5.30
  18 -12  -1    8.10    2.80
 -12  -6  -1   12.90    5.50
 -18  12   1   12.00    4.70
 -18  12   1    9.40    4.80
   6 -18   1    8.90    3.40
  12   6   1    8.20    3.90
  -5  17  -1   18.30    5.60
  17 -12  -1   14.30    3.40
  17 -12  -1   14.50    3.20
 -12  -5  -1   10.90    5.10
  12   5   1   17.20    4.10
   5 -17   1   11.30    3.40
 -17  12   1    9.90    4.40
 -17  12   1   16.70    5.00
  16 -12  -1   14.50    3.10
  -4  16  -1   11.30    4.70
 -12  -4  -1    7.20    4.90
 -12  -4  -1    7.90    2.90
  16 -12  -1   18.30    3.50
  12   4   1   18.40    4.00
 -16  12   1   13.80    4.80
   4 -16   1   12.50    3.60
 -16  12   1    9.70    4.50
  15 -12  -1   42.10    4.00
  -3  15  -1   25.20    5.50
  15 -12  -1   39.50    4.50
 -12  -3  -1   45.60    6.90
 -15  12   1   27.70    5.30
 -15  12   1   36.50    5.30
  12   3   1   49.00    5.30
   3 -15   1   48.90    4.80
 -12  -2  -1   13.80    4.60
  14 -12  -1   19.90    2.90
  -2  14  -1   30.10    5.40
  -2  14  -1   22.90    3.10
  14 -12  -1   25.80    3.60
 -14  12   1   20.70    4.90
  12   2   1   21.50    3.40
  12   2   1   21.80    3.90
 -14  12   1   22.50    4.40
   2 -14   1   21.00    3.40
  -1  13  -1    2.80    3.40
  -1  13  -1   -2.60    2.00
  13 -12  -1    5.00    2.60
 -12  -1  -1   -2.30    3.20
  13 -12  -1    1.80    1.90
 -13  12   1    5.00    3.60
   1 -13   1    1.60    2.00
  12   1   1    0.50    2.50
 -13  12   1   -0.10    3.50
  12   1   1    3.00    2.20
  12 -12  -1   -0.10    2.10
   0  12  -1    1.30    3.20
   0  12  -1    0.80    2.10
  12 -12  -1   -0.40    1.70
 -12   0  -1   -2.00    1.90
 -12   0  -1    2.60    3.50
 -12  12   1    1.40    3.10
 -12  12   1   -0.40    3.30
  12   0   1   -2.40    2.20
  12   0   1    0.10    2.30
   0 -12   1    0.10    2.10
   1  11  -1    7.50    2.30
  11 -12  -1   11.40    2.10
 -12   1  -1    7.90    3.70
  11 -12  -1    8.00    2.50
 -12   1  -1   12.30    2.50
   1  11  -1   11.50    3.70
  12  -1   1    4.30    2.50
  -1 -11   1    8.50    2.30
  12  -1   1    6.90    2.40
 -11  12   1    4.30    4.00
 -11  12   1   12.50    3.40
  10 -12  -1   66.29    5.20
   2  10  -1   72.79    5.20
  10 -12  -1   66.89    4.10
 -12   2  -1   84.09    7.20
   2  10  -1   69.59    6.60
 -12   2  -1   80.09    4.80
 -10  12   1   72.89    5.90
  12  -2   1   72.59    4.70
  12  -2   1   78.09    5.70
  -2 -10   1   70.99    4.50
 -10  12   1   58.99    6.60
   9 -12  -1  101.59    5.00
 -12   3  -1  101.39    5.50
   9 -12  -1   95.29    5.80
   3   9  -1  102.79    7.30
 -12   3  -1  109.79    8.50
   3   9  -1   87.09    5.80
  -3  -9   1  101.39    5.20
  12  -3   1   92.29    5.40
  -9  12   1   96.69    6.40
  -9  12   1   94.79    8.10
  12  -3   1   92.59    5.80
 -12   4  -1   14.80    4.10
   4   8  -1   29.10    4.30
   4   8  -1   24.50    3.30
   8 -12  -1   29.80    3.50
 -12   4  -1   23.30    3.20
  -4  -8   1   37.20    3.00
  12  -4   1   36.10    3.50
  -4  -8   1   28.50    4.40
  12  -4   1   23.80    3.10
  -8  12   1   26.50    4.80
   7 -12  -1   96.19    5.60
   5   7  -1   84.99    6.40
 -12   5  -1   86.09    7.10
 -12   5  -1   86.39    5.60
   5   7  -1   84.79    5.40
  -5  -7   1   73.99    6.40
  -5  -7   1   88.49    4.60
  12  -5   1   82.69    5.10
  -7  12   1   84.99    4.90
  -7  12   1   78.59    7.40
  12  -5   1   83.49    5.10
 -12   6  -1  113.69    7.70
   6   6  -1  104.19    6.80
 -12   6  -1  113.79    6.70
   6 -12  -1  121.69    6.50
   6   6  -1  115.39    6.50
  12  -6   1  115.39    6.10
  -6  -6   1  110.29    5.30
  -6  12   1  113.79    7.90
  -6  12   1  100.89    5.70
  -6  -6   1  117.69    7.60
  12  -6   1  107.69    5.80
 -12   7  -1   41.60    4.50
 -12   7  -1   25.80    4.40
   7   5  -1   26.50    3.50
   7   5  -1   23.90    3.50
   5 -12  -1   25.20    3.40
  -5  12   1   36.20    3.30
  -5  12   1   38.80    5.20
  -7  -5   1   40.30    5.00
  12  -7   1   34.70    3.50
  12  -7   1   37.80    3.40
  -7  -5   1   36.90    2.80
 -12   8  -1  113.19    7.30
   8   4  -1   83.79    5.70
 -12   8  -1   93.99    6.60
   4 -12  -1   97.59    5.70
   8   4  -1   86.29    5.70
  -8  -4   1   91.09    4.70
  -8  -4   1   83.09    7.10
  -4  12   1   90.29    7.60
  12  -8   1   90.39    4.90
  12  -8   1   88.99    5.40
  -4  12   1   81.29    5.30
   9   3  -1  153.68    8.10
   3 -12  -1  164.98    7.90
 -12   9  -1  167.78    9.10
 -12   9  -1  159.68    9.70
  -9  -3   1  148.19    7.80
  12  -9   1  150.88    7.00
  -9  -3   1  156.48    6.90
  -3  12   1  164.98    9.50
  12  -9   1  159.28    7.80
  -3  12   1  156.88    7.60
  -9  -3   1  154.58    9.60
  10   2  -1    9.60    2.80
   2 -12  -1    5.80    2.40
 -12  10  -1    1.40    3.30
 -12  10  -1    4.30    3.60
  10   2  -1    4.30    1.80
  12 -10   1    2.00    2.50
  -2  12   1    1.90    2.30
 -10  -2   1   -2.20    3.20
  12 -10   1    3.70    1.60
  -2  12   1    5.30    3.30
 -10  -2   1    4.80    2.70
  11   1  -1   53.09    4.90
  11   1  -1   48.60    3.60
 -12  11  -1   35.70    5.10
   1 -12  -1   45.20    4.30
 -12  11  -1   53.89    6.10
  12 -11   1   47.30    3.10
  -1  12   1   45.50    5.80
 -11  -1   1   43.30    5.60
  -1  12   1   47.70    4.40
 -11  -1   1   44.20    4.40
  12 -11   1   49.90    4.50
  12   0  -1   48.30    5.00
 -12  12  -1   67.69    7.00
   0 -12  -1   48.80    4.50
  12   0  -1   53.99    3.90
 -12  12  -1   49.40    6.10
   0  12   1   47.90    4.70
 -12   0   1   60.39    6.80
   0  12   1   61.29    6.20
 -12   0   1   63.19    5.20
  12 -12   1   48.50    4.70
  13  -1  -1   21.50    3.70
 -12  13  -1   20.40    4.80
 -12  13  -1   12.80    4.70
  13  -1  -1   21.50    2.80
  -1 -12  -1   23.10    3.30
   1  12   1   17.40    4.50
  12 -13   1    8.60    2.90
 -13   1   1   19.40    3.70
   1  12   1   15.90    3.20
 -13   1   1   13.90    4.40
 -12  14  -1  113.59    9.60
  -2 -12  -1  120.39    6.70
  14  -2  -1  109.49    6.00
  14  -2  -1  118.79    7.30
 -12  14  -1  103.69    8.70
   2  12   1  104.79    7.10
 -14   2   1  111.49    9.00
   2  12   1  125.79    8.50
 -14   2   1  108.89    7.10
  12 -14   1  103.89    6.60
  -3 -12  -1   14.10    3.20
  15  -3  -1   15.30    2.90
 -12  15  -1   11.80    4.80
  15  -3  -1   14.40    3.50
 -12  15  -1    8.40    4.00
  12 -15   1   16.20    3.40
 -15   3   1    5.50    4.30
   3  12   1   14.10    3.50
 -15   3   1   13.10    3.80
   3  12   1   16.10    4.30
 -12  16  -1    7.30    4.80
  -4 -12  -1   12.40    3.50
  16  -4  -1   15.80    3.80
 -12  16  -1    5.30    4.10
  16  -4  -1    6.40    2.70
  12 -16   1   11.10    3.40
   4  12   1   13.40    3.50
 -16   4   1   20.60    5.60
   4  12   1    8.50    4.10
 -16   4   1   11.70    4.00
  -5 -12  -1   92.99    8.30
 -12  17  -1  115.49   10.50
  17  -5  -1  119.39    7.00
  -5 -12  -1  120.29    7.50
  17  -5  -1  108.59    7.60
   5  12   1  107.19    8.70
   5  12   1  112.89    7.70
  12 -17   1  139.89    8.00
 -17   5   1  137.29   10.60
 -12  18  -1    9.00    5.30
  18  -6  -1    4.90    3.40
  18  -6  -1   10.20    3.10
  -6 -12  -1    6.80    4.70
  -6 -12  -1   15.10    4.60
 -18   6   1    4.50    5.40
   6  12   1    8.70    3.60
   6  12   1   14.30    4.40
  12 -18   1    8.30    3.60
  -7 -12  -1    6.90    5.00
  19  -7  -1    8.10    3.30
 -12  19  -1   13.90    6.10
  19  -7  -1    9.50    4.10
 -19   7   1   10.50    5.10
  12 -19   1    6.50    3.60
   7  12   1    8.70    3.90
  -8 -12  -1    8.10    4.90
 -12  20  -1    5.50    5.60
  20  -8  -1    6.90    3.90
 -20   8   1    3.90    4.70
   8  12   1    6.20    3.80
  12 -20   1    2.40    3.30
  -9 -12  -1   -5.00    4.30
  21  -9  -1    0.30    3.30
 -12  21  -1   -7.60    5.20
 -21   9   1    0.70    5.10
  12 -21   1    4.30    3.70
   9  12   1   -5.60    3.40
 -10 -12  -1   -2.60    4.80
 -12  22  -1    8.10    6.20
  22 -10  -1   -1.10    3.70
  12 -22   1   -5.00    3.20
 -22  10   1   -2.60    5.60
  10  12   1    2.80    3.90
  23 -11  -1   -3.60    3.20
 -11 -12  -1   -2.10    5.30
 -12  23  -1   -1.60    5.90
 -23  11   1    1.40    5.30
  11  12   1   -1.60    4.00
  12 -23   1   -0.10    3.70
 -12 -12  -1    1.10    6.00
 -12  24  -1    1.70    6.40
 -24  12   1    0.10    5.40
  12 -24   1   -3.90    4.10
  12  12   1    4.30    4.60
 -12  25  -1   -5.40    6.10
 -13 -12  -1    5.70    6.60
  12 -25   1    0.60    4.20
  13  12   1    1.90    4.50
 -25  13   1    6.20    7.10
 -11  24  -1   -3.40    7.10
 -13 -11  -1   -4.60    4.90
  13  11   1  -12.30    3.50
  11 -24   1    0.80    3.90
 -24  13   1   -5.70    5.30
 -10  23  -1    5.10    6.90
  23 -13  -1   -2.30    3.70
 -13 -10  -1    4.50    5.70
  13  10   1   -2.10    4.00
 -23  13   1    3.70    6.30
  10 -23   1    6.80    4.50
 -13  -9  -1    9.30    5.40
  -9  22  -1    8.10    6.90
  22 -13  -1    6.20    3.90
 -22  13   1   -0.90    5.00
  13   9   1    5.70    4.30
   9 -22   1    3.20    3.70
 -13  -8  -1    7.40    5.40
  -8  21  -1   -0.50    5.30
  21 -13  -1    2.90    3.30
 -21  13   1    4.20    5.40
   8 -21   1    3.20    3.50
 -21  13   1   -3.20    5.00
  13   8   1   -0.30    3.60
  20 -13  -1    1.80    3.20
 -13  -7  -1   -0.90    4.80
  -7  20  -1   -1.10    4.90
 -20  13   1    7.20    5.00
 -20  13   1    3.50    5.20
   7 -20   1    6.70    4.00
  13   7   1    0.50    3.70
  19 -13  -1    4.50    3.20
  -6  19  -1    9.80    5.80
 -13  -6  -1   16.50    6.10
 -19  13   1   -1.00    4.80
  13   6   1    6.80    3.80
 -19  13   1    5.90    4.50
   6 -19   1   12.60    3.90
  -5  18  -1   -4.00    4.50
 -13  -5  -1    7.10    5.00
  18 -13  -1    2.40    3.30
 -18  13   1    6.00    5.00
   5 -18   1   -2.30    3.00
 -18  13   1    5.40    5.10
  13   5   1    1.10    3.40
 -13  -4  -1    1.80    4.80
  17 -13  -1    8.30    3.20
  -4  17  -1    2.50    4.60
  13   4   1    2.80    3.30
 -17  13   1    1.50    5.10
 -17  13   1    3.70    4.00
   4 -17   1   10.10    3.20
  16 -13  -1   10.20    3.30
 -13  -3  -1    9.50    5.00
  -3  16  -1    3.60    4.60
 -16  13   1    9.10    4.50
  13   3   1   10.00    3.70
 -16  13   1    4.30    4.40
   3 -16   1   -0.10    3.00
  -2  15  -1    5.90    4.40
  15 -13  -1   16.60    3.40
 -13  -2  -1   13.10    4.90
  15 -13  -1   16.00    2.90
   2 -15   1   15.90    3.20
 -15  13   1    3.90    3.80
 -15  13   1    7.50    4.40
  13   2   1   10.80    3.30
  13   2   1   13.50    3.80
  14 -13  -1    1.80    2.50
  -1  14  -1    2.90    2.40
  -1  14  -1    3.60    3.90
 -13  -1  -1   -0.30    3.80
  14 -13  -1    0.90    1.90
  13   1   1   -1.50    2.50
  13   1   1   -1.60    2.40
   1 -14   1   -1.30    2.40
 -14  13   1   -1.80    4.30
 -14  13   1    0.80    3.70
  13 -13  -1   -1.70    2.30
   0  13  -1    5.30    3.80
   0  13  -1    6.00    2.60
 -13   0  -1    8.30    4.30
  13 -13  -1    0.00    1.70
  13   0   1    2.00    2.40
 -13  13   1    7.40    4.10
   0 -13   1   -2.60    2.30
 -13  13   1    1.40    3.30
  13   0   1    0.80    2.60
  12 -13  -1    2.90    1.80
   1  12  -1    3.90    3.50
   1  12  -1    3.90    2.10
 -13   1  -1    6.60    4.00
  12 -13  -1    1.90    2.40
 -12  13   1    0.60    4.00
  13  -1   1   -1.70    2.20
 -12  13   1    0.30    3.10
  13  -1   1    1.10    2.30
  -1 -12   1    1.90    2.00
 -13   2  -1    4.00    3.70
   2  11  -1   10.30    3.60
 -13   2  -1    9.20    2.50
   2  11  -1    7.80    2.60
  11 -13  -1    8.10    2.70
  11 -13  -1    7.10    2.00
 -11  13   1   10.20    3.40
  13  -2   1    7.30    2.80
  13  -2   1    5.60    2.60
 -11  13   1    6.00    4.00
  -2 -11   1    2.80    2.10
 -13   3  -1    5.70    3.90
  10 -13  -1    3.00    2.20
   3  10  -1    7.60    2.60
 -13   3  -1    5.10    2.40
   3  10  -1    8.90    3.60
  10 -13  -1    4.10    1.70
 -10  13   1    3.70    3.90
  13  -3   1    0.80    2.00
 -10  13   1    2.60    3.00
  13  -3   1    4.90    2.40
  -3 -10   1    8.30    2.20
   9 -13  -1   42.70    4.30
 -13   4  -1   51.69    6.10
   4   9  -1   43.20    4.30
   4   9  -1   52.79    5.50
   9 -13  -1   45.30    3.40
 -13   4  -1   49.90    4.40
  -4  -9   1   44.30    5.10
  -4  -9   1   42.00    3.60
  13  -4   1   45.50    4.50
  13  -4   1   48.50    4.30
  -9  13   1   43.10    6.00
 -13   5  -1   21.20    4.50
   5   8  -1   16.30    3.50
   5   8  -1   11.00    2.80
 -13   5  -1   14.40    3.00
   8 -13  -1   16.30    2.90
  -5  -8   1   11.80    3.80
  -5  -8   1   14.10    2.20
  13  -5   1   18.10    3.00
  -8  13   1   18.70    2.70
  -8  13   1   24.00    4.80
  13  -5   1   14.10    2.70
   7 -13  -1   65.39    5.00
 -13   6  -1   60.19    5.10
   6   7  -1   50.59    5.10
   6   7  -1   62.79    5.10
 -13   6  -1   41.00    5.50
  13  -6   1   59.39    4.60
  -7  13   1   43.10    5.80
  -6  -7   1   62.29    3.80
  13  -6   1   55.99    4.60
  -7  13   1   51.19    4.10
  -6  -7   1   60.59    6.10
 -13   7  -1   13.60    4.10
 -13   7  -1   27.50    4.00
   7   6  -1   23.80    3.70
   7   6  -1   26.00    3.70
   6 -13  -1   33.90    3.70
  13  -7   1   34.10    3.70
  -6  13   1   23.80    4.80
  -7  -6   1   35.00    2.80
  13  -7   1   35.50    3.50
  -6  13   1   30.70    3.20
  -7  -6   1   25.60    4.90
   8   5  -1   50.39    5.00
   5 -13  -1   67.39    5.20
   8   5  -1   50.99    4.90
 -13   8  -1   49.80    6.10
 -13   8  -1   66.39    5.70
  13  -8   1   52.99    4.20
  -5  13   1   69.69    6.70
  -8  -5   1   49.40    5.80
  -5  13   1   54.09    4.30
  13  -8   1   45.70    4.40
  -8  -5   1   57.19    3.80
   4 -13  -1    2.70    2.40
 -13   9  -1    6.30    3.50
   9   4  -1    5.30    2.70
   9   4  -1    1.10    2.40
 -13   9  -1    1.90    3.80
  -4  13   1    8.80    3.80
  13  -9   1    8.90    2.00
  -4  13   1    4.30    2.40
  13  -9   1    5.80    2.50
  -9  -4   1    6.40    1.90
  -9  -4   1    3.00    3.50
  10   3  -1  133.49    7.60
 -13  10  -1  131.19    9.30
   3 -13  -1  137.59    7.30
 -13  10  -1  132.19    8.30
  -3  13   1  139.49    9.00
 -10  -3   1  128.19    7.20
  13 -10   1  126.29    7.20
  13 -10   1  135.09    6.40
  -3  13   1  134.69    7.00
 -10  -3   1  141.99    6.40
 -10  -3   1  132.29    8.90
 -13  11  -1  251.87   12.40
   2 -13  -1  231.38   10.60
  11   2  -1  251.77   11.20
  11   2  -1  225.48    9.60
 -13  11  -1  209.88   11.70
  -2  13   1  230.38   12.20
  13 -11   1  220.68    9.40
 -11  -2   1  226.88   10.60
  13 -11   1  227.68   10.70
  -2  13   1  241.98   10.50
 -11  -2   1  226.38   12.40
  12   1  -1   17.80    2.70
 -13  12  -1   12.00    4.50
 -13  12  -1   20.30    5.00
   1 -13  -1   14.10    3.10
  12   1  -1   28.10    3.90
  -1  13   1   17.40    3.40
 -12  -1   1   19.30    3.50
  -1  13   1   19.40    4.30
 -12  -1   1   23.00    4.90
  13 -12   1   17.90    3.30
  13   0  -1  101.09    6.80
 -13  13  -1   75.39    7.60
  13   0  -1  105.49    5.70
 -13  13  -1  104.39    8.80
   0 -13  -1   96.89    6.20
   0  13   1   86.49    6.10
 -13   0   1  111.89    8.90
  13 -13   1  105.09    6.60
 -13   0   1  103.19    6.90
   0  13   1   96.49    8.40
  14  -1  -1  105.89    6.20
 -13  14  -1  127.09    9.90
  -1 -13  -1  114.79    6.80
  14  -1  -1  103.79    7.80
 -13  14  -1  129.29    9.60
  13 -14   1  105.79    6.90
 -14   1   1  100.39    8.90
   1  13   1  111.89    7.30
 -14   1   1  112.09    7.40
   1  13   1  114.09    8.90
  15  -2  -1   35.80    4.70
  15  -2  -1   15.30    3.00
 -13  15  -1   33.80    6.10
 -13  15  -1   12.10    4.70
  -2 -13  -1   28.60    4.10
 -15   2   1   30.70    5.80
   2  13   1   13.10    4.00
  13 -15   1   22.40    3.80
   2  13   1   16.00    4.40
 -15   2   1   17.30    3.90
 -13  16  -1   10.80    5.20
  -3 -13  -1   23.60    4.00
  16  -3  -1   14.00    4.00
 -13  16  -1   11.30    4.70
  13 -16   1   12.20    3.50
 -16   3   1   17.20    5.30
   3  13   1   17.80    4.20
   3  13   1    8.90    4.00
 -13  17  -1   59.29    7.30
 -13  17  -1   67.99    8.30
  17  -4  -1   55.59    6.10
  -4 -13  -1   64.99    5.80
   4  13   1   51.79    5.80
 -17   4   1   50.29    7.30
  13 -17   1   63.99    6.10
   4  13   1   60.29    7.00
 -13  18  -1   17.40    6.20
  -5 -13  -1   25.60    4.30
  18  -5  -1   19.50    4.30
 -13  18  -1   14.20    5.60
 -18   5   1   24.50    6.10
   5  13   1   11.00    3.80
   5  13   1   22.50    4.90
  13 -18   1   13.60    3.70
 -13  19  -1   25.80    6.30
  -6 -13  -1   16.70    5.40
  19  -6  -1   12.70    4.00
  13 -19   1   11.00    3.90
 -19   6   1   15.10    5.90
   6  13   1   13.20    4.00
  20  -7  -1   18.00    4.60
 -13  20  -1    6.00    5.70
  -7 -13  -1   17.30    5.70
   7  13   1   11.90    4.00
  13 -20   1    9.50    3.70
 -20   7   1   10.30    6.20
 -13  21  -1   -1.80    5.30
  21  -8  -1    1.30    3.70
  -8 -13  -1   -3.60    4.00
  13 -21   1    4.00    3.40
 -21   8   1   -2.70    5.40
   8  13   1    2.40    3.70
  -9 -13  -1    4.60    4.80
 -13  22  -1   -7.20    5.00
  22  -9  -1    2.80    3.40
   9  13   1    0.70    3.80
  13 -22   1    0.50    3.60
 -22   9   1   -0.90    4.90
 -13  23  -1   -8.90    5.40
  23 -10  -1   -1.20    3.90
 -10 -13  -1   -3.80    4.70
 -23  10   1    3.60    6.30
  10  13   1   -3.00    3.80
  13 -23   1   -0.30    3.80
 -13  24  -1    5.50    7.10
 -11 -13  -1    3.30    5.90
  13 -24   1   -0.70    4.10
  11  13   1    1.00    4.50
 -24  11   1    5.10    6.10
 -13  25  -1   -0.20    6.20
 -12 -13  -1    8.00    6.60
 -25  12   1    3.30    6.50
  12  13   1    2.20    5.20
  13 -25   1   -0.30    3.80
 -13  26  -1    5.70    7.30
 -13 -13  -1    8.50    7.00
  13 -26   1    0.30    4.90
  13  13   1    4.00    4.90
 -26  13   1    2.50    7.60
 -14 -13  -1   10.60    7.40
  13 -27   1    3.30    4.40
  14  13   1   -5.60    5.30
 -14 -12  -1   -8.30    5.50
 -12  26  -1    9.80    8.30
  14  12   1   -0.30    4.80
  12 -26   1   -3.20    4.30
 -14 -11  -1   -5.90    5.60
 -11  25  -1   -4.40    6.80
  14  11   1   -8.10    4.10
  11 -25   1    0.00    3.90
  24 -14  -1    4.70    4.30
 -10  24  -1    0.00    6.30
 -14 -10  -1    8.40    6.60
  10 -24   1   -3.40    3.80
  14  10   1    0.30    4.40
 -24  14   1   10.10    9.90
  23 -14  -1    5.10    3.90
 -14  -9  -1   -1.70    6.10
  -9  23  -1   -3.10    6.00
 -23  14   1    8.10    6.50
   9 -23   1   -4.40    3.40
  14   9   1    7.60    4.60
  -8  22  -1    6.30    6.20
  22 -14  -1    1.40    3.60
 -14  -8  -1    8.00    6.50
   8 -22   1   -6.30    3.00
  14   8   1    0.60    3.90
 -22  14   1   -5.20    5.40
  21 -14  -1   -0.80    3.30
 -14  -7  -1    8.90    5.70
  -7  21  -1   15.40    6.50
 -21  14   1   -2.60    5.50
  14   7   1    2.70    3.90
 -21  14   1   11.80    5.40
   7 -21   1    3.70    3.90
 -14  -6  -1    9.00    6.00
  20 -14  -1   10.70    3.70
  -6  20  -1    9.80    6.00
   6 -20   1   16.80    4.50
  14   6   1   11.20    4.30
 -20  14   1   10.50    5.30
 -20  14   1   26.50    6.40
  -5  19  -1    2.10    5.30
  19 -14  -1    6.20    3.50
 -14  -5  -1    3.40    6.20
  14   5   1    3.10    3.70
 -19  14   1    1.00    4.60
 -19  14   1    1.90    5.00
   5 -19   1   -0.10    3.90
  18 -14  -1   13.30    3.60
  -4  18  -1   13.50    5.60
 -14  -4  -1   14.30    5.60
   4 -18   1   16.50    4.00
  14   4   1   17.20    4.50
 -18  14   1    9.20    4.60
 -18  14   1    9.30    5.50
  17 -14  -1    7.30    3.40
 -14  -3  -1   -0.90    5.00
  -3  17  -1    5.00    5.30
 -17  14   1    6.00    4.70
   3 -17   1    4.50    3.20
 -17  14   1    4.50    4.50
  14   3   1    0.40    3.20
  16 -14  -1   36.10    4.60
 -14  -2  -1   42.80    6.60
  -2  16  -1   24.20    5.60
 -16  14   1   25.40    5.40
 -16  14   1   27.60    6.30
   2 -16   1   19.10    3.90
  14   2   1   27.00    4.00
  14   2   1   21.20    4.40
  -1  15  -1   44.80    4.60
  -1  15  -1   27.70    5.80
 -14  -1  -1   41.90    6.60
  15 -14  -1   38.20    4.80
   1 -15   1   35.70    4.60
 -15  14   1   41.10    5.80
  14   1   1   40.70    5.30
 -15  14   1   37.00    6.40
  14   1   1   35.50    4.30
   0  14  -1   12.50    4.80
  14 -14  -1   15.00    3.30
   0  14  -1    9.30    2.90
 -14   0  -1    0.90    4.20
   0 -14   1   10.00    3.10
 -14  14   1    9.00    4.80
  14   0   1    5.70    3.10
 -14  14   1   11.00    4.10
  14   0   1    8.10    2.90
  13 -14  -1    0.30    2.40
   1  13  -1   -1.10    3.80
   1  13  -1    0.40    2.50
 -14   1  -1   -4.00    4.10
  14  -1   1    4.60    2.80
  -1 -13   1   -5.50    2.10
  14  -1   1    0.90    2.30
 -13  14   1   -0.50    3.50
 -13  14   1   -0.80    3.90
  12 -14  -1   23.40    3.70
 -14   2  -1   28.00    5.30
   2  12  -1   30.00    5.20
   2  12  -1   24.10    3.50
 -12  14   1   23.90    5.20
 -12  14   1   26.40    4.60
  14  -2   1   19.70    3.70
  14  -2   1   21.50    3.30
  -2 -12   1   24.30    3.30
 -14   3  -1   58.09    6.80
   3  11  -1   56.39    6.40
  11 -14  -1   58.89    5.20
   3  11  -1   70.69    5.50
  -3 -11   1   59.69    4.60
 -11  14   1   48.30    6.60
 -11  14   1   58.59    5.70
  14  -3   1   65.29    4.90
  14  -3   1   66.89    5.60
 -14   4  -1    7.00    2.70
   4  10  -1    3.10    2.80
   4  10  -1    6.50    3.80
 -14   4  -1    6.00    3.90
  10 -14  -1    3.60    2.40
 -10  14   1    9.00    4.10
  -4 -10   1    7.70    2.10
  14  -4   1    5.40    2.60
  14  -4   1    6.10    2.60
   5   9  -1   11.20    2.80
   5   9  -1    8.70    3.50
 -14   5  -1    6.70    2.90
   9 -14  -1   10.40    2.80
 -14   5  -1    7.00    4.00
  14  -5   1   15.30    3.10
  -5  -9   1   14.90    2.40
  14  -5   1   12.50    2.70
  -5  -9   1   12.70    3.80
  -9  14   1   14.60    4.50
   8 -14  -1    2.50    2.30
 -14   6  -1    3.70    3.70
   6   8  -1    4.90    2.60
 -14   6  -1    8.30    3.10
   6   8  -1    3.70    3.20
  -6  -8   1    8.40    4.10
  14  -6   1   10.50    2.80
  -6  -8   1    7.30    2.00
  -8  14   1    6.60    2.30
  14  -6   1    4.20    2.20
  -8  14   1   -2.10    3.50
   7   7  -1    0.30    2.40
   7 -14  -1   -2.30    2.20
   7   7  -1    2.20    3.00
 -14   7  -1    4.40    3.60
 -14   7  -1    0.90    3.00
  -7  14   1   -0.70    3.60
  14  -7   1    1.60    2.20
  -7  -7   1   -1.60    3.20
  14  -7   1    3.70    2.30
  -7  14   1    4.80    2.20
  -7  -7   1    2.20    1.70
   8   6  -1    4.00    3.00
 -14   8  -1    4.20    3.30
   8   6  -1   10.40    3.00
 -14   8  -1    4.60    3.90
   6 -14  -1    8.30    2.70
  -8  -6   1    5.30    3.90
  14  -8   1    8.40    2.40
  -6  14   1    9.80    4.10
  14  -8   1   10.10    2.60
  -6  14   1    9.30    2.60
  -8  -6   1    7.90    1.90
   5 -14  -1   14.20    3.10
   9   5  -1   21.10    3.70
 -14   9  -1   19.00    4.80
   9   5  -1   13.30    3.30
 -14   9  -1   18.30    4.10
  -9  -5   1   13.40    4.00
  14  -9   1   12.10    2.80
  -5  14   1   19.00    3.00
  -5  14   1   12.20    4.40
  14  -9   1   14.50    2.60
  10   4  -1   37.30    4.50
   4 -14  -1   34.50    4.10
  10   4  -1   34.40    4.10
 -14  10  -1   31.10    5.00
 -14  10  -1   27.50    5.00
  -4  14   1   44.60    5.90
  14 -10   1   38.90    4.20
 -10  -4   1   42.20    5.70
  -4  14   1   35.40    3.90
  14 -10   1   31.90    3.30
  11   3  -1   42.30    4.70
   3 -14  -1   37.50    4.30
 -14  11  -1   34.70    5.40
 -14  11  -1   26.20    5.10
 -11  -3   1   36.50    5.70
  14 -11   1   37.80    3.40
 -11  -3   1   34.40    4.20
  -3  14   1   48.80    4.40
  14 -11   1   36.50    4.10
  -3  14   1   30.30    5.40
 -14  12  -1  104.69    8.70
  12   2  -1  111.79    7.20
 -14  12  -1  110.39    9.10
   2 -14  -1  112.39    6.90
  -2  14   1  116.39    9.30
  14 -12   1  116.39    7.00
 -12  -2   1   95.49    8.70
  -2  14   1  110.49    6.80
 -12  -2   1  114.09    7.10
 -14  13  -1  114.99    9.30
   1 -14  -1  121.89    7.10
  13   1  -1  112.99    7.40
 -14  13  -1  120.99    9.70
  -1  14   1  107.19    7.00
 -13  -1   1  102.99    9.10
  -1  14   1  113.09    9.20
  14 -13   1  115.69    7.10
 -13  -1   1  102.19    7.30
  14   0  -1   86.89    7.20
 -14  14  -1   80.89    8.20
   0 -14  -1   80.79    6.30
 -14  14  -1   84.09    8.30
   0  14   1   98.09    8.70
 -14   0   1   81.39    8.40
   0  14   1   96.79    6.90
  14 -14   1   96.39    6.50
 -14   0   1   98.19    7.00
 -14  15  -1  191.48   12.00
  -1 -14  -1  190.18    9.70
  15  -1  -1  189.48   10.40
 -14  15  -1  178.28   12.10
 -15   1   1  195.78   12.30
  14 -15   1  167.38    9.70
   1  14   1  192.08   10.20
 -14  16  -1   47.10    7.00
 -14  16  -1   48.10    7.30
  16  -2  -1   53.89    5.90
  -2 -14  -1   53.49    5.10
  14 -16   1   51.89    5.50
   2  14   1   19.00    5.20
   2  14   1   54.79    5.70
 -16   2   1   31.30    6.60
  -3 -14  -1    1.50    3.30
  17  -3  -1    5.00    3.50
 -14  17  -1    3.30    5.00
 -14  17  -1    2.20    4.90
 -17   3   1   13.40    5.50
  14 -17   1    5.40    3.30
   3  14   1    0.90    3.10
   3  14   1    1.00    3.70
  -4 -14  -1   43.30    5.00
 -14  18  -1   36.90    7.20
  18  -4  -1   51.19    6.10
 -14  18  -1   38.80    6.80
   4  14   1   48.50    6.60
   4  14   1   43.50    5.50
 -18   4   1   44.40    7.30
  14 -18   1   47.10    5.50
 -14  19  -1   11.50    5.60
  19  -5  -1   -2.20    3.50
 -14  19  -1    3.00    5.50
   5  14   1   -3.80    4.00
   5  14   1   -1.40    3.20
  14 -19   1   -1.00    3.40
 -19   5   1   -2.20    5.30
 -14  20  -1    0.90    5.20
  20  -6  -1   -2.30    3.20
 -20   6   1    4.50    6.20
  14 -20   1   -0.10    3.30
   6  14   1    2.70    4.00
  21  -7  -1   15.80    4.40
 -14  21  -1   19.70    6.90
 -21   7   1   12.80    6.40
  14 -21   1   16.00    4.30
   7  14   1   19.80    4.80
 -14  22  -1    2.10    6.50
  22  -8  -1   -6.70    3.20
  14 -22   1   -0.10    3.40
   8  14   1   -3.70    3.60
 -22   8   1   -3.00    5.30
  -9 -14  -1   10.90    6.10
  23  -9  -1    5.20    4.40
 -14  23  -1    1.10    6.70
   9  14   1    8.80    4.50
 -23   9   1   13.40    7.10
  14 -23   1    4.80    4.00
  24 -10  -1   -2.80    3.60
 -14  24  -1    2.40    6.40
 -10 -14  -1    7.70    5.70
 -24  10   1    2.90    6.00
  14 -24   1    2.20    3.70
  10  14   1    0.20    4.20
 -14  25  -1   -4.80    5.50
 -11 -14  -1    1.80    6.10
 -25  11   1   -2.40    5.80
  11  14   1   -1.80    4.50
  14 -25   1   -0.80    3.80
 -14  26  -1   -3.90    6.10
 -12 -14  -1   -3.90    5.50
 -26  12   1   -2.10    6.30
  14 -26   1   -3.40    4.10
  12  14   1   10.70    5.30
 -13 -14  -1   12.60    6.50
  13  14   1   -1.00    4.70
  14 -27   1   -9.30    3.70
 -15 -12  -1    7.90    7.70
  15  12   1   -2.50    5.10
  12 -27   1    3.70    4.80
 -15 -11  -1    4.70    6.50
 -11  26  -1    7.70    7.90
  11 -26   1    1.40    4.40
  15  11   1   -1.40    4.60
 -15 -10  -1    4.20    6.40
 -10  25  -1   -8.70    5.90
  15  10   1    1.60    4.90
  10 -25   1   -0.60    4.00
  24 -15  -1    2.90    4.30
 -15  -9  -1    5.20    6.10
  -9  24  -1    3.90    6.70
   9 -24   1    8.20    4.30
  15   9   1    3.30    5.20
  23 -15  -1    4.80    3.80
  -8  23  -1    1.10    5.70
 -15  -8  -1   -0.90    5.70
   8 -23   1   -3.50    3.60
  15   8   1  -11.40    3.50
  -7  22  -1   -4.70    5.20
 -15  -7  -1    1.70    5.60
  22 -15  -1    0.30    3.30
   7 -22   1    3.70    4.10
 -22  15   1   -6.70    6.30
  15   7   1    5.10    4.20
  -6  21  -1   12.50    6.40
 -15  -6  -1    0.20    5.50
  21 -15  -1    7.10    4.20
  15   6   1    4.90    4.50
   6 -21   1    4.60    3.60
 -21  15   1    7.40    5.20
 -15  -5  -1   20.20    6.50
  -5  20  -1   24.10    6.70
  20 -15  -1   18.10    4.30
 -20  15   1   25.30    6.70
  15   5   1   28.90    5.40
   5 -20   1   21.90    4.50
 -20  15   1   24.70    7.20
  -4  19  -1    8.90    5.60
  19 -15  -1    7.80    3.70
 -15  -4  -1    7.20    6.30
  15   4   1    8.50    4.10
 -19  15   1   21.40    6.50
   4 -19   1   13.10    3.70
 -19  15   1   18.10    5.80
  -3  18  -1   11.20    5.40
  18 -15  -1   14.20    3.80
 -15  -3  -1   19.40    6.10
 -18  15   1   17.40    5.60
 -18  15   1   22.00    5.90
  15   3   1   15.00    4.40
   3 -18   1   28.90    4.60
  -2  17  -1   11.30    5.30
  17 -15  -1    1.30    3.10
 -15  -2  -1   -1.40    4.90
 -17  15   1   -0.50    4.50
   2 -17   1    5.50    3.10
  15   2   1    0.90    3.20
 -17  15   1    5.80    4.80
 -15  -1  -1    3.00    5.00
  -1  16  -1    0.00    4.40
  16 -15  -1    2.10    3.30
   1 -16   1    1.50    2.80
  15   1   1    0.10    3.20
 -16  15   1    9.20    4.70
  15   1   1    5.10    4.40
 -16  15   1    5.90    5.00
   0  15  -1   60.39    7.40
   0  15  -1   58.69    5.30
 -15   0  -1   49.90    7.20
  15 -15  -1   60.79    5.90
 -15  15   1   68.19    8.00
   0 -15   1   63.99    5.30
 -15  15   1   50.39    6.50
  15   0   1   65.79    5.50
  15   0   1   51.49    5.90
  14 -15  -1   48.10    5.40
   1  14  -1   29.30    5.60
 -15   1  -1   42.40    6.70
   1  14  -1   46.20    4.80
  15  -1   1   34.20    4.30
  -1 -14   1   39.20    4.40
 -14  15   1   39.30    5.80
  15  -1   1   37.80    5.10
 -14  15   1   33.80    6.20
   2  13  -1    6.30    4.40
   2  13  -1    9.70    3.20
 -15   2  -1   12.70    4.70
  13 -15  -1   16.90    3.60
 -13  15   1   22.70    4.60
  15  -2   1   13.80    3.70
  15  -2   1   16.50    3.40
 -13  15   1   13.10    5.10
  -2 -13   1    8.70    2.90
   3  12  -1   38.60    4.30
   3  12  -1   33.20    5.10
  12 -15  -1   27.50    4.00
 -15   3  -1   35.20    5.90
 -12  15   1   29.00    5.80
 -12  15   1   40.40    5.40
  15  -3   1   34.20    4.50
  15  -3   1   35.30    3.90
  -3 -12   1   33.90    3.70
 -15   4  -1   38.10    6.10
   4  11  -1   39.60    4.70
  11 -15  -1   41.60    4.60
   4  11  -1   47.60    5.90
  15  -4   1   46.90    4.40
 -11  15   1   34.10    6.10
  -4 -11   1   46.30    4.10
 -11  15   1   58.89    5.80
  15  -4   1   45.10    4.80
 -15   5  -1   16.90    4.30
   5  10  -1   21.00    4.30
 -15   5  -1   20.20    4.90
  10 -15  -1   18.70    3.40
   5  10  -1   17.70    3.50
 -10  15   1   21.50    5.30
  15  -5   1   17.00    3.30
  -5 -10   1   22.70    4.60
  15  -5   1   21.60    3.60
  -5 -10   1   27.90    3.20
   9 -15  -1   20.20    3.50
 -15   6  -1   24.30    3.90
   6   9  -1   19.20    3.60
   6   9  -1   24.30    4.40
 -15   6  -1   23.00    5.00
  -6  -9   1   34.60    3.80
  15  -6   1   15.00    3.10
  15  -6   1   26.50    3.60
  -6  -9   1   17.00    4.60
  -9  15   1   20.90    5.10
 -15   7  -1   31.70    4.30
   7   8  -1   25.80    4.40
   8 -15  -1   25.30    3.80
 -15   7  -1   18.60    5.00
   7   8  -1   31.10    4.10
  15  -7   1   26.40    3.70
  15  -7   1   31.20    3.80
  -7  -8   1   35.30    5.20
  -8  15   1   23.50    5.40
   8   7  -1   47.90    5.10
 -15   8  -1   52.59    5.50
 -15   8  -1   48.80    6.30
   8   7  -1   56.69    5.50
   7 -15  -1   47.30    4.90
  15  -8   1   44.60    4.70
  -7  15   1   50.79    4.30
  -7  15   1   57.99    7.10
  -8  -7   1   56.19    6.30
  15  -8   1   54.09    4.70
   6 -15  -1   41.40    4.50
   9   6  -1   54.99    5.30
 -15   9  -1   45.40    6.10
 -15   9  -1   34.70    5.10
   9   6  -1   37.80    4.70
  -6  15   1   46.00    4.20
  15  -9   1   47.20    4.10
  15  -9   1   35.70    4.20
  -9  -6   1   45.90    6.00
  -6  15   1   48.40    6.70
 -15  10  -1    9.40    4.00
   5 -15  -1    8.20    3.20
 -15  10  -1    6.50    3.90
  10   5  -1    6.60    3.00
  10   5  -1    1.30    2.90
  15 -10   1    4.60    2.30
 -10  -5   1    3.60    4.00
  15 -10   1    7.40    2.70
  -5  15   1    5.70    2.60
  -5  15   1    0.50    4.00
  11   4  -1   11.40    3.20
 -15  11  -1    3.60    4.20
  11   4  -1   12.00    3.50
 -15  11  -1    9.20    4.30
   4 -15  -1   11.80    3.20
  -4  15   1    7.00    4.20
  -4  15   1    5.50    2.90
 -11  -4   1   10.00    4.60
  15 -11   1    3.90    2.60
  15 -11   1    8.40    2.20
   3 -15  -1   11.20    3.20
 -15  12  -1   15.00    4.90
 -15  12  -1   12.80    5.00
  12   3  -1   13.60    3.70
  -3  15   1   11.60    3.20
  -3  15   1   20.60    5.30
  15 -12   1   16.70    3.40
 -12  -3   1   11.10    3.30
 -12  -3   1    8.10    4.60
 -15  13  -1   20.90    5.00
   2 -15  -1   27.30    4.20
  13   2  -1   31.40    4.50
 -15  13  -1   23.10    5.30
  -2  15   1   20.80    3.80
 -13  -2   1   18.40    5.40
  -2  15   1   17.90    5.70
 -13  -2   1   15.40    3.70
  15 -13   1   25.50    4.00
 -15  14  -1  190.78   11.90
 -15  14  -1  182.88   11.90
  14   1  -1  200.28   10.70
   1 -15  -1  201.28   10.20
 -14  -1   1  206.38   12.90
  15 -14   1  213.08   10.70
  -1  15   1  169.28    9.90
  -1  15   1  199.68   12.50
  15   0  -1  220.38   12.00
 -15  15  -1  229.38   14.10
 -15  15  -1  242.88   14.10
   0 -15  -1  250.97   11.60
  15 -15   1  257.67   11.90
   0  15   1  203.58   13.00
 -15   0   1  230.98   13.90
 -15  16  -1   40.00    6.80
 -15  16  -1   25.80    6.10
  -1 -15  -1   31.10    4.50
  16  -1  -1   29.30    4.90
   1  15   1   29.80    5.70
   1  15   1   20.70    4.50
  15 -16   1   28.30    4.60
 -16   1   1   30.20    6.60
 -15  17  -1    9.60    5.50
 -15  17  -1   -0.90    5.40
  -2 -15  -1    1.50    3.00
  17  -2  -1    4.70    3.50
   2  15   1    3.80    4.70
  15 -17   1   10.80    3.60
   2  15   1    4.50    3.40
 -17   2   1    6.90    5.20
  -3 -15  -1   24.90    4.40
 -15  18  -1   27.00    6.20
  18  -3  -1   22.00    4.70
 -15  18  -1   23.70    6.90
   3  15   1   28.30    4.80
 -18   3   1   15.80    6.60
  15 -18   1   19.90    4.30
   3  15   1   23.50    5.20
 -15  19  -1   21.40    6.30
 -15  19  -1    8.90    5.50
  19  -4  -1    6.00    4.00
 -19   4   1   11.50    5.80
   4  15   1   11.60    4.90
  15 -19   1   10.50    3.80
   4  15   1    8.10    3.80
 -15  20  -1   -4.40    5.20
  20  -5  -1   -2.80    3.20
   5  15   1  -10.10    3.00
 -20   5   1    0.50    5.80
  15 -20   1   -2.90    3.20
 -15  21  -1    2.30    5.90
  21  -6  -1   10.20    4.20
 -21   6   1   -0.40    5.50
  15 -21   1   13.00    4.30
   6  15   1   10.40    4.20
 -15  22  -1    2.80    6.70
  22  -7  -1    3.40    3.70
  15 -22   1    8.20    4.10
 -22   7   1   -2.80    6.20
   7  15   1    7.60    4.70
  23  -8  -1   -3.10    3.50
 -15  23  -1   -0.60    5.90
   8  15   1    1.00    4.80
 -23   8   1    3.60    5.90
  15 -23   1   -4.20    3.60
  24  -9  -1   -0.60    3.80
 -15  24  -1  -10.80    5.50
 -24   9   1   -5.70    5.60
  15 -24   1   -6.60    4.20
   9  15   1   -3.10    4.10
  25 -10  -1    6.40    4.40
 -15  25  -1    0.00    6.60
  10  15   1   -3.00    4.80
 -25  10   1   -1.10    6.10
  15 -25   1   -4.80    4.50
 -15  26  -1    6.00    7.50
  15 -26   1   -1.30    4.20
  11  15   1  -10.60    5.10
 -26  11   1   14.80    7.50
  15 -27   1    5.00    5.00
  12  15   1   -8.60    5.20
 -27  12   1    2.20    7.40
  11 -27   1    6.00    5.00
 -16 -10  -1    6.30    6.90
 -10  26  -1   -3.30    7.60
  10 -26   1    1.00    5.20
  16  10   1   -4.00    5.00
 -16  -9  -1   12.60    6.90
  -9  25  -1    4.30    6.90
  25 -16  -1   12.20    4.50
  16   9   1   11.20    5.80
   9 -25   1    0.10    4.00
  -8  24  -1    2.70    6.70
 -16  -8  -1    6.10    6.90
  24 -16  -1    9.00    4.50
  16   8   1    8.20    4.80
   8 -24   1    6.60    4.70
  23 -16  -1    5.10    4.40
  -7  23  -1   -0.40    5.90
 -16  -7  -1   -4.00    6.00
  16   7   1   -1.90    4.20
   7 -23   1   -1.20    3.80
  -6  22  -1    0.50    5.70
 -16  -6  -1   -5.20    6.10
  22 -16  -1   10.10    4.00
   6 -22   1    2.80    3.60
 -22  16   1    3.50    5.10
  16   6   1    7.30    4.40
  21 -16  -1   -1.70    3.80
  -5  21  -1   -8.30    5.10
 -16  -5  -1    2.00    5.90
  16   5   1    2.00    3.90
   5 -21   1   -2.40    3.60
 -21  16   1   -8.20    5.30
  20 -16  -1   -1.00    3.50
  -4  20  -1    7.50    6.20
 -16  -4  -1    4.80    5.70
  16   4   1    8.90    4.40
   4 -20   1   -0.50    3.60
 -20  16   1    2.10    5.90
 -16  -3  -1   14.40    6.20
  19 -16  -1   10.70    3.90
  -3  19  -1   10.20    5.70
 -19  16   1   13.30    6.10
   3 -19   1    1.30    3.50
  16   3   1    7.30    4.00
  18 -16  -1    8.40    3.70
  -2  18  -1   14.50    6.10
 -16  -2  -1   20.10    6.40
 -18  16   1   15.80    6.30
   2 -18   1    8.40    3.80
  16   2   1    8.60    4.10
 -16  -1  -1    2.00    5.50
  17 -16  -1   -1.40    3.10
  -1  17  -1    0.20    4.60
   1 -17   1    2.00    3.30
  16   1   1    3.50    3.60
 -17  16   1   -3.90    5.20
  16 -16  -1    9.10    3.50
   0  16  -1    9.20    4.80
 -16   0  -1    9.30    5.20
  16   0   1    1.80    3.30
   0 -16   1    1.60    3.10
 -16  16   1    0.50    4.90
   1  15  -1    5.90    3.30
 -16   1  -1    0.30    4.80
  15 -16  -1    1.40    3.10
   1  15  -1    6.70    4.60
  -1 -15   1   -1.00    3.00
 -15  16   1   -1.40    4.50
  16  -1   1    6.20    3.70
  16  -1   1    2.90    3.00
   2  14  -1   25.20    5.30
 -16   2  -1   26.10    6.00
   2  14  -1   25.80    4.30
  14 -16  -1   30.70    4.50
  -2 -14   1   22.60    3.70
  16  -2   1   24.70    4.00
 -14  16   1   35.50    6.60
  16  -2   1   26.40    4.60
 -14  16   1   31.60    6.90
   3  13  -1    7.60    4.60
  13 -16  -1    9.80    3.40
   3  13  -1    8.20    3.40
 -16   3  -1   14.70    5.40
 -13  16   1    7.50    4.20
  16  -3   1   12.70    3.30
  16  -3   1    9.00    3.50
 -13  16   1    7.80    4.80
  -3 -13   1    9.70    3.20
   4  12  -1   16.60    3.80
  12 -16  -1   11.90    3.70
   4  12  -1   16.40    4.70
 -16   4  -1    6.50    4.80
 -12  16   1   13.50    4.40
  16  -4   1    9.70    3.50
  16  -4   1   20.90    3.70
 -12  16   1    9.20    5.00
   5  11  -1   42.30    5.60
  11 -16  -1   45.30    4.90
 -16   5  -1   42.80    6.60
   5  11  -1   37.10    4.60
  16  -5   1   53.29    5.50
  16  -5   1   44.40    4.60
 -11  16   1   57.09    6.00
 -11  16   1   50.99    7.20
   6  10  -1    2.20    2.70
 -16   6  -1   -1.10    4.20
   6  10  -1    4.40    3.60
  10 -16  -1    6.90    2.90
  16  -6   1   -0.50    2.80
  16  -6   1    2.30    2.60
 -10  16   1    5.20    4.70
  -6 -10   1    9.10    4.00
   7   9  -1    6.10    3.70
 -16   7  -1    4.60    3.40
   9 -16  -1    6.00    2.90
 -16   7  -1    6.80    4.40
   7   9  -1    7.50    3.10
  16  -7   1    8.20    3.10
  -9  16   1    4.00    4.40
  -7  -9   1    6.30    4.00
  16  -7   1    1.20    2.40
 -16   8  -1   72.19    6.50
   8   8  -1   78.59    6.50
   8 -16  -1   72.69    6.00
   8   8  -1   59.39    6.10
 -16   8  -1   63.39    7.30
  16  -8   1   73.19    5.70
  -8  -8   1   66.09    7.00
  -8  16   1   51.99    7.40
  16  -8   1   64.49    5.50
   9   7  -1   26.60    4.20
 -16   9  -1   17.00    4.40
   9   7  -1   24.50    4.00
   7 -16  -1   18.80    3.70
 -16   9  -1   22.40    5.70
  -9  -7   1   25.50    5.20
  16  -9   1   23.20    3.50
  16  -9   1   28.60    3.90
  -7  16   1   25.20    5.50
  10   6  -1   90.09    7.10
 -16  10  -1   85.49    8.20
 -16  10  -1   81.39    7.50
  10   6  -1   89.79    7.10
   6 -16  -1   91.99    6.90
  -6  16   1   86.39    8.70
 -10  -6   1   83.49    8.20
  16 -10   1   94.49    6.40
  16 -10   1   91.09    5.60
 -16  11  -1  130.49    9.20
  11   5  -1  142.09    8.40
   5 -16  -1  122.59    7.80
  11   5  -1  123.29    8.30
 -16  11  -1  144.79   10.60
  16 -11   1  131.99    7.10
  -5  16   1  126.59   10.60
  16 -11   1  117.69    7.60
 -11  -5   1  134.09   10.30
   4 -16  -1    9.50    3.70
 -16  12  -1    8.80    4.70
  12   4  -1    7.00    3.40
 -16  12  -1    2.70    4.10
 -12  -4   1    9.50    5.30
  -4  16   1    7.20    4.80
  16 -12   1    5.50    3.00
 -16  13  -1   18.50    5.30
   3 -16  -1    3.50    3.40
 -16  13  -1   11.60    5.00
  13   3  -1   14.00    4.00
 -13  -3   1   16.10    6.10
  -3  16   1   16.20    3.80
  16 -13   1   11.60    3.50
  -3  16   1   23.60    5.70
  14   2  -1   44.70    5.60
 -16  14  -1   56.89    7.60
 -16  14  -1   67.79    7.90
   2 -16  -1   45.60    5.50
  16 -14   1   40.90    5.20
  -2  16   1   32.00    6.30
 -14  -2   1   39.40    7.00
  -2  16   1   37.60    4.90
 -16  15  -1   15.50    5.50
 -16  15  -1   38.00    6.50
  15   1  -1   27.70    4.80
   1 -16  -1   32.40    4.70
  16 -15   1   20.60    4.30
  -1  16   1   30.40    6.40
  -1  16   1   21.50    4.00
 -15  -1   1   19.10    6.10
  16   0  -1   28.80    5.00
   0 -16  -1   27.50    4.40
 -16  16  -1   23.30    6.50
 -16  16  -1   12.50    5.80
   0  16   1   14.40    4.10
   0  16   1   20.50    5.40
  16 -16   1   28.00    4.50
 -16   0   1   13.20    6.20
  17  -1  -1    6.40    3.80
 -16  17  -1   -0.40    5.50
  -1 -16  -1    0.90    3.60
 -16  17  -1    1.90    4.90
   1  16   1   -5.50    4.20
   1  16   1   -1.60    3.60
  16 -17   1    1.70    3.30
 -17   1   1   -1.80    5.70
  -2 -16  -1    4.20    4.00
 -16  18  -1    5.00    5.60
 -16  18  -1    6.90    5.60
  18  -2  -1    7.10    3.90
  16 -18   1    9.00    3.70
 -18   2   1    1.00    5.30
   2  16   1    7.20    4.40
   2  16   1   15.30    4.00
 -16  19  -1   25.90    6.80
  19  -3  -1   23.60    4.90
 -16  19  -1    5.90    5.70
   3  16   1   23.90    6.10
   3  16   1   28.60    5.30
  16 -19   1   20.70    4.50
 -19   3   1   16.10    6.40
 -16  20  -1    4.00    5.90
  20  -4  -1    5.20    4.00
  16 -20   1    5.60    3.90
   4  16   1   11.50    4.20
 -20   4   1    2.60    5.90
  21  -5  -1    6.90    4.00
 -16  21  -1    4.40    6.90
 -21   5   1   11.10    6.60
   5  16   1    4.50    4.40
  16 -21   1    4.60    3.90
  22  -6  -1   -5.50    3.70
 -16  22  -1   -8.30    5.40
  16 -22   1   -0.30    3.70
 -22   6   1   16.70    6.40
   6  16   1   -3.50    4.10
  23  -7  -1    5.70    4.10
 -16  23  -1   -6.90    5.90
  16 -23   1    8.20    4.30
 -23   7   1    4.40    6.20
   7  16   1    0.60    4.10
  24  -8  -1    2.20    4.50
 -16  24  -1   -6.30    6.20
 -24   8   1   11.20    7.20
   8  16   1    0.50    4.30
  16 -24   1    5.60    4.20
 -16  25  -1  -10.60    6.20
  25  -9  -1   -2.70    3.80
  16 -25   1   -1.40    3.80
 -25   9   1   -2.20    6.10
   9  16   1   -4.10    4.60
  26 -10  -1    7.30    5.40
 -16  26  -1    1.00    6.90
 -26  10   1    9.20    8.10
  10  16   1    9.00    5.00
  16 -26   1    5.50    4.60
  11  16   1   -9.70    4.30
 -27  11   1    6.90    7.80
  10 -27   1   -2.20    4.30
  -9  26  -1    6.90    8.10
  26 -17  -1    9.60    7.20
 -17  -9  -1   -6.70    6.10
  17   9   1   -2.80    4.80
   9 -26   1   -5.50    4.80
  25 -17  -1    5.90    4.90
  -8  25  -1   -6.70    6.10
 -17  -8  -1    3.40    7.30
  17   8   1    5.80    5.40
   8 -25   1    6.50    4.50
  -7  24  -1    9.40    6.80
  24 -17  -1    6.40    4.30
 -17  -7  -1   -8.80    5.30
  17   7   1   -3.40    4.00
   7 -24   1   -4.00    4.20
 -17  -6  -1    2.00    5.90
  -6  23  -1    5.60    6.30
  23 -17  -1    7.10    4.60
  17   6   1   -2.80    4.30
   6 -23   1    6.50    4.00
  -5  22  -1   19.20    7.00
 -17  -5  -1   11.30    6.60
  22 -17  -1    3.50    3.90
 -22  17   1   -0.80    5.10
  17   5   1    2.70    4.30
   5 -22   1   -6.30    3.40
  21 -17  -1    0.80    3.60
  -4  21  -1    6.00    5.80
 -17  -4  -1   -1.30    5.50
 -21  17   1    0.50    5.30
   4 -21   1    3.70    3.60
  17   4   1    3.10    4.10
  20 -17  -1    4.30    4.20
  -3  20  -1    4.00    6.00
 -17  -3  -1   10.20    6.00
 -20  17   1  -10.40    4.60
  17   3   1    1.30    3.80
   3 -20   1   -1.70    3.00
  -2  19  -1    0.40    4.80
 -17  -2  -1    0.10    6.00
  19 -17  -1    1.20    3.50
 -19  17   1    6.00    5.20
   2 -19   1   -0.80    3.00
  17   2   1    2.40    3.90
  18 -17  -1    5.80    3.60
 -17  -1  -1   -4.60    5.10
  -1  18  -1    3.80    5.10
 -18  17   1    1.80    5.60
  17   1   1    4.50    3.80
   1 -18   1    0.00    3.40
  17 -17  -1   -0.60    3.30
 -17   0  -1    5.10    6.30
   0  17  -1   -3.50    4.10
   0 -17   1    0.70    3.90
 -17  17   1    3.30    5.50
  17   0   1   -1.90    3.50
  16 -17  -1    2.80    3.30
   1  16  -1   -2.50    4.00
 -17   1  -1   -0.70    4.80
 -16  17   1   -6.70    4.60
  17  -1   1    1.50    3.40
   2  15  -1    7.50    4.50
  15 -17  -1    6.40    3.60
 -17   2  -1    2.90    5.00
   2  15  -1    6.50    3.40
 -15  17   1    0.70    4.90
  17  -2   1   -4.40    2.90
  17  -2   1    3.90    3.10
   3  14  -1    7.60    4.80
  14 -17  -1    9.10    3.70
 -17   3  -1    0.60    4.90
   3  14  -1    8.70    3.60
  17  -3   1   -0.10    3.00
 -14  17   1    5.60    5.10
  17  -3   1    0.70    3.20
   4  13  -1    7.50    3.90
   4  13  -1    8.40    3.60
 -17   4  -1    7.30    5.00
  13 -17  -1    7.00    3.20
 -13  17   1    1.90    4.80
  17  -4   1    4.00    3.60
  17  -4   1   10.00    3.40
   5  12  -1   22.90    4.00
  12 -17  -1   13.20    3.60
   5  12  -1   13.60    4.80
 -17   5  -1   12.10    5.10
 -12  17   1   12.70    5.30
  17  -5   1   20.80    3.70
  17  -5   1    6.40    3.20
 -17   6  -1    7.60    4.70
   6  11  -1    5.60    4.10
   6  11  -1    8.50    3.30
  11 -17  -1    0.50    2.80
 -11  17   1    4.80    4.70
  17  -6   1    2.30    2.60
  17  -6   1    2.50    2.70
 -17   7  -1   -0.80    4.30
   7  10  -1    0.50    3.50
   7  10  -1   -5.50    2.70
  10 -17  -1   -2.90    2.70
  17  -7   1    0.30    2.50
 -10  17   1    4.40    4.60
  -7 -10   1    0.10    4.20
  17  -7   1   -0.30    2.50
   9 -17  -1    6.40    3.30
   8   9  -1    9.70    3.90
 -17   8  -1   10.20    5.00
   8   9  -1    7.40    3.20
  -9  17   1    7.00    4.70
  -8  -9   1    6.30    4.30
  17  -8   1    2.70    2.80
  17  -8   1    8.30    3.00
 -17   9  -1   13.70    4.30
   9   8  -1    6.80    3.20
 -17   9  -1    7.30    5.20
   8 -17  -1    7.00    3.40
   9   8  -1   16.80    4.10
  17  -9   1    7.80    3.30
  17  -9   1    7.70    3.00
  -9  -8   1    5.10    4.80
  -8  17   1    9.50    5.00
 -17  10  -1   -0.40    4.80
  10   7  -1   -0.60    3.10
   7 -17  -1   -4.80    3.10
  10   7  -1   -0.70    2.90
 -17  10  -1   -4.50    3.90
 -10  -7   1    3.40    4.80
  -7  17   1    4.00    4.30
  17 -10   1   -0.40    2.50
  17 -10   1    2.50    3.20
 -17  11  -1   19.60    5.70
   6 -17  -1   10.80    3.50
  11   6  -1    8.90    3.50
 -17  11  -1   15.80    4.60
  -6  17   1   13.20    5.50
  17 -11   1    9.80    3.40
 -11  -6   1   15.90    5.10
  17 -11   1   20.70    3.40
 -17  12  -1  127.09   10.50
   5 -17  -1  126.69    8.30
  12   5  -1  124.79    8.30
 -17  12  -1  116.99    9.60
  -5  17   1  108.79   10.50
  17 -12   1  124.59    7.80
 -12  -5   1  125.19   10.20
  13   4  -1   49.30    5.90
 -17  13  -1   50.29    7.10
 -17  13  -1   64.29    7.90
   4 -17  -1   56.79    5.80
  -4  17   1   47.20    7.50
 -13  -4   1   68.19    8.20
  17 -13   1   64.19    6.00
 -17  14  -1    7.10    5.00
   3 -17  -1    9.40    3.80
 -17  14  -1    4.80    4.80
  14   3  -1    7.30    3.70
  17 -14   1    4.00    3.30
  -3  17   1    5.10    4.70
 -14  -3   1    5.80    5.40
  15   2  -1    2.70    3.60
   2 -17  -1    0.50    3.20
 -17  15  -1    0.30    4.90
 -17  15  -1   -1.50    5.00
  -2  17   1    1.90    4.50
  17 -15   1    6.10    3.50
 -15  -2   1   -4.30    4.70
 -17  16  -1    0.50    4.80
 -17  16  -1    2.70    5.40
   1 -17  -1   -4.80    3.10
  16   1  -1    6.10    3.80
 -16  -1   1    7.10    5.20
  -1  17   1   -2.40    4.30
  17 -16   1   -1.60    3.10
   0 -17  -1    5.10    4.20
 -17  17  -1  -10.70    4.40
  17   0  -1    1.50    3.40
 -17  17  -1   -4.80    5.40
 -17   0   1   -0.20    5.90
  17 -17   1   -4.10    2.90
   0  17   1    5.40    5.30
 -17  18  -1    6.00    5.30
  18  -1  -1    2.10    3.80
  -1 -17  -1    8.90    4.10
 -17  18  -1    3.70    5.10
  17 -18   1    0.50    3.40
 -18   1   1    7.90    5.60
   1  17   1   -6.50    3.80
   1  17   1    3.10    3.80
  -2 -17  -1   11.00    4.20
 -17  19  -1   15.10    6.20
 -17  19  -1   13.50    6.60
  19  -2  -1    7.80    4.20
  17 -19   1    6.30    3.90
 -19   2   1    5.20    6.10
   2  17   1    0.60    5.20
   2  17   1   12.20    4.50
  20  -3  -1   14.90    5.00
 -17  20  -1   11.60    6.50
   3  17   1    7.80    5.30
   3  17   1   12.40    4.30
 -20   3   1   23.40    7.00
  17 -20   1   15.50    4.40
 -17  21  -1   -5.20    5.40
  21  -4  -1    1.70    3.70
 -21   4   1    4.70    6.10
   4  17   1    5.30    4.30
  17 -21   1    7.20    4.10
  22  -5  -1   -1.50    3.80
 -17  22  -1   -8.20    5.30
  17 -22   1   -7.30    3.30
 -22   5   1   -0.60    6.70
   5  17   1    3.30    4.10
  23  -6  -1    1.30    4.20
 -17  23  -1   -0.30    6.80
   6  17   1   -3.00    4.30
  17 -23   1    3.20    4.10
 -23   6   1   -2.80    6.70
 -17  24  -1    5.40    6.80
  24  -7  -1    1.40    4.00
   7  17   1    0.20    4.30
 -24   7   1   -1.80    7.00
  17 -24   1   -0.80    4.00
  25  -8  -1    0.60    4.20
 -17  25  -1   13.20    7.70
  17 -25   1    8.40    4.70
 -25   8   1   11.50    8.20
   8  17   1   10.30    5.30
  26  -9  -1    1.20    4.60
 -17  26  -1   -4.80    6.50
  17 -26   1   13.10    5.20
 -26   9   1   -1.40    7.30
   9  17   1   -5.50    5.10
  10  17   1    0.00    5.50
 -27  10   1    1.80    6.70
  26 -18  -1   -6.40    3.80
 -18  -8  -1    5.30    7.00
  -8  26  -1   -3.30    7.50
   8 -26   1  -11.50    4.60
  18   8   1    3.60    5.10
 -18  -7  -1   -5.10    6.20
  -7  25  -1   -2.90    6.30
  25 -18  -1    0.10    4.10
  18   7   1    3.20    4.80
   7 -25   1    2.50    4.70
  24 -18  -1    9.80    5.10
  -6  24  -1    5.00    6.50
 -18  -6  -1   -1.70    6.80
  18   6   1    0.10    4.60
   6 -24   1  -11.90    3.90
  23 -18  -1    4.10    4.10
 -18  -5  -1   -3.60    6.00
  -5  23  -1    0.20    6.00
  18   5   1    0.80    4.80
   5 -23   1    3.20    3.90
 -23  18   1    5.10    6.40
  -4  22  -1   16.20    7.00
  22 -18  -1   13.20    4.50
 -18  -4  -1    4.50    6.30
  18   4   1    8.60    4.50
 -22  18   1   11.50    7.00
   4 -22   1    0.40    3.90
  21 -18  -1    1.90    3.80
  -3  21  -1   11.50    6.00
 -18  -3  -1    4.90    6.20
  18   3   1    3.00    4.10
 -21  18   1   10.70    6.60
  20 -18  -1    1.10    4.10
  -2  20  -1    6.20    5.40
 -18  -2  -1   -0.20    5.50
 -20  18   1    8.20    5.80
  18   2   1   -2.90    4.00
 -18  -1  -1   -0.10    6.20
  19 -18  -1    1.30    3.60
  -1  19  -1   -2.50    5.50
 -19  18   1   -8.50    5.80
  18   1   1   -0.90    3.60
   0  18  -1   -0.70    4.50
 -18   0  -1   -2.50    5.20
  18 -18  -1   -2.60    3.40
  18   0   1    2.60    3.80
 -18  18   1   -2.00    5.30
   1  17  -1    4.40    5.30
 -18   1  -1    6.70    5.50
  17 -18  -1    5.20    3.70
 -17  18   1    7.90    5.50
  18  -1   1    2.20    3.60
 -18   2  -1   -6.60    5.80
   2  16  -1    2.90    4.90
  16 -18  -1    7.10    3.90
  18  -2   1    8.60    3.90
 -16  18   1    3.90    6.10
  15 -18  -1   21.30    4.40
 -18   3  -1   23.10    6.30
   3  15  -1   20.40    5.70
   3  15  -1   19.20    4.20
  18  -3   1   17.80    4.00
  18  -3   1   23.90    4.90
 -15  18   1   18.50    6.90
   4  14  -1   10.00    3.80
   4  14  -1   11.10    5.20
 -18   4  -1    2.20    5.00
  14 -18  -1    6.80    3.50
 -14  18   1   12.40    6.10
  18  -4   1   12.00    3.90
  18  -4   1   17.10    3.70
  13 -18  -1   -4.30    2.60
 -18   5  -1   -0.30    5.20
   5  13  -1   -1.30    3.60
   5  13  -1    1.60    3.00
  18  -5   1   -3.90    2.90
  18  -5   1    0.50    2.80
 -13  18   1   -4.10    4.50
 -18   6  -1    2.40    4.70
   6  12  -1    2.80    4.30
   6  12  -1   12.20    3.80
  12 -18  -1    5.90    3.40
  18  -6   1    6.50    3.30
 -12  18   1    6.30    5.10
  18  -6   1    6.20    3.30
   7  11  -1   -8.50    3.40
 -18   7  -1    3.10    4.80
  11 -18  -1   -1.80    3.00
   7  11  -1    0.50    3.20
  -7 -11   1   -1.80    3.90
  18  -7   1   -4.50    3.00
 -11  18   1   -2.50    4.60
  18  -7   1    4.00    3.20
  10 -18  -1   -2.70    3.00
 -18   8  -1   -3.70    4.40
   8  10  -1    3.50    3.20
   8  10  -1   -3.30    3.60
 -10  18   1    4.70    4.90
  -8 -10   1    8.00    5.00
  18  -8   1   -0.40    3.00
  18  -8   1   -3.90    2.90
   9 -18  -1    4.10    3.40
   9   9  -1    5.90    3.40
   9   9  -1   -2.40    3.30
 -18   9  -1   -3.90    4.30
  18  -9   1    4.00    3.00
  -9  -9   1    9.30    4.80
  -9  18   1    4.70    5.10
  18  -9   1    1.30    2.90
  10   8  -1   13.40    3.90
   8 -18  -1   10.40    3.70
 -18  10  -1   12.40    5.60
 -10  -8   1    6.90    4.80
  -8  18   1   11.10    5.60
  18 -10   1    5.80    3.20
  18 -10   1   17.60    3.60
 -18  11  -1    9.00    4.70
  11   7  -1   11.30    4.00
 -18  11  -1    4.20    5.30
   7 -18  -1    4.90    4.00
 -11  -7   1    5.90    4.90
  18 -11   1   15.30    3.60
  -7  18   1    6.00    5.40
  18 -11   1    3.90    3.50
  12   6  -1    7.10    3.70
 -18  12  -1    3.40    4.80
   6 -18  -1    6.10    3.60
 -18  12  -1   12.20    5.30
  18 -12   1   15.00    3.80
 -12  -6   1   10.30    5.10
  -6  18   1    9.80    5.40
   5 -18  -1   14.20    4.00
 -18  13  -1    4.90    4.70
 -18  13  -1   21.50    6.20
  13   5  -1   10.40    4.00
  18 -13   1   13.80    3.80
 -13  -5   1   16.80    5.60
  -5  18   1   13.30    5.50
 -18  14  -1   42.90    6.90
  14   4  -1   46.70    5.80
 -18  14  -1   46.10    7.30
   4 -18  -1   29.90    4.90
 -14  -4   1   52.39    7.90
  18 -14   1   36.40    5.00
  -4  18   1   31.80    6.70
  15   3  -1   20.80    4.80
 -18  15  -1   20.30    6.20
 -18  15  -1   18.40    5.70
   3 -18  -1   22.80    4.60
  -3  18   1   21.50    6.00
 -15  -3   1    8.30    6.40
  18 -15   1   20.80    4.30
 -18  16  -1   11.50    6.00
   2 -18  -1    5.40    4.00
  16   2  -1    3.10    3.80
 -18  16  -1    4.50    5.60
  -2  18   1    9.10    5.00
  18 -16   1    7.90    3.70
 -16  -2   1   10.70    6.00
 -18  17  -1    1.00    5.00
   1 -18  -1    1.20    3.90
  17   1  -1    0.90    3.70
 -18  17  -1   -1.00    5.40
  18 -17   1   -5.30    3.10
  -1  18   1   -0.60    4.40
 -17  -1   1    1.60    6.00
   0 -18  -1   10.70    4.00
 -18  18  -1    5.90    6.10
  18   0  -1    0.70    3.90
 -18  18  -1   10.60    6.00
   0  18   1    2.80    5.40
 -18   0   1    3.10    6.50
  18 -18   1    2.30    3.50
 -18  19  -1   -2.70    6.70
  19  -1  -1   10.70    4.40
 -18  19  -1   12.30    6.10
  -1 -18  -1   -0.10    3.70
  18 -19   1    8.60    4.00
 -19   1   1    3.00    5.70
   1  18   1    7.10    5.60
  20  -2  -1   -1.90    3.80
 -18  20  -1    3.90    5.90
   2  18   1    4.10    5.40
  18 -20   1   -2.00    3.30
 -20   2   1    4.60    6.90
 -18  21  -1   -1.30    5.70
  21  -3  -1    2.60    3.90
  18 -21   1    3.70    3.90
 -21   3   1    7.90    7.10
 -18  22  -1   -4.40    5.30
  22  -4  -1    1.60    4.30
  18 -22   1   -5.20    3.60
 -22   4   1    2.90    6.50
 -18  23  -1   -8.30    5.70
  23  -5  -1   -2.60    3.90
  18 -23   1    2.60    4.10
 -23   5   1    2.80    7.10
  24  -6  -1    5.60    4.50
 -18  24  -1   10.10    7.20
 -24   6   1   -5.70    7.10
  18 -24   1   -2.50    4.50
  25  -7  -1   -2.80    4.30
 -18  25  -1   -2.50    7.70
 -25   7   1   -0.80    7.70
  18 -25   1    2.50    4.50
 -18  26  -1    6.70    7.80
  26  -8  -1    7.80    5.00
  18 -26   1    8.90    5.10
 -26   8   1    7.50    7.40
  -7  26  -1   -5.30    7.30
  26 -19  -1    1.80    5.20
  25 -19  -1   -2.60    4.10
 -19  -6  -1   -9.00    6.10
  -6  25  -1    1.20    6.60
  19   6   1   -7.70    4.20
 -19  -5  -1    1.10    7.30
  24 -19  -1    1.00    4.20
  -5  24  -1    5.00    7.50
  19   5   1   -1.00    4.50
  23 -19  -1   -1.20    4.00
  -4  23  -1    1.50    6.70
 -19  -4  -1    4.00    6.60
  19   4   1   -2.00    4.20
 -23  19   1   -4.10    5.60
  22 -19  -1    0.60    4.00
  -3  22  -1   -0.30    6.60
 -19  -3  -1   -5.10    5.80
 -22  19   1   -1.90    6.40
  19   3   1   -4.10    3.80
  -2  21  -1   -2.50    5.80
  21 -19  -1   -2.30    3.70
 -19  -2  -1   -7.40    5.50
  19   2   1   -1.80    3.70
 -21  19   1    0.30    5.50
 -19  -1  -1   -0.30    6.10
  -1  20  -1    3.30    6.10
  20 -19  -1    7.10    4.20
  19   1   1    1.60    4.40
 -20  19   1   -6.80    5.80
 -19   0  -1   -3.70    5.40
   0  19  -1    2.10    5.10
  19 -19  -1    0.40    3.80
 -19  19   1   -4.80    5.30
  19   0   1    4.10    4.00
 -19   1  -1    2.80    5.50
   1  18  -1    1.70    4.80
  18 -19  -1    1.50    3.60
  19  -1   1    1.90    3.90
 -18  19   1   -0.20    5.80
   2  17  -1    3.40    4.60
 -19   2  -1    1.60    6.00
  17 -19  -1    6.60    3.80
 -17  19   1   -1.30    5.30
  19  -2   1    3.90    3.70
  16 -19  -1    8.50    4.00
   3  16  -1   16.10    5.10
   3  16  -1   10.50    5.30
 -19   3  -1    8.60    6.10
 -16  19   1   14.30    6.20
  19  -3   1    4.00    3.60
 -19   4  -1   18.10    6.20
   4  15  -1    8.60    3.50
  15 -19  -1   15.60    4.40
   4  15  -1    6.10    5.00
 -15  19   1   10.80    5.80
  19  -4   1    8.60    3.90
 -19   5  -1    9.30    6.20
  14 -19  -1   10.20    4.10
   5  14  -1    9.80    4.10
   5  14  -1    9.10    5.00
  19  -5   1    8.10    3.90
  19  -5   1    5.70    3.30
 -14  19   1   13.30    6.00
   6  13  -1    8.60    3.70
   6  13  -1    8.90    4.90
 -19   6  -1   18.70    5.90
  13 -19  -1   13.10    4.10
  19  -6   1   14.80    4.40
  19  -6   1   11.40    3.70
 -13  19   1   19.50    6.10
  12 -19  -1    5.20    3.40
   7  12  -1    5.30    4.00
   7  12  -1    8.70    3.70
 -19   7  -1   11.70    6.20
  19  -7   1    7.40    3.30
  19  -7   1    3.10    3.00
 -12  19   1    1.50    5.40
   8  11  -1   23.60    5.20
 -19   8  -1   17.40    6.00
  11 -19  -1   16.20    4.00
   8  11  -1   20.60    4.40
  19  -8   1   20.70    4.10
  19  -8   1   21.00    4.00
  -8 -11   1   25.50    5.80
 -11  19   1   22.80    6.50
   9  10  -1   21.60    4.60
 -19   9  -1   18.10    6.30
  10 -19  -1   19.20    4.10
  -9 -10   1   18.40    5.40
  19  -9   1   13.70    3.60
  19  -9   1   20.30    3.80
 -10  19   1    7.40    5.40
   9 -19  -1    9.40    3.70
  10   9  -1   19.80    4.40
 -19  10  -1   18.10    5.70
  19 -10   1   15.20    3.70
 -10  -9   1    3.00    4.70
  19 -10   1    4.40    3.30
  -9  19   1   21.60    6.90
   8 -19  -1   14.50    3.90
  11   8  -1   21.90    4.60
 -19  11  -1   11.80    5.90
  19 -11   1   10.10    3.90
 -11  -8   1    5.10    4.90
  -8  19   1   18.20    6.10
 -19  12  -1    3.30    5.50
   7 -19  -1    5.20    3.40
  12   7  -1    7.60    3.70
 -12  -7   1    7.50    5.00
  19 -12   1   10.90    3.70
  -7  19   1    7.40    5.30
  13   6  -1   16.30    4.40
 -19  13  -1    7.20    5.40
   6 -19  -1   12.10    4.10
 -19  13  -1   10.20    5.30
  19 -13   1   16.30    4.10
 -13  -6   1   10.10    5.40
  -6  19   1   16.10    5.90
 -19  14  -1    0.50    4.30
 -19  14  -1    4.10    5.00
   5 -19  -1    2.90    4.00
  14   5  -1    5.90    3.90
  19 -14   1    0.60    3.20
 -14  -5   1   -4.90    5.40
  -5  19   1    2.20    5.00
   4 -19  -1    7.00    3.90
 -19  15  -1   12.90    5.70
  15   4  -1   10.30    4.30
 -19  15  -1    4.80    5.30
 -15  -4   1   10.90    6.30
  -4  19   1    8.10    5.40
  19 -15   1   17.00    4.20
   3 -19  -1   22.70    4.70
 -19  16  -1   31.10    6.90
 -19  16  -1   21.70    6.70
  16   3  -1   21.20    5.00
  -3  19   1   13.60    5.90
  19 -16   1   22.70    4.90
 -16  -3   1   12.60    6.10
   2 -19  -1    2.60    3.60
 -19  17  -1    4.80    6.00
  17   2  -1    9.00    4.50
 -19  17  -1    8.90    5.40
  -2  19   1   13.50    5.70
 -17  -2   1   10.30    6.00
  19 -17   1    8.80    4.10
 -19  18  -1    1.60    5.90
   1 -19  -1    5.00    4.10
 -19  18  -1    2.60    5.90
  18   1  -1    0.40    3.70
 -18  -1   1   -3.60    5.40
  19 -18   1   -2.30    3.50
  -1  19   1    7.80    5.40
 -19  19  -1   -5.00    5.00
   0 -19  -1   -1.70    4.10
  19   0  -1    1.50    4.00
  19 -19   1    0.60    3.70
   0  19   1    0.40    5.10
 -19   0   1   -4.20    6.20
 -19  20  -1   -2.10    5.30
  20  -1  -1   -0.60    3.70
 -20   1   1    2.40    6.00
   1  19   1   -0.80    5.30
  19 -20   1    5.60    4.60
  21  -2  -1    1.40    4.20
 -19  21  -1    8.00    6.60
   2  19   1   -4.60    4.60
 -21   2   1    0.10    6.20
  19 -21   1    7.60    4.20
 -19  22  -1   -5.90    6.50
  22  -3  -1    1.40    4.00
  19 -22   1   -4.90    3.40
 -22   3   1    5.10    6.50
  23  -4  -1    2.10    4.20
 -19  23  -1    0.70    6.70
  19 -23   1    4.90    4.70
 -23   4   1   -5.50    5.80
 -19  24  -1   -5.60    6.20
  24  -5  -1   -4.50    3.80
 -24   5   1    0.90    7.90
  19 -24   1    8.70    4.80
 -19  25  -1    7.90    7.90
  25  -6  -1   -3.70    4.80
 -25   6   1   -5.80    7.90
  19 -25   1   -2.50    4.40
  26  -7  -1   -5.70    4.70
 -19  26  -1   -6.90    6.80
 -26   7   1   -1.60    7.20
  26 -20  -1   -0.30    4.50
 -20  -5  -1    7.20    8.00
  -5  25  -1   -7.00    6.40
  25 -20  -1    0.70    4.70
  20   5   1    1.00    4.80
  -4  24  -1   -1.20    6.10
  24 -20  -1   -1.70    4.00
 -20  -4  -1    1.40    7.10
  20   4   1   -1.80    4.40
 -24  20   1   -0.80    6.30
 -20  -3  -1    0.30    6.80
  23 -20  -1    8.00    4.50
  -3  23  -1   15.60    6.90
 -23  20   1   -9.90    6.60
  20   3   1    5.10    4.80
 -20  -2  -1    4.50    6.90
  22 -20  -1    5.20    4.90
  -2  22  -1   -1.60    5.50
 -22  20   1   10.90    6.50
  20   2   1    1.50    4.50
  -1  21  -1    4.60    5.50
  21 -20  -1    6.20    4.10
 -20  -1  -1   -0.20    6.90
  20   1   1   -1.00    4.60
 -21  20   1    8.40    7.10
   0  20  -1    2.30    5.00
 -20   0  -1   -1.90    6.40
  20 -20  -1   -0.70    3.80
  20   0   1    3.60    4.00
 -20  20   1   -6.20    6.10
  19 -20  -1   -6.80    3.40
   1  19  -1   -1.90    4.70
 -20   1  -1    1.70    5.80
  20  -1   1    1.60    4.00
 -19  20   1    1.70    6.70
 -20   2  -1    7.30    5.70
  18 -20  -1    5.90    4.60
   2  18  -1    1.30    5.20
 -18  20   1   11.00    6.90
  20  -2   1   -4.10    4.00
   3  17  -1   -0.30    4.90
 -20   3  -1    7.90    6.50
  17 -20  -1   -1.60    3.40
 -17  20   1   -8.60    5.00
  20  -3   1   -1.70    3.50
  16 -20  -1    2.40    3.80
 -20   4  -1    7.20    6.50
   4  16  -1    5.20    4.00
   4  16  -1    1.80    4.80
  20  -4   1    8.90    3.90
 -16  20   1    3.80    5.70
   5  15  -1   12.50    4.40
 -20   5  -1   28.40    7.40
   5  15  -1   19.60    5.40
  15 -20  -1   16.50    4.60
  20  -5   1   25.80    4.80
 -15  20   1   16.10    6.50
  14 -20  -1    9.80    4.00
 -20   6  -1   17.30    6.30
   6  14  -1   14.30    4.70
   6  14  -1   16.20    5.50
 -14  20   1   19.70    6.40
  20  -6   1   13.00    4.10
  20  -6   1   12.60    3.70
  13 -20  -1    4.70    3.60
   7  13  -1    1.80    3.40
 -20   7  -1   11.20    5.80
   7  13  -1   -0.70    4.20
  20  -7   1   -5.30    3.00
 -13  20   1    8.30    5.70
  20  -7   1   10.70    3.70
  12 -20  -1    3.70    3.50
   8  12  -1   11.40    4.30
 -20   8  -1   14.80    5.90
 -12  20   1    4.70    5.40
  20  -8   1    6.80    3.40
  20  -8   1    3.00    3.60
   9  11  -1    1.90    3.50
  11 -20  -1   -2.00    3.30
 -20   9  -1   -3.20    5.50
  20  -9   1    3.50    3.00
 -11  20   1    0.00    5.80
  -9 -11   1    1.40    4.90
  20  -9   1    3.90    3.20
  10  10  -1    7.60    3.90
  10 -20  -1   -0.50    3.60
 -20  10  -1    0.90    5.50
  20 -10   1    5.00    3.50
  20 -10   1    5.00    3.80
 -10  20   1    0.90    5.10
 -10 -10   1    2.50    4.70
  11   9  -1   -4.50    3.10
 -20  11  -1   -4.00    4.50
   9 -20  -1    1.30    3.40
 -11  -9   1   -0.60    5.20
  -9  20   1    1.00    5.40
  20 -11   1   -0.20    3.20
  12   8  -1   15.20    4.40
 -20  12  -1    2.20    5.20
   8 -20  -1    4.00    3.60
  -8  20   1    2.90    6.00
  20 -12   1    8.10    3.60
 -12  -8   1   -3.00    5.20
 -20  13  -1   13.20    5.80
   7 -20  -1   13.50    4.10
  13   7  -1   17.00    4.50
  20 -13   1   14.40    4.00
 -13  -7   1    7.70    5.40
  -7  20   1    7.20    5.90
 -20  14  -1   -7.20    5.10
   6 -20  -1   -6.10    3.20
  14   6  -1    0.50    3.80
  -6  20   1   -3.60    4.90
  20 -14   1    3.90    3.70
 -14  -6   1   -3.80    4.90
 -20  15  -1    3.90    5.20
   5 -20  -1    1.50    3.70
 -20  15  -1    6.30    5.80
  15   5  -1   -0.90    3.60
  20 -15   1   -2.40    3.70
  -5  20   1   -7.00    5.50
 -15  -5   1    4.80    5.30
  16   4  -1    7.20    4.10
 -20  16  -1    7.00    5.20
 -20  16  -1    7.10    5.80
   4 -20  -1    2.30    3.60
  -4  20   1    3.70    5.30
 -16  -4   1   -2.10    5.80
  20 -16   1    7.60    4.40
 -20  17  -1    5.20    5.70
  17   3  -1    6.60    4.10
 -20  17  -1   22.20    6.70
   3 -20  -1    7.10    3.90
 -17  -3   1   15.80    6.60
  20 -17   1   12.40    4.40
  -3  20   1    8.20    6.50
 -20  18  -1   -5.60    5.00
  18   2  -1   -0.70    3.70
 -20  18  -1   -5.60    5.60
   2 -20  -1    2.80    4.30
 -18  -2   1    0.70    5.70
  20 -18   1   -0.30    3.70
  -2  20   1  -10.70    4.70
 -20  19  -1    6.30    6.50
   1 -20  -1   -0.80    4.30
  19   1  -1   -1.00    3.90
  20 -19   1    0.20    3.80
 -19  -1   1   -0.20    6.00
  -1  20   1    7.70    6.30
 -20  20  -1    7.30    6.10
  20   0  -1    2.20    4.30
   0  20   1   -7.80    4.70
  20 -20   1    2.10    4.20
 -20   0   1   -9.80    5.50
  21  -1  -1    5.50    4.50
 -20  21  -1    6.10    7.20
   1  20   1    3.20    5.90
  20 -21   1    0.80    4.00
 -21   1   1   12.90    7.70
  22  -2  -1    1.40    4.10
 -20  22  -1   -1.10    6.80
 -22   2   1    1.00    7.40
  20 -22   1   -2.60    3.90
 -20  23  -1    0.00    6.50
  23  -3  -1   -1.60    4.10
 -23   3   1   -4.90    6.30
  20 -23   1   -4.40    3.90
 -20  24  -1   -0.10    7.70
  24  -4  -1   -4.10    4.30
  20 -24   1    7.60    4.60
 -24   4   1    1.50    8.00
 -20  25  -1   -2.40    6.60
  25  -5  -1    9.10    5.20
 -25   5   1   20.80    9.30
  20 -25   1    0.60    4.60
  26  -6  -1   -4.70    4.40
  -4  25  -1    2.00    7.70
  25 -21  -1   10.20    5.60
  -3  24  -1   -8.00    5.60
  24 -21  -1    1.80    4.40
 -21  -3  -1  -11.40    6.60
  21   3   1    0.90    4.80
 -24  21   1    3.00    7.60
  23 -21  -1   -2.80    4.20
 -21  -2  -1  -13.70    6.70
  -2  23  -1    2.50    6.40
 -23  21   1   12.90    7.40
  21   2   1   -1.00    4.40
 -21  -1  -1   -3.20    6.50
  22 -21  -1    9.90    4.70
  -1  22  -1   13.10    6.90
  21   1   1   18.80    5.70
 -22  21   1   14.10    7.10
   0  21  -1    1.10    6.40
 -21   0  -1   12.10    7.20
  21 -21  -1    3.70    4.20
 -21  21   1   13.60    6.90
  21   0   1    7.00    4.80
  20 -21  -1    0.80    4.30
 -21   1  -1    4.30    7.30
   1  20  -1    7.70    6.60
  21  -1   1   -3.10    3.70
 -20  21   1    0.80    6.30
   2  19  -1   -7.00    4.20
 -21   2  -1    6.50    6.40
  19 -21  -1    0.30    4.40
  21  -2   1    9.00    4.50
 -19  21   1   -1.30    6.00
  18 -21  -1    8.30    4.20
   3  18  -1    5.00    5.00
 -21   3  -1    6.10    6.30
 -18  21   1   12.10    7.10
  21  -3   1    2.10    3.80
 -21   4  -1  -12.70    5.00
   4  17  -1    4.40    5.20
  17 -21  -1   -2.40    3.50
  21  -4   1    0.30    3.60
 -17  21   1    7.80    6.10
   5  16  -1    4.10    3.50
   5  16  -1   -4.50    4.70
 -21   5  -1    2.20    5.80
  16 -21  -1   -1.60    4.10
 -16  21   1    0.40    6.10
  21  -5   1    2.60    3.70
 -21   6  -1    0.40    5.40
  15 -21  -1    5.90    3.90
   6  15  -1    8.30    3.80
   6  15  -1    1.10    4.80
 -15  21   1    1.10    5.40
  21  -6   1   10.30    4.30
  14 -21  -1    1.90    3.60
   7  14  -1    2.40    3.80
 -21   7  -1    1.80    5.40
  21  -7   1    2.90    3.40
  21  -7   1    2.90    3.80
 -14  21   1    9.30    5.90
  13 -21  -1    3.00    3.70
   8  13  -1   -1.60    3.40
 -21   8  -1    3.30    5.80
  21  -8   1    1.30    3.70
 -13  21   1   -1.60    6.10
  21  -8   1    0.40    3.10
   9  12  -1    7.10    4.00
  12 -21  -1    2.10    3.50
 -21   9  -1   -5.20    5.20
  21  -9   1    6.20    3.90
  -9 -12   1    8.00    5.10
  21  -9   1    1.60    3.10
 -12  21   1   11.40    6.00
 -21  10  -1    3.90    6.00
  10  11  -1   -1.40    3.50
  11 -21  -1    3.60    3.60
  21 -10   1    8.70    3.70
 -10 -11   1   -9.20    4.10
  21 -10   1   -2.70    3.50
 -11  21   1    7.50    5.70
 -21  11  -1   -1.80    5.60
  11  10  -1    6.70    4.00
  10 -21  -1    2.70    3.60
 -11 -10   1    1.10    5.00
 -10  21   1  -11.20    4.50
  21 -11   1    4.00    3.70
  12   9  -1    0.20    3.60
   9 -21  -1   -2.80    3.40
 -21  12  -1    8.60    6.00
 -12  -9   1    0.90    5.10
  -9  21   1   -4.10    5.20
  21 -12   1   -1.50    3.70
  13   8  -1    7.90    4.10
 -21  13  -1   14.70    6.10
   8 -21  -1   -1.90    3.20
  21 -13   1    6.50    3.80
  -8  21   1    1.80    5.60
 -13  -8   1   -3.10    5.60
 -21  14  -1   14.90    6.20
  14   7  -1   13.20    4.60
   7 -21  -1   11.50    4.70
 -14  -7   1   19.20    6.20
  21 -14   1   12.20    4.20
  -7  21   1   27.30    7.60
   6 -21  -1   11.60    4.00
 -21  15  -1    5.70    6.20
  15   6  -1    4.80    4.60
  21 -15   1    8.70    4.50
  -6  21   1   14.40    6.20
 -15  -6   1    6.10    5.60
 -21  16  -1   -4.70    5.60
  16   5  -1    4.10    3.90
   5 -21  -1    1.20    3.70
  -5  21   1   -5.20    5.20
 -16  -5   1   11.20    6.10
  21 -16   1    1.40    4.30
 -21  17  -1   14.00    6.30
 -21  17  -1    2.80    5.80
  17   4  -1    0.50    3.80
   4 -21  -1   10.20    4.30
  -4  21   1    6.40    5.80
  21 -17   1    6.70    4.10
 -17  -4   1    9.50    6.00
  18   3  -1    5.90    4.40
 -21  18  -1   -1.10    6.10
 -21  18  -1    3.00    5.70
   3 -21  -1    1.60    4.30
 -18  -3   1   11.10    6.90
  -3  21   1   -9.80    4.80
  21 -18   1    3.80    4.60
 -21  19  -1    0.40    6.30
   2 -21  -1    2.10    4.40
  19   2  -1   -2.30    4.00
  -2  21   1   -4.20    5.10
 -19  -2   1    2.50    6.20
  21 -19   1    5.10    4.10
  20   1  -1   -4.70    3.70
 -21  20  -1   -4.70    6.50
  21 -20   1    0.40    4.10
 -20  -1   1    4.50    6.70
  -1  21   1   -1.10    6.00
 -21  21  -1    0.90    6.20
  21   0  -1   -0.50    4.30
   0  21   1   -2.30    5.90
  21 -21   1    5.70    4.50
 -21   0   1    0.10    6.50
  22  -1  -1    0.40    4.40
 -21  22  -1   -3.60    6.90
 -22   1   1   -0.50    6.80
   1  21   1    1.30    6.50
  21 -22   1   -6.40    4.00
 -21  23  -1    4.90    6.80
  23  -2  -1    2.60    4.40
 -23   2   1   -2.40    7.00
  21 -23   1    1.30    4.60
  24  -3  -1   -3.50    4.40
 -21  24  -1    3.30    7.10
 -24   3   1    1.40    7.90
  21 -24   1    7.00    5.00
 -21  25  -1    2.40    7.40
  25  -4  -1   -3.90    4.30
 -25   4   1   -3.90    7.90
  -3  25  -1   -1.60    7.50
  25 -22  -1   -3.90    4.30
  -2  24  -1    2.00    6.50
  24 -22  -1   -4.50    4.90
 -24  22   1  -12.70    7.00
  22   2   1   -5.10    4.30
 -22  -1  -1   -7.00    8.00
  -1  23  -1   -2.70    5.90
  23 -22  -1   -1.50    4.40
  22   1   1   -1.30    4.60
 -23  22   1    2.50    7.80
  22 -22  -1    3.60    4.30
 -22   0  -1   -4.10    6.60
   0  22  -1    2.00    6.90
 -22  22   1    8.80    8.00
  22   0   1    4.10    4.80
 -22   1  -1    3.50    7.50
   1  21  -1    8.30    7.00
  21 -22  -1   12.40    5.00
  22  -1   1    6.10    5.10
 -21  22   1   18.90    8.30
   2  20  -1    0.00    5.50
  20 -22  -1   -2.20    3.80
 -22   2  -1    8.30    6.90
  22  -2   1    1.20    4.20
 -20  22   1   -3.00    6.20
  19 -22  -1    1.20    4.00
 -22   3  -1    8.40    6.70
   3  19  -1    6.60    6.20
 -19  22   1   -1.10    6.10
  22  -3   1    1.00    4.00
  18 -22  -1    1.40    4.10
 -22   4  -1    7.80    6.90
   4  18  -1    9.90    6.10
  22  -4   1   11.80    4.90
 -18  22   1    3.10    6.30
 -22   5  -1    6.10    6.10
  17 -22  -1   11.20    4.50
   5  17  -1    5.50    6.60
  22  -5   1    0.00    3.60
 -17  22   1   -7.10    6.30
  16 -22  -1   -3.70    3.50
 -22   6  -1   -3.00    5.70
   6  16  -1   -4.20    3.80
  22  -6   1    2.90    3.60
 -16  22   1    2.30    5.80
  15 -22  -1    1.60    4.00
 -22   7  -1   23.00    6.80
   7  15  -1    2.60    4.40
  22  -7   1   -1.80    3.30
 -15  22   1   -1.30    6.50
 -22   8  -1    1.00    6.40
   8  14  -1    6.80    4.50
  14 -22  -1    7.80    4.00
 -14  22   1    7.20    6.50
  22  -8   1    2.80    4.00
   9  13  -1    2.80    3.90
 -22   9  -1    7.10    5.80
  13 -22  -1    2.50    3.90
  22  -9   1   -2.10    3.50
  22  -9   1    3.60    3.40
 -13  22   1  -11.20    4.70
  10  12  -1    6.10    4.20
  12 -22  -1    3.20    3.90
 -22  10  -1    6.60    6.20
 -10 -12   1   15.80    6.10
  22 -10   1   12.90    4.60
  22 -10   1    9.10    3.80
 -12  22   1    9.20    6.30
 -22  11  -1    3.00    6.50
  11 -22  -1    3.10    3.70
  11  11  -1    0.50    4.30
 -11  22   1    4.30    5.70
 -11 -11   1    0.80    5.40
  22 -11   1    5.80    4.10
  12  10  -1   -3.40    3.70
 -22  12  -1    6.70    5.90
  10 -22  -1   -3.70    3.40
  22 -12   1   -5.50    2.90
 -12 -10   1    1.70    5.90
 -10  22   1    8.00    5.60
   9 -22  -1    6.70    3.90
  13   9  -1   -2.20    3.60
 -22  13  -1    9.30    6.30
 -13  -9   1    1.10    5.30
  -9  22   1   17.10    7.20
  22 -13   1   -1.20    3.40
 -22  14  -1    2.70    5.50
   8 -22  -1    1.90    3.90
  14   8  -1    5.70    4.30
  22 -14   1   -4.70    3.30
 -14  -8   1    5.80    5.20
  -8  22   1    1.60    5.90
   7 -22  -1    7.60    4.20
  15   7  -1    2.00    4.00
 -22  15  -1    2.40    6.00
  -7  22   1   -4.30    6.00
  22 -15   1    8.50    4.50
 -15  -7   1    2.40    6.10
  16   6  -1    6.80    4.40
 -22  16  -1   14.90    6.90
   6 -22  -1    5.50    4.00
 -16  -6   1    0.70    5.30
  -6  22   1    0.80    5.40
  22 -16   1    0.30    4.30
 -22  17  -1    5.70    6.60
   5 -22  -1   -0.60    4.20
  17   5  -1    4.00    4.20
  22 -17   1   -3.50    3.50
  -5  22   1    7.50    6.60
 -17  -5   1   -5.30    5.50
   4 -22  -1   -0.90    4.00
  18   4  -1    1.00    3.80
 -22  18  -1    4.20    6.70
 -18  -4   1   -8.00    5.50
  -4  22   1    8.10    6.80
  22 -18   1   -0.60    3.80
   3 -22  -1    0.20    4.10
 -22  19  -1    2.30    6.30
  19   3  -1   -2.90    3.80
  -3  22   1   -2.20    5.70
  22 -19   1   -0.90    4.10
 -19  -3   1    5.50    6.30
  20   2  -1   -0.90    4.80
 -22  20  -1   -4.90    6.20
   2 -22  -1   -3.60    6.60
 -20  -2   1   -4.10    6.70
  22 -20   1    4.90    4.90
  -2  22   1   -6.80    5.20
  21   1  -1   -2.30    4.10
 -22  21  -1    5.10    7.20
  22 -21   1    3.30    4.40
  -1  22   1   -1.90    5.50
 -21  -1   1   -2.50    6.60
  22   0  -1   -1.60    4.30
 -22  22  -1   -1.70    6.10
   0  22   1    2.90    6.00
 -22   0   1  -15.90    6.20
  22 -22   1    3.80    4.50
 -22  23  -1   -1.00    7.80
  23  -1  -1    9.50    5.20
  22 -23   1    8.20    5.40
 -23   1   1    9.60    7.70
  24  -2  -1   -3.70    5.20
 -22  24  -1    2.70    7.20
 -24   2   1    0.30    8.40
  22 -24   1   -1.20    4.80
 -22  25  -1   13.60    8.80
  -1  24  -1    4.10    6.50
  24 -23  -1   -4.20    6.10
 -24  23   1   -5.00    7.80
   0  23  -1   -3.50    6.60
 -23   0  -1   -1.90    8.90
  23 -23  -1   -0.90    4.70
  23   0   1    1.80    4.80
 -23  23   1    4.40    7.30
 -23   1  -1    8.20    7.50
  22 -23  -1    1.20    4.40
   1  22  -1    6.40    7.00
  23  -1   1    5.20    5.10
 -22  23   1    2.20    6.80
  21 -23  -1    0.50    4.10
 -23   2  -1    3.20    7.10
   2  21  -1   -8.20    4.90
  23  -2   1   -2.70    4.30
 -21  23   1   15.10    8.10
 -23   3  -1   -2.50    6.50
  20 -23  -1    7.00    4.60
   3  20  -1    1.10    6.30
 -20  23   1    1.80    6.80
  23  -3   1    0.90    4.10
 -23   4  -1    2.30    6.00
  19 -23  -1    5.20    4.40
  23  -4   1    2.80    4.20
 -19  23   1    8.10    7.90
 -23   5  -1   -6.50    6.10
  18 -23  -1    2.10    4.10
 -18  23   1   -4.40    7.00
  23  -5   1   -0.50    3.70
  17 -23  -1   -1.10    3.90
 -23   6  -1    1.40    5.90
 -17  23   1   -4.80    5.50
  23  -6   1    4.70    4.00
 -23   7  -1    0.60    6.20
  16 -23  -1   -2.10    4.50
   7  16  -1    8.60    4.40
 -16  23   1    7.10    7.30
  23  -7   1   -0.30    3.60
 -23   8  -1   10.00    7.00
   8  15  -1    2.00    4.00
  15 -23  -1    2.20    4.30
 -15  23   1    5.70    6.60
  23  -8   1    0.70    3.60
   9  14  -1    1.70    4.70
  14 -23  -1    2.50    3.90
 -23   9  -1    1.10    6.00
 -14  23   1   -0.50    5.80
  23  -9   1   -1.60    3.80
  13 -23  -1    4.90    4.20
 -23  10  -1   -3.60    6.50
  10  13  -1    1.70    4.40
 -13  23   1    4.70    6.30
  23 -10   1   -3.10    3.90
  11  12  -1    0.00    3.70
  12 -23  -1   -1.50    3.60
 -23  11  -1   -2.90    5.40
 -11 -12   1    2.10    5.30
 -12  23   1   -1.70    6.00
  23 -11   1   -1.70    3.50
  12  11  -1   -2.20    3.60
 -23  12  -1    3.90    6.00
  11 -23  -1   -4.10    3.70
 -12 -11   1    0.00    5.10
 -11  23   1   -4.20    5.70
  23 -12   1   -6.40    3.10
 -23  13  -1   -5.00    5.90
  10 -23  -1   -6.60    3.40
  13  10  -1   -3.10    3.80
  23 -13   1    5.80    4.20
 -13 -10   1   10.60    6.50
 -10  23   1    4.30    6.10
  14   9  -1   -4.70    3.90
 -23  14  -1    4.20    5.60
   9 -23  -1   -1.60    3.70
  23 -14   1    5.80    4.50
  -9  23   1    7.00    6.20
 -14  -9   1    5.00    6.00
  15   8  -1   -4.10    3.80
   8 -23  -1    1.00    3.90
 -23  15  -1   -1.10    5.40
 -15  -8   1   -3.60    5.60
  23 -15   1    0.30    4.40
  -8  23   1   -0.30    6.10
 -23  16  -1    3.30    5.80
   7 -23  -1   -0.80    4.10
  16   7  -1    7.50    4.60
  23 -16   1   -0.40    3.80
 -16  -7   1   13.60    6.50
  -7  23   1    6.70    6.70
   6 -23  -1    9.10    4.60
  17   6  -1    1.30    4.60
 -23  17  -1    9.40    6.50
  -6  23   1   -9.10    5.60
 -17  -6   1    8.60    6.20
  23 -17   1   -1.50    4.30
   5 -23  -1   -3.80    4.50
  18   5  -1    4.90    4.60
 -18  -5   1   -2.90    6.40
  23 -18   1    2.70    4.20
  -5  23   1    2.80    6.10
  19   4  -1    3.70    4.40
   4 -23  -1    0.00    3.90
  -4  23   1   21.10    7.50
  23 -19   1    0.40    4.20
 -19  -4   1   -1.40    6.60
  20   3  -1    5.80    4.90
   3 -23  -1   -7.40    3.90
  -3  23   1   -2.50    5.70
 -20  -3   1    5.30    6.80
  23 -20   1   -9.20    3.90
 -23  21  -1    6.70    7.60
  21   2  -1    6.00    5.20
 -21  -2   1    7.50    7.70
  -2  23   1   -0.80    5.80
  23 -21   1    6.20    5.20
 -23  22  -1   13.50    8.00
  22   1  -1    3.60    4.90
  -1  23   1    5.60    7.30
  23 -22   1   -1.20    4.20
 -22  -1   1    2.20    7.20
  23   0  -1   -1.90    4.60
 -23  23  -1   12.70    7.60
  23 -23   1   -0.70    5.20
 -23   0   1    0.40    8.60
 -23  24  -1   12.10    8.10
   1  23  -1    4.90    6.80
 -23  24   1   -6.10    7.50
 -24   2  -1   11.80    8.50
  22 -24  -1   -0.90    5.00
 -22  24   1   -5.40    6.70
  24  -2   1   -2.60    4.50
 -24   3  -1   -5.50    7.90
  21 -24  -1    6.10    5.40
 -21  24   1    6.40    7.30
  24  -3   1    0.60    5.20
 -24   4  -1    8.30    7.60
  20 -24  -1   -0.40    4.90
 -20  24   1    1.70    7.80
  24  -4   1    0.40    4.10
 -24   5  -1   -1.00    7.50
  19 -24  -1   -4.80    3.90
  24  -5   1    0.70    4.40
 -19  24   1   -2.70    6.60
  18 -24  -1    0.90    4.40
 -24   6  -1    0.40    6.50
 -18  24   1   -5.60    6.10
  24  -6   1    5.40    4.30
 -24   7  -1    9.20    6.80
  17 -24  -1   11.40    4.80
  24  -7   1    0.90    4.50
 -17  24   1    6.10    7.70
  16 -24  -1   13.00    4.90
 -24   8  -1    5.70    7.60
   8  16  -1   -0.20    4.50
 -16  24   1   10.40    7.20
  24  -8   1    7.70    4.20
   9  15  -1   13.00    5.00
 -24   9  -1    3.80    6.20
  15 -24  -1   17.70    5.10
 -15  24   1    8.60    7.70
  24  -9   1   10.40    4.20
  10  14  -1   -0.40    4.00
  14 -24  -1    2.00    4.00
 -24  10  -1    5.60    6.60
 -14  24   1    6.80    6.70
 -24  11  -1   -0.30    6.90
  11  13  -1    0.00    4.40
  13 -24  -1   -5.90    3.70
 -13  24   1   -3.70    6.00
 -24  12  -1   -0.30    6.70
  12  12  -1    4.70    4.90
  12 -24  -1    7.20    4.40
 -12 -12   1  -12.80    5.40
 -12  24   1   10.40    7.00
  24 -12   1    1.20    4.30
  11 -24  -1    4.00    4.20
 -24  13  -1    3.80    6.70
  13  11  -1   -3.40    4.60
 -13 -11   1   -0.30    5.50
 -11  24   1   -3.60    6.10
  24 -13   1   -6.80    3.90
 -24  14  -1   -8.90    5.90
  10 -24  -1    3.50    4.80
  14  10  -1    4.80    4.40
 -10  24   1    1.40    6.40
  24 -14   1    7.30    4.60
 -14 -10   1   -1.10    6.20
  15   9  -1    2.90    4.50
 -24  15  -1   -7.50    6.20
   9 -24  -1   -0.80    3.90
  -9  24   1    4.40    6.20
 -15  -9   1    8.10    7.00
  24 -15   1   -2.00    3.70
 -24  16  -1   18.80    7.40
  16   8  -1    1.20    4.40
   8 -24  -1   -3.70    3.70
  24 -16   1    8.70    4.30
 -16  -8   1   -9.10    5.20
  -8  24   1    6.50    6.60
   7 -24  -1    0.90    4.30
  17   7  -1   -0.60    4.40
 -24  17  -1   -3.50    6.80
  -7  24   1  -11.60    5.40
 -17  -7   1    2.40    6.10
  24 -17   1   12.00    4.60
   6 -24  -1    0.00    4.20
  18   6  -1    5.00    4.60
  -6  24   1    4.50    6.60
 -18  -6   1    3.10    6.30
  24 -18   1    3.70    4.20
   5 -24  -1   -2.60    4.00
  19   5  -1   -4.40    4.00
 -19  -5   1   -0.40    6.20
  -5  24   1   10.10    6.80
  24 -19   1    0.90    4.80
  20   4  -1   -3.00    4.30
   4 -24  -1    0.80    5.40
 -20  -4   1    1.00    7.00
  -4  24   1    4.00    7.10
  24 -20   1   -0.40    5.00
  21   3  -1    1.00    5.00
  -3  24   1    7.40    7.40
 -21  -3   1   -1.50    6.60
  24 -21   1    0.60    4.40
  22   2  -1   -3.30    5.20
  24 -22   1    4.90    5.60
 -22  -2   1   14.70   12.10
  -2  24   1    3.00    7.00
  -1  24   1    2.40    8.00
  25  -3   1   -1.10    5.20
 -22  25   1   13.20   10.00
  25  -4   1    4.60    4.80
 -21  25   1    5.50    7.70
 -25   5  -1   -2.90    7.10
  20 -25  -1    1.70    4.80
  25  -5   1   -3.30    4.00
 -20  25   1   -4.00    6.60
  19 -25  -1    3.80    4.90
 -25   6  -1    6.60    7.10
 -19  25   1   -6.30    8.10
  25  -6   1    1.40    4.30
  18 -25  -1    2.10    5.20
 -25   7  -1   -0.70    8.00
 -18  25   1   -1.30    7.60
  25  -7   1   -1.80    4.20
  17 -25  -1    3.60    4.70
 -25   8  -1    7.80    8.00
 -17  25   1    5.60    7.00
  25  -8   1    0.40    4.80
   9  16  -1   11.90    4.90
  16 -25  -1    2.80    4.40
 -25   9  -1   23.10    8.20
 -16  25   1    9.00    7.80
  10  15  -1    3.10    4.50
 -25  10  -1    5.20    6.70
  15 -25  -1    0.70    4.40
 -15  25   1    9.10    7.30
 -25  11  -1   -0.30    6.30
  14 -25  -1    2.20    4.30
  11  14  -1   -4.20    4.00
 -14  25   1   -3.20    6.60
  12  13  -1    7.30    4.90
 -25  12  -1    4.20    6.50
  13 -25  -1   -2.50    4.10
 -13  25   1   -7.90    6.20
 -25  13  -1    2.10    6.70
  13  12  -1    6.90    5.20
  12 -25  -1    7.10    4.50
 -13 -12   1    5.10    6.10
  25 -13   1    1.90    4.00
 -12  25   1   -5.50    7.30
  14  11  -1    4.80    4.70
  11 -25  -1   -5.20    4.50
 -25  14  -1   22.10    7.40
 -11  25   1   -3.60    6.20
 -14 -11   1   -7.50    5.20
  25 -14   1   -2.70    4.50
  15  10  -1    1.90    4.40
  10 -25  -1   -4.60    4.00
 -25  15  -1    2.50    7.10
 -15 -10   1    3.20    6.20
  25 -15   1    3.10    4.10
 -10  25   1   -4.10    6.70
 -25  16  -1   -1.60    6.80
  16   9  -1   -3.40    4.40
   9 -25  -1    8.00    5.20
  25 -16   1    6.20    4.50
  -9  25   1   -7.60    7.00
 -16  -9   1   -2.30    5.90
 -25  17  -1    4.00    6.70
   8 -25  -1    4.40    4.70
  17   8  -1    0.70    4.80
  -8  25   1    2.50    7.70
 -17  -8   1    3.20    7.40
  25 -17   1   -1.50    4.30
  18   7  -1    2.90    4.80
   7 -25  -1    8.20    5.10
  -7  25   1    3.30    7.50
  25 -18   1    1.00    5.00
 -18  -7   1   -0.80    6.50
   6 -25  -1    4.40    4.90
  19   6  -1    0.70    4.70
  -6  25   1    0.00    6.50
 -19  -6   1   -4.50    6.30
  25 -19   1    3.60    4.60
   5 -25  -1   -7.70    5.20
  20   5  -1    3.00    5.70
  -5  25   1    2.70    7.30
 -20  -5   1   -6.40    7.70
  25 -20   1    0.80    4.70
  25 -21   1    0.30    4.80
  -4  25   1   -0.30    7.80
  -3  25   1    7.10    7.90
  26  -6   1   -1.40    4.80
 -26   7  -1   -2.90    7.60
  26  -7   1    1.30    4.40
 -26   8  -1  -15.10    6.40
  18 -26  -1   -0.70    6.20
 -18  26   1   11.20    8.00
  26  -8   1    3.10    4.60
 -26   9  -1    2.90    6.90
  17 -26  -1   -5.30    4.60
 -17  26   1   -4.50    6.90
 -26  10  -1  -13.40    5.80
  16 -26  -1   -9.00    4.50
  10  16  -1    0.50    5.20
 -16  26   1    2.80    7.70
  15 -26  -1   -0.10    4.80
 -26  11  -1    4.00    7.50
  11  15  -1   -0.20    5.10
 -15  26   1    0.10    6.80
 -26  12  -1    3.60    7.30
  12  14  -1   -0.50    4.70
  14 -26  -1   -3.80    4.60
 -14  26   1   -2.40    7.40
  13 -26  -1   -3.30    4.60
  13  13  -1    2.10    5.20
 -26  13  -1   -1.20    7.50
 -13  26   1   -4.50    6.80
 -26  14  -1   12.60    7.10
  12 -26  -1    5.60    5.50
  14  12  -1    0.80    5.00
 -14 -12   1    7.80    6.50
 -12  26   1    3.40    7.30
  11 -26  -1    9.40    5.10
  15  11  -1    5.20    5.10
 -26  15  -1    5.60    6.90
  26 -15   1    3.30    4.60
 -11  26   1   12.30    8.30
 -15 -11   1    5.70    6.30
 -26  16  -1    9.10    8.00
  10 -26  -1    5.40    5.60
  16  10  -1    7.90    5.20
 -16 -10   1   -6.90    6.80
 -10  26   1    8.00    7.30
  26 -16   1   -3.20    4.10
  17   9  -1   -1.10    4.70
   9 -26  -1    8.50    5.40
  -9  26   1    5.70    7.00
  26 -17   1   -8.00    3.90
 -17  -9   1    1.40    6.70
   8 -26  -1   -6.80    4.40
  18   8  -1    6.70    5.20
  26 -18   1    2.00    4.70
 -18  -8   1    3.50   10.70
  -8  26   1    2.70    6.70
   7 -26  -1    0.90    5.20
  26 -19   1   -0.10    4.60
  -7  26   1    6.20    6.90
   6 -26  -1   -6.40    5.00
  26 -20   1   -0.30    5.00
  -6  26   1   -5.10    7.40
  11  16  -1    4.70    5.80
 -27  11  -1   -5.80    7.70
  12  15  -1   -4.20    4.50
 -27  12  -1   -3.00    7.80
 -27  13  -1   -3.20    6.40
  13  14  -1   -0.90    5.00
  13 -27  -1  -10.30    4.40
 -27  14  -1    2.30    7.50
  14  13  -1    2.50    5.30
  12 -27  -1    7.10    5.10
  15  12  -1   -4.00    4.80
 -27  15  -1    5.10    7.00
  16  11  -1   -4.70    6.10
 -27  16  -1   -6.90    7.40
  11 -27  -1   -2.30    5.40
  27 -16   1   -2.90    5.30
  10 -27  -1   -4.90    4.40
  27 -17   1    7.00    5.00
   0   0   2    2.90    1.30
   0   0   2    1.30    0.90
   0   0   2   -0.50    1.00
   1  -1  -2  173.18    6.90
   1   0   2  182.58    7.00
   0  -1   2  187.98    7.00
   0  -1   2  183.58    7.30
  -1   1   2  181.38    7.30
   1   0   2  186.18    7.10
   0  -1   2  188.58    6.80
   1   0   2  184.58    6.90
  -1   1   2  185.28    7.20
   0  -1  -2 2260.07   76.09
   1   0  -2 2197.98   75.99
   0  -1  -2 2150.58   76.29
   1  -1   2 2218.98   76.19
   1  -1   2 2218.88   76.29
  -1   0   2 2178.28   76.49
   0   1   2 2194.98   76.39
   0   1   2 2221.58   76.29
   1  -1   2 2193.48   76.19
  -1   0   2 2206.88   76.39
   2  -1  -2 3131.79  104.69
  -1  -1  -2 3133.49  104.99
   2  -1  -2 2993.30  104.99
   1   1   2 2979.60  104.99
   1   1   2 3012.60  104.99
  -2   1   2 2973.50  105.29
   1  -2   2 3040.50  104.99
   1  -2   2 3020.70  104.69
   1  -2   2 3091.79  104.69
   1   1   2 3031.80  104.79
  -1   3  -2 2246.48   77.99
   3  -2  -2 2248.88   77.59
  -1   3  -2 2308.67   77.19
  -2  -1  -2 2242.08   77.79
   2   1   2 2266.67   77.19
  -3   2   2 2246.18   77.29
  -3   2   2 2208.28   78.09
   1  -3   2 2198.78   77.29
   2   1   2 2202.38   77.69
   2   1   2 2225.58   77.69
  -2   0  -2   -1.10    1.40
   2  -2  -2    1.70    1.00
   0   2  -2    2.50    0.80
   2   0   2    1.40    0.90
  -2   2   2   -2.00    1.60
   2   0   2    3.00    1.40
  -2   2   2    1.70    1.80
   2   0   2    2.70    1.30
   0  -2   2    2.00    0.80
   0  -2   2    2.60    1.60
  -2   1  -2 3052.09  105.59
   1   1  -2 2990.40  105.09
   1  -2  -2 2979.20  105.19
  -1   2   2 2993.90  105.49
   2  -1   2 3127.59  105.19
   2  -1   2 3017.40  105.19
  -1  -1   2 3071.09  104.79
  -1   2   2 3083.89  105.39
  -1  -1   2 3121.79  105.59
   2  -1   2 3064.49  104.99
   2   0  -2 1314.07   45.00
   0  -2  -2 1250.37   45.50
   2   0  -2 1344.07   45.50
   0  -2  -2 1307.27   45.20
  -2   2  -2 1290.47   45.50
  -2   0   2 1276.77   45.80
   0   2   2 1362.46   45.60
   2  -2   2 1320.77   45.20
   2  -2   2 1277.07   45.30
   0   2   2 1286.17   45.60
   3  -1  -2 1940.41   67.49
  -1  -2  -2 1933.01   67.39
  -2   3  -2 1927.71   67.69
   3  -1  -2 1940.91   66.99
  -1  -2  -2 1946.91   67.59
   2  -3   2 1973.20   66.99
  -3   1   2 1951.70   67.39
   2  -3   2 1898.01   67.29
   1   2   2 1961.50   67.59
  -3   1   2 1943.01   67.89
   1   2   2 1954.70   67.29
  -2  -2  -2  444.46   16.30
  -2   4  -2  456.55   16.60
  -2   4  -2  442.16   15.30
  -2  -2  -2  449.36   16.30
   4  -2  -2  433.56   16.10
   4  -2  -2  445.66   15.60
   2  -4   2  412.56   15.80
  -4   2   2  433.56   16.70
   2   2   2  431.06   15.70
   2   2   2  429.16   16.20
  -4   2   2  434.06   16.00
   5  -3  -2  895.91   32.20
  -2   5  -2  880.11   32.80
  -3  -2  -2  934.31   32.60
  -2   5  -2  909.41   31.40
  -5   3   2  897.01   32.10
   2  -5   2  900.21   31.90
   3   2   2  896.21   32.30
  -5   3   2  944.21   32.90
   3   2   2  879.91   32.30
   3   2   2  918.61   31.60
   4  -3  -2 1230.78   42.60
   4  -3  -2 1182.88   42.30
  -1   4  -2 1227.08   42.00
  -1   4  -2 1253.87   43.20
  -3  -1  -2 1222.98   43.00
  -4   3   2 1197.68   42.20
   3   1   2 1180.18   41.80
   3   1   2 1224.18   42.70
  -4   3   2 1208.68   43.20
   3   1   2 1219.98   42.60
   1  -4   2 1188.88   42.20
   0   3  -2  251.77   10.20
   0   3  -2  244.58    9.30
  -3   0  -2  259.37   10.40
  -3   3   2  246.38    9.10
   0  -3   2  242.68    9.20
  -3   3   2  262.27   10.10
  -3   3   2  256.17   10.40
   3   0   2  258.67    9.80
   3   0   2  270.07    9.80
  -3   1  -2 2298.77   77.69
  -3   1  -2 2267.57   78.59
   2  -3  -2 2254.67   78.09
   1   2  -2 2258.67   77.89
  -1  -2   2 2243.18   78.39
   3  -1   2 2209.68   77.99
  -2   3   2 2310.47   78.59
   3  -1   2 2197.48   78.09
  -2   3   2 2231.18   78.19
  -1  -2   2 2264.87   77.49
   1  -3  -2 1915.61   67.89
   1  -3  -2 1936.51   67.39
  -3   2  -2 1951.30   68.39
  -3   2  -2 2013.80   67.79
   2   1  -2 1945.61   67.79
   3  -2   2 1920.51   67.79
  -2  -1   2 1955.60   68.19
  -1   3   2 1990.80   68.19
   3  -2   2 1930.21   67.59
  -1   3   2 1988.50   67.99
   0  -3  -2 5323.07  183.88
   3   0  -2 5451.05  183.18
  -3   3  -2 5303.57  183.98
   0  -3  -2 5422.66  183.48
   3   0  -2 5364.56  183.78
   0   3   2 5235.88  183.88
   3  -3   2 5248.38  183.68
  -3   0   2 5334.87  184.18
   3  -3   2 5412.96  183.38
   0   3   2 5355.56  183.98
  -3   0   2 5246.07  183.88
   4  -1  -2 2696.03   93.69
  -1  -3  -2 2666.43   94.19
   4  -1  -2 2696.23   94.29
  -1  -3  -2 2719.63   94.39
  -3   4  -2 2719.03   94.69
   3  -4   2 2717.73   93.59
   3  -4   2 2695.93   94.19
   1   3   2 2787.22   94.49
   1   3   2 2750.42   94.29
  -4   1   2 2755.72   94.69
  -4   1   2 2738.23   94.39
  -2  -3  -2 2064.89   71.39
   5  -2  -2 2024.40   70.69
   5  -2  -2 2048.70   71.29
  -3   5  -2 2062.99   71.79
  -2  -3  -2 2050.39   71.29
   2   3   2 2051.99   70.99
  -5   2   2 2066.89   71.79
  -5   2   2 2050.39   71.29
   3  -5   2 1986.40   71.09
   2   3   2 2057.09   71.39
  -3  -3  -2  112.99    5.60
   6  -3  -2  111.59    5.20
  -3  -3  -2  110.79    5.50
   6  -3  -2  108.39    4.70
  -3   6  -2  107.89    6.00
   3   3   2  109.39    4.80
  -6   3   2  115.29    6.00
   3  -6   2  109.99    5.00
   3   3   2  118.69    5.50
  -6   3   2  102.29    5.40
  -3   7  -2   54.49    4.60
  -4  -3  -2   42.60    3.90
  -3   7  -2   48.40    2.10
  -4  -3  -2   44.80    3.40
   7  -4  -2   49.90    2.90
   7  -4  -2   45.70    3.40
   4   3   2   50.99    3.80
  -7   4   2   43.00    4.10
   4   3   2   43.10    2.80
   3  -7   2   45.50    3.00
  -7   4   2   50.39    3.70
  -2   6  -2  497.45   17.50
  -2   6  -2  507.65   19.30
  -4  -2  -2  503.45   19.00
   6  -4  -2  508.85   18.10
   6  -4  -2  487.35   18.30
   2  -6   2  484.85   18.10
   4   2   2  498.25   18.60
  -6   4   2  514.95   19.30
   4   2   2  498.45   17.70
  -6   4   2  498.35   18.40
   4   2   2  490.75   18.50
  -1   5  -2  364.36   15.00
  -4  -1  -2  399.76   15.00
   5  -4  -2  394.16   14.10
  -1   5  -2  381.66   13.70
   5  -4  -2  379.16   14.30
   1  -5   2  376.46   13.90
   4   1   2  375.66   14.50
  -5   4   2  387.06   15.10
  -5   4   2  383.16   14.10
   4   1   2  388.26   14.40
   4  -4  -2  265.67   10.30
   0   4  -2  273.17   11.10
  -4   0  -2  274.07   11.20
   0   4  -2  271.77   10.00
   4   0   2  275.57   10.60
  -4   4   2  271.27   11.20
  -4   4   2  275.67   10.00
   0  -4   2  263.67    9.90
   4   0   2  268.17   10.50
  -4   4   2  273.07   10.70
  -4   1  -2 1263.67   43.90
  -4   1  -2 1233.98   42.60
   1   3  -2 1207.68   43.00
  -3   4   2 1252.77   43.40
   4  -1   2 1231.98   43.30
  -3   4   2 1206.68   43.90
  -1  -3   2 1187.08   42.60
   4  -1   2 1216.28   43.20
  -3   4   2 1277.07   42.50
  -1  -3   2 1245.28   43.60
   2  -4  -2  433.46   16.30
   2   2  -2  439.66   16.10
  -4   2  -2  448.76   15.90
  -4   2  -2  450.75   17.00
  -2   4   2  427.86   16.80
   4  -2   2  445.06   16.30
  -2  -2   2  438.36   16.60
   4  -2   2  445.16   16.00
  -2   4   2  449.86   16.40
  -4   3  -2 2687.73   95.09
   1  -4  -2 2702.63   94.59
   1  -4  -2 2771.52   93.99
   3   1  -2 2754.72   94.49
  -4   3  -2 2702.53   94.49
  -3  -1   2 2756.82   94.89
  -3  -1   2 2727.63   94.79
   4  -3   2 2730.93   94.09
  -1   4   2 2674.23   94.89
   4  -3   2 2714.63   94.49
  -1   4   2 2789.82   94.69
   4   0  -2 1293.27   46.30
   0  -4  -2 1304.77   46.40
  -4   4  -2 1329.57   46.60
   4   0  -2 1318.07   45.40
   0  -4  -2 1334.77   46.00
  -4   0   2 1338.67   46.70
   0   4   2 1333.07   46.40
   4  -4   2 1308.47   45.60
   4  -4   2 1287.77   46.20
   0   4   2 1331.87   46.50
  -4   0   2 1329.17   46.60
  -4   5  -2 1334.27   47.50
  -1  -4  -2 1314.47   47.00
  -1  -4  -2 1325.27   47.10
   5  -1  -2 1336.17   46.30
   5  -1  -2 1367.76   47.10
   1   4   2 1351.66   47.20
  -5   1   2 1309.97   47.40
   4  -5   2 1330.67   46.90
   4  -5   2 1363.96   46.10
  -5   1   2 1326.17   47.30
   1   4   2 1339.77   47.10
  -2  -4  -2  328.57   12.80
  -2  -4  -2  346.27   13.10
   6  -2  -2  315.87   12.80
  -4   6  -2  332.67   13.50
   6  -2  -2  329.67   12.10
  -6   2   2  359.56   13.60
   2   4   2  320.57   12.70
   4  -6   2  343.37   12.70
   2   4   2  339.77   13.00
  -6   2   2  320.77   13.00
  -4   7  -2  178.68    9.00
  -3  -4  -2  188.98    8.70
   7  -3  -2  212.98    8.40
   7  -3  -2  199.48    7.60
  -3  -4  -2  194.98    8.30
  -7   3   2  183.28    8.80
  -7   3   2  192.48    8.60
   3   4   2  208.98    8.50
   4  -7   2  186.98    8.00
   3   4   2  196.68    8.00
  -4  -4  -2   93.39    5.90
   8  -4  -2   95.39    5.20
  -4  -4  -2   98.69    5.30
  -4   8  -2   86.09    6.00
   8  -4  -2   94.69    4.50
  -8   4   2   85.09    5.50
   4   4   2   95.69    5.30
   4   4   2   99.99    4.80
  -8   4   2  100.69    6.20
   4  -8   2   99.99    4.90
   9  -5  -2   76.09    4.10
  -5  -4  -2   79.59    5.50
  -4   9  -2   73.29    3.20
  -4   9  -2   89.19    6.60
  -5  -4  -2   83.79    4.80
   9  -5  -2   75.39    4.50
  -9   5   2   81.39    5.30
   5   4   2   85.99    5.10
   4  -9   2   72.49    4.30
  -9   5   2   80.89    6.00
   5   4   2   71.09    4.20
   8  -5  -2  281.57   10.60
  -3   8  -2  282.77   12.40
   8  -5  -2  270.37   11.00
  -5  -3  -2  277.77   11.10
  -3   8  -2  263.77    9.80
  -8   5   2  253.87   11.20
   5   3   2  274.37   10.30
   5   3   2  268.57   11.20
  -8   5   2  280.97   11.90
   3  -8   2  261.27   10.60
  -5  -2  -2  129.19    7.10
  -2   7  -2  142.69    5.50
  -2   7  -2  144.09    7.50
   7  -5  -2  138.59    6.10
   7  -5  -2  142.39    6.30
   5   2   2  139.39    5.60
   5   2   2  151.78    6.70
  -7   5   2  146.09    7.40
   5   2   2  133.39    6.60
   2  -7   2  146.09    6.10
  -7   5   2  148.89    6.60
   6  -5  -2  161.08    6.70
  -1   6  -2  151.68    7.70
  -5  -1  -2  153.38    7.60
  -1   6  -2  155.58    6.20
   6  -5  -2  155.38    6.70
   5   1   2  168.48    7.00
  -6   5   2  150.78    7.70
   5   1   2  162.38    7.00
   5   1   2  157.58    5.80
  -6   5   2  151.58    6.70
   1  -6   2  165.68    6.50
   5  -5  -2  147.69    6.30
  -5   0  -2  141.29    7.20
   5  -5  -2  143.49    6.30
   0   5  -2  168.58    7.50
   0   5  -2  150.88    6.00
  -5   5   2  146.89    7.30
  -5   5   2  151.18    6.10
   0  -5   2  143.99    5.90
   5   0   2  142.49    6.50
   5   0   2  153.68    6.50
   4  -5  -2  379.46   14.10
  -5   1  -2  375.96   15.00
   1   4  -2  364.46   13.80
  -5   1  -2  356.46   13.30
   1   4  -2  381.36   14.80
  -4   5   2  380.66   14.30
   5  -1   2  379.96   14.10
   5  -1   2  383.66   14.20
  -4   5   2  368.46   14.90
  -4   5   2  384.16   13.60
  -1  -4   2  394.16   13.50
  -5   2  -2  952.40   33.20
   2   3  -2  909.51   32.20
  -5   2  -2  931.71   31.90
   3  -5  -2  890.61   32.30
  -3   5   2  930.41   33.10
  -2  -3   2  916.91   32.70
   5  -2   2  881.31   32.30
  -3   5   2  913.51   32.40
   5  -2   2  885.21   32.10
  -2  -3   2  894.81   31.50
   3   2  -2 2090.29   71.29
   2  -5  -2 2003.30   71.29
  -5   3  -2 2039.80   71.09
  -5   3  -2 2052.79   71.99
  -3  -2   2 2017.10   71.69
  -3  -2   2 2050.59   71.59
   5  -3   2 2038.10   70.89
  -2   5   2 2091.89   71.89
   5  -3   2 2003.10   71.19
  -2   5   2 2081.69   71.39
   4   1  -2 1298.77   46.40
  -5   4  -2 1306.27   46.50
   1  -5  -2 1299.27   46.40
   1  -5  -2 1345.87   45.90
  -5   4  -2 1313.77   47.10
  -1   5   2 1316.17   46.80
   5  -4   2 1303.37   45.80
  -4  -1   2 1302.47   46.80
   5  -4   2 1313.77   46.30
  -4  -1   2 1337.07   46.70
  -1   5   2 1356.56   46.50
   0  -5  -2  126.09    5.70
  -5   5  -2  129.79    6.20
   5   0  -2  121.79    4.60
   0  -5  -2  117.29    5.40
   5   0  -2  119.89    5.70
   0   5   2  128.39    5.80
   5  -5   2  124.89    4.70
  -5   0   2  122.39    6.10
  -5   0   2  125.29    6.30
   5  -5   2  125.59    5.60
   0   5   2  121.29    6.00
  -5   6  -2  540.75   19.90
   6  -1  -2  506.05   19.20
   6  -1  -2  506.15   18.30
  -1  -5  -2  525.55   19.20
  -1  -5  -2  517.25   19.20
   5  -6   2  530.15   19.10
  -6   1   2  525.55   19.60
   5  -6   2  489.55   18.00
  -6   1   2  506.35   19.60
   1   5   2  542.85   19.40
   1   5   2  523.75   19.40
  -5   7  -2  482.55   18.80
   7  -2  -2  467.15   18.00
  -2  -5  -2  480.05   17.90
   7  -2  -2  472.45   17.10
  -2  -5  -2  476.65   18.10
   2   5   2  456.65   18.00
   5  -7   2  501.85   17.90
  -7   2   2  488.85   18.60
  -7   2   2  463.65   18.30
   2   5   2  486.95   18.00
   8  -3  -2   16.10    1.70
  -3  -5  -2   13.30    2.40
   8  -3  -2   16.60    2.40
  -5   8  -2    8.60    3.10
  -3  -5  -2   15.00    2.90
  -8   3   2   12.60    2.80
   5  -8   2   12.10    2.00
   3   5   2    9.30    2.30
   3   5   2   12.10    2.20
  -8   3   2   15.80    2.70
   9  -4  -2  658.53   24.60
  -4  -5  -2  683.33   25.90
  -4  -5  -2  683.63   25.20
  -5   9  -2  679.13   26.40
   9  -4  -2  703.83   25.30
  -9   4   2  658.93   25.90
   4   5   2  669.33   25.00
   5  -9   2  673.43   25.10
   4   5   2  722.13   25.60
  -9   4   2  702.13   25.80
  -5  -5  -2  258.57   10.50
  -5  -5  -2  256.37   11.60
  10  -5  -2  253.47   10.50
  -5  10  -2  233.08   11.80
  10  -5  -2  243.18   10.00
   5   5   2  247.38   10.90
   5 -10   2  239.28   10.40
 -10   5   2  233.58   11.00
   5   5   2  247.88   10.20
 -10   5   2  250.17   11.40
  11  -6  -2  143.39    6.80
  -5  11  -2  159.18    5.80
  -5  11  -2  149.09    9.00
  -6  -5  -2  157.38    7.60
  11  -6  -2  141.59    7.20
  -6  -5  -2  151.08    8.60
 -11   6   2  142.49    8.20
   6   5   2  152.38    7.10
   5 -11   2  164.38    7.30
 -11   6   2  135.79    8.50
   6   5   2  156.38    7.90
  -4  10  -2  130.49    7.80
  -6  -4  -2  126.09    6.20
  10  -6  -2  119.89    6.00
  -6  -4  -2  132.19    8.10
  -4  10  -2  114.19    4.80
  10  -6  -2  125.09    6.20
 -10   6   2  124.49    7.00
   6   4   2  119.59    5.70
 -10   6   2  117.49    7.30
   6   4   2  110.29    6.40
   4 -10   2  117.19    6.10
  -3   9  -2  334.37   14.10
   9  -6  -2  316.77   12.60
  -3   9  -2  312.27   11.60
  -6  -3  -2  310.37   13.70
   9  -6  -2  309.37   12.40
   3  -9   2  312.47   12.40
   6   3   2  331.97   13.10
  -9   6   2  346.47   14.20
  -9   6   2  300.47   13.00
   6   3   2  321.97   12.00
   8  -6  -2  116.79    5.70
   8  -6  -2  113.29    5.50
  -2   8  -2  116.69    5.00
  -6  -2  -2  116.79    6.90
  -2   8  -2  112.99    7.00
   6   2   2  124.59    6.20
  -8   6   2  125.79    6.20
  -8   6   2  120.89    6.90
   2  -8   2  124.99    5.50
   6   2   2  123.69    5.00
   6   2   2  129.89    6.20
   7  -6  -2  454.35   17.10
  -1   7  -2  452.35   16.60
   7  -6  -2  465.15   17.10
  -6  -1  -2  459.05   18.20
  -1   7  -2  449.06   18.20
  -7   6   2  445.96   18.20
   1  -7   2  458.55   16.80
  -7   6   2  469.15   17.20
   6   1   2  455.65   16.10
   6   1   2  469.45   17.30
   6   1   2  459.15   17.50
   6  -6  -2  599.94   21.70
   0   6  -2  594.74   22.60
   6  -6  -2  583.04   21.70
  -6   0  -2  585.24   22.70
   0   6  -2  607.64   21.30
   6   0   2  592.94   21.80
  -6   6   2  586.94   22.90
  -6   6   2  592.74   21.50
   0  -6   2  597.84   21.20
   6   0   2  594.94   21.90
  -6   1  -2  152.48    5.70
   1   5  -2  155.68    6.40
   1   5  -2  154.68    7.50
   5  -6  -2  148.79    6.70
  -6   1  -2  157.08    7.70
  -5   6   2  156.28    7.70
  -5   6   2  151.98    6.80
   6  -1   2  166.08    6.80
  -1  -5   2  156.88    6.00
   6  -1   2  158.08    6.80
  -5   6   2  148.49    6.30
   2   4  -2  509.65   18.90
   2   4  -2  483.35   18.10
  -6   2  -2  503.25   19.20
  -6   2  -2  496.45   17.60
   4  -6  -2  477.45   18.20
   6  -2   2  489.35   18.10
  -4   6   2  523.75   19.30
   6  -2   2  485.95   18.30
  -4   6   2  499.25   18.30
  -2  -4   2  480.15   17.40
  -6   3  -2  109.29    4.90
  -6   3  -2  105.89    6.20
   3  -6  -2  111.89    5.30
   3   3  -2  108.29    5.10
  -3  -3   2  109.19    4.10
  -3   6   2  104.69    6.00
  -3  -3   2  119.89    5.70
   6  -3   2  110.49    5.20
   6  -3   2  103.79    4.90
  -3   6   2  115.49    5.50
  -3  -3   2  112.99    5.80
  -6   4  -2  321.87   13.70
   4   2  -2  324.67   12.70
  -6   4  -2  323.77   12.80
   2  -6  -2  327.87   12.80
   6  -4   2  349.47   12.80
  -4  -2   2  327.27   13.10
  -2   6   2  347.37   12.80
  -2   6   2  318.97   13.40
   6  -4   2  328.67   12.20
  -4  -2   2  341.77   13.40
   5   1  -2  528.85   17.90
   5   1  -2  505.05   19.00
   1  -6  -2  499.25   19.00
  -6   5  -2  516.35   20.00
  -6   5  -2  526.25   19.30
  -1   6   2  505.15   19.60
  -1   6   2  516.05   19.10
   6  -5   2  510.15   19.00
  -5  -1   2  488.65   19.50
   6  -5   2  513.25   18.30
  -5  -1   2  528.55   19.50
   0  -6  -2  574.34   21.30
  -6   6  -2  585.84   22.00
   6   0  -2  591.14   21.60
   6   0  -2  567.54   20.50
   0  -6  -2  598.44   21.60
  -6   0   2  604.54   22.00
  -6   0   2  583.14   22.20
   0   6   2  574.74   21.90
   6  -6   2  586.14   21.50
   6  -6   2  580.44   20.50
   0   6   2  588.14   21.60
  -1  -6  -2   22.60    2.80
   7  -1  -2   25.30    1.80
  -1  -6  -2   27.70    2.70
   7  -1  -2   25.90    2.80
  -6   7  -2   24.10    3.30
  -7   1   2   23.30    3.10
   1   6   2   32.40    3.20
  -7   1   2   24.70    3.40
   6  -7   2   26.80    2.60
   6  -7   2   27.80    1.30
   1   6   2   29.50    3.20
  -2  -6  -2    6.00    2.20
  -2  -6  -2    9.40    2.00
  -6   8  -2    2.30    2.40
   8  -2  -2    4.40    1.20
   8  -2  -2    3.60    1.80
   2   6   2    2.60    1.90
   2   6   2    0.70    1.80
  -8   2   2    3.60    2.60
  -8   2   2    1.80    2.20
   6  -8   2    3.90    1.60
  -6   9  -2  876.11   31.80
  -3  -6  -2  829.92   30.90
   9  -3  -2  832.62   30.50
  -3  -6  -2  840.02   30.40
   9  -3  -2  817.62   29.60
   6  -9   2  819.02   30.30
  -9   3   2  836.92   31.10
   3   6   2  831.92   30.60
   3   6   2  818.22   30.40
  -9   3   2  840.62   31.10
  -4  -6  -2  453.95   18.10
  -4  -6  -2  436.06   17.10
  10  -4  -2  434.76   17.20
  -6  10  -2  424.56   18.30
  10  -4  -2  463.25   16.40
 -10   4   2  432.76   17.80
   4   6   2  420.26   17.00
   6 -10   2  438.66   17.10
   4   6   2  432.36   17.40
 -10   4   2  448.76   17.90
  -5  -6  -2    2.70    2.70
  -6  11  -2    3.20    3.30
  11  -5  -2    4.60    1.80
  -5  -6  -2    3.00    2.20
  11  -5  -2    7.00    2.20
   5   6   2    2.20    2.40
 -11   5   2    0.80    2.70
   6 -11   2    5.70    2.10
 -11   5   2    4.20    2.80
   5   6   2    4.30    2.10
  12  -6  -2   99.89    5.20
  12  -6  -2   97.39    5.50
  -6  -6  -2   90.29    5.50
  -6  -6  -2   83.99    6.90
  -6  12  -2   85.19    7.60
 -12   6   2   88.19    6.90
   6 -12   2   80.79    5.30
 -12   6   2   97.89    6.80
   6   6   2   92.69    5.50
   6   6   2   86.79    6.00
  -7  -6  -2    6.20    3.80
  13  -7  -2    8.00    2.40
  -6  13  -2    9.50    4.20
  -7  -6  -2    4.40    2.50
  13  -7  -2   11.00    2.30
   6 -13   2    2.60    2.00
   7   6   2    5.90    2.30
 -13   7   2    7.10    3.50
 -13   7   2    4.70    3.70
   7   6   2   12.70    3.00
  -5  12  -2  181.98    7.50
  12  -7  -2  201.98    8.80
  -7  -5  -2  190.58   10.40
  -5  12  -2  190.88   10.90
  -7  -5  -2  207.58    9.20
  12  -7  -2  211.78    9.10
 -12   7   2  190.08   10.60
   5 -12   2  204.08    9.10
   7   5   2  182.98    8.60
   7   5   2  204.88    9.60
 -12   7   2  211.28   10.30
  11  -7  -2  127.69    6.10
  11  -7  -2  111.19    6.00
  -7  -4  -2  107.49    6.20
  -7  -4  -2  110.89    7.50
  -4  11  -2  125.99    8.00
  -4  11  -2  115.19    5.00
 -11   7   2  129.19    7.60
   4 -11   2  122.09    6.30
   7   4   2  126.39    6.70
   7   4   2  119.79    5.80
 -11   7   2   99.09    6.80
  -7  -3  -2   94.79    7.20
  -3  10  -2   80.29    3.90
  10  -7  -2   80.99    4.80
  -3  10  -2   83.49    6.80
  10  -7  -2   91.29    4.90
   7   3   2   81.69    4.20
   3 -10   2   78.19    4.60
 -10   7   2   83.09    5.60
 -10   7   2   98.79    7.00
   7   3   2   74.29    5.20
   7   3   2   83.99    5.10
  -2   9  -2   13.60    1.70
   9  -7  -2   17.20    2.40
  -2   9  -2   11.80    3.40
  -7  -2  -2   12.00    3.20
   9  -7  -2   10.50    2.10
   7   2   2   13.80    2.60
   7   2   2   20.20    2.80
   2  -9   2   17.00    2.20
  -9   7   2   13.10    3.50
  -9   7   2   10.60    2.70
   7   2   2   14.40    1.70
   8  -7  -2   34.60    3.00
   8  -7  -2   32.40    3.00
  -7  -1  -2   30.40    4.20
  -1   8  -2   24.60    2.20
  -1   8  -2   25.70    3.90
   7   1   2   32.50    3.20
   7   1   2   27.50    1.90
  -8   7   2   19.60    3.60
   7   1   2   27.40    3.10
   1  -8   2   30.80    2.60
  -8   7   2   32.00    3.10
   7  -7  -2   -1.40    1.50
   0   7  -2   -2.20    2.20
  -7   0  -2   -3.30    2.30
   0   7  -2    1.50    1.30
   7  -7  -2   -0.10    1.40
   7   0   2    4.50    1.90
  -7   7   2    2.10    1.70
   7   0   2    0.70    1.60
  -7   7   2   -1.70    2.40
   0  -7   2    0.30    1.00
   1   6  -2  444.56   16.80
   1   6  -2  457.95   18.10
   6  -7  -2  458.05   17.20
  -7   1  -2  472.55   16.10
  -7   1  -2  452.55   18.30
   7  -1   2  445.86   17.20
  -1  -6   2  456.05   16.50
   7  -1   2  468.85   17.20
  -6   7   2  459.65   16.90
  -6   7   2  441.36   18.30
   2   5  -2  140.69    6.10
  -7   2  -2  153.38    5.70
   2   5  -2  144.89    7.30
  -7   2  -2  139.09    7.40
   5  -7  -2  135.29    6.40
  -5   7   2  136.39    5.90
  -5   7   2  129.19    6.30
   7  -2   2  146.89    6.40
  -5   7   2  153.38    7.60
   7  -2   2  144.59    6.40
  -2  -5   2  132.79    5.50
   4  -7  -2   49.90    3.40
  -7   3  -2   59.89    4.80
  -7   3  -2   47.10    3.10
   3   4  -2   52.39    3.20
  -3  -4   2   52.19    4.10
  -4   7   2   48.70    4.40
  -3  -4   2   48.20    2.30
   7  -3   2   47.00    3.00
   7  -3   2   48.80    3.30
  -4   7   2   54.09    3.70
  -7   4  -2  200.78    8.40
   3  -7  -2  208.28    8.50
   4   3  -2  199.68    8.40
  -7   4  -2  217.38    9.70
  -4  -3   2  199.38    7.20
  -4  -3   2  198.68    9.10
  -3   7   2  196.48    9.30
   7  -4   2  201.18    8.00
  -4  -3   2  196.98    8.80
  -3   7   2  202.08    8.50
   7  -4   2  193.58    8.40
  -7   5  -2  476.25   19.10
   5   2  -2  482.95   18.30
   2  -7  -2  486.15   18.20
  -7   5  -2  481.45   18.30
   7  -5   2  487.55   18.20
  -5  -2   2  516.05   16.90
  -2   7   2  481.45   19.00
  -5  -2   2  469.75   18.50
   7  -5   2  481.85   17.50
  -5  -2   2  498.55   18.90
  -2   7   2  465.25   18.10
  -7   6  -2   26.60    3.60
  -7   6  -2   25.60    3.00
   6   1  -2   27.30    1.60
   1  -7  -2   23.00    2.70
   6   1  -2   28.60    2.90
  -6  -1   2   28.70    3.30
  -6  -1   2   25.10    3.20
  -1   7   2   27.50    3.30
  -1   7   2   31.50    3.00
   7  -6   2   20.10    2.40
   7  -6   2   26.90    1.90
   0  -7  -2   64.69    4.10
   7   0  -2   57.19    4.20
   7   0  -2   55.89    2.90
  -7   7  -2   65.99    5.10
   0  -7  -2   63.99    4.00
   7  -7   2   59.99    2.80
   0   7   2   60.89    4.70
  -7   0   2   75.89    5.40
  -7   0   2   61.19    4.60
   0   7   2   62.19    4.10
   7  -7   2   65.99    4.00
   8  -1  -2   65.09    4.20
  -1  -7  -2   63.99    4.40
  -1  -7  -2   59.29    4.20
  -7   8  -2   55.89    5.00
   8  -1  -2   58.29    3.10
   1   7   2   57.19    4.40
   1   7   2   60.39    4.70
  -8   1   2   53.59    4.70
   7  -8   2   60.69    2.50
  -8   1   2   57.59    4.60
   7  -8   2   64.69    3.90
  -7   9  -2  251.07   12.20
   9  -2  -2  254.87   10.00
   9  -2  -2  267.07   11.10
  -2  -7  -2  265.77   11.40
  -2  -7  -2  262.27   10.90
   2   7   2  265.67   11.20
   7  -9   2  277.77   11.10
  -9   2   2  269.97   12.00
  -9   2   2  263.57   11.50
   2   7   2  248.68   11.30
  10  -3  -2  779.12   29.60
  -7  10  -2  793.82   30.90
  -3  -7  -2  813.52   29.50
  10  -3  -2  827.02   28.70
  -3  -7  -2  801.82   30.00
 -10   3   2  769.32   30.00
   7 -10   2  807.72   29.50
 -10   3   2  803.52   30.50
   3   7   2  820.22   29.80
   3   7   2  799.92   29.80
  -4  -7  -2  297.07   12.50
  11  -4  -2  310.37   12.70
  -4  -7  -2  302.77   13.40
  11  -4  -2  296.17   11.70
  -7  11  -2  293.47   14.00
   7 -11   2  306.87   12.50
   4   7   2  285.97   12.60
   4   7   2  302.07   12.80
 -11   4   2  294.17   13.40
 -11   4   2  319.07   13.70
  -5  -7  -2   55.79    4.60
  -5  -7  -2   76.29    6.30
  -7  12  -2   58.19    6.30
  12  -5  -2   58.69    4.00
  12  -5  -2   65.59    5.20
   5   7   2   60.39    5.10
 -12   5   2   48.90    5.30
   5   7   2   65.69    5.00
   7 -12   2   70.89    4.70
 -12   5   2   66.39    6.00
  13  -6  -2   65.99    4.50
  -6  -7  -2   69.89    5.20
  -6  -7  -2   59.39    6.00
  -7  13  -2   68.89    7.10
  13  -6  -2   69.59    5.50
   6   7   2   71.49    5.30
   6   7   2   76.79    5.90
   7 -13   2   74.79    5.30
 -13   6   2   74.39    6.50
 -13   6   2   63.99    6.30
  -7  -7  -2   -1.20    3.20
  -7  14  -2    6.20    3.90
  14  -7  -2    6.10    2.30
  -7  -7  -2    7.20    2.70
  14  -7  -2    2.70    2.30
   7   7   2    4.70    2.90
 -14   7   2    5.70    3.90
 -14   7   2    0.00    3.10
   7 -14   2    5.80    2.50
   7   7   2    6.10    2.50
  15  -8  -2   16.00    3.30
  15  -8  -2   12.60    2.60
  -8  -7  -2   20.20    3.40
  -7  15  -2    3.90    4.10
  -8  -7  -2   19.30    4.90
   8   7   2   15.80    3.60
 -15   8   2    9.50    4.30
 -15   8   2   22.20    4.70
   7 -15   2   16.20    3.30
  14  -8  -2    8.00    2.80
  14  -8  -2    6.00    2.40
  -8  -6  -2    7.80    2.50
  -6  14  -2    6.50    4.00
  -8  -6  -2    8.20    4.20
   8   6   2    8.90    3.10
 -14   8   2    7.60    3.70
 -14   8   2   16.80    4.40
   6 -14   2    5.90    2.60
  13  -8  -2   22.50    3.10
  -8  -5  -2   20.80    4.70
  13  -8  -2   20.70    3.00
  -8  -5  -2   14.80    3.00
  -5  13  -2   15.20    4.30
   8   5   2   22.00    3.60
 -13   8   2   14.20    4.30
   8   5   2   18.80    2.80
   5 -13   2   24.00    3.30
 -13   8   2   22.80    4.20
  12  -8  -2  115.79    6.20
  -8  -4  -2  110.69    6.40
  -4  12  -2  119.99    8.60
  -4  12  -2  114.79    5.00
  12  -8  -2  108.49    6.10
  -8  -4  -2   99.49    7.90
   8   4   2  120.59    5.70
   8   4   2   97.19    6.50
 -12   8   2  114.59    7.70
   4 -12   2  114.59    6.00
 -12   8   2  109.99    7.20
  11  -8  -2  289.77   11.80
  -3  11  -2  269.77   13.60
  11  -8  -2  274.97   11.70
  -3  11  -2  268.67   10.80
  -8  -3  -2  307.77   13.90
   8   3   2  294.47   11.20
   8   3   2  279.07   12.00
 -11   8   2  322.87   13.70
   8   3   2  277.57   12.40
   3 -11   2  311.17   11.90
 -11   8   2  265.87   12.40
  -2  10  -2   83.39    6.80
  10  -8  -2   76.99    4.70
  10  -8  -2   79.29    4.70
  -2  10  -2   76.19    4.00
  -8  -2  -2   84.99    6.50
 -10   8   2   84.49    6.90
   8   2   2   77.39    4.90
   2 -10   2   69.49    4.40
   8   2   2   82.99    5.30
 -10   8   2   76.09    5.30
   8   2   2   78.69    3.90
  -8  -1  -2   68.59    6.20
   9  -8  -2   69.09    4.10
  -1   9  -2   55.79    3.50
  -1   9  -2   68.09    5.80
   9  -8  -2   55.39    4.30
   8   1   2   59.99    4.30
   8   1   2   53.99    2.90
  -9   8   2   60.79    5.60
  -9   8   2   54.69    4.40
   8   1   2   54.29    4.60
   1  -9   2   62.69    4.30
   8  -8  -2   39.70    3.40
   8  -8  -2   31.90    2.90
   0   8  -2   32.30    4.20
  -8   0  -2   36.30    4.50
   0   8  -2   35.30    2.80
  -8   0  -2   33.60    2.00
   8   0   2   45.50    3.80
  -8   8   2   39.10    3.50
  -8   8   2   31.50    4.30
   8   0   2   40.20    3.50
   0  -8   2   39.70    2.90
  -8   1  -2   24.00    3.80
   7  -8  -2   29.30    2.70
   1   7  -2   22.10    3.60
   1   7  -2   29.00    2.60
   7  -8  -2   24.80    2.80
  -8   1  -2   26.90    1.90
   8  -1   2   27.50    2.90
  -7   8   2   26.70    4.00
  -7   8   2   34.70    3.00
   8  -1   2   25.70    2.90
  -1  -7   2   26.30    2.20
  -8   2  -2  128.19    7.30
   2   6  -2  120.99    5.80
   6  -8  -2  120.69    6.10
   2   6  -2  136.09    7.00
  -8   2  -2  117.89    5.10
   8  -2   2  123.79    5.90
  -6   8   2  123.59    6.10
   8  -2   2  129.59    6.00
  -6   8   2  108.99    7.10
  -2  -6   2  123.99    5.10
  -6   8   2  117.59    5.70
   3   5  -2  270.07   11.70
   5  -8  -2  269.17   10.90
  -8   3  -2  282.27   12.10
   3   5  -2  271.77   10.80
  -8   3  -2  275.87   10.40
  -5   8   2  257.37   12.00
   8  -3   2  269.97   10.70
  -3  -5   2  258.97   11.60
   8  -3   2  271.17   10.90
  -3  -5   2  261.77    9.80
  -5   8   2  259.57   10.80
   4   4  -2   95.69    5.00
   4  -8  -2  101.99    5.20
  -8   4  -2   96.59    5.00
  -8   4  -2  105.29    6.50
  -4   8   2   96.09    6.50
  -4  -4   2   95.89    3.90
   8  -4   2   95.89    5.10
  -4   8   2   91.69    5.20
  -4  -4   2   98.09    5.90
   8  -4   2   94.49    4.60
  -4  -4   2   98.09    5.50
   5   3  -2   14.00    2.30
  -8   5  -2   10.90    2.30
   3  -8  -2   14.80    2.30
  -8   5  -2   11.90    3.10
   8  -5   2   14.20    1.80
  -5  -3   2   11.80    1.10
  -5  -3   2   16.90    3.00
   8  -5   2   12.80    2.20
  -3   8   2   12.80    3.00
  -3   8   2   15.40    2.30
  -5  -3   2   12.30    2.50
  -8   6  -2    7.40    2.40
   2  -8  -2    1.20    1.80
  -8   6  -2    0.40    2.60
   6   2  -2    4.90    1.90
  -2   8   2    3.10    2.40
  -2   8   2    6.50    2.10
  -6  -2   2    5.80    0.90
   8  -6   2    5.40    1.30
  -6  -2   2    6.50    2.50
   8  -6   2    4.20    1.80
  -6  -2   2    3.30    2.40
   7   1  -2   64.29    2.90
  -8   7  -2   62.69    5.10
   7   1  -2   61.29    4.20
   1  -8  -2   67.79    4.30
  -8   7  -2   54.19    5.20
  -7  -1   2   70.39    5.00
  -1   8   2   57.39    4.30
   8  -7   2   57.69    3.00
   8  -7   2   64.49    4.00
  -1   8   2   57.79    5.10
  -7  -1   2   57.79    5.00
   8   0  -2    1.60    1.10
   8   0  -2    1.70    2.00
   0  -8  -2   -2.80    1.80
  -8   8  -2    1.60    2.50
   0  -8  -2   -0.30    2.10
  -8   8  -2    0.70    2.70
   0   8   2    0.60    2.10
   0   8   2    1.60    2.20
   8  -8   2    0.40    1.70
  -8   0   2    1.60    2.50
  -8   0   2   -2.30    2.50
   8  -8   2    0.70    0.80
  -1  -8  -2   60.49    4.40
   9  -1  -2   64.59    3.20
  -1  -8  -2   55.99    4.70
  -8   9  -2   63.49    5.50
   9  -1  -2   60.49    4.80
   1   8   2   67.19    4.70
  -9   1   2   63.49    5.70
   1   8   2   53.29    4.80
   8  -9   2   60.39    4.40
  -9   1   2   64.39    5.20
   8  -9   2   53.29    2.60
  -8  10  -2  611.84   24.20
  -2  -8  -2  562.14   23.00
  10  -2  -2  603.34   23.00
  -2  -8  -2  608.94   22.80
  10  -2  -2  605.34   21.80
   8 -10   2  607.04   22.80
   2   8   2  591.24   23.30
 -10   2   2  609.74   23.90
   2   8   2  597.94   23.00
 -10   2   2  638.74   23.50
  11  -3  -2  155.38    7.80
  -3  -8  -2  146.49    7.40
  -8  11  -2  177.68    9.40
  11  -3  -2  151.68    6.60
  -3  -8  -2  154.38    8.40
 -11   3   2  141.69    8.00
   3   8   2  153.38    8.00
 -11   3   2  159.88    8.70
   3   8   2  145.09    7.70
   8 -11   2  145.69    7.50
  -4  -8  -2   17.70    3.70
  12  -4  -2   16.70    3.00
  -8  12  -2    9.60    3.70
  12  -4  -2   15.00    2.20
  -4  -8  -2   14.10    2.60
   4   8   2   14.20    3.10
 -12   4   2   13.80    3.60
   8 -12   2   11.20    2.50
   4   8   2   14.30    3.20
 -12   4   2   21.80    4.00
  13  -5  -2   35.70    4.10
  -8  13  -2   36.80    5.60
  -5  -8  -2   42.70    4.20
  13  -5  -2   40.60    3.50
  -5  -8  -2   47.70    5.30
 -13   5   2   46.00    5.40
   5   8   2   42.00    4.30
   5   8   2   39.10    4.50
   8 -13   2   38.90    4.00
 -13   5   2   42.90    5.00
  -8  14  -2   14.90    4.60
  -6  -8  -2   11.70    2.90
  -6  -8  -2    6.50    3.80
  14  -6  -2   16.40    3.10
  14  -6  -2   14.20    2.50
 -14   6   2   16.00    3.90
 -14   6   2   11.30    4.10
   6   8   2   11.30    3.00
   6   8   2   14.30    3.30
   8 -14   2   16.90    3.10
  -7  -8  -2    5.50    2.80
  -7  -8  -2    9.30    3.90
  15  -7  -2   15.50    3.30
  15  -7  -2    8.70    2.50
  -8  15  -2   16.00    5.20
 -15   7   2    6.50    4.10
   8 -15   2    6.10    2.70
 -15   7   2   11.10    4.00
   7   8   2    8.30    3.00
   7   8   2   12.40    3.40
  -8  16  -2    7.90    4.60
  16  -8  -2   14.80    3.60
  -8  -8  -2   13.80    3.30
  -8  -8  -2   18.80    4.90
  16  -8  -2   20.80    3.30
 -16   8   2   15.80    4.30
 -16   8   2   18.60    4.70
   8   8   2   22.60    4.10
   8 -16   2   23.00    4.00
  17  -9  -2    4.70    2.50
  -9  -8  -2    6.10    4.30
  17  -9  -2   11.00    3.30
  -9  -8  -2    5.40    3.20
  -8  17  -2    8.40    5.00
 -17   9   2    6.10    4.50
 -17   9   2    5.90    4.60
   8 -17   2    9.60    3.50
   9   8   2    8.60    3.60
  -9  -7  -2   44.70    4.70
  -9  -7  -2   43.30    6.60
  16  -9  -2   46.30    4.50
  16  -9  -2   46.20    4.80
  -7  16  -2   45.00    6.70
   9   7   2   40.60    5.10
 -16   9   2   42.60    6.10
   7 -16   2   46.00    4.90
 -16   9   2   43.30    6.10
  -9  -6  -2   29.40    5.70
  -9  -6  -2   33.10    3.90
  -6  15  -2   31.00    5.70
  15  -9  -2   27.70    3.50
  15  -9  -2   38.60    4.20
 -15   9   2   42.00    5.50
   9   6   2   35.40    4.60
 -15   9   2   46.10    5.80
   6 -15   2   34.70    4.00
  14  -9  -2   19.70    3.30
  -9  -5  -2    9.40    4.40
  -5  14  -2   10.00    4.40
  -9  -5  -2   16.10    3.10
  14  -9  -2   16.60    2.80
 -14   9   2   14.80    4.30
   5 -14   2   17.50    3.00
   9   5   2   20.10    3.70
 -14   9   2   32.80    4.90
  -9  -4  -2    6.10    2.60
  13  -9  -2    3.40    2.30
  -4  13  -2    2.90    3.70
  13  -9  -2   13.00    2.70
  -4  13  -2    1.10    1.70
  -9  -4  -2    3.70    3.80
 -13   9   2    3.10    3.00
   9   4   2    0.60    2.50
 -13   9   2    6.20    3.60
   4 -13   2    6.40    2.40
  12  -9  -2    2.60    2.20
  -3  12  -2    7.30    1.70
  -9  -3  -2    4.20    3.50
  12  -9  -2    7.90    2.20
  -3  12  -2    0.10    3.40
 -12   9   2    2.90    3.30
   9   3   2    8.90    2.80
   3 -12   2    2.30    1.70
 -12   9   2    2.60    2.80
   9   3   2    8.50    1.90
   9   3   2    2.80    2.50
  -9  -2  -2   17.80    4.40
  -2  11  -2   24.20    4.40
  -2  11  -2   23.20    2.40
  11  -9  -2   22.00    3.10
  11  -9  -2   27.10    3.10
   9   2   2   21.00    3.30
   2 -11   2   17.10    2.50
 -11   9   2   17.90    3.40
   9   2   2   20.60    3.10
 -11   9   2   16.50    4.10
   9   2   2   20.30    2.10
  10  -9  -2  224.28    9.50
  10  -9  -2  236.78    9.40
  -9  -1  -2  226.28   11.20
  -1  10  -2  203.08    8.80
  -1  10  -2  191.88   10.80
 -10   9   2  194.48   10.80
   9   1   2  212.68    8.30
   9   1   2  210.58    9.40
   1 -10   2  207.88    9.00
   9   1   2  224.58    9.90
 -10   9   2  229.68   10.00
   0   9  -2   55.99    3.70
   9  -9  -2   58.99    4.40
   0   9  -2   58.29    5.60
  -9   0  -2   65.69    6.00
   9  -9  -2   60.39    4.20
  -9   0  -2   58.19    2.90
  -9   9   2   63.09    4.70
   9   0   2   64.69    4.80
   9   0   2   50.99    4.30
   0  -9   2   66.29    3.80
  -9   9   2   61.09    5.80
   1   8  -2   65.29    4.00
  -9   1  -2   54.19    3.00
  -9   1  -2   53.69    5.50
   8  -9  -2   59.99    4.60
   8  -9  -2   61.69    3.90
   1   8  -2   56.49    5.30
   9  -1   2   58.09    4.40
  -8   9   2   68.99    4.40
  -1  -8   2   56.19    3.80
   9  -1   2   54.09    4.40
  -8   9   2   58.69    5.60
  -9   2  -2   16.40    1.90
   2   7  -2   16.20    3.30
   7  -9  -2   12.20    2.40
  -9   2  -2   18.10    3.70
   2   7  -2   19.40    2.50
  -7   9   2   18.10    2.60
  -7   9   2   15.20    3.60
  -2  -7   2   15.00    1.80
   9  -2   2   12.50    2.40
   9  -2   2   12.80    2.30
  -9   3  -2  316.37   13.90
   6  -9  -2  321.27   12.70
   3   6  -2  306.77   13.40
   3   6  -2  316.37   12.40
  -9   3  -2  317.97   11.90
  -3  -6   2  299.77   11.50
   9  -3   2  308.87   12.50
  -6   9   2  316.67   12.40
  -6   9   2  316.57   14.00
   9  -3   2  298.17   12.30
  -9   4  -2   70.59    5.90
   5  -9  -2   68.89    4.70
  -9   4  -2   73.99    4.40
   4   5  -2   78.69    4.50
   4   5  -2   80.79    5.70
  -5   9   2   61.59    5.90
  -4  -5   2   83.59    5.70
   9  -4   2   81.79    4.40
  -4  -5   2   77.49    3.40
  -5   9   2   79.29    4.80
   9  -4   2   82.39    4.60
  -9   5  -2  657.13   26.50
  -9   5  -2  698.43   25.30
   5   4  -2  683.73   25.40
   4  -9  -2  670.93   25.40
  -4   9   2  710.13   25.20
  -5  -4   2  678.93   25.60
  -4   9   2  704.03   26.60
   9  -5   2  705.63   25.40
  -5  -4   2  651.93   24.00
  -5  -4   2  681.33   26.20
   9  -5   2  706.73   24.90
   6   3  -2  815.32   30.50
  -9   6  -2  812.02   31.60
  -9   6  -2  835.42   30.70
   3  -9  -2  847.32   30.50
  -6  -3   2  809.92   29.00
  -3   9   2  821.92   30.30
  -6  -3   2  846.92   31.40
   9  -6   2  835.52   30.40
  -6  -3   2  866.51   30.80
  -3   9   2  834.52   31.60
   9  -6   2  841.72   29.80
  -9   7  -2  258.77   11.50
   2  -9  -2  258.57   11.00
  -9   7  -2  269.57   12.50
   7   2  -2  268.67   11.20
  -7  -2   2  269.47   11.30
   9  -7   2  243.48   10.80
  -7  -2   2  275.47   12.10
  -2   9   2  246.18   11.80
   9  -7   2  257.37   10.00
  -2   9   2  261.87   11.00
  -7  -2   2  260.77    9.60
  -9   8  -2   65.69    5.80
   1  -9  -2   59.39    4.50
  -9   8  -2   67.89    5.60
   8   1  -2   53.49    3.00
   8   1  -2   75.49    5.20
  -8  -1   2   72.89    5.90
   9  -8   2   61.79    4.40
  -8  -1   2   66.59    5.20
  -1   9   2   51.39    5.00
  -1   9   2   61.49    4.70
   9  -8   2   49.70    3.10
   9   0  -2  105.69    6.00
  -9   9  -2  105.59    7.10
  -9   9  -2  101.39    7.00
   0  -9  -2   93.79    5.70
   9   0  -2   97.59    4.50
   9  -9   2   99.49    4.30
   0   9   2  112.89    5.90
   9  -9   2  104.49    5.80
   0   9   2  107.59    6.50
  -9   0   2  101.49    6.90
  -9  10  -2   42.70    5.10
  10  -1  -2   51.19    3.10
  -1  -9  -2   54.99    4.60
  10  -1  -2   45.40    4.30
  -1  -9  -2   53.29    4.30
   1   9   2   52.69    4.50
   1   9   2   56.59    5.10
 -10   1   2   57.89    5.00
   9 -10   2   50.79    4.30
 -10   1   2   42.10    5.00
   9 -10   2   50.59    2.40
  11  -2  -2   93.29    5.90
  -2  -9  -2  101.69    5.90
  11  -2  -2   92.09    4.70
  -9  11  -2  100.89    7.20
  -2  -9  -2   93.09    6.30
   9 -11   2   96.79    5.70
   2   9   2   88.89    5.80
   2   9   2   92.79    6.50
 -11   2   2  102.09    7.50
 -11   2   2   92.19    6.20
  12  -3  -2   33.80    3.00
  -3  -9  -2   48.60    5.00
  -3  -9  -2   34.80    3.70
  -9  12  -2   42.10    5.80
  12  -3  -2   46.10    4.30
   3   9   2   37.70    4.40
 -12   3   2   38.60    4.90
   9 -12   2   31.50    3.60
 -12   3   2   39.00    4.50
   3   9   2   42.90    4.30
  13  -4  -2   22.90    3.70
  -4  -9  -2   30.80    3.70
  -9  13  -2   19.50    4.70
  13  -4  -2   26.70    2.90
  -4  -9  -2   39.20    4.90
 -13   4   2   34.60    5.20
   4   9   2   31.80    4.00
   9 -13   2   24.20    3.40
 -13   4   2   17.50    4.10
   4   9   2   29.10    3.90
  -5  -9  -2   72.89    6.80
  14  -5  -2   79.09    5.00
  -9  14  -2   63.49    7.40
  -5  -9  -2   68.39    5.40
  14  -5  -2   86.99    6.30
 -14   5   2   88.19    7.40
   9 -14   2   77.39    5.80
   5   9   2   67.09    5.90
   5   9   2   87.39    6.10
 -14   5   2   87.29    7.10
  -9  15  -2   21.00    5.20
  -6  -9  -2   11.90    4.30
  15  -6  -2   22.10    3.00
  15  -6  -2   27.50    4.00
  -6  -9  -2   25.60    3.70
   9 -15   2   14.10    3.20
   6   9   2   22.90    3.90
 -15   6   2   29.50    5.50
   6   9   2   16.90    3.60
 -15   6   2   18.70    4.70
  -7  -9  -2   -1.80    2.60
  -9  16  -2    2.70    4.30
  16  -7  -2   -3.00    2.30
  -7  -9  -2   -0.60    3.40
  16  -7  -2    0.30    2.30
 -16   7   2   -2.40    3.30
   9 -16   2   -1.10    2.40
   7   9   2   -2.40    2.70
 -16   7   2   -0.10    3.50
  -8  -9  -2    9.90    4.50
  -8  -9  -2   11.40    3.10
  17  -8  -2   14.30    3.60
  -9  17  -2   22.30    6.30
  17  -8  -2   16.00    3.30
   9 -17   2    6.80    3.10
 -17   8   2   12.30    4.50
   8   9   2   20.30    4.20
 -17   8   2   22.50    5.20
  -9  18  -2    4.40    5.00
  -9  -9  -2   13.00    5.10
  18  -9  -2    5.70    2.90
  -9  -9  -2    3.40    3.00
  18  -9  -2   14.40    4.00
   9 -18   2   15.00    4.00
   9   9   2    5.50    3.60
 -18   9   2   12.50    4.50
 -18   9   2    9.60    5.20
 -10  -9  -2   14.30    5.20
  -9  19  -2   11.90    5.70
  19 -10  -2    7.60    3.70
  19 -10  -2   10.20    3.40
 -19  10   2   10.10    5.20
  10   9   2   10.80    4.10
   9 -19   2    9.10    3.50
 -19  10   2    6.20    4.60
 -10  -8  -2   35.60    6.30
 -10  -8  -2   41.00    4.80
  18 -10  -2   41.40    4.60
  -8  18  -2   45.40    7.20
  18 -10  -2   31.10    4.60
   8 -18   2   47.30    5.20
 -18  10   2   49.00    6.60
  10   8   2   43.70    5.80
 -18  10   2   42.10    6.60
  17 -10  -2   40.80    4.80
 -10  -7  -2   27.40    4.10
  -7  17  -2   15.90    5.60
  17 -10  -2   17.70    3.20
 -10  -7  -2   18.70    5.30
   7 -17   2   31.80    4.20
 -17  10   2   29.80    5.80
  10   7   2   22.50    4.40
 -17  10   2   27.30    5.40
  16 -10  -2   25.10    3.60
  16 -10  -2   27.50    3.80
  -6  16  -2   19.20    5.50
 -10  -6  -2   29.50    5.70
 -10  -6  -2   27.50    4.10
 -16  10   2   11.80    5.00
   6 -16   2   34.90    4.30
  10   6   2   32.90    4.70
 -16  10   2   25.70    5.30
 -10  -5  -2   24.20    5.10
  15 -10  -2   14.60    3.10
  -5  15  -2   13.00    4.60
 -10  -5  -2   13.70    3.20
  15 -10  -2   16.10    3.00
  10   5   2    9.50    3.40
 -15  10   2   10.60    4.00
   5 -15   2   23.00    3.40
 -15  10   2   21.50    5.20
  14 -10  -2   13.20    3.00
  -4  14  -2    5.30    4.10
 -10  -4  -2   12.20    4.20
  14 -10  -2   11.20    2.80
 -10  -4  -2   12.30    3.10
  10   4   2    8.00    3.00
 -14  10   2    8.80    3.60
   4 -14   2   11.90    3.00
 -14  10   2   14.40    4.40
  -3  13  -2   23.10    5.10
  -3  13  -2   24.10    2.60
  13 -10  -2   18.00    3.00
 -10  -3  -2   26.40    4.90
  13 -10  -2   21.10    3.10
   3 -13   2   22.30    3.00
 -13  10   2   25.20    4.70
  10   3   2   16.30    3.30
 -13  10   2   17.70    3.90
  10   3   2   25.10    3.80
 -10  -2  -2  101.49    8.50
  12 -10  -2  124.79    6.70
  -2  12  -2  123.59    8.90
  12 -10  -2  128.79    6.50
  -2  12  -2  131.69    6.00
  10   2   2  120.99    7.20
 -12  10   2  120.49    7.40
   2 -12   2  124.29    6.40
 -12  10   2  133.69    8.50
  10   2   2  121.49    6.80
  11 -10  -2   63.49    4.50
 -10  -1  -2   61.19    6.20
  11 -10  -2   65.19    4.90
  -1  11  -2   65.39    3.90
  -1  11  -2   57.79    6.20
 -11  10   2   60.09    5.10
  10   1   2   60.59    4.80
  10   1   2   56.99    3.50
 -11  10   2   63.39    6.40
  10   1   2   72.49    5.40
   1 -11   2   61.89    4.10
  10 -10  -2   37.30    3.80
   0  10  -2   44.00    3.50
 -10   0  -2   35.70    2.50
   0  10  -2   34.30    4.80
  10 -10  -2   43.40    3.60
 -10   0  -2   42.60    5.30
   0 -10   2   41.20    3.30
  10   0   2   41.80    4.00
  10   0   2   36.30    3.90
 -10  10   2   44.70    5.50
 -10  10   2   33.20    3.90
 -10   1  -2  216.88   11.30
   9 -10  -2  206.68    9.20
   1   9  -2  200.58   10.80
   9 -10  -2  236.58    9.90
   1   9  -2  228.98    9.40
 -10   1  -2  216.78    8.50
  -9  10   2  210.48    9.80
  -1  -9   2  222.98    9.00
  -9  10   2  219.48   11.40
  10  -1   2  235.48   10.10
  10  -1   2  225.28    9.80
   8 -10  -2   81.99    4.60
 -10   2  -2   81.39    6.80
   2   8  -2   77.19    4.80
   2   8  -2   90.39    6.70
 -10   2  -2   81.19    4.10
   8 -10  -2   75.89    5.00
  10  -2   2   84.29    5.10
  -8  10   2   77.59    6.70
  -2  -8   2   81.99    4.20
  10  -2   2   83.19    5.20
  -8  10   2   83.39    5.10
 -10   3  -2   85.29    6.90
 -10   3  -2   81.89    4.40
   3   7  -2   79.69    6.20
   7 -10  -2   84.29    5.40
   3   7  -2   79.69    4.90
  -7  10   2   82.19    6.80
  10  -3   2   99.29    5.40
  -3  -7   2   80.99    4.10
  -7  10   2   85.39    5.10
  10  -3   2   80.19    4.90
   4   6  -2  127.59    6.80
 -10   4  -2  116.59    6.10
   6 -10  -2  174.48    7.30
 -10   4  -2  106.49    7.60
   4   6  -2  113.39    7.20
  10  -4   2  121.29    6.30
  -6  10   2  119.29    6.40
  -6  10   2  123.69    7.90
  -4  -6   2  129.09    7.80
  -4  -6   2  134.89    5.50
  10  -4   2  124.99    6.50
   5   5  -2  244.48   10.50
 -10   5  -2  226.18   11.60
   5 -10  -2  251.57   10.70
 -10   5  -2  225.08   10.20
   5   5  -2  236.98   11.10
  -5  -5   2  248.18    9.10
  -5  10   2  242.88   11.80
  -5  10   2  249.28   10.30
  10  -5   2  251.77   10.40
  10  -5   2  248.48   10.00
  -5  -5   2  226.88   11.50
   4 -10  -2  441.06   17.10
 -10   6  -2  440.06   18.40
 -10   6  -2  449.95   17.10
   6   4  -2  437.16   17.20
  10  -6   2  440.66   16.40
  -6  -4   2  425.26   17.20
  -6  -4   2  431.16   17.90
  -4  10   2  435.36   16.70
  -6  -4   2  410.66   15.50
  10  -6   2  436.86   16.90
  -4  10   2  429.56   18.30
   3 -10  -2  780.52   29.80
 -10   7  -2  806.52   31.20
   7   3  -2  820.32   30.00
 -10   7  -2  816.42   30.20
  10  -7   2  816.32   29.80
  10  -7   2  808.02   29.00
  -3  10   2  762.12   30.90
  -7  -3   2  808.92   30.00
  -3  10   2  821.92   29.70
  -7  -3   2  820.52   28.40
  -7  -3   2  823.92   30.90
 -10   8  -2  576.24   23.00
   8   2  -2  588.64   22.50
   2 -10  -2  601.54   22.40
 -10   8  -2  593.54   23.70
  -2  10   2  582.84   22.20
  10  -8   2  582.64   21.30
  10  -8   2  607.34   22.30
  -2  10   2  561.34   23.30
  -8  -2   2  597.44   22.60
  -8  -2   2  580.74   23.50
 -10   9  -2   56.39    5.20
   1 -10  -2   51.49    4.40
   9   1  -2   53.99    4.60
   9   1  -2   50.29    3.00
 -10   9  -2   52.09    5.40
  -1  10   2   58.69    4.60
  -9  -1   2   44.80    4.50
  10  -9   2   53.79    4.30
  -9  -1   2   61.59    5.70
  -1  10   2   64.49    5.70
  10  -9   2   52.19    3.00
  10   0  -2   36.00    2.60
  10   0  -2   36.70    3.80
 -10  10  -2   30.40    4.50
 -10  10  -2   34.40    5.10
   0 -10  -2   34.00    3.60
  10 -10   2   35.70    2.30
 -10   0   2   28.10    4.00
   0  10   2   46.40    4.80
 -10   0   2   29.90    4.70
  10 -10   2   29.90    3.50
   0  10   2   39.00    4.10
 -10  11  -2   86.49    7.10
 -10  11  -2   85.49    7.30
  11  -1  -2   90.79    4.50
  -1 -10  -2   95.49    5.70
  -1 -10  -2  101.19    6.20
  11  -1  -2   80.39    5.70
 -11   1   2   94.79    7.60
  10 -11   2   80.19    5.40
   1  10   2   85.29    5.70
 -11   1   2   99.19    6.50
   1  10   2   84.59    6.70
 -10  12  -2    2.60    3.40
  -2 -10  -2    4.80    2.60
  12  -2  -2    6.70    2.60
  12  -2  -2    3.00    1.70
  -2 -10  -2    2.10    2.80
   2  10   2    4.30    2.50
 -12   2   2    5.10    3.40
   2  10   2    1.00    2.70
 -12   2   2    2.20    3.20
  10 -12   2    4.00    2.30
  13  -3  -2   55.99    4.00
  -3 -10  -2   53.79    4.90
  -3 -10  -2   48.30    5.40
 -10  13  -2   56.29    6.50
  13  -3  -2   65.99    5.50
   3  10   2   62.59    5.50
 -13   3   2   64.49    6.40
 -13   3   2   64.49    5.90
  10 -13   2   53.09    4.90
   3  10   2   68.99    6.10
  14  -4  -2   44.20    4.70
  14  -4  -2   43.30    3.60
 -10  14  -2   41.90    6.00
  -4 -10  -2   45.60    4.30
  -4 -10  -2   46.30    5.30
   4  10   2   41.00    4.70
 -14   4   2   54.19    5.60
   4  10   2   39.90    5.00
 -14   4   2   44.00    5.70
  10 -14   2   43.20    4.50
  15  -5  -2    1.00    2.60
  -5 -10  -2    3.50    2.70
  -5 -10  -2    2.10    3.30
 -10  15  -2    5.50    4.10
  15  -5  -2    1.20    2.10
   5  10   2    2.50    3.10
 -15   5   2    5.60    3.70
   5  10   2   -1.20    2.50
 -15   5   2    1.30    3.70
  10 -15   2    0.50    2.50
  16  -6  -2    2.30    2.80
 -10  16  -2    2.70    4.30
  -6 -10  -2    3.50    3.80
  16  -6  -2    4.20    2.40
  -6 -10  -2    5.60    2.70
 -16   6   2   -3.20    3.70
  10 -16   2    0.80    2.60
   6  10   2    2.70    3.20
 -16   6   2    1.00    3.90
   6  10   2    5.10    3.20
  -7 -10  -2   11.80    3.10
  -7 -10  -2   21.50    4.90
  17  -7  -2   16.20    3.70
  17  -7  -2   14.90    3.10
 -10  17  -2   20.30    5.90
  10 -17   2   13.40    3.50
 -17   7   2   13.40    5.00
 -17   7   2   19.70    5.50
   7  10   2   10.90    3.80
  18  -8  -2    4.20    3.00
  -8 -10  -2   17.50    5.10
 -10  18  -2   10.40    5.20
  -8 -10  -2    7.60    3.40
  18  -8  -2    8.40    3.40
 -18   8   2    8.60    4.70
   8  10   2    8.90    3.70
 -18   8   2   17.40    5.50
  10 -18   2    2.90    3.30
 -10  19  -2    1.60    5.00
  19  -9  -2    6.70    3.00
  19  -9  -2    2.60    3.00
  -9 -10  -2    4.70    4.60
   9  10   2   11.20    4.10
 -19   9   2   12.50    5.00
 -19   9   2    5.00    5.10
  10 -19   2    9.00    3.60
 -10  20  -2    1.20    5.20
  20 -10  -2   -4.00    3.20
  20 -10  -2   -3.90    2.80
 -10 -10  -2    1.40    4.50
 -20  10   2    4.40    5.00
  10  10   2   -1.00    3.60
 -20  10   2    7.10    5.50
  10 -20   2   -3.90    2.90
 -10  21  -2   -1.80    5.40
  21 -11  -2    6.00    3.60
 -11 -10  -2    6.10    5.20
  21 -11  -2    4.70    3.40
  11  10   2    5.00    4.00
  10 -21   2   -2.50    3.20
 -21  11   2    6.60    5.50
  20 -11  -2   -4.20    2.80
  -9  20  -2   -6.50    4.50
 -11  -9  -2   -2.80    4.70
  20 -11  -2   -1.40    3.00
 -20  11   2   -7.00    4.90
 -20  11   2   -0.80    4.90
  11   9   2   -2.80    3.40
   9 -20   2    3.70    3.30
  19 -11  -2   31.00    4.80
  -8  19  -2   23.00    6.50
 -11  -8  -2   27.00    6.60
  19 -11  -2   17.20    3.80
   8 -19   2   24.50    4.60
  11   8   2   22.10    5.00
 -19  11   2   13.30    5.00
 -19  11   2   20.20    5.70
  18 -11  -2   16.20    3.70
  -7  18  -2   18.70    5.80
 -11  -7  -2   10.40    5.60
  18 -11  -2   12.50    3.70
 -18  11   2   13.20    5.30
 -18  11   2   17.90    5.50
  11   7   2    6.80    3.80
   7 -18   2   13.60    3.90
 -11  -6  -2   68.19    8.00
  17 -11  -2   69.09    5.70
 -11  -6  -2   56.19    5.60
  -6  17  -2   85.29    9.20
  17 -11  -2   78.09    6.10
 -17  11   2   46.50    6.70
  11   6   2   71.09    6.70
 -17  11   2   68.89    7.40
   6 -17   2   64.99    5.70
  -5  16  -2   62.39    7.70
  16 -11  -2   48.20    4.70
 -11  -5  -2   55.09    5.20
 -11  -5  -2   56.89    7.60
  16 -11  -2   50.09    4.80
   5 -16   2   58.49    5.20
 -16  11   2   69.39    7.10
  11   5   2   43.50    5.50
 -16  11   2   65.39    7.50
 -11  -4  -2    0.80    3.90
  15 -11  -2    6.90    2.70
 -11  -4  -2    9.90    2.80
  15 -11  -2   10.00    3.00
  -4  15  -2   12.00    4.70
 -15  11   2    4.10    3.70
 -15  11   2    3.90    4.00
  11   4   2    5.10    3.10
   4 -15   2    8.90    2.70
  14 -11  -2   32.00    3.80
  14 -11  -2   23.00    3.40
  -3  14  -2   24.00    5.20
 -11  -3  -2   31.80    5.60
 -14  11   2   35.20    4.90
 -14  11   2   27.70    5.50
  11   3   2   28.30    4.00
  11   3   2   31.50    4.40
   3 -14   2   26.40    3.50
  13 -11  -2   20.20    3.20
  -2  13  -2   20.90    4.80
  -2  13  -2   26.70    2.90
  13 -11  -2   20.70    2.90
 -11  -2  -2   17.10    4.50
 -13  11   2   18.70    4.00
   2 -13   2   20.70    3.00
  11   2   2   19.40    3.30
  11   2   2   24.60    3.80
 -13  11   2   21.50    4.70
  12 -11  -2   75.89    5.50
 -11  -1  -2   46.50    5.90
  -1  12  -2   55.29    6.40
  12 -11  -2   64.29    4.70
  -1  12  -2   64.89    4.40
  11   1   2   55.39    4.70
 -12  11   2   79.09    7.10
  11   1   2   71.69    5.70
   1 -12   2   71.59    4.80
 -12  11   2   65.29    5.50
   0  11  -2    2.30    3.10
 -11   0  -2    3.90    1.60
  11 -11  -2    6.40    2.30
   0  11  -2    0.20    1.70
  11 -11  -2    6.40    2.20
 -11   0  -2   -1.30    3.20
 -11  11   2    2.50    2.70
   0 -11   2    4.40    2.00
 -11  11   2    8.60    4.00
  11   0   2    6.90    2.50
  11   0   2    4.00    2.50
   1  10  -2   64.09    6.20
 -11   1  -2   54.79    6.10
 -11   1  -2   51.19    3.40
   1  10  -2   61.99    4.30
  10 -11  -2   51.29    4.00
  10 -11  -2   64.19    4.80
  11  -1   2   67.19    5.00
  -1 -10   2   63.69    3.90
  11  -1   2   74.79    5.40
 -10  11   2   79.09    5.40
 -10  11   2   64.19    6.60
   9 -11  -2   15.70    2.90
   9 -11  -2   18.40    2.50
 -11   2  -2   14.40    4.20
   2   9  -2   18.70    2.80
 -11   2  -2   17.60    2.20
   2   9  -2   22.90    4.30
  11  -2   2   14.00    2.70
  -9  11   2   12.70    4.00
  -2  -9   2   22.70    2.40
  11  -2   2   17.50    3.00
  -9  11   2   23.30    3.30
   8 -11  -2  280.27   12.10
 -11   3  -2  293.17   11.20
 -11   3  -2  274.07   13.50
   3   8  -2  275.17   13.00
   3   8  -2  301.27   11.90
  11  -3   2  265.77   11.80
  11  -3   2  276.27   11.90
  -8  11   2  283.27   11.90
  -3  -8   2  283.07   11.00
  -8  11   2  296.57   13.80
   7 -11  -2  120.49    6.40
 -11   4  -2  107.59    7.60
 -11   4  -2  105.59    5.80
   4   7  -2  116.49    6.30
   4   7  -2  101.09    6.90
  11  -4   2  117.89    6.00
  -7  11   2  119.29    7.90
  -4  -7   2  116.79    7.30
  -4  -7   2  114.39    5.10
  -7  11   2  110.39    6.10
  11  -4   2  113.69    6.10
   5   6  -2  145.89    8.40
 -11   5  -2  152.88    7.30
   5   6  -2  142.29    7.40
 -11   5  -2  148.69    9.00
   6 -11  -2  152.58    7.60
  11  -5   2  154.08    7.40
  -5  -6   2  159.58    6.30
  11  -5   2  153.88    7.30
  -6  11   2  152.88    7.30
  -5  -6   2  154.68    8.70
  -6  11   2  154.78    9.10
   5 -11  -2    4.50    2.20
 -11   6  -2    3.90    3.30
 -11   6  -2    4.00    2.50
   6   5  -2    3.00    2.40
   6   5  -2    4.10    2.30
  -5  11   2    3.00    2.30
  -6  -5   2    4.80    1.30
  -5  11   2    2.40    3.40
  11  -6   2    5.40    1.90
  -6  -5   2   -1.30    2.80
  11  -6   2    3.70    2.10
 -11   7  -2  310.57   12.90
   7   4  -2  298.27   12.60
   4 -11  -2  303.47   12.60
 -11   7  -2  291.57   14.00
  11  -7   2  308.97   12.50
  -4  11   2  287.27   13.90
  -4  11   2  288.47   12.30
  -7  -4   2  311.07   14.00
  -7  -4   2  285.87   12.80
  -7  -4   2  294.47   11.00
  11  -7   2  294.27   11.80
 -11   8  -2  167.08    8.50
   3 -11  -2  154.58    7.70
 -11   8  -2  127.79    8.80
   8   3  -2  147.79    7.80
  11  -8   2  164.98    7.80
  -3  11   2  161.28    7.70
  11  -8   2  149.09    6.70
  -8  -3   2  147.49    6.10
  -8  -3   2  159.58    8.20
  -3  11   2  161.48    9.00
  -8  -3   2  145.39    8.80
 -11   9  -2   82.19    7.00
   2 -11  -2  102.49    5.90
   9   2  -2   92.89    6.00
 -11   9  -2  101.59    6.60
  -9  -2   2  100.59    7.60
  11  -9   2  101.69    4.70
  -2  11   2   83.39    5.80
  -9  -2   2   93.09    5.90
  -2  11   2   95.29    7.40
  11  -9   2   90.99    5.60
   1 -11  -2   80.89    5.50
  10   1  -2   91.99    4.30
  10   1  -2   81.49    6.10
 -11  10  -2   94.49    7.20
 -11  10  -2   79.79    7.10
 -10  -1   2   86.09    6.20
  -1  11   2   84.39    5.70
  11 -10   2   89.09    5.50
  11 -10   2   85.79    4.20
 -10  -1   2   75.69    6.80
  -1  11   2   82.79    7.00
   0 -11  -2    4.90    2.40
  11   0  -2    5.60    2.60
 -11  11  -2    4.30    3.30
 -11  11  -2    6.10    3.50
  11   0  -2    3.30    1.60
 -11   0   2    3.40    2.60
 -11   0   2    5.10    3.50
  11 -11   2    4.10    2.40
   0  11   2    6.30    3.00
   0  11   2    7.90    2.60
  12  -1  -2   21.90    3.50
  -1 -11  -2   20.90    3.30
  12  -1  -2   29.80    2.70
 -11  12  -2   20.30    4.40
 -11  12  -2   25.50    4.90
 -12   1   2   29.70    5.20
   1  11   2   19.10    4.00
  11 -12   2   20.50    3.20
   1  11   2   23.70    3.70
 -12   1   2   27.80    4.20
 -11  13  -2    2.10    3.70
  -2 -11  -2   -0.10    2.20
 -11  13  -2   -2.70    3.30
  -2 -11  -2   -0.10    2.90
  13  -2  -2    1.60    1.70
  13  -2  -2    1.60    2.40
   2  11   2   -0.90    2.90
  11 -13   2    0.00    2.20
 -13   2   2    0.00    3.20
   2  11   2    0.80    2.80
 -13   2   2    4.90    4.10
  14  -3  -2    3.30    2.00
  -3 -11  -2    1.90    2.70
  14  -3  -2    9.40    3.20
  -3 -11  -2    5.00    3.40
 -11  14  -2    4.70    3.90
   3  11   2    5.80    3.00
 -14   3   2    7.30    4.30
  11 -14   2    7.90    2.70
 -14   3   2    4.90    3.50
   3  11   2    2.80    3.10
  15  -4  -2   28.50    4.20
  15  -4  -2   35.00    3.50
  -4 -11  -2   28.00    4.90
 -11  15  -2   31.50    5.90
  -4 -11  -2   31.30    4.30
   4  11   2   39.10    5.20
 -15   4   2   39.10    5.80
   4  11   2   30.80    4.40
 -15   4   2   30.80    5.00
  11 -15   2   34.90    4.30
  16  -5  -2   17.80    3.90
  -5 -11  -2   19.10    3.50
  -5 -11  -2   19.90    4.40
 -11  16  -2    7.30    4.90
  16  -5  -2   15.30    2.80
  11 -16   2   15.00    3.60
 -16   5   2   20.00    5.90
   5  11   2   20.40    4.30
 -16   5   2   14.60    4.50
   5  11   2   14.00    4.10
  17  -6  -2   15.30    3.20
  -6 -11  -2   16.00    5.00
  -6 -11  -2   15.40    3.70
 -11  17  -2   11.70    5.40
  17  -6  -2   23.50    4.30
   6  11   2   21.80    4.30
  11 -17   2   27.40    4.10
 -17   6   2   10.20    5.00
 -17   6   2   12.70    4.50
  18  -7  -2   54.29    5.70
  18  -7  -2   36.90    4.40
  -7 -11  -2   42.90    5.00
  -7 -11  -2   33.10    5.90
 -11  18  -2   54.29    7.80
 -18   7   2   39.00    6.50
 -18   7   2   37.50    6.00
   7  11   2   48.90    5.80
  11 -18   2   47.00    5.30
 -11  19  -2   -1.60    4.80
  19  -8  -2   -2.20    2.70
  -8 -11  -2    5.00    4.90
  11 -19   2    1.30    3.10
 -19   8   2    0.60    4.90
   8  11   2    2.70    3.80
 -19   8   2   -0.40    4.20
  -9 -11  -2    7.10    4.80
 -11  20  -2    4.40    5.50
  20  -9  -2    3.80    3.70
  11 -20   2    7.10    3.50
   9  11   2   12.70    4.60
 -20   9   2    6.00    5.00
 -10 -11  -2    3.80    5.40
  21 -10  -2   -0.30    2.90
 -11  21  -2   -8.70    4.60
  10  11   2    0.70    3.80
 -21  10   2   -0.90    5.20
  11 -21   2   -1.60    3.10
 -11  22  -2   -5.50    5.20
 -11 -11  -2   -5.30    4.50
  22 -11  -2    5.10    3.40
 -22  11   2   -7.00    5.30
  11 -22   2   -2.20    3.10
  11  11   2    9.40    4.90
 -12 -11  -2   -6.80    5.30
  23 -12  -2    1.10    4.50
 -11  23  -2   -1.60    5.60
  12  11   2    4.70    4.50
 -23  12   2    1.80    6.20
  11 -23   2   -4.40    3.20
 -12 -10  -2   -0.20    5.10
 -10  22  -2   -4.10    5.50
  22 -12  -2    2.20    3.00
 -22  12   2   -4.60    5.30
  12  10   2    4.90    4.10
  10 -22   2    4.70    3.70
  -9  21  -2   -5.70    4.90
  21 -12  -2    1.90    3.00
 -12  -9  -2    1.30    5.70
  21 -12  -2   -4.90    2.70
   9 -21   2    1.20    3.30
 -21  12   2    2.60    5.40
 -21  12   2    5.80    5.40
  12   9   2   -0.50    3.90
  20 -12  -2    5.30    3.10
 -12  -8  -2   -2.70    4.70
  -8  20  -2    1.70    5.50
  20 -12  -2    5.00    3.50
 -20  12   2   -3.00    4.90
 -20  12   2    3.40    4.60
  12   8   2   -2.30    3.60
   8 -20   2    7.20    3.40
  19 -12  -2   19.50    4.20
  19 -12  -2   26.70    4.40
 -12  -7  -2   16.20    6.00
  -7  19  -2   32.90    6.80
 -19  12   2   29.90    6.50
 -19  12   2   29.70    6.00
  12   7   2   26.20    5.00
   7 -19   2   23.70    4.70
  18 -12  -2   43.00    4.90
  -6  18  -2   14.10    5.70
  18 -12  -2   42.10    4.80
 -12  -6  -2   39.10    6.80
 -18  12   2   40.70    6.30
   6 -18   2   35.20    4.60
  12   6   2   38.80    5.50
 -18  12   2   45.30    7.20
 -12  -5  -2   31.00    6.20
  -5  17  -2   43.20    7.10
 -12  -5  -2   28.20    4.20
  17 -12  -2   43.70    4.60
  17 -12  -2   37.10    4.30
   5 -17   2   35.00    4.50
 -17  12   2   54.49    6.90
  12   5   2   40.70    5.40
 -17  12   2   45.00    6.40
  16 -12  -2   54.79    5.10
 -12  -4  -2   37.10    4.60
 -12  -4  -2   36.90    6.50
  -4  16  -2   42.40    6.90
  16 -12  -2   52.49    4.70
  12   4   2   47.40    5.70
 -16  12   2   49.70    6.20
   4 -16   2   44.30    4.70
 -16  12   2   37.70    6.60
  -3  15  -2   41.70    6.30
  15 -12  -2   24.70    3.30
 -12  -3  -2   30.10    6.10
  15 -12  -2   24.40    3.90
   3 -15   2   24.80    3.60
 -15  12   2   23.40    4.60
  12   3   2   20.10    4.10
 -15  12   2   20.60    5.00
  14 -12  -2   11.60    2.70
  14 -12  -2   11.60    2.90
 -12  -2  -2    6.10    4.60
  -2  14  -2    4.20    3.90
 -14  12   2    7.50    3.70
   2 -14   2   12.70    2.80
  12   2   2   14.60    3.60
  12   2   2    4.00    3.10
 -14  12   2    7.70    4.20
  -1  13  -2   25.80    3.20
  -1  13  -2   28.10    5.20
  13 -12  -2   29.00    3.30
  13 -12  -2   28.80    3.70
 -12  -1  -2   22.00    4.90
 -13  12   2   35.90    4.60
 -13  12   2   24.80    5.10
  12   1   2   25.80    4.00
   1 -13   2   32.30    3.50
  12   1   2   26.60    3.60
  12 -12  -2   41.10    3.60
  12 -12  -2   30.10    3.70
 -12   0  -2   28.80    5.00
   0  12  -2   31.30    3.50
   0  12  -2   35.80    5.70
 -12  12   2   35.70    4.50
  12   0   2   27.20    3.70
  12   0   2   24.80    3.80
 -12  12   2   38.30    6.00
   0 -12   2   34.80    3.30
   1  11  -2   74.39    4.80
  11 -12  -2   71.89    5.40
   1  11  -2   57.79    6.30
 -12   1  -2   51.49    6.60
  11 -12  -2   65.59    4.60
 -11  12   2   92.29    7.80
  -1 -11   2   61.79    4.20
  12  -1   2   72.79    5.40
 -11  12   2   59.29    5.30
  12  -1   2   65.19    5.50
 -12   2  -2  125.39    8.70
   2  10  -2  128.49    8.20
  10 -12  -2  117.59    6.80
  10 -12  -2  111.29    6.00
 -12   2  -2  128.79    5.80
   2  10  -2  121.49    6.60
 -10  12   2  125.99    9.50
  12  -2   2  124.89    7.00
  -2 -10   2  122.69    5.90
  12  -2   2  119.29    6.70
 -10  12   2  143.99    7.20
   3   9  -2    3.90    3.20
 -12   3  -2    2.70    2.00
 -12   3  -2    5.10    3.60
   3   9  -2    5.20    2.40
   9 -12  -2    7.20    2.10
   9 -12  -2    5.90    2.50
  12  -3   2    0.70    2.30
  -3  -9   2    8.50    1.90
  -9  12   2    8.00    2.70
  12  -3   2    5.30    2.30
  -9  12   2    5.40    3.70
 -12   4  -2   98.69    8.10
 -12   4  -2  111.69    5.80
   8 -12  -2  102.29    6.30
   4   8  -2  104.99    6.10
   4   8  -2  118.19    7.40
  12  -4   2  114.19    6.20
  -8  12   2  113.29    6.20
  -4  -8   2  112.19    5.20
  12  -4   2  113.29    6.30
  -8  12   2  119.79    8.20
   5   7  -2  200.88    9.90
   7 -12  -2  185.48    9.10
 -12   5  -2  185.78   10.60
   5   7  -2  178.08    8.80
 -12   5  -2  195.58    8.80
  12  -5   2  182.88    8.60
  -5  -7   2  200.08   10.20
  12  -5   2  212.28    9.20
  -7  12   2  182.38    8.80
  -7  12   2  179.88   10.60
  -5  -7   2  192.58    7.70
 -12   6  -2  113.59    6.10
   6   6  -2   91.09    6.40
   6   6  -2   99.19    5.90
   6 -12  -2   96.09    6.00
 -12   6  -2  100.99    8.00
  -6  12   2  113.59    7.80
  -6  -6   2   92.99    4.50
  -6  -6   2  102.99    7.70
  -6  12   2   91.59    5.70
  12  -6   2  104.19    5.60
  12  -6   2   95.19    5.80
   7   5  -2   65.69    5.60
 -12   7  -2   60.89    5.10
   5 -12  -2   60.39    4.90
   7   5  -2   61.19    5.00
 -12   7  -2   65.59    6.40
  -7  -5   2   62.89    3.30
  12  -7   2   59.09    4.80
  12  -7   2   58.69    4.00
  -5  12   2   59.79    4.70
  -7  -5   2   68.49    6.20
  -5  12   2   53.49    6.10
   8   4  -2   15.10    3.00
 -12   8  -2   11.30    3.30
   4 -12  -2   11.90    2.80
 -12   8  -2   15.20    4.10
  -8  -4   2   17.90    3.40
  12  -8   2   12.00    2.80
  -4  12   2   12.90    2.90
  -4  12   2   14.30    4.00
  -8  -4   2   11.00    3.60
  -8  -4   2   13.30    1.60
  12  -8   2   15.70    2.30
 -12   9  -2   34.30    4.50
   3 -12  -2   34.60    3.90
   9   3  -2   35.80    3.90
 -12   9  -2   32.80    5.10
  -3  12   2   34.00    5.00
  12  -9   2   35.10    3.00
  -9  -3   2   34.10    4.90
  12  -9   2   27.00    3.60
  -9  -3   2   39.20    4.40
  -3  12   2   45.50    4.20
  -9  -3   2   33.60    2.60
  10   2  -2    3.20    2.60
 -12  10  -2    8.80    3.60
   2 -12  -2    4.10    2.40
 -12  10  -2    4.70    3.60
 -10  -2   2    0.70    3.40
  -2  12   2    8.40    2.90
 -10  -2   2    2.90    2.60
  12 -10   2    4.00    1.50
  -2  12   2    8.30    3.50
  12 -10   2    6.50    2.50
 -12  11  -2   19.70    4.80
  11   1  -2   21.00    2.30
  11   1  -2   23.50    3.60
   1 -12  -2   18.50    3.30
 -12  11  -2   23.70    4.50
  12 -11   2   24.30    3.60
 -11  -1   2   14.70    4.20
  -1  12   2   23.70    3.60
 -11  -1   2   31.20    4.10
  -1  12   2   19.80    4.20
  12   0  -2   41.60    4.70
   0 -12  -2   48.00    4.60
  12   0  -2   45.00    3.30
 -12  12  -2   45.70    5.90
 -12  12  -2   44.70    5.80
  12 -12   2   42.10    4.50
 -12   0   2   56.19    5.30
   0  12   2   40.20    5.30
   0  12   2   56.49    5.10
 -12   0   2   59.79    6.80
  -1 -12  -2    2.20    2.50
  13  -1  -2    3.30    2.00
  13  -1  -2    0.00    2.50
 -12  13  -2   -0.10    4.00
 -12  13  -2    4.40    4.40
   1  12   2    1.10    3.10
 -13   1   2    4.10    4.00
 -13   1   2    2.60    3.20
   1  12   2   -4.50    2.80
  12 -13   2    0.00    2.40
  14  -2  -2   54.19    5.20
  -2 -12  -2   72.09    5.80
  14  -2  -2   65.69    5.90
 -12  14  -2   71.99    7.50
 -12  14  -2   69.29    7.10
  12 -14   2   70.89    5.70
   2  12   2   62.09    5.70
   2  12   2   69.59    6.60
 -14   2   2   70.79    6.40
 -14   2   2   66.09    7.20
  15  -3  -2   65.29    6.10
 -12  15  -2   64.09    7.50
  -3 -12  -2   67.29    6.20
  -3 -12  -2   73.99    5.90
 -12  15  -2   70.39    7.70
 -15   3   2  100.29    8.80
   3  12   2   74.49    7.10
   3  12   2   61.89    5.90
 -15   3   2   68.69    6.50
  12 -15   2   54.69    5.40
  -4 -12  -2   50.69    5.30
  -4 -12  -2   52.79    5.90
  16  -4  -2   53.99    5.70
 -12  16  -2   39.70    6.70
   4  12   2   42.10    5.30
  12 -16   2   42.30    5.00
 -16   4   2   48.80    5.80
   4  12   2   44.20    5.90
 -16   4   2   44.00    6.70
 -12  17  -2   29.10    6.40
  -5 -12  -2   19.70    3.80
  17  -5  -2   26.40    4.50
  -5 -12  -2   16.10    4.50
   5  12   2   18.60    4.20
  12 -17   2   32.30    4.80
 -17   5   2   29.90    6.50
   5  12   2   31.70    5.20
 -17   5   2   23.70    5.20
  -6 -12  -2   23.50    5.50
 -12  18  -2   22.30    6.20
  -6 -12  -2   22.80    4.10
  18  -6  -2   26.40    4.70
 -18   6   2   14.80    5.50
   6  12   2   12.00    4.00
 -18   6   2   22.50    5.20
  12 -18   2   17.40    3.90
  19  -7  -2    1.00    3.40
  -7 -12  -2   -4.20    4.40
 -12  19  -2    1.00    5.80
  -7 -12  -2   -0.70    3.80
 -19   7   2   -3.00    5.10
   7  12   2   -1.50    3.40
  12 -19   2   -6.10    3.10
 -12  20  -2   12.30    6.10
  20  -8  -2   -1.00    3.60
  -8 -12  -2    6.70    5.00
 -20   8   2   -3.40    4.60
  12 -20   2    2.70    3.20
   8  12   2    1.00    3.60
 -12  21  -2   -1.60    5.40
  -9 -12  -2    8.40    5.50
  21  -9  -2    0.70    3.30
  12 -21   2    2.50    3.50
   9  12   2    5.90    4.00
 -21   9   2    6.30    5.10
 -12  22  -2   -3.90    5.40
 -10 -12  -2   -2.50    4.70
  22 -10  -2    8.00    3.70
  10  12   2    5.10    4.20
  12 -22   2    2.60    3.60
 -22  10   2    0.00    5.30
 -11 -12  -2   12.80    6.40
  23 -11  -2    2.30    3.90
 -12  23  -2    0.50    6.70
  11  12   2   -2.10    4.00
  12 -23   2   -2.20    3.40
 -23  11   2   -3.70    6.10
 -12  24  -2   -2.20    6.20
 -12 -12  -2   -3.00    5.70
  12 -24   2    1.20    3.70
 -24  12   2    9.00    7.10
  12  12   2    0.20    4.10
 -13 -12  -2    7.30    6.10
 -12  25  -2    8.50    7.20
  12 -25   2    2.70    3.90
  13  12   2   -1.90    4.20
 -13 -11  -2   -0.60    5.20
 -11  24  -2    6.50    7.60
  11 -24   2    1.20    3.70
  13  11   2   -3.00    4.10
 -13 -10  -2   -3.40    5.70
 -10  23  -2   -2.20    5.70
  10 -23   2    3.40    3.90
  13  10   2    5.50    4.20
 -13  -9  -2    4.30    5.30
  -9  22  -2   10.20    6.40
  22 -13  -2    6.20    3.60
  13   9   2    4.40    4.10
   9 -22   2   -2.20    3.40
  21 -13  -2   -1.40    3.40
 -13  -8  -2   -2.60    4.80
  -8  21  -2    0.30    5.70
 -21  13   2    0.10    5.20
  13   8   2   -1.70    3.90
   8 -21   2    2.70    3.40
 -21  13   2   -8.90    5.30
  -7  20  -2   32.20    7.40
 -13  -7  -2   29.90    6.90
  20 -13  -2   38.80    4.90
 -20  13   2   39.10    7.00
   7 -20   2   23.10    4.60
 -20  13   2   28.90    6.20
  13   7   2   35.80    5.80
 -13  -6  -2    8.00    5.50
  19 -13  -2   -3.30    2.80
  19 -13  -2   -0.70    3.30
  -6  19  -2    6.70    5.30
 -19  13   2    5.70    4.80
   6 -19   2   -5.10    3.60
 -19  13   2    5.00    4.90
  13   6   2    6.00    3.80
  18 -13  -2   54.59    5.30
  18 -13  -2   57.69    5.80
  -5  18  -2   59.69    8.30
 -13  -5  -2   47.10    7.40
 -18  13   2   62.39    7.40
 -18  13   2   45.60    7.00
  13   5   2   42.20    5.90
   5 -18   2   50.59    5.20
  17 -13  -2   37.10    4.70
  17 -13  -2   49.60    5.00
  -4  17  -2   57.79    7.80
 -13  -4  -2   33.70    6.70
 -13  -4  -2   42.60    5.00
  13   4   2   49.00    5.80
 -17  13   2   40.50    6.20
   4 -17   2   43.00    5.10
 -17  13   2   43.60    6.90
  -3  16  -2   23.60    5.80
  16 -13  -2   25.10    3.90
  16 -13  -2   21.40    3.30
 -13  -3  -2   19.50    5.50
   3 -16   2   18.10    3.70
  13   3   2   18.10    4.20
 -16  13   2   16.90    5.70
 -16  13   2   23.20    5.10
 -13  -2  -2   63.29    7.40
  15 -13  -2   55.59    4.80
  -2  15  -2   63.39    7.50
  15 -13  -2   52.39    5.20
  13   2   2   51.79    5.30
   2 -15   2   64.49    5.40
  13   2   2   74.79    6.70
 -15  13   2   55.69    7.60
 -15  13   2   72.39    6.80
 -13  -1  -2    0.80    4.00
  -1  14  -2   -6.30    3.40
  -1  14  -2    6.90    2.40
  14 -13  -2   -1.50    2.10
  14 -13  -2    1.10    2.40
 -14  13   2    3.00    3.40
  13   1   2    1.50    2.80
  13   1   2    0.90    2.80
   1 -14   2   -0.10    2.20
 -14  13   2    2.10    4.00
  13 -13  -2   15.30    2.80
 -13   0  -2   13.50    4.60
   0  13  -2   13.10    4.80
  13 -13  -2   13.20    3.10
   0  13  -2   17.10    3.00
 -13  13   2   14.60    4.70
  13   0   2   17.50    3.60
   0 -13   2   15.30    2.80
  13   0   2   14.90    3.20
 -13  13   2   14.60    3.80
  12 -13  -2   32.50    3.40
 -13   1  -2   30.40    5.80
   1  12  -2   38.40    5.50
   1  12  -2   26.40    3.40
  12 -13  -2   29.60    3.90
 -12  13   2   29.00    5.70
 -12  13   2   29.80    4.30
  -1 -12   2   35.10    3.50
  13  -1   2   27.90    4.00
  13  -1   2   27.40    3.90
   2  11  -2   27.20    3.50
 -13   2  -2   17.80    4.70
  11 -13  -2   21.80    3.40
   2  11  -2   22.50    4.70
  11 -13  -2   21.80    2.90
 -11  13   2   25.70    5.00
  13  -2   2   22.80    3.60
  13  -2   2   24.20    3.70
 -11  13   2   24.60    3.80
  -2 -11   2   27.70    2.90
 -13   3  -2   22.40    4.90
  10 -13  -2   24.10    2.90
   3  10  -2   26.60    3.40
  10 -13  -2   30.40    3.70
   3  10  -2   19.70    4.30
  13  -3   2   26.20    3.60
 -10  13   2   28.20    3.80
  13  -3   2   20.40    3.40
 -10  13   2   19.50    4.80
  -3 -10   2   19.90    2.60
   9 -13  -2    4.20    2.50
   4   9  -2   -0.40    3.10
   4   9  -2    7.70    2.50
 -13   4  -2    2.10    3.50
 -13   4  -2   10.00    2.50
  13  -4   2    3.60    2.20
  -4  -9   2    3.30    1.70
  -9  13   2   -2.20    3.40
  -9  13   2    4.00    2.70
  13  -4   2    3.00    2.20
   5   8  -2   19.20    3.70
 -13   5  -2   16.30    4.40
 -13   5  -2   23.00    3.20
   8 -13  -2   18.70    3.10
   5   8  -2   20.70    3.40
  -5  -8   2   18.60    2.20
  13  -5   2   17.80    3.10
  -8  13   2   19.40    4.50
  -8  13   2   20.00    3.10
  13  -5   2   23.60    3.50
  -5  -8   2   23.60    4.30
 -13   6  -2    3.40    2.70
   7 -13  -2    4.80    2.60
   6   7  -2    5.50    2.50
   6   7  -2   12.60    3.30
 -13   6  -2    8.10    3.90
  13  -6   2    8.50    2.40
  -6  -7   2    9.20    1.70
  -7  13   2    6.10    2.70
  -7  13   2    2.70    3.70
  -6  -7   2    3.90    3.40
  13  -6   2    4.80    2.30
   7   6  -2   67.69    5.40
 -13   7  -2   75.89    5.70
   6 -13  -2   77.89    5.60
   7   6  -2   64.09    5.90
 -13   7  -2   57.39    6.30
  -6  13   2   63.59    6.70
  13  -7   2   65.29    5.10
  -7  -6   2   72.59    6.80
  13  -7   2   71.19    4.60
  -6  13   2   59.89    4.90
 -13   8  -2   34.30    5.40
   8   5  -2   40.60    4.40
   8   5  -2   35.30    4.50
 -13   8  -2   47.90    4.80
   5 -13  -2   42.70    4.30
  -5  13   2   33.10    5.30
  -5  13   2   28.30    3.70
  13  -8   2   34.50    3.90
  -8  -5   2   27.20    4.60
  13  -8   2   43.30    3.60
   4 -13  -2   28.40    3.80
 -13   9  -2   21.60    4.70
 -13   9  -2   22.60    4.10
   9   4  -2   29.00    4.00
  -4  13   2   22.80    3.40
  13  -9   2   30.00    3.70
  -4  13   2   25.40    5.10
  -9  -4   2   30.20    4.20
  -9  -4   2   21.50    4.50
  13  -9   2   30.30    3.00
   3 -13  -2   63.79    5.50
 -13  10  -2   68.09    7.20
 -13  10  -2   66.29    6.20
  10   3  -2   60.19    5.50
  -3  13   2   61.99    6.70
 -10  -3   2   68.19    5.70
  13 -10   2   63.09    4.00
  13 -10   2   51.79    4.90
 -10  -3   2   57.39    6.30
  -3  13   2   71.79    5.40
 -13  11  -2   -1.20    3.40
  11   2  -2    3.00    2.10
 -13  11  -2   -0.20    3.60
   2 -13  -2   -0.90    2.30
 -11  -2   2   -2.50    3.30
  13 -11   2    1.80    2.30
  -2  13   2   -3.40    3.40
  -2  13   2    0.20    2.80
 -11  -2   2   -1.00    2.90
 -13  12  -2    5.00    4.60
   1 -13  -2    3.00    2.70
  12   1  -2    1.10    2.50
 -13  12  -2    0.40    3.90
 -12  -1   2   -0.50    3.70
 -12  -1   2    6.60    3.20
  13 -12   2    1.10    2.30
  -1  13   2    1.20    2.90
  -1  13   2   -0.10    3.20
 -13  13  -2   12.50    4.30
  13   0  -2    6.40    3.00
 -13  13  -2    1.40    4.20
   0 -13  -2   11.50    3.10
   0  13   2   13.90    4.40
   0  13   2    9.50    3.20
 -13   0   2   10.10    4.70
 -13   0   2   14.70    3.90
  13 -13   2    5.20    2.80
  -1 -13  -2   -1.40    2.90
  14  -1  -2    3.50    2.90
 -13  14  -2    1.80    4.50
 -13  14  -2    4.60    4.30
   1  13   2    0.40    3.20
 -14   1   2    5.30    3.70
 -14   1   2   -1.90    4.00
  13 -14   2    0.10    2.50
   1  13   2    1.80    3.50
 -13  15  -2   73.39    8.30
  -2 -13  -2   93.09    6.70
  15  -2  -2   71.69    6.70
 -13  15  -2   66.99    8.00
   2  13   2   82.29    6.70
  13 -15   2   83.99    6.60
   2  13   2   88.09    8.00
 -15   2   2   73.89    6.80
 -15   2   2   82.39    8.50
  16  -3  -2  127.79    8.30
 -13  16  -2  103.09   10.00
  -3 -13  -2  123.59    8.20
 -13  16  -2  127.69   10.50
 -16   3   2  152.18   11.10
   3  13   2  132.39    9.40
  13 -16   2  134.39    8.10
   3  13   2  138.59    8.40
 -16   3   2  107.49    8.50
 -13  17  -2    7.80    5.70
  17  -4  -2    5.60    3.50
  -4 -13  -2   13.80    3.50
 -13  17  -2    5.40    5.20
   4  13   2    3.50    4.00
 -17   4   2    4.10    5.10
   4  13   2    7.10    3.50
 -17   4   2    4.80    4.10
  13 -17   2    4.40    3.20
  -5 -13  -2   16.70    3.90
 -13  18  -2   15.80    6.00
  18  -5  -2   15.50    4.10
  -5 -13  -2   25.90    5.30
 -18   5   2   17.70    6.10
  13 -18   2   23.90    4.40
   5  13   2   22.60    4.50
  -6 -13  -2    5.30    3.90
  -6 -13  -2   -1.90    3.70
 -13  19  -2    7.80    5.70
  19  -6  -2    4.20    3.70
   6  13   2   -2.20    3.40
  13 -19   2   -3.20    3.00
 -19   6   2    8.00    5.80
 -13  20  -2   -7.30    4.80
  -7 -13  -2    0.00    4.00
  20  -7  -2    5.80    3.60
  13 -20   2    3.40    3.50
   7  13   2    1.30    3.70
 -20   7   2   -0.40    5.50
 -13  21  -2    5.20    5.90
  21  -8  -2   -0.10    3.40
  -8 -13  -2    2.10    4.90
  13 -21   2   -0.40    3.30
   8  13   2    0.60    3.90
 -21   8   2   -2.70    5.40
  -9 -13  -2    7.00    5.70
 -13  22  -2   -4.50    6.20
  22  -9  -2   -1.40    3.70
 -22   9   2   11.00    6.20
  13 -22   2    7.30    3.70
   9  13   2    4.10    4.20
 -10 -13  -2    4.50    5.30
 -13  23  -2    6.40    6.50
  23 -10  -2    8.20    4.10
  10  13   2   -4.30    3.80
  13 -23   2   -4.50    3.80
 -23  10   2   -0.90    6.40
 -13  24  -2    0.50    6.40
 -11 -13  -2   11.60    6.50
  24 -11  -2    1.80    3.70
 -24  11   2   14.20    7.20
  11  13   2    3.70    4.50
  13 -24   2   -4.30    3.80
 -12 -13  -2   -0.40    6.20
 -13  25  -2   -6.00    5.90
  12  13   2    2.40    4.70
  13 -25   2    3.10    4.10
 -13  26  -2   -6.40    6.70
 -13 -13  -2   -3.10    5.90
  13  13   2   -0.60    5.10
  13 -26   2   -3.10    3.90
 -14 -13  -2   -3.10    6.30
  13 -27   2   -3.30    4.10
  14  13   2   -6.40    6.00
 -12  26  -2  -10.10    6.50
 -14 -12  -2   -8.80    5.90
  14  12   2    9.20    5.40
  12 -26   2    0.60    4.20
 -14 -11  -2    0.90    6.50
 -11  25  -2   -3.60    6.50
  11 -25   2    0.00    3.90
  14  11   2   14.60    5.70
 -10  24  -2    4.10    6.80
 -14 -10  -2   -6.60    5.30
  10 -24   2    1.80    3.90
  14  10   2   -3.20    4.20
  23 -14  -2    1.40    3.40
  -9  23  -2    0.00    6.00
 -14  -9  -2   -3.70    5.50
   9 -23   2    0.10    3.70
  14   9   2    3.10    4.60
  22 -14  -2    6.50    4.10
  -8  22  -2    8.90    6.20
 -14  -8  -2    0.90    5.10
  14   8   2    1.00    4.20
 -22  14   2   -0.10    5.50
   8 -22   2    5.80    4.10
  -7  21  -2   -3.90    5.30
 -14  -7  -2    3.10    5.50
  21 -14  -2    1.20    3.10
   7 -21   2    0.60    3.50
  14   7   2    0.10    4.00
 -21  14   2   17.40    6.10
 -14  -6  -2   24.40    6.60
  -6  20  -2   14.50    6.10
  20 -14  -2   24.20    4.40
  14   6   2   23.00    5.20
 -20  14   2   36.80    6.70
   6 -20   2   18.70    4.20
  -5  19  -2   18.50    6.60
  19 -14  -2    5.70    3.80
 -14  -5  -2   18.50    6.40
 -19  14   2    3.80    5.00
  14   5   2    4.20    3.90
   5 -19   2    9.60    4.00
  -4  18  -2   21.80    6.90
  18 -14  -2   25.90    4.30
 -14  -4  -2   18.10    6.10
  14   4   2   29.90    5.20
   4 -18   2   21.80    3.90
 -18  14   2   18.50    5.70
 -14  -3  -2   31.00    6.50
  17 -14  -2   32.20    4.60
  -3  17  -2   28.10    6.30
  14   3   2   27.20    4.90
   3 -17   2   27.60    4.30
 -17  14   2   38.90    6.70
 -14  -2  -2   83.29    8.90
  16 -14  -2   70.99    6.10
  -2  16  -2   64.89    8.00
   2 -16   2   80.49    6.00
  14   2   2   64.39    6.50
 -16  14   2   68.89    8.00
  14   2   2   54.29    5.70
 -14  -1  -2   74.99    8.40
  15 -14  -2   83.69    6.70
  -1  15  -2   90.49    8.80
   1 -15   2   90.39    6.20
 -15  14   2   68.99    8.20
 -15  14   2   91.69    8.80
  14   1   2   98.69    7.70
  14   1   2   78.59    6.40
   0  14  -2   45.20    4.40
   0  14  -2   43.80    6.40
  14 -14  -2   44.60    4.20
  14 -14  -2   47.50    5.00
 -14   0  -2   50.49    6.80
 -14  14   2   43.40    7.00
  14   0   2   36.40    4.60
  14   0   2   51.39    5.40
 -14  14   2   44.00    5.60
   0 -14   2   42.90    4.30
   1  13  -2    1.90    3.80
   1  13  -2    0.90    2.30
  13 -14  -2    1.90    2.20
  13 -14  -2   -5.40    2.20
 -14   1  -2    0.70    3.80
  -1 -13   2   -3.40    2.10
 -13  14   2   -2.50    3.30
  14  -1   2    1.00    2.80
  14  -1   2   -2.30    2.30
 -13  14   2    3.10    4.10
   2  12  -2    7.50    2.80
 -14   2  -2   13.50    4.60
  12 -14  -2   10.00    2.40
  12 -14  -2    8.20    2.80
   2  12  -2   15.10    4.60
  14  -2   2    3.80    2.70
 -12  14   2    5.50    4.10
 -12  14   2   11.80    3.60
  -2 -12   2    6.00    2.30
  14  -2   2    7.40    2.80
   3  11  -2   27.20    3.70
 -14   3  -2   27.90    5.50
   3  11  -2   26.20    4.80
  11 -14  -2   28.30    3.20
  11 -14  -2   24.60    3.70
  -3 -11   2   31.20    3.10
 -11  14   2   26.90    4.20
  14  -3   2   32.30    4.10
  14  -3   2   27.80    3.90
 -11  14   2   32.60    5.70
  10 -14  -2   10.30    2.90
  10 -14  -2    8.40    2.30
   4  10  -2    8.30    3.50
 -14   4  -2    7.40    4.20
   4  10  -2    7.10    2.90
  14  -4   2    8.00    2.70
 -10  14   2   14.00    3.40
  -4 -10   2   11.40    2.30
  14  -4   2    9.70    2.80
 -10  14   2   16.80    4.60
   5   9  -2   14.70    3.10
 -14   5  -2    8.30    3.20
   5   9  -2   15.00    3.80
 -14   5  -2   12.60    4.50
   9 -14  -2   20.00    3.40
  -9  14   2   15.10    3.00
  14  -5   2   13.20    3.30
  -9  14   2    9.20    4.40
  14  -5   2   13.20    3.00
   6   8  -2    4.70    2.60
 -14   6  -2   14.40    4.90
 -14   6  -2   11.80    3.00
   8 -14  -2    3.50    2.50
   6   8  -2    5.20    3.40
  -8  14   2    4.20    3.80
  -8  14   2   10.10    2.70
  14  -6   2    6.40    2.50
  -6  -8   2   15.00    4.30
  14  -6   2    4.00    2.50
 -14   7  -2    3.20    2.90
   7 -14  -2    4.70    2.30
 -14   7  -2    3.10    3.70
   7   7  -2    8.80    3.30
   7   7  -2    5.90    2.70
  14  -7   2    6.90    2.50
  14  -7   2    5.70    2.50
  -7  14   2    6.80    4.50
  -7  14   2    4.10    2.70
  -7  -7   2    2.20    3.40
 -14   8  -2   18.30    3.70
 -14   8  -2   12.10    4.60
   6 -14  -2   13.10    3.20
   8   6  -2   16.20    3.50
   8   6  -2    7.20    2.80
  -6  14   2   11.30    3.00
  14  -8   2   13.10    2.60
  -8  -6   2   10.40    4.00
  14  -8   2   17.60    3.20
  -6  14   2   10.60    4.30
 -14   9  -2   85.39    7.70
   9   5  -2   71.19    6.20
 -14   9  -2   88.99    6.90
   9   5  -2   87.79    6.50
   5 -14  -2   80.39    6.10
  -9  -5   2   82.89    7.40
  14  -9   2   73.09    5.80
  14  -9   2   77.29    4.80
  -5  14   2   68.59    7.40
  -5  14   2   66.49    5.40
  10   4  -2   40.40    4.80
 -14  10  -2   49.40    6.20
 -14  10  -2   45.50    5.40
   4 -14  -2   48.60    4.80
 -10  -4   2   42.40    5.90
  14 -10   2   51.39    4.80
  -4  14   2   44.90    6.30
  -4  14   2   43.60    4.50
 -10  -4   2   55.09    5.40
  14 -10   2   56.19    4.10
   3 -14  -2   -0.50    2.70
 -14  11  -2    5.60    4.00
  11   3  -2    4.40    2.90
 -14  11  -2    7.60    4.00
  14 -11   2    5.00    2.70
  -3  14   2    4.10    3.90
 -11  -3   2    6.70    3.20
  -3  14   2    5.50    2.90
 -11  -3   2   -0.20    3.80
  12   2  -2   58.19    5.70
 -14  12  -2   49.60    6.10
   2 -14  -2   62.99    5.50
 -14  12  -2   58.99    7.10
  -2  14   2   60.79    5.30
 -12  -2   2   68.49    7.30
  -2  14   2   67.69    7.40
 -12  -2   2   56.49    5.40
  14 -12   2   59.49    5.40
  13   1  -2    3.60    2.90
 -14  13  -2    9.90    4.80
 -14  13  -2    2.70    3.90
   1 -14  -2   -0.10    2.60
  -1  14   2    1.30    3.10
  -1  14   2    5.80    4.40
 -13  -1   2    1.70    3.20
  14 -13   2   -2.10    2.50
 -13  -1   2    4.30    4.20
 -14  14  -2   40.90    6.50
   0 -14  -2   34.30    4.50
 -14  14  -2   30.70    6.30
  14   0  -2   44.20    5.30
  14 -14   2   31.90    4.50
 -14   0   2   38.10    5.10
   0  14   2   41.90    6.40
   0  14   2   33.30    5.00
 -14   0   2   45.80    7.10
  -1 -14  -2   22.10    4.10
 -14  15  -2   16.80    5.70
 -14  15  -2   18.60    5.80
  15  -1  -2   17.30    3.90
  14 -15   2   13.00    3.50
   1  14   2   14.10    4.10
 -15   1   2   15.80    5.80
 -15   1   2   14.00    4.50
   1  14   2   15.70    4.60
 -14  16  -2   60.39    8.10
  -2 -14  -2   49.10    5.30
  16  -2  -2   56.89    6.00
 -14  16  -2   36.70    6.60
 -16   2   2   46.70    7.10
   2  14   2   52.09    6.50
  14 -16   2   48.80    5.30
 -16   2   2   38.90    5.60
   2  14   2   60.29    6.30
  -3 -14  -2   44.10    5.10
 -14  17  -2   17.50    5.80
 -14  17  -2   18.70    6.10
  17  -3  -2   23.30    4.60
   3  14   2   25.80    5.80
 -17   3   2   36.10    6.90
  14 -17   2   14.00    4.00
   3  14   2   18.30    4.70
  -4 -14  -2    7.50    3.90
 -14  18  -2    3.80    5.50
  18  -4  -2   -0.10    3.30
 -14  18  -2    7.30    5.50
   4  14   2    4.80    4.40
 -18   4   2   11.10    5.80
   4  14   2    7.80    3.90
  14 -18   2   -0.10    3.10
  19  -5  -2    9.90    4.20
 -14  19  -2    9.90    5.80
 -14  19  -2   12.00    5.10
  -5 -14  -2   13.50    4.40
 -19   5   2   13.10    5.80
  14 -19   2    9.50    3.80
   5  14   2   14.20    4.60
 -14  20  -2   11.40    5.80
  20  -6  -2   10.60    4.20
  -6 -14  -2    6.50    4.60
 -14  20  -2   11.10    7.00
  14 -20   2    1.50    3.40
   6  14   2   14.80    4.50
 -20   6   2    9.80    5.60
 -14  21  -2   10.90    6.70
  21  -7  -2   13.70    4.30
  -7 -14  -2   10.30    5.30
 -21   7   2   13.50    6.40
  14 -21   2    9.50    3.90
   7  14   2    2.30    4.60
  22  -8  -2    6.90    4.00
 -14  22  -2   -0.30    6.00
  -8 -14  -2    8.50    5.00
  14 -22   2    2.40    3.50
 -22   8   2    5.10    6.20
   8  14   2   10.60    4.80
  -9 -14  -2    1.30    5.10
 -14  23  -2   -5.90    5.90
  23  -9  -2   -4.40    4.00
 -23   9   2   -3.20    6.30
  14 -23   2    1.50    3.60
   9  14   2    4.80    4.20
 -14  24  -2   -1.40    6.60
  24 -10  -2   -1.30    3.90
 -10 -14  -2    2.20    4.90
  10  14   2    8.00    4.70
 -24  10   2   12.80    6.70
  14 -24   2    2.50    3.80
  25 -11  -2   -3.10    3.90
 -14  25  -2    0.90    6.90
 -11 -14  -2    3.90    6.00
 -25  11   2   -7.60    5.50
  14 -25   2   -5.50    4.10
  11  14   2   -2.50    4.20
 -12 -14  -2    5.10    6.40
 -14  26  -2    5.50    7.40
  12  14   2    1.30    4.90
  14 -26   2    3.60    4.50
 -13 -14  -2    1.50    6.60
  14 -27   2   -4.10    4.10
  13  14   2    2.40    5.00
 -15 -12  -2   16.60    7.50
  12 -27   2   -6.20    3.80
 -15 -11  -2   -2.70    6.30
 -11  26  -2    1.10    7.20
  11 -26   2   -6.20    3.80
  15  11   2   15.80    6.30
 -10  25  -2   -0.90    7.70
 -15 -10  -2   15.00    6.80
  15  10   2   -1.90    4.20
  10 -25   2    1.40    3.90
 -15  -9  -2    1.00    5.70
  -9  24  -2    0.10    5.90
  15   9   2    2.80    4.40
   9 -24   2   -4.50    4.10
 -15  -8  -2    4.10    5.80
  -8  23  -2   14.30    6.80
  23 -15  -2    1.20    3.60
   8 -23   2    5.30    4.50
  15   8   2   -1.40    4.20
  22 -15  -2    9.90    3.90
 -15  -7  -2    7.80    6.50
  -7  22  -2    1.70    6.00
  15   7   2   -2.20    3.80
   7 -22   2    1.10    3.40
 -22  15   2    4.50    5.80
 -15  -6  -2   -4.00    5.40
  -6  21  -2    6.80    6.10
  21 -15  -2    5.40    3.90
 -21  15   2    3.50    6.00
  15   6   2    0.90    3.90
   6 -21   2    7.70    3.50
 -15  -5  -2    4.80    6.70
  -5  20  -2    5.80    5.50
  20 -15  -2    4.80    3.90
 -20  15   2    1.70    5.60
  15   5   2    5.10    4.00
   5 -20   2    2.40    3.70
  19 -15  -2    6.50    3.90
  -4  19  -2   -5.10    4.80
 -15  -4  -2    3.60    5.30
   4 -19   2   -0.50    2.90
 -19  15   2    0.00    5.50
  15   4   2   -1.60    3.40
  18 -15  -2   41.50    5.30
  -3  18  -2   33.70    6.90
 -15  -3  -2   39.60    7.20
 -18  15   2   28.60    6.40
  15   3   2   42.50    5.90
   3 -18   2   45.30    5.40
  -2  17  -2    4.20    5.00
 -15  -2  -2   -0.60    5.10
  17 -15  -2    8.00    3.50
 -17  15   2    3.10    4.80
   2 -17   2    1.00    3.00
  15   2   2    2.60    3.50
  15   2   2    6.50    3.60
 -15  -1  -2   28.70    6.40
  16 -15  -2   24.20    4.30
  -1  16  -2   45.50    7.10
  15   1   2   27.60    4.60
   1 -16   2   34.80    4.50
  15   1   2   24.60    4.70
 -16  15   2   27.20    6.70
 -15   0  -2   20.60    6.10
   0  15  -2   21.20    5.50
  15 -15  -2   16.30    3.80
   0 -15   2   17.40    3.30
 -15  15   2    9.50    5.00
  15   0   2   19.10    4.00
  15   0   2   16.10    4.00
 -15   1  -2   76.49    8.20
  14 -15  -2   95.19    7.00
   1  14  -2   85.39    6.20
   1  14  -2   77.39    8.10
  15  -1   2   91.09    7.30
 -14  15   2   82.19    8.80
  15  -1   2   86.09    6.60
  -1 -14   2   72.49    5.70
 -15   2  -2   52.89    7.10
  13 -15  -2   58.69    5.50
   2  13  -2   60.39    5.30
   2  13  -2   53.69    6.70
  -2 -13   2   58.49    4.70
  15  -2   2   68.29    6.40
 -13  15   2   48.20    7.20
  15  -2   2   41.40    4.80
   3  12  -2   27.30    5.30
 -15   3  -2   26.60    5.60
  12 -15  -2   25.60    3.80
   3  12  -2   19.80    3.70
  15  -3   2   22.20    3.90
  15  -3   2   22.20    4.00
 -12  15   2   34.50    6.10
 -15   4  -2    2.20    4.10
   4  11  -2   -1.90    3.80
   4  11  -2    5.60    2.90
  11 -15  -2    3.90    2.70
 -11  15   2   15.40    5.00
  15  -4   2    8.30    2.90
  15  -4   2    7.10    2.80
   5  10  -2   18.90    4.60
  10 -15  -2   16.20    3.20
 -15   5  -2   22.50    5.30
   5  10  -2   13.00    3.20
  15  -5   2   14.30    3.20
 -10  15   2   16.70    5.10
  15  -5   2   14.70    3.30
   6   9  -2   30.90    4.20
 -15   6  -2   42.10    6.30
   6   9  -2   35.70    4.90
   9 -15  -2   45.60    4.80
  -9  15   2   54.79    4.60
  -9  15   2   27.10    5.60
  -6  -9   2   37.40    5.30
  15  -6   2   46.70    4.70
  15  -6   2   36.80    4.20
 -15   7  -2   14.80    5.10
   7   8  -2   22.20    3.70
 -15   7  -2   20.10    3.70
   8 -15  -2   24.40    3.80
   7   8  -2   20.80    4.00
  15  -7   2   11.10    3.40
  -8  15   2   16.80    3.30
  15  -7   2   15.80    3.10
  -7  -8   2   18.70    4.90
  -8  15   2   18.70    4.90
   7 -15  -2    7.70    2.90
 -15   8  -2   11.30    3.50
   8   7  -2    9.70    3.50
   8   7  -2    7.80    3.10
 -15   8  -2   12.00    4.80
  -7  15   2   10.60    3.00
  -8  -7   2   10.30    4.20
  15  -8   2   13.60    3.40
  -7  15   2   10.00    4.50
  15  -8   2   11.30    2.60
 -15   9  -2   26.80    5.60
   9   6  -2   28.20    4.20
 -15   9  -2   23.80    4.40
   9   6  -2   13.30    3.90
   6 -15  -2   23.70    3.90
  -9  -6   2   21.40    4.90
  15  -9   2   26.80    3.70
  15  -9   2   20.50    3.10
  -6  15   2   20.40    3.60
  -6  15   2   22.60    5.30
  10   5  -2   -0.80    2.60
  10   5  -2    6.60    3.30
   5 -15  -2   -1.10    2.40
 -15  10  -2    2.30    3.70
 -15  10  -2    5.40    4.20
 -10  -5   2    1.30    3.70
  -5  15   2    2.90    2.90
  15 -10   2    0.90    2.40
  15 -10   2    3.40    2.10
  -5  15   2    6.10    4.30
   4 -15  -2   28.80    4.20
 -15  11  -2   43.90    5.70
 -15  11  -2   38.00    6.20
  11   4  -2   41.70    4.90
 -11  -4   2   39.30    4.90
  -4  15   2   30.50    5.60
  15 -11   2   34.60    4.60
 -11  -4   2   34.70    5.60
  -4  15   2   28.10    4.20
  12   3  -2   77.79    6.70
 -15  12  -2   59.89    6.90
   3 -15  -2   87.39    6.60
 -15  12  -2   65.59    7.40
 -12  -3   2   64.49    7.40
  -3  15   2   73.79    5.80
  -3  15   2   60.59    7.40
 -12  -3   2   82.49    6.50
  15 -12   2   74.59    6.20
  13   2  -2   77.59    6.70
 -15  13  -2   78.29    8.00
   2 -15  -2   86.69    6.60
 -15  13  -2   58.79    7.60
  15 -13   2   83.19    6.50
  -2  15   2   63.09    5.80
 -13  -2   2   83.49    6.70
 -13  -2   2   84.69    8.60
  -2  15   2   66.59    7.50
   1 -15  -2   21.50    4.10
 -15  14  -2   18.60    5.80
 -15  14  -2   16.80    5.00
  14   1  -2   13.30    3.90
 -14  -1   2   11.70    4.30
  15 -14   2   10.50    3.50
 -14  -1   2   18.10    5.50
  -1  15   2   16.20    5.00
  -1  15   2   16.90    3.90
 -15  15  -2   -0.90    4.30
   0 -15  -2    6.10    3.20
  15   0  -2    1.60    3.30
 -15  15  -2    1.10    4.60
   0  15   2   -2.90    4.10
 -15   0   2    0.60    3.70
 -15   0   2   -5.60    4.30
   0  15   2    3.00    3.60
  15 -15   2   -0.30    2.90
 -15  16  -2   18.40    6.10
  -1 -15  -2   13.40    3.90
  16  -1  -2   21.20    4.70
 -15  16  -2   23.30    6.40
   1  15   2   22.20    5.50
  15 -16   2   18.00    4.10
   1  15   2   20.80    4.40
 -16   1   2   18.70    6.10
 -15  17  -2   31.10    6.40
  17  -2  -2   30.40    5.20
  -2 -15  -2   32.70    5.00
 -15  17  -2   23.10    6.00
  15 -17   2   23.30    4.40
 -17   2   2   27.30    6.40
   2  15   2   35.00    5.90
   2  15   2   31.30    4.80
 -15  18  -2    4.50    4.60
  -3 -15  -2    5.50    3.60
  18  -3  -2    7.50    3.90
 -15  18  -2    1.80    5.70
   3  15   2    8.40    5.00
   3  15   2    4.10    3.60
 -18   3   2    6.40    5.60
  15 -18   2    4.20    3.30
 -15  19  -2   23.40    6.60
 -15  19  -2   24.00    6.40
  -4 -15  -2   13.90    4.20
  19  -4  -2   10.60    4.20
   4  15   2   15.10    4.50
 -19   4   2   20.70    6.30
  15 -19   2   13.80    4.10
 -15  20  -2    7.30    5.90
 -15  20  -2   -0.20    5.40
  20  -5  -2   -1.70    3.40
  15 -20   2    1.50    4.00
   5  15   2    2.90    4.40
 -20   5   2    1.00    5.30
 -15  21  -2   -7.00    5.30
 -15  21  -2    0.80    5.70
  21  -6  -2    5.20    4.00
  15 -21   2    0.00    3.50
 -21   6   2   -5.60    5.10
   6  15   2    2.00    4.40
  22  -7  -2    4.80    4.10
 -15  22  -2    5.90    6.90
 -22   7   2   -1.40    5.30
  15 -22   2    5.20    3.80
   7  15   2    1.60    4.20
  23  -8  -2   -5.40    3.50
 -15  23  -2    5.10    7.20
  15 -23   2   -1.00    3.50
   8  15   2   -1.70    4.60
 -23   8   2  -11.80    4.90
 -15  24  -2   -5.80    6.00
  24  -9  -2   -0.80    4.40
  15 -24   2    0.90    3.60
   9  15   2    0.80    5.00
 -24   9   2   10.40    6.30
  25 -10  -2   -2.10    4.10
 -10 -15  -2    8.20    5.60
 -15  25  -2   13.00    7.30
  15 -25   2    4.10    4.30
 -25  10   2   11.10    7.30
  10  15   2   -6.20    4.30
 -15  26  -2   -5.30    6.30
 -11 -15  -2    6.70    6.30
 -26  11   2   14.70    8.10
  11  15   2   13.90    6.30
  15 -26   2   -0.40    4.10
 -12 -15  -2    3.00    7.00
  15 -27   2   -0.10    4.50
  12  15   2   -3.20    5.70
  11 -27   2    5.20    4.50
 -10  26  -2    2.30    7.10
 -16 -10  -2    9.60    7.20
  10 -26   2    5.20    4.40
  16  10   2    2.50    5.00
 -16  -9  -2   -0.80    6.20
  -9  25  -2   -4.20    6.20
   9 -25   2   -2.40    4.40
  16   9   2   -3.50    4.60
  -8  24  -2   13.40    7.30
 -16  -8  -2    1.00    6.00
  24 -16  -2    9.30    4.60
  16   8   2    4.10    4.70
   8 -24   2    0.60    4.30
  -7  23  -2    6.70    6.50
  23 -16  -2    2.10    4.30
 -16  -7  -2    4.00    5.80
   7 -23   2   -2.90    3.80
 -23  16   2   -2.60    5.00
  16   7   2    0.60    4.20
  -6  22  -2   -0.30    6.50
  22 -16  -2    9.80    4.20
 -16  -6  -2   -0.10    5.50
  16   6   2   -3.20    3.90
   6 -22   2  -13.70    2.70
 -22  16   2   -8.30    4.90
  -5  21  -2   -0.60    5.40
  21 -16  -2    9.70    4.40
 -16  -5  -2    1.40    6.30
  16   5   2    8.60    4.20
 -21  16   2   10.80    6.10
   5 -21   2    9.10    4.20
 -16  -4  -2    3.80    5.80
  20 -16  -2   -2.70    3.10
  -4  20  -2    8.20    6.40
 -20  16   2    4.20    5.90
   4 -20   2    2.00    3.40
  16   4   2   -1.70    3.70
  -3  19  -2    4.40    5.50
  19 -16  -2    6.90    3.70
 -16  -3  -2    4.00    5.30
  16   3   2    7.30    4.20
   3 -19   2    4.70    3.70
 -19  16   2    6.20    5.40
  18 -16  -2   64.09    6.40
  -2  18  -2   66.09    8.60
 -16  -2  -2   53.99    8.60
  16   2   2   52.89    6.60
   2 -18   2   59.09    5.70
 -18  16   2   49.10    7.70
 -16  -1  -2   22.60    6.30
  17 -16  -2   39.10    5.10
  -1  17  -2   30.10    6.60
  16   1   2   27.60    5.00
  16   1   2   24.50    5.50
 -17  16   2   21.40    6.20
   1 -17   2   29.20    4.20
   0  16  -2    8.80    5.50
 -16   0  -2    5.10    5.10
  16 -16  -2    4.40    3.30
 -16  16   2   12.40    5.50
  16   0   2    5.80    3.20
  16   0   2    4.00    3.60
   1  15  -2   29.20    5.90
 -16   1  -2   26.90    6.60
  15 -16  -2   38.80    5.00
  16  -1   2   31.30    4.80
  16  -1   2   19.50    4.10
 -15  16   2   32.30    6.60
   2  14  -2   70.29    7.70
  14 -16  -2   74.29    6.50
 -16   2  -2   71.39    8.40
   2  14  -2   72.59    6.10
  16  -2   2   79.29    6.90
  16  -2   2   70.19    6.10
 -14  16   2   75.89    8.60
  13 -16  -2   23.70    4.20
   3  13  -2   17.80    3.90
 -16   3  -2    7.90    5.20
   3  13  -2   24.50    5.30
 -13  16   2   25.60    5.90
  16  -3   2   25.80    4.30
  16  -3   2   18.30    3.60
 -16   4  -2   51.19    7.60
  12 -16  -2   52.69    5.50
   4  12  -2   46.80    5.10
   4  12  -2   29.40    5.30
 -12  16   2   45.60    7.00
  16  -4   2   34.40    4.40
  16  -4   2   46.90    5.20
   5  11  -2   57.29    6.80
 -16   5  -2   38.80    6.70
   5  11  -2   58.29    5.40
  11 -16  -2   71.19    6.00
  16  -5   2   60.59    5.60
  16  -5   2   47.30    5.00
 -11  16   2   58.59    7.50
  10 -16  -2   27.90    4.20
   6  10  -2   22.40    3.80
   6  10  -2   25.20    5.10
 -16   6  -2   31.70    6.00
  16  -6   2   31.10    4.00
 -10  16   2   20.70    5.30
  16  -6   2   26.70    4.00
   9 -16  -2   37.20    4.70
   7   9  -2   37.50    4.60
   7   9  -2   32.40    5.40
 -16   7  -2   59.99    7.20
  16  -7   2   41.20    4.40
  16  -7   2   39.40    4.70
  -7  -9   2   47.60    6.00
  -9  16   2   37.50    6.40
   8   8  -2   19.50    4.40
 -16   8  -2    6.70    4.60
   8 -16  -2   16.60    3.60
   8   8  -2    8.80    3.20
  -8  -8   2   17.40    4.70
  16  -8   2   16.90    3.30
  16  -8   2   11.20    3.10
  -8  16   2   24.60    5.60
   9   7  -2    4.70    3.10
 -16   9  -2    6.60    3.70
 -16   9  -2   -2.60    4.50
   7 -16  -2   -2.00    2.70
   9   7  -2    2.90    3.30
  -9  -7   2   -4.00    3.60
  16  -9   2   -2.60    2.90
  -7  16   2    0.00    4.20
  -7  16   2   -3.40    3.10
  16  -9   2    6.50    2.50
 -16  10  -2    0.10    4.30
  10   6  -2    2.60    2.90
   6 -16  -2    2.80    2.90
 -16  10  -2    1.00    3.60
  10   6  -2   -0.60    3.10
 -10  -6   2    2.20    4.00
  -6  16   2    6.30    3.00
  16 -10   2    5.00    2.40
  -6  16   2    2.80    4.40
  16 -10   2    0.60    2.70
   5 -16  -2   14.20    3.90
  11   5  -2   15.70    4.00
 -16  11  -2   21.90    4.90
 -16  11  -2   14.80    5.20
  11   5  -2   18.30    4.00
  -5  16   2   10.40    5.60
  -5  16   2   10.80    3.30
 -11  -5   2    5.00    4.70
  16 -11   2   22.90    3.90
  12   4  -2   40.70    5.40
 -16  12  -2   45.80    6.60
   4 -16  -2   45.60    5.60
 -16  12  -2   54.59    7.10
  -4  16   2   30.50    6.00
  16 -12   2   53.19    5.30
  -4  16   2   45.70    5.00
 -12  -4   2   45.30    6.70
 -16  13  -2  124.89   10.10
 -16  13  -2  114.29   10.20
  13   3  -2  127.89    8.30
   3 -16  -2  121.09    8.00
 -13  -3   2  126.39   10.40
  -3  16   2  142.39   10.90
 -13  -3   2  116.49    8.30
  16 -13   2  132.39    8.10
  -3  16   2  114.99    7.80
 -16  14  -2   44.20    7.30
  14   2  -2   53.39    5.90
   2 -16  -2   60.19    5.80
 -16  14  -2   56.09    7.30
 -14  -2   2   47.30    5.90
  -2  16   2   39.30    5.00
  -2  16   2   40.10    7.10
 -14  -2   2   64.49    8.10
  16 -14   2   53.59    5.60
   1 -16  -2   27.30    5.00
 -16  15  -2   10.90    5.80
 -16  15  -2   26.40    6.20
  15   1  -2   30.00    5.00
  16 -15   2   17.80    4.10
  -1  16   2   16.00    5.30
 -15  -1   2   13.30    5.80
  -1  16   2   17.90    4.50
   0 -16  -2    0.40    3.10
 -16  16  -2   -5.40    4.30
  16   0  -2   -4.70    3.10
 -16  16  -2    6.10    5.50
  16 -16   2   -3.20    2.90
   0  16   2    7.00    4.60
 -16   0   2    4.70    5.30
   0  16   2    1.30    3.60
  -1 -16  -2   52.69    5.70
 -16  17  -2   44.30    7.60
 -16  17  -2   49.99    7.60
  17  -1  -2   55.89    6.40
  16 -17   2   54.39    5.90
 -17   1   2   56.69    8.10
   1  16   2   60.49    6.50
   1  16   2   52.69    7.60
 -16  18  -2    8.40    5.30
  18  -2  -2   -0.70    3.50
 -16  18  -2   -0.70    4.90
  -2 -16  -2    3.00    3.50
   2  16   2    6.90    3.60
  16 -18   2   -2.10    3.20
   2  16   2    2.40    4.30
 -18   2   2    3.10    5.50
 -16  19  -2   16.10    6.60
 -16  19  -2   10.30    6.00
  19  -3  -2    7.10    4.10
  -3 -16  -2    6.70    3.70
  16 -19   2    4.00    3.80
   3  16   2    7.50    5.20
   3  16   2    7.40    4.00
 -19   3   2    8.40    6.40
 -16  20  -2   14.40    6.70
  20  -4  -2   18.20    4.80
 -16  20  -2   16.30    6.00
  16 -20   2   24.50    4.80
   4  16   2   15.60    4.40
 -20   4   2    8.60    6.70
 -16  21  -2    6.90    6.70
  21  -5  -2   -2.80    3.50
 -16  21  -2   -3.20    6.10
  16 -21   2    4.10    3.70
 -21   5   2   -3.60    6.00
   5  16   2   -6.10    3.70
  22  -6  -2   -5.70    3.30
 -16  22  -2   -6.40    5.80
   6  16   2   -3.20    4.30
 -22   6   2   -2.80    5.40
  16 -22   2    4.00    3.90
 -16  23  -2   -3.20    6.60
  23  -7  -2    3.20    4.20
 -23   7   2  -10.40    5.20
  16 -23   2   -3.80    3.70
   7  16   2    1.10    4.10
  24  -8  -2    6.60    4.60
 -16  24  -2    1.10    7.50
 -24   8   2    1.30    6.20
  16 -24   2    4.40    4.20
   8  16   2    5.50    4.70
 -16  25  -2   -2.00    6.60
  25  -9  -2    3.20    4.70
 -25   9   2    4.20    7.50
  16 -25   2   -5.00    4.00
   9  16   2    9.00    5.10
  26 -10  -2   14.50    5.30
 -16  26  -2   14.70    8.10
  10  16   2    4.00    4.70
  16 -26   2    1.80    4.70
 -26  10   2    0.20    6.80
  11  16   2    4.20    5.40
  10 -27   2   -0.90    4.40
  -9  26  -2    0.00    6.90
 -17  -9  -2   -0.60    7.20
   9 -26   2    3.70    4.60
  17   9   2    1.00    4.80
  -8  25  -2   -5.20    6.30
  25 -17  -2    8.90    4.60
 -17  -8  -2    2.20    7.40
  17   8   2    6.30    5.40
   8 -25   2   -1.80    4.10
  24 -17  -2    2.60    4.20
  -7  24  -2    2.60    6.20
 -17  -7  -2    3.80    6.90
   7 -24   2    9.70    4.80
  17   7   2   -4.00    4.50
  -6  23  -2   -7.40    5.60
  23 -17  -2    8.20    4.50
 -17  -6  -2  -13.70    6.10
   6 -23   2   -3.90    3.70
 -23  17   2   -1.30    5.50
  17   6   2   -4.00    4.00
  22 -17  -2    2.00    3.70
 -17  -5  -2   11.40    6.60
  -5  22  -2   -6.80    6.20
  17   5   2   -0.30    3.80
 -22  17   2   -1.20    5.40
   5 -22   2    3.70    3.90
 -17  -4  -2   -5.20    5.20
  -4  21  -2    6.30    5.90
  21 -17  -2    5.20    3.80
 -21  17   2    1.70    6.20
  17   4   2   -6.60    3.50
 -17  -3  -2  -16.60    5.20
  -3  20  -2    9.60    6.40
  20 -17  -2    3.10    4.00
 -20  17   2    0.30    5.30
  17   3   2    5.40    4.10
  19 -17  -2    9.80    4.00
  -2  19  -2   13.10    5.80
 -17  -2  -2   23.50    6.90
  17   2   2   14.90    4.70
 -19  17   2   16.00    6.60
  -1  18  -2   37.50    7.20
 -17  -1  -2   46.20    8.40
  18 -17  -2   48.80    5.80
 -18  17   2   45.10    7.70
  17   1   2   58.79    6.90
   0  17  -2   71.19    8.60
 -17   0  -2   62.99    8.70
  17 -17  -2   73.49    6.90
  17   0   2   58.49    6.70
 -17  17   2   74.59    8.90
  16 -17  -2   35.10    5.10
 -17   1  -2   27.50    6.50
   1  16  -2   22.40    6.00
  17  -1   2   40.10    5.80
  17  -1   2   35.10    4.80
 -16  17   2   31.80    7.00
  15 -17  -2    3.10    3.20
   2  15  -2   10.00    5.30
 -17   2  -2   10.70    5.20
   2  15  -2    7.40    3.70
  17  -2   2   10.50    3.70
  17  -2   2    5.60    3.30
 -15  17   2    7.90    5.40
 -17   3  -2   27.80    6.30
  14 -17  -2   42.70    5.20
   3  14  -2   25.60    4.10
   3  14  -2   28.90    5.70
  17  -3   2   28.20    4.80
 -14  17   2   30.20    6.80
  17  -3   2   41.10    4.70
  13 -17  -2   37.00    5.00
 -17   4  -2   41.70    7.10
   4  13  -2   43.90    4.90
   4  13  -2   42.20    6.20
  17  -4   2   42.60    5.10
 -13  17   2   40.60    7.20
  17  -4   2   42.70    5.30
 -17   5  -2   36.20    6.70
   5  12  -2   40.70    5.20
   5  12  -2   37.40    5.90
  12 -17  -2   38.50    4.90
 -12  17   2   45.40    7.00
  17  -5   2   42.10    5.00
  17  -5   2   34.50    4.90
  11 -17  -2   62.39    6.00
   6  11  -2   86.69    8.00
   6  11  -2   68.09    6.10
 -17   6  -2   82.59    9.40
 -11  17   2   71.99    8.60
  17  -6   2   70.99    6.00
  17  -6   2   75.29    6.40
   7  10  -2   26.60    4.50
   7  10  -2   18.70    4.60
 -17   7  -2   18.30    5.60
  10 -17  -2   21.80    4.10
 -10  17   2   27.80    6.20
  17  -7   2   28.70    4.60
  17  -7   2   26.40    3.90
 -17   8  -2    6.40    4.80
   8   9  -2    9.10    3.40
   8   9  -2    9.40    3.80
   9 -17  -2    8.90    3.40
  17  -8   2    9.80    3.20
  17  -8   2    4.60    3.00
  -8  -9   2   14.00    5.10
  -9  17   2    9.00    5.00
   9   8  -2   13.50    4.10
   8 -17  -2    9.60    3.60
 -17   9  -2    8.60    5.20
   9   8  -2   17.90    4.00
  17  -9   2   11.70    2.90
  17  -9   2   16.30    3.60
  -9  -8   2   13.20    4.90
  -8  17   2   19.90    5.70
 -17  10  -2   -0.20    4.60
   7 -17  -2   19.50    4.00
  10   7  -2   13.50    4.20
  10   7  -2   13.70    4.20
  -7  17   2   11.50    5.00
  17 -10   2   12.80    3.00
 -10  -7   2    6.20    4.90
  17 -10   2   17.10    3.80
 -17  11  -2   11.20    4.50
   6 -17  -2    9.70    3.70
  11   6  -2   16.90    4.10
  11   6  -2   12.00    3.90
 -17  11  -2   12.40    5.40
  -6  17   2   11.10    5.30
 -11  -6   2   13.40    5.10
  17 -11   2    8.40    3.40
 -17  12  -2   27.40    6.10
 -17  12  -2   18.90    5.20
  12   5  -2   27.50    4.90
  12   5  -2   26.90    4.70
   5 -17  -2   29.30    4.60
  -5  17   2   32.70    7.00
  17 -12   2   12.90    3.90
 -12  -5   2   21.60    5.60
   4 -17  -2   14.50    4.30
  13   4  -2    3.90    3.50
 -17  13  -2    6.00    4.60
 -17  13  -2    7.50    5.50
  -4  17   2   -0.70    4.80
 -13  -4   2   11.10    5.40
  17 -13   2    6.30    3.30
 -17  14  -2   28.70    6.10
  14   3  -2   18.80    4.50
   3 -17  -2   23.00    4.60
 -17  14  -2   18.80    6.00
 -14  -3   2   18.30    5.80
  -3  17   2   33.60    6.30
  -3  17   2   20.30    5.00
  17 -14   2   20.70    4.20
   2 -17  -2   31.80    5.00
 -17  15  -2   33.10    6.60
 -17  15  -2   36.40    6.70
  15   2  -2   26.50    4.90
  -2  17   2   30.30    6.60
  17 -15   2   28.00    4.80
  -2  17   2   41.40    5.50
 -15  -2   2   33.30    6.90
   1 -17  -2   52.49    5.90
  16   1  -2   57.79    6.60
 -17  16  -2   49.80    7.40
 -17  16  -2   51.39    8.20
 -16  -1   2   57.49    8.30
  17 -16   2   57.89    6.10
  -1  17   2   44.20    5.70
  -1  17   2   46.40    7.60
   0 -17  -2    6.90    4.20
  17   0  -2    4.80    3.80
 -17  17  -2   -1.20    5.30
 -17  17  -2    1.40    5.00
   0  17   2   11.80    4.00
 -17   0   2    4.60    5.30
  17 -17   2    3.60    3.70
   0  17   2   11.80    5.50
 -17  18  -2   10.10    5.80
  18  -1  -2    8.50    4.10
 -17  18  -2   11.30    5.90
  -1 -17  -2    3.70    3.60
   1  17   2   -0.70    3.40
  17 -18   2   15.70    4.30
   1  17   2   16.20    5.10
 -18   1   2    9.00    5.90
  -2 -17  -2    4.10    4.00
 -17  19  -2    5.60    5.60
  19  -2  -2    7.80    4.20
 -17  19  -2    4.50    5.20
  17 -19   2    0.90    3.70
 -19   2   2    0.00    5.60
   2  17   2    3.90    4.10
   2  17   2    6.40    4.80
  20  -3  -2    9.00    4.40
  -3 -17  -2   15.20    4.70
 -17  20  -2   17.60    7.20
 -17  20  -2    4.70    6.10
  17 -20   2   10.30    4.20
 -20   3   2   12.20    6.20
   3  17   2    3.90    3.90
 -17  21  -2    1.50    6.20
  21  -4  -2   13.60    4.70
 -21   4   2    2.70    5.60
   4  17   2    2.30    4.00
  17 -21   2    8.80    4.00
  22  -5  -2   -0.50    3.90
 -17  22  -2   -0.90    6.80
  17 -22   2   -1.70    3.60
 -22   5   2    1.60    6.20
   5  17   2   -0.50    4.20
 -17  23  -2    4.20    6.40
  23  -6  -2    1.60    4.50
   6  17   2    3.60    4.20
  17 -23   2    6.60    4.30
 -23   6   2   -7.20    5.70
 -17  24  -2    5.10    7.60
  24  -7  -2    2.80    4.90
 -24   7   2   -1.20    6.30
  17 -24   2    3.70    4.60
   7  17   2   -3.00    4.80
  25  -8  -2   -6.30    4.10
 -17  25  -2    0.00    8.00
  17 -25   2    4.10    4.50
   8  17   2    8.80    5.00
 -25   8   2   -4.60    6.30
 -17  26  -2   -8.50    7.70
  26  -9  -2    5.20    5.00
  17 -26   2    4.10    4.70
 -26   9   2   -6.90    7.50
   9  17   2   10.10    5.40
  27 -10  -2   -3.40    4.30
  10  17   2   -1.00    5.10
 -18  -8  -2   -9.50    5.90
  25 -18  -2    8.50    4.70
  -7  25  -2    3.40    6.90
 -18  -7  -2    2.60    6.80
  18   7   2    3.10    5.00
 -18  -6  -2    5.30    6.60
  -6  24  -2   -1.60    6.10
  24 -18  -2   -5.20    4.00
 -24  18   2    7.20    6.80
  18   6   2    3.20    4.40
  -5  23  -2   -3.60    5.90
  23 -18  -2    2.90    4.00
 -18  -5  -2   -4.60    5.70
  18   5   2    3.50    4.40
 -23  18   2    3.30    6.70
  22 -18  -2    1.40    4.40
 -18  -4  -2  -14.20    5.40
  -4  22  -2    7.60    6.80
  18   4   2    1.20    4.30
 -22  18   2    4.80    5.60
  -3  21  -2    1.30    5.40
  21 -18  -2    6.60    3.80
 -18  -3  -2    9.30    6.40
  18   3   2    4.00    4.30
 -21  18   2   -4.00    6.10
 -18  -2  -2   11.30    7.00
  20 -18  -2   17.40    4.50
  -2  20  -2    6.70    5.90
  18   2   2   10.90    4.90
 -20  18   2   14.40    6.40
  19 -18  -2   39.80    5.60
 -18  -1  -2   31.90    7.20
  -1  19  -2   37.50    7.30
  18   1   2   39.10    6.10
 -19  18   2   37.10    7.60
  18 -18  -2   44.20    5.80
   0  18  -2   44.60    7.90
 -18   0  -2   32.80    7.30
 -18  18   2   45.80    7.80
  18   0   2   45.70    6.20
  17 -18  -2   57.69    6.20
   1  17  -2   56.49    8.20
 -18   1  -2   51.99    8.30
 -17  18   2   60.59    8.60
  18  -1   2   55.39    6.70
   2  16  -2   75.79    9.00
 -18   2  -2   43.50    8.30
  16 -18  -2   86.79    7.30
 -16  18   2   43.30    7.90
  18  -2   2   61.99    6.00
  18  -2   2   61.89    6.60
   3  15  -2   42.50    5.40
 -18   3  -2   64.49    8.30
  15 -18  -2   55.29    6.00
   3  15  -2   50.19    7.20
  18  -3   2   41.50    5.60
 -15  18   2   44.30    7.80
  18  -3   2   50.09    5.30
   4  14  -2   21.40    4.30
   4  14  -2   12.00    5.00
 -18   4  -2   25.70    6.40
  14 -18  -2   22.80    4.40
  18  -4   2   19.60    4.30
  18  -4   2   21.30    4.00
 -14  18   2   19.40    6.20
   5  13  -2   64.19    6.00
   5  13  -2   54.89    7.00
  13 -18  -2   52.19    5.80
 -18   5  -2   53.89    7.80
  18  -5   2   43.30    5.00
 -13  18   2   45.90    7.60
  18  -5   2   39.00    5.10
   6  12  -2   28.70    4.70
  12 -18  -2   40.50    5.00
   6  12  -2   29.80    5.80
 -18   6  -2   35.40    7.20
  18  -6   2   35.10    4.90
 -12  18   2   29.60    7.10
  18  -6   2   29.40    4.60
   7  11  -2   13.90    4.50
 -18   7  -2   21.80    6.70
  11 -18  -2   11.40    3.90
   7  11  -2   20.40    4.10
 -11  18   2   19.80    5.90
  18  -7   2   16.40    4.10
  18  -7   2   20.00    4.10
   8  10  -2   36.70    5.80
 -18   8  -2   36.00    7.10
   8  10  -2   39.10    5.20
  10 -18  -2   46.10    5.60
  18  -8   2   42.70    4.80
 -10  18   2   32.80    6.80
  -8 -10   2   40.70    6.80
  18  -8   2   42.50    5.00
   9 -18  -2   17.80    4.20
   9   9  -2    9.60    3.60
 -18   9  -2   20.00    5.60
   9   9  -2   15.10    4.60
  -9  -9   2    2.80    4.50
  -9  18   2    3.40    5.10
  18  -9   2   10.60    3.40
  18  -9   2    6.60    3.20
 -18  10  -2    8.60    5.30
   8 -18  -2   15.40    4.10
  10   8  -2   10.70    4.20
  10   8  -2   13.40    3.90
 -10  -8   2    9.10    4.90
  -8  18   2    6.10    5.00
  18 -10   2    6.20    3.10
  18 -10   2    9.20    3.60
  11   7  -2   47.80    5.90
   7 -18  -2   47.00    5.60
 -18  11  -2   34.40    7.20
  11   7  -2   43.10    5.90
  -7  18   2   42.40    7.30
 -11  -7   2   44.10    7.40
  18 -11   2   45.20    5.30
 -18  12  -2   23.70    6.20
   6 -18  -2   14.10    4.10
  12   6  -2   23.00    4.60
 -18  12  -2   19.10    6.40
  18 -12   2   18.10    4.20
 -12  -6   2   22.00    6.10
  -6  18   2   20.60    6.50
   5 -18  -2   12.10    4.20
 -18  13  -2   26.50    6.40
 -18  13  -2   29.50    5.70
  13   5  -2   19.30    4.50
  -5  18   2   18.00    5.90
 -13  -5   2    7.40    5.30
  18 -13   2   27.00    4.60
   4 -18  -2    8.80    3.90
 -18  14  -2    5.10    5.60
  14   4  -2    2.90    3.60
 -18  14  -2    1.00    4.90
  18 -14   2   10.20    3.80
 -14  -4   2    6.10    5.60
  -4  18   2    6.70    5.10
 -18  15  -2    4.40    5.80
  15   3  -2    4.50    3.90
 -18  15  -2    3.10    5.10
   3 -18  -2   -1.70    3.50
  -3  18   2    8.60    5.00
 -15  -3   2    8.40    5.50
  18 -15   2    5.60    3.70
 -18  16  -2    6.00    6.00
 -18  16  -2    3.40    5.40
  16   2  -2    1.40    3.40
   2 -18  -2   -1.10    3.80
  -2  18   2   -3.00    5.00
 -16  -2   2    0.10    5.20
  18 -16   2   -4.30    2.90
   1 -18  -2   14.20    4.80
 -18  17  -2    8.00    5.50
  17   1  -2    8.30    4.00
 -18  17  -2   10.30    6.50
  18 -17   2   13.20    4.50
  -1  18   2    6.30    5.10
 -17  -1   2   10.20    6.00
   0 -18  -2    9.40    4.20
 -18  18  -2   12.30    5.80
 -18  18  -2    5.20    6.00
  18   0  -2    7.80    4.30
  18 -18   2    7.70    3.80
   0  18   2    9.50    5.80
 -18   0   2    1.40    5.60
  -1 -18  -2   -4.00    3.30
  19  -1  -2    3.80    3.70
 -18  19  -2   -5.60    5.40
 -18  19  -2    2.80    5.30
 -19   1   2    0.00    6.30
   1  18   2   -2.10    4.50
  18 -19   2   -2.40    3.50
 -18  20  -2   10.50    5.60
 -18  20  -2   -5.80    5.30
  20  -2  -2    4.30    4.10
  -2 -18  -2    3.00    4.20
  18 -20   2    1.20    4.00
   2  18   2    2.80    7.80
 -20   2   2   -4.30    5.60
   2  18   2    4.90    5.50
 -18  21  -2   10.70    6.60
  21  -3  -2    3.40    4.00
  18 -21   2    1.30    4.00
   3  18   2    8.80    4.90
 -21   3   2   10.80    6.70
  22  -4  -2    6.80    4.60
 -18  22  -2   10.90    6.90
 -22   4   2    7.50    7.40
  18 -22   2    2.80    4.30
   4  18   2    0.40    4.80
 -18  23  -2   -8.50    5.70
  23  -5  -2    0.50    4.20
  18 -23   2   -1.30    3.90
   5  18   2    4.30    4.60
 -23   5   2   -2.20    6.00
  24  -6  -2   -0.60    4.20
 -18  24  -2   11.80    8.00
 -24   6   2   11.30    7.00
   6  18   2   -2.10    4.20
  18 -24   2   -2.30    3.90
 -18  25  -2    4.50    7.10
  25  -7  -2   -1.90    4.40
 -25   7   2   -7.70    6.00
   7  18   2    1.40    4.80
  18 -25   2   -3.10    4.10
 -18  26  -2  -10.70    7.10
  26  -8  -2   -2.50    5.40
   8  18   2   19.20    6.50
  18 -26   2   -7.60    4.20
 -26   8   2    1.40    7.10
  26 -19  -2    6.40    4.80
  25 -19  -2   15.50    5.40
  -6  25  -2    2.10    6.60
 -19  -6  -2    5.20    7.10
  19   6   2    1.10    5.20
  24 -19  -2    7.60    4.40
 -19  -5  -2   11.40    7.40
  -5  24  -2   -2.30    6.00
 -24  19   2    7.60    7.10
  19   5   2    9.10    5.20
 -19  -4  -2    3.50    6.50
  23 -19  -2   -3.80    3.90
  -4  23  -2    3.40    6.30
 -23  19   2    6.10    6.10
  19   4   2    3.10    4.70
  -3  22  -2    6.50    6.40
  22 -19  -2    6.80    4.20
 -19  -3  -2    7.90    6.90
 -22  19   2   10.50    6.60
  19   3   2   15.00    5.20
  -2  21  -2    3.10    6.00
  21 -19  -2    7.80    4.70
 -19  -2  -2   -1.90    6.30
  19   2   2   -9.70    3.50
 -21  19   2    0.80    6.60
  20 -19  -2   17.10    4.50
 -19  -1  -2   15.10    6.70
  -1  20  -2   13.50    5.90
 -20  19   2   20.50    7.60
  19   1   2   18.70    5.10
   0  19  -2   29.20    7.20
 -19   0  -2   29.30    7.50
  19 -19  -2   40.70    5.80
 -19  19   2   43.50    8.50
  19   0   2   56.79    6.90
   1  18  -2   30.70    6.70
 -19   1  -2   34.20    8.00
  18 -19  -2   40.90    5.70
  19  -1   2   31.90    5.60
 -18  19   2   32.60    7.40
 -19   2  -2   16.70    6.60
   2  17  -2   23.20    6.70
  17 -19  -2   25.70    5.10
  19  -2   2   10.00    4.20
 -17  19   2   22.80    6.90
   3  16  -2   13.60    5.90
  16 -19  -2    8.60    4.00
 -19   3  -2   12.80    6.50
 -16  19   2   10.20    5.80
  19  -3   2    5.30    3.70
  19  -3   2    7.10    4.10
 -19   4  -2   -3.70    4.80
   4  15  -2    1.90    3.60
   4  15  -2   -0.30    4.80
  15 -19  -2    1.60    3.60
 -15  19   2    8.60    5.70
  19  -4   2    2.40    3.40
  19  -4   2    2.70    3.50
   5  14  -2    2.60    3.60
   5  14  -2    6.10    4.50
 -19   5  -2    8.00    6.30
  14 -19  -2   10.90    4.00
  19  -5   2    5.00    3.60
 -14  19   2   11.50    5.70
  19  -5   2    7.60    3.90
   6  13  -2    5.60    3.90
   6  13  -2   10.50    5.00
  13 -19  -2    3.60    3.80
 -19   6  -2    4.40    5.40
 -13  19   2   11.80    5.70
  19  -6   2    1.60    3.10
  19  -6   2   -2.40    3.20
   7  12  -2   20.90    4.40
   7  12  -2   20.30    5.10
 -19   7  -2   30.20    7.20
  12 -19  -2   26.20    4.70
  19  -7   2   21.90    4.50
  19  -7   2   15.30    4.10
 -12  19   2   20.60    6.50
   8  11  -2   32.30    5.10
 -19   8  -2   20.20    6.30
   8  11  -2   20.70    4.80
  11 -19  -2   19.30    4.30
  19  -8   2   23.70    4.00
  19  -8   2   22.90    4.30
 -11  19   2   16.10    6.10
  10 -19  -2    5.70    3.60
   9  10  -2   16.00    4.10
   9  10  -2    4.70    4.00
 -19   9  -2    8.50    5.40
  19  -9   2    9.60    3.50
 -10  19   2    6.30    5.80
  19  -9   2   13.30    3.70
  -9 -10   2   10.70    5.00
  10   9  -2    5.20    4.00
   9 -19  -2    3.30    3.30
 -19  10  -2    2.10    4.90
  10   9  -2    9.00    4.30
  19 -10   2    9.00    3.60
  19 -10   2    4.30    3.50
  -9  19   2    5.50    5.40
 -10  -9   2    1.90    4.30
  11   8  -2    4.60    3.60
 -19  11  -2    6.30    5.60
   8 -19  -2    7.50    3.70
  19 -11   2   -2.00    3.10
  -8  19   2   -0.30    4.80
 -11  -8   2    5.10    4.70
 -19  12  -2   -1.20    4.70
   7 -19  -2    2.60    3.70
  12   7  -2    0.30    3.20
  -7  19   2   -2.40    4.70
 -12  -7   2   -4.60    4.50
  19 -12   2    0.00    3.20
   6 -19  -2    6.40    4.00
 -19  13  -2    1.50    5.00
  13   6  -2    3.80    3.90
  19 -13   2    2.00    3.50
  -6  19   2   -3.30    4.80
 -13  -6   2    7.30    5.30
  14   5  -2   -0.80    3.70
 -19  14  -2   15.40    6.40
 -19  14  -2    7.30    5.40
   5 -19  -2   11.10    4.70
 -14  -5   2    3.30    5.40
  -5  19   2   23.60    6.30
  19 -14   2    7.70    4.20
 -19  15  -2   21.10    6.20
 -19  15  -2   14.50    6.30
   4 -19  -2   17.80    5.00
  15   4  -2   22.20    5.10
  -4  19   2   11.40    5.50
  19 -15   2   11.30    4.20
 -15  -4   2   12.60    5.80
  16   3  -2    6.00    4.00
 -19  16  -2   15.50    6.40
 -19  16  -2    6.40    5.10
   3 -19  -2    5.50    4.50
  19 -16   2    1.90    3.60
  -3  19   2    4.50    5.30
 -16  -3   2   11.00    6.00
  17   2  -2   -0.50    3.60
 -19  17  -2   -3.00    4.90
   2 -19  -2   -4.50    3.60
 -19  17  -2   -6.60    5.40
  -2  19   2   -3.20    4.70
  19 -17   2    3.80    3.80
 -17  -2   2   10.00    6.00
  18   1  -2    2.30    4.10
   1 -19  -2    3.90    3.90
 -19  18  -2   -6.30    5.20
 -19  18  -2    4.00    6.00
  -1  19   2    0.10    5.30
  19 -18   2    4.50    3.80
 -18  -1   2   -6.70    5.00
   0 -19  -2   -6.70    3.40
 -19  19  -2   -1.80    5.90
  19   0  -2    5.80    4.20
 -19  19  -2    7.10    6.30
  19 -19   2    3.10    3.60
 -19   0   2   10.70    6.30
   0  19   2   -0.40    4.80
  -1 -19  -2    0.50    3.90
 -19  20  -2   -3.70    6.00
 -19  20  -2    2.30    6.30
  20  -1  -2    2.00    4.20
   1  19   2   -2.40    4.60
  19 -20   2    0.50    3.80
 -20   1   2    8.70    6.90
 -19  21  -2   15.50    7.30
  21  -2  -2   -2.00    4.10
 -21   2   2   -0.80    6.60
  19 -21   2    3.90    4.20
  22  -3  -2    1.90    4.30
 -19  22  -2    1.00    6.10
  19 -22   2   -1.20    4.50
 -22   3   2    3.70    7.20
 -19  23  -2    1.80    6.60
  23  -4  -2    0.70    4.30
 -23   4   2   -0.90    6.10
  19 -23   2    5.00    4.60
 -19  24  -2   -8.80    5.80
  24  -5  -2   -1.50    4.40
  19 -24   2   -9.40    4.10
 -24   5   2   -6.70    7.40
 -19  25  -2    1.50    7.80
  25  -6  -2    1.80    4.60
  19 -25   2   -3.30    4.30
 -25   6   2  -11.30    7.40
 -19  26  -2   18.10    8.80
  26  -7  -2   -2.30    4.60
 -26   7   2    0.30    6.90
  26 -20  -2   -1.30    4.40
  -5  25  -2   -3.90    6.80
 -20  -5  -2   -1.50    7.20
  25 -20  -2   -5.20    4.70
  20   5   2   -0.20    4.80
  24 -20  -2   14.90    5.60
  -4  24  -2    1.00    6.30
 -20  -4  -2   15.90    8.70
  20   4   2    6.70    5.10
 -24  20   2    7.30    6.60
 -20  -3  -2   15.70    8.40
  23 -20  -2    4.50    4.60
  -3  23  -2   -1.10    6.00
  20   3   2    5.30    4.70
 -23  20   2    4.50    7.40
  -2  22  -2    3.60    6.20
 -20  -2  -2   17.40    7.30
  22 -20  -2   17.40    4.80
  20   2   2   15.90    5.80
 -22  20   2   11.80    7.60
  21 -20  -2    5.70    4.20
 -20  -1  -2   -8.80    5.70
  -1  21  -2    5.50    6.50
  20   1   2    8.00    4.70
 -21  20   2   -3.00    6.80
   0  20  -2    6.50    5.70
  20 -20  -2   17.00    4.90
 -20   0  -2   10.10    6.40
 -20  20   2    2.90    6.90
  20   0   2   10.50    4.80
 -20   1  -2   27.20    7.90
   1  19  -2   12.10    6.00
  19 -20  -2   18.10    4.80
  20  -1   2   16.10    4.70
 -19  20   2   15.60    6.70
 -20   2  -2   10.10    7.10
   2  18  -2    6.10    5.40
  18 -20  -2   14.90    4.90
  20  -2   2   11.80    4.50
 -18  20   2   20.80    7.00
  17 -20  -2    1.80    3.80
   3  17  -2    1.00    5.30
 -20   3  -2    1.80    5.60
  20  -3   2    3.10    3.70
 -17  20   2    7.70    6.60
 -20   4  -2   -0.80    5.40
  16 -20  -2    7.20    4.10
   4  16  -2   14.90    5.80
  20  -4   2   -1.80    3.10
 -16  20   2    0.90    6.00
   5  15  -2   -1.70    4.50
   5  15  -2    4.10    3.90
  15 -20  -2    0.20    4.10
 -20   5  -2    6.80    5.30
 -15  20   2   11.20    6.00
  20  -5   2    1.70    3.70
  20  -5   2    4.60    3.50
   6  14  -2   32.70    5.30
  14 -20  -2   34.40    5.30
 -20   6  -2   22.10    7.20
   6  14  -2   25.60    6.20
 -14  20   2   18.70    6.40
  20  -6   2   27.70    4.50
  20  -6   2   30.80    4.90
   7  13  -2   27.90    5.10
 -20   7  -2   26.60    7.00
   7  13  -2   25.30    6.00
  13 -20  -2   29.40    5.10
  20  -7   2   23.00    4.40
 -13  20   2   31.70    7.10
  20  -7   2   30.50    5.10
   8  12  -2   -0.90    3.90
   8  12  -2   12.20    4.50
  12 -20  -2    2.80    3.50
 -20   8  -2   12.10    5.70
  20  -8   2    3.70    3.10
 -12  20   2   -1.60    5.30
  20  -8   2    1.80    3.70
 -20   9  -2    6.00    6.20
   9  11  -2    3.50    4.50
   9  11  -2    6.40    3.60
  11 -20  -2    2.40    3.40
 -11  20   2   -2.40    4.90
  20  -9   2   -0.30    3.20
  20  -9   2    5.90    3.80
 -20  10  -2    8.80    5.90
  10  10  -2    5.00    4.10
  10 -20  -2    1.40    3.80
  20 -10   2    6.00    3.60
 -10  20   2   -6.50    4.90
 -10 -10   2   -5.30    4.60
   9 -20  -2    0.60    3.50
  11   9  -2    2.90    3.70
 -20  11  -2   10.40    5.60
  -9  20   2   -6.60    4.90
 -11  -9   2    5.80    5.10
  20 -11   2    0.10    3.40
 -20  12  -2   12.00    5.80
  12   8  -2    6.20    3.90
   8 -20  -2    1.10    3.60
  -8  20   2   -3.30    5.20
 -12  -8   2    1.40    5.30
  20 -12   2    4.70    3.50
  13   7  -2    2.00    3.70
 -20  13  -2   10.90    5.80
   7 -20  -2    4.10    3.80
  -7  20   2   10.40    6.00
 -13  -7   2    2.40    5.00
  20 -13   2    0.30    3.40
   6 -20  -2    6.80    4.00
  14   6  -2    8.70    4.10
 -20  14  -2   13.30    6.30
  20 -14   2    7.90    3.90
 -14  -6   2    3.30    5.70
  -6  20   2   11.60    6.50
 -20  15  -2   -3.40    4.80
  15   5  -2    5.00    4.00
   5 -20  -2    3.80    3.90
  -5  20   2   -5.60    4.90
 -15  -5   2   -2.30    5.50
  20 -15   2   -0.70    3.60
  16   4  -2    7.70    4.30
   4 -20  -2   10.20    4.30
 -20  16  -2   22.40    6.60
 -20  16  -2   10.30    7.10
 -16  -4   2   12.10    6.00
  -4  20   2   21.50    6.70
  20 -16   2   18.10    4.60
   3 -20  -2    4.00    4.50
  17   3  -2   10.50    4.40
 -20  17  -2   -2.20    5.50
 -20  17  -2    4.40    5.80
 -17  -3   2   16.30    6.40
  -3  20   2   21.30    6.40
  20 -17   2    4.20    3.90
  18   2  -2   -1.30    3.60
   2 -20  -2    4.40    4.10
 -20  18  -2   -4.10    5.80
 -20  18  -2    4.20    5.50
 -18  -2   2    2.20    5.80
  20 -18   2    2.00    3.80
  -2  20   2    5.00    5.80
 -20  19  -2    1.20    6.30
  19   1  -2   10.30    4.60
 -20  19  -2    0.70    6.00
   1 -20  -2   -0.50    3.90
  -1  20   2    3.50    5.30
  20 -19   2   -1.90    4.10
 -19  -1   2   -3.90    5.50
   0 -20  -2   -0.70    4.60
  20   0  -2    5.10    4.40
 -20  20  -2   -2.60    5.60
 -20  20  -2    1.20    5.70
   0  20   2    2.10    5.20
  20 -20   2    2.80    4.10
 -20   0   2   -8.50    5.70
 -20  21  -2   -2.60    5.60
  21  -1  -2   -6.10    4.10
  20 -21   2    2.80    4.10
 -21   1   2   -1.30    7.00
 -20  22  -2   -0.20    6.30
  22  -2  -2   -0.60    4.50
 -22   2   2   -4.70    7.00
  20 -22   2    4.30    4.30
 -20  23  -2   -4.10    7.10
  23  -3  -2   -5.60    4.10
 -23   3   2   -0.50    6.70
  20 -23   2   -2.00    4.10
 -20  24  -2   13.30    8.10
  24  -4  -2    3.70    4.80
  20 -24   2    1.50    5.20
 -24   4   2   -9.50    7.30
  25  -5  -2   -1.70    4.50
 -20  25  -2    8.10    7.50
  20 -25   2    2.70    6.20
 -25   5   2   -5.20    7.70
  26  -6  -2   -5.20    5.20
 -20  26  -2   -0.40    8.30
 -26   6   2   -7.30    8.90
  25 -21  -2   -0.40    4.40
  -4  25  -2  -15.80    6.70
 -25  21   2  -11.80    7.10
 -21  -3  -2   11.00    7.70
  24 -21  -2   -0.10    4.50
  -3  24  -2   -3.20    6.10
 -24  21   2    8.70    7.80
  21   3   2    2.90    5.20
 -21  -2  -2   -0.60    6.70
  23 -21  -2    4.30    4.60
  -2  23  -2   13.30    7.20
 -23  21   2    6.50    7.80
  21   2   2    7.00    5.00
 -21  -1  -2    5.80    7.70
  -1  22  -2    3.40    6.80
  22 -21  -2    8.80    4.70
  21   1   2    5.50    4.90
 -22  21   2   17.90    8.30
 -21   0  -2    8.10    7.40
  21 -21  -2   16.90    4.90
   0  21  -2   14.10    7.00
 -21  21   2    6.80    7.30
  21   0   2   10.30    4.80
   1  20  -2    1.40    5.20
  20 -21  -2    3.10    4.60
 -21   1  -2    1.90    6.30
 -20  21   2   18.10    7.30
  21  -1   2   15.30    5.10
 -21   2  -2   10.60    6.30
  19 -21  -2   -3.60    3.80
   2  19  -2    6.70    5.60
  21  -2   2    4.40    4.40
 -19  21   2    2.70    6.20
  18 -21  -2    3.20    3.90
   3  18  -2    5.80    5.70
 -21   3  -2   -6.60    5.50
  21  -3   2   -3.40    3.60
 -18  21   2   -0.30    6.10
 -21   4  -2    1.70    5.50
  17 -21  -2    8.30    4.10
   4  17  -2    0.30    5.00
  21  -4   2   -3.80    3.40
 -17  21   2   -7.20    6.00
 -21   5  -2    4.20    5.90
  16 -21  -2    2.60    3.80
   5  16  -2   10.20    5.80
 -16  21   2    0.20    5.70
  21  -5   2    7.70    4.00
 -21   6  -2    6.70    6.30
   6  15  -2   -0.70    4.90
   6  15  -2   -0.90    3.90
  15 -21  -2   -2.90    3.60
 -15  21   2   -6.40    4.90
  21  -6   2    2.60    3.50
  21  -6   2   -1.00    3.70
   7  14  -2    6.10    4.10
   7  14  -2   -3.50    4.60
 -21   7  -2    1.10    6.20
  14 -21  -2    3.90    3.80
  21  -7   2    0.10    3.20
 -14  21   2    6.90    6.50
  21  -7   2    4.10    3.80
   8  13  -2   -3.60    3.70
  13 -21  -2    3.70    3.80
 -21   8  -2    5.80    6.40
   8  13  -2   10.40    5.30
  21  -8   2   -0.70    3.60
 -13  21   2    2.40    5.80
  21  -8   2    2.70    3.30
   9  12  -2    5.30    3.80
 -21   9  -2    7.20    6.40
  12 -21  -2    2.00    3.80
  21  -9   2    0.40    3.80
 -12  21   2   -2.00    5.20
  21  -9   2   -0.80    3.20
 -21  10  -2    0.30    6.30
  10  11  -2   -1.30    3.40
  11 -21  -2    6.90    4.00
 -10 -11   2    3.80    5.40
 -11  21   2   -5.70    5.20
  21 -10   2   -4.60    3.20
  11  10  -2    5.50    3.90
  10 -21  -2    3.30    3.60
 -21  11  -2    5.00    6.00
 -11 -10   2  -10.10    4.80
  21 -11   2   -1.70    3.40
 -10  21   2   -1.70    5.50
  12   9  -2   -1.60    3.70
   9 -21  -2    3.60    3.80
 -21  12  -2    3.70    5.40
 -12  -9   2   -0.90    4.80
  -9  21   2    3.10    5.60
  21 -12   2    2.40    3.60
  13   8  -2    6.10    3.90
 -21  13  -2   -1.70    5.30
   8 -21  -2    4.30    3.80
 -13  -8   2   -4.90    5.00
  21 -13   2   11.40    4.20
  -8  21   2   -7.50    4.70
   7 -21  -2    4.30    3.90
  14   7  -2   15.60    5.10
 -21  14  -2   13.30    6.60
  21 -14   2    8.20    4.10
 -14  -7   2    6.60    5.70
  -7  21   2    5.70    6.30
  15   6  -2   -0.80    3.60
   6 -21  -2    6.00    3.90
 -21  15  -2   -6.00    4.90
 -15  -6   2    0.60    5.20
  21 -15   2   -7.00    3.20
  -6  21   2   -0.20    5.60
  16   5  -2    0.20    3.80
 -21  16  -2  -13.70    5.50
   5 -21  -2    3.80    4.10
  21 -16   2   -2.60    3.20
  -5  21   2   -0.40    5.20
 -16  -5   2   -1.60    5.20
 -21  17  -2    9.30    6.50
   4 -21  -2   17.10    5.00
  17   4  -2    7.70    4.40
  21 -17   2    1.20    3.80
 -17  -4   2   11.00    6.00
  -4  21   2    7.90    5.80
  18   3  -2    4.70    4.40
   3 -21  -2   -0.90    4.40
 -21  18  -2   -1.90    6.30
  21 -18   2    2.20    3.90
 -18  -3   2   11.30    6.90
  -3  21   2   -5.90    5.70
 -21  19  -2   -2.40    5.70
  19   2  -2    6.40    4.50
   2 -21  -2    0.80    4.80
 -21  19  -2   -5.80    5.10
 -19  -2   2    8.60    7.10
  -2  21   2    4.20    5.40
  21 -19   2    4.40    4.20
  20   1  -2    4.70    4.60
 -21  20  -2   -1.90    5.90
 -21  20  -2    6.10    8.90
   1 -21  -2   -6.90    4.60
  21 -20   2    0.50    4.20
  -1  21   2    3.40    5.30
 -20  -1   2   -2.30    6.10
 -21  21  -2    8.10    7.80
  21   0  -2   16.00    5.30
  21 -21   2    3.50    4.20
 -21   0   2    3.50    6.20
   0  21   2    5.70    5.60
  22  -1  -2   -0.70    4.30
 -21  22  -2    2.70    7.20
  21 -22   2    2.70    4.30
 -22   1   2    8.20    8.00
 -21  23  -2   -5.20    6.90
  23  -2  -2    4.30    5.10
 -23   2   2   -1.70    6.90
  21 -23   2   -1.10    4.20
  24  -3  -2    3.00    5.80
 -21  24  -2    5.90    7.40
 -24   3   2    1.30    7.90
  21 -24   2   -8.40    4.10
  25  -4  -2   -8.30    4.40
 -21  25  -2    1.10    7.20
 -25   4   2   -4.10    6.90
 -25  22   2   -0.50    7.70
  -2  24  -2   -7.70    6.90
  24 -22  -2    7.60    5.20
  22   2   2   -6.40    5.00
 -24  22   2    7.70    8.20
  23 -22  -2    6.20    4.60
 -22  -1  -2    0.30    6.90
  -1  23  -2   -5.00    5.60
 -23  22   2   -0.70    7.70
  22   1   2    6.40    5.10
  22 -22  -2    5.70    4.70
 -22   0  -2   -2.50    7.20
   0  22  -2   -5.50    5.60
 -22  22   2   -3.10    7.10
  22   0   2    0.40    4.50
  21 -22  -2    4.30    4.30
   1  21  -2    8.70    6.70
 -22   1  -2   -6.00    6.20
  22  -1   2    9.70    4.80
 -21  22   2    4.90    6.50
 -22   2  -2    8.80    7.00
  20 -22  -2   22.00    5.30
   2  20  -2    1.20    6.30
 -20  22   2   17.00    7.90
  22  -2   2    2.20    4.10
 -22   3  -2   10.60    6.90
   3  19  -2    4.50    6.00
  19 -22  -2    5.70    4.50
 -19  22   2   14.40    7.00
  22  -3   2   12.30    4.50
 -22   4  -2    9.70    6.70
   4  18  -2    9.70    5.40
  18 -22  -2    1.80    4.10
 -18  22   2   -1.80    6.30
  22  -4   2    5.70    4.30
   5  17  -2    5.10    5.40
 -22   5  -2   -0.50    6.60
  17 -22  -2    6.80    4.50
  22  -5   2    4.00    3.90
 -17  22   2    4.40    6.40
 -22   6  -2    4.90    5.60
  16 -22  -2    7.70    4.20
   6  16  -2    2.20    4.70
  22  -6   2    2.90    3.70
 -16  22   2   -2.00    5.50
  15 -22  -2    0.30    3.80
   7  15  -2    3.40    6.10
   7  15  -2    4.10    4.20
 -22   7  -2   -7.40    5.00
 -15  22   2    8.20    6.40
  22  -7   2    2.80    4.00
   8  14  -2   -2.10    4.10
 -22   8  -2   -3.30    5.10
  14 -22  -2    8.10    4.20
  22  -8   2    5.60    4.20
 -14  22   2   -3.10    6.20
  22  -8   2    5.00    3.50
   9  13  -2    2.10    3.80
 -22   9  -2    3.10    5.80
  13 -22  -2    6.90    4.20
  22  -9   2    2.00    4.00
 -13  22   2    3.40    6.30
  22  -9   2    1.40    3.30
 -22  10  -2   -4.90    6.00
  12 -22  -2   -2.20    3.60
  10  12  -2   -3.70    3.50
 -12  22   2   -1.20    5.80
  22 -10   2    0.60    3.60
  11  11  -2   -2.50    3.50
  11 -22  -2    0.00    3.90
 -22  11  -2   -3.10    5.20
 -11 -11   2    6.90    5.30
 -11  22   2    6.30    6.10
  22 -11   2   -0.20    3.50
  12  10  -2    0.80    3.90
  10 -22  -2   -0.50    3.50
 -22  12  -2    2.60    5.60
 -10  22   2   -1.10    5.90
 -12 -10   2    5.70    5.40
  22 -12   2    2.60    3.70
   9 -22  -2    5.40    4.00
  13   9  -2    3.50    4.00
 -22  13  -2    2.80    6.40
  -9  22   2    4.30    5.90
  22 -13   2    1.00    3.50
 -13  -9   2   -7.70    5.30
  14   8  -2    3.20    4.10
   8 -22  -2    1.00    3.80
 -22  14  -2    6.30    5.80
  22 -14   2   -0.40    3.80
 -14  -8   2    1.20    5.60
  -8  22   2   -4.20    5.90
   7 -22  -2    5.60    4.50
 -22  15  -2   19.10    6.50
  15   7  -2    5.40    4.00
  -7  22   2   -6.50    4.90
 -15  -7   2   -5.70    5.10
  22 -15   2    2.70    3.90
   6 -22  -2    3.70    4.00
  16   6  -2    2.10    4.00
 -22  16  -2    3.30    5.70
  22 -16   2    8.40    4.50
 -16  -6   2   -5.30    5.90
  -6  22   2    4.20    5.40
 -22  17  -2    0.00    5.50
   5 -22  -2    0.40    4.60
  17   5  -2    6.00    4.30
  22 -17   2    8.30    4.70
 -17  -5   2    6.50    6.20
  -5  22   2    5.80    5.80
  18   4  -2    7.70    4.70
   4 -22  -2   -0.20    4.10
 -22  18  -2   -5.40    5.50
  -4  22   2   -4.90    6.60
 -18  -4   2    5.10    6.20
  22 -18   2    1.70    4.20
  19   3  -2    3.20    4.40
 -22  19  -2    8.70    6.70
   3 -22  -2   -1.00    4.20
  -3  22   2   16.70    6.40
  22 -19   2    0.90    4.30
 -19  -3   2   -4.10    5.80
   2 -22  -2    2.80    4.90
  20   2  -2    5.30    4.70
 -20  -2   2    4.50    6.30
  22 -20   2    0.00    4.10
  -2  22   2   -6.30    5.20
  21   1  -2   10.60    5.10
 -22  21  -2    3.90    7.20
  22 -21   2    5.90    4.80
  -1  22   2   -2.10    5.60
 -21  -1   2   14.20    7.30
  22   0  -2    8.90    4.80
 -22  22  -2   -4.90    6.10
 -22   0   2    5.00    7.10
  22 -22   2   -3.60    4.20
 -22  23  -2   -6.00    6.60
  23  -1  -2    3.50    5.00
  22 -23   2    8.70    5.00
 -23   1   2    2.70    7.20
  24  -2  -2    8.00    5.40
 -22  24  -2  -10.60    6.80
 -24   2   2   -0.40    7.20
 -22  25  -2   10.50    7.80
  -1  24  -2    5.60    7.20
  24 -23  -2    0.70    5.20
 -24  23   2   -9.90    7.70
  23 -23  -2    4.10    4.60
   0  23  -2    9.90    6.70
 -23  23   2   -1.30    6.90
  23   0   2   -6.30    4.40
 -23   1  -2   12.80    7.90
   1  22  -2    0.50    5.80
  22 -23  -2   -2.40    4.40
 -22  23   2    6.70    8.00
  23  -1   2    1.80    4.60
   2  21  -2   12.10    6.60
  21 -23  -2    3.30    5.10
 -23   2  -2   -5.60    6.40
  23  -2   2    9.60    4.90
 -21  23   2   11.70    7.30
 -23   3  -2    3.50    7.40
  20 -23  -2   15.80    5.30
   3  20  -2   -7.10    4.80
  23  -3   2    2.10    4.10
 -20  23   2   12.10    7.20
   4  19  -2    6.00    5.80
 -23   4  -2   -6.60    6.20
  19 -23  -2    4.20    4.40
  23  -4   2    5.60    4.40
 -19  23   2   -7.00    7.00
   5  18  -2   -1.00    4.90
  18 -23  -2   -7.00    3.60
 -23   5  -2   -7.10    5.90
  23  -5   2   -0.20    3.80
 -18  23   2   -1.70    7.20
  17 -23  -2    2.80    4.20
 -23   6  -2   13.00    7.40
  23  -6   2   -5.90    3.20
 -17  23   2  -11.20    5.50
 -23   7  -2    4.90    6.00
  16 -23  -2    5.70    4.30
 -16  23   2    1.60    6.00
  23  -7   2    0.50    3.60
  15 -23  -2    7.70    4.50
   8  15  -2    4.20    4.20
 -23   8  -2   -2.30    6.40
  23  -8   2    6.10    4.30
 -15  23   2    8.10    6.50
   9  14  -2    1.30    4.00
  14 -23  -2   -0.70    4.10
 -23   9  -2   13.70    6.50
  23  -9   2    9.90    4.60
 -14  23   2    5.50    6.40
  13 -23  -2   -3.30    3.80
 -23  10  -2   -4.10    5.80
  10  13  -2    0.20    3.90
  23 -10   2    0.50    3.80
 -13  23   2    4.50    6.20
  11  12  -2    6.30    4.30
 -23  11  -2    5.10    6.00
  12 -23  -2    3.40    4.20
  23 -11   2    3.20    3.80
 -12  23   2   -0.80    6.00
 -23  12  -2    0.10    6.50
  11 -23  -2   -0.90    3.80
  12  11  -2   -5.50    3.80
 -12 -11   2    7.60    5.60
  23 -12   2   -4.20    3.50
 -11  23   2   13.40    6.80
 -23  13  -2    5.50    5.80
  13  10  -2   -3.30    3.70
  10 -23  -2    3.80    4.10
 -13 -10   2   -5.60    5.60
  23 -13   2   -4.40    4.00
 -10  23   2    7.70    6.40
 -23  14  -2   -4.80    6.10
   9 -23  -2   -2.80    3.90
  14   9  -2    3.50    4.30
  -9  23   2   -2.60    6.60
  23 -14   2   -1.20    3.60
 -14  -9   2    1.10    6.20
 -23  15  -2   -4.80    5.90
   8 -23  -2   -1.20    4.20
  15   8  -2    5.70    4.50
  23 -15   2   -5.20    3.90
 -15  -8   2   -5.00    5.90
  -8  23   2   -5.90    5.20
  16   7  -2    1.70    4.40
   7 -23  -2    0.30    4.50
 -23  16  -2    3.70    6.90
  -7  23   2   15.70    6.90
  23 -16   2    3.70    4.20
 -16  -7   2    4.90    5.80
 -23  17  -2   -2.10    6.60
   6 -23  -2   -2.90    4.00
  17   6  -2   -5.10    3.90
  -6  23   2    5.10    6.00
  23 -17   2   -2.00    4.00
 -17  -6   2   -3.40    5.70
 -23  18  -2   -1.60    5.70
  18   5  -2    4.30    4.60
   5 -23  -2   -0.10    4.20
  -5  23   2    4.70    6.50
 -18  -5   2   -1.00    5.90
  23 -18   2   -4.60    4.20
   4 -23  -2    0.30    4.40
 -23  19  -2   -0.80    7.00
  19   4  -2    1.80    4.80
  -4  23   2   -7.80    5.30
  23 -19   2    1.50    4.20
 -19  -4   2    1.30    6.30
  20   3  -2    1.10    4.60
   3 -23  -2    0.30    4.90
  23 -20   2   -3.90    4.90
  -3  23   2   12.20    6.70
 -20  -3   2   12.70    7.00
  21   2  -2   -3.30    4.60
   2 -23  -2   11.50    6.40
  -2  23   2   -4.00    6.20
  23 -21   2   -4.90    4.30
 -21  -2   2   14.40    7.80
  22   1  -2    1.60    5.30
 -22  -1   2   -4.80    7.30
  23 -22   2    9.80    4.90
 -23  23  -2    7.50   12.80
  23   0  -2    0.70    5.40
 -23   0   2   11.30    8.20
  23 -23   2   -0.40    4.90
 -23  24  -2   -3.60    7.70
   1  23  -2    7.40    7.10
 -23  24   2   -7.40    7.00
  22 -24  -2    7.90    4.80
   2  22  -2   -5.90    5.70
 -22  24   2    6.50    8.40
  24  -2   2    1.30    4.60
   3  21  -2    3.70    6.00
 -24   3  -2   -3.30    6.80
  21 -24  -2    3.80    5.40
 -21  24   2    8.00    7.30
  24  -3   2    3.70    4.60
   4  20  -2   -5.80    5.90
 -24   4  -2   21.60    8.70
  20 -24  -2    7.10    5.00
  24  -4   2   10.20    4.90
 -20  24   2    3.60    7.20
 -24   5  -2    7.60    7.40
  19 -24  -2    2.80    4.60
  24  -5   2    5.90    4.50
 -19  24   2   20.80    8.10
 -24   6  -2    5.40    7.70
  18 -24  -2    8.70    4.80
 -18  24   2   -2.50    5.90
  24  -6   2    6.80    4.70
 -24   7  -2    3.60    6.30
  17 -24  -2    5.90    5.30
 -17  24   2    0.70    6.60
  24  -7   2    2.00    4.20
 -24   8  -2   -2.10    6.50
  16 -24  -2    9.10    4.40
 -16  24   2   -3.50    6.10
  24  -8   2    1.50    4.10
 -24   9  -2  -12.00    5.40
   9  15  -2    5.50    5.00
  15 -24  -2   -0.60    4.30
 -15  24   2   -5.70    5.90
 -24  10  -2    4.10    6.40
  14 -24  -2    1.00    4.00
  10  14  -2    1.20    4.00
  24 -10   2   -2.50    3.90
 -14  24   2    3.90    6.90
  13 -24  -2    6.70    4.40
  11  13  -2    5.80    5.10
 -24  11  -2    6.00    7.30
 -13  24   2    9.00    7.60
  24 -11   2   10.70    4.80
  12  12  -2    2.30    4.30
 -24  12  -2   -9.30    5.50
  12 -24  -2   -6.90    3.60
  24 -12   2  -10.60    3.20
 -12  24   2   -6.90    5.90
  13  11  -2   -2.50    4.00
 -24  13  -2    0.70    6.30
  11 -24  -2   -1.90    3.80
 -11  24   2    2.50    6.50
  24 -13   2    0.00    4.40
 -13 -11   2    6.60    5.50
 -24  14  -2   -1.00    5.80
  14  10  -2   -6.20    3.70
  10 -24  -2   -5.40    3.70
 -14 -10   2    6.40    6.40
 -10  24   2   -0.30    7.00
  24 -14   2    7.20    4.80
 -24  15  -2   -0.30    6.30
   9 -24  -2   -3.30    3.70
  15   9  -2    2.60    4.50
 -15  -9   2   -8.50    5.90
  24 -15   2    2.00    4.10
  -9  24   2    2.70    6.30
 -24  16  -2    0.30    6.10
  16   8  -2    6.20    4.80
   8 -24  -2    5.00    4.50
  24 -16   2    6.90    5.10
 -16  -8   2    2.80    6.20
  -8  24   2    4.50    6.40
 -24  17  -2   -1.60    6.20
   7 -24  -2    0.20    4.30
  17   7  -2    2.10    4.50
  24 -17   2    8.80    5.20
  -7  24   2    4.00    6.40
 -17  -7   2   -1.00    6.50
  18   6  -2    2.00    4.20
 -24  18  -2    4.70    7.40
   6 -24  -2   -5.20    4.60
  24 -18   2    2.10    4.40
  -6  24   2    4.30    7.00
 -18  -6   2   -4.10    5.70
  19   5  -2    2.50    4.70
   5 -24  -2   -0.90    5.00
 -24  19  -2   -8.60    7.20
  -5  24   2    6.40    6.50
 -19  -5   2   -6.60    6.10
  24 -19   2    1.00    4.30
   4 -24  -2   10.50    5.50
  20   4  -2   -7.50    4.20
  24 -20   2    4.10    4.50
 -20  -4   2    4.20    7.30
  -4  24   2    4.30    6.40
  21   3  -2    5.50    5.20
   3 -24  -2   -3.80    5.60
  24 -21   2   14.30    5.60
  -3  24   2   -4.20    6.70
 -21  -3   2   -5.80    6.60
  -2  24   2    1.90    6.60
  24 -22   2   -0.60    4.70
 -21  25   2   -4.40    7.80
  25  -4   2    0.00    4.60
 -25   5  -2   -0.30    8.50
  20 -25  -2   -0.40    4.80
  25  -5   2   -8.60    4.30
 -20  25   2   -1.20    7.10
 -25   6  -2   -8.60    6.40
  19 -25  -2   -1.20    4.60
 -19  25   2    8.10    8.00
  25  -6   2    1.10    4.20
  18 -25  -2   -3.10    4.50
 -25   7  -2   12.70    7.30
 -18  25   2    4.70    8.10
  25  -7   2   -5.10    3.90
  17 -25  -2    7.50    4.90
 -25   8  -2   14.20    8.20
  25  -8   2    3.00    4.30
 -17  25   2    1.60    7.20
  16 -25  -2   -0.20    4.50
 -25   9  -2    4.40    7.20
 -16  25   2    8.40    7.20
  10  15  -2    0.00    4.30
  15 -25  -2   -3.50    4.00
 -25  10  -2    4.60    6.60
 -15  25   2   -7.40    7.40
 -25  11  -2    3.50    6.70
  11  14  -2    2.60    4.40
  14 -25  -2    6.60    5.30
 -14  25   2    3.90    7.40
  12  13  -2    3.10    5.00
  13 -25  -2   -0.80    4.30
 -25  12  -2    4.20    6.70
  25 -12   2    5.70    4.30
 -13  25   2   -6.10    6.50
  12 -25  -2   -2.50    4.20
 -25  13  -2    4.60    6.60
  13  12  -2    6.70    5.50
 -12  25   2    3.40    6.60
  25 -13   2    0.30    4.60
 -25  14  -2    4.10    6.50
  11 -25  -2   -3.40    4.70
  14  11  -2   -0.90    5.00
 -14 -11   2    3.90    6.60
  25 -14   2   -4.40    3.80
 -11  25   2   11.90    8.00
  10 -25  -2    7.70    4.80
 -25  15  -2   11.10    6.80
  15  10  -2   -1.00    4.50
  25 -15   2    5.30    5.00
 -15 -10   2   -1.20    5.50
 -10  25   2   10.50    7.10
  16   9  -2    2.30    4.70
   9 -25  -2   -3.40    4.70
 -25  16  -2   -0.80    6.60
  -9  25   2   -4.40    6.30
  25 -16   2    4.40    4.50
 -16  -9   2   -0.20    6.00
   8 -25  -2    0.40    4.80
 -25  17  -2   -1.70    6.80
  17   8  -2   -4.40    4.20
  25 -17   2   -4.50    4.10
 -17  -8   2   -8.30    6.60
  -8  25   2    1.70    6.50
   7 -25  -2   -0.60    4.80
  18   7  -2   -1.30    4.50
 -25  18  -2    5.40    7.20
  25 -18   2   -1.60    4.90
 -18  -7   2    1.80    6.50
  -7  25   2   -7.60    7.10
   6 -25  -2   -4.30    4.60
  19   6  -2   -1.40    4.80
 -19  -6   2   -5.80    6.30
  -6  25   2    7.80    6.80
  25 -19   2   -4.40    4.40
   5 -25  -2    4.00    5.70
  20   5  -2    0.80    5.00
  25 -20   2    4.30    4.90
  -5  25   2    4.80    7.00
 -20  -5   2   -5.70   10.50
   4 -25  -2    2.60    4.90
  25 -21   2    9.50    5.30
  -4  25   2   17.90    8.10
  26  -6   2    0.10    4.20
  26  -7   2    6.30    5.20
 -26   8  -2    8.80    9.00
  17 -26  -2    1.40    5.20
 -26   9  -2   12.40    8.40
 -17  26   2   10.20    9.70
 -26  10  -2   -2.00    7.20
  16 -26  -2    7.20    5.20
 -16  26   2    3.30    7.00
  11  15  -2   -0.50    5.00
 -26  11  -2    6.00    7.70
  15 -26  -2   -4.10    4.50
 -15  26   2   -1.00    7.30
  12  14  -2    5.00    4.90
  14 -26  -2   -2.80    4.70
 -26  12  -2   -1.30    7.40
 -14  26   2   -4.50    7.50
 -26  13  -2    6.30    8.00
  13 -26  -2    4.30    5.70
  13  13  -2    9.20    5.10
 -13  26   2   -0.30    6.80
  26 -13   2    4.90    5.20
  14  12  -2   -4.40    4.40
  12 -26  -2    1.60    4.90
 -26  14  -2    3.50    6.70
 -12  26   2   -8.10    7.50
  26 -14   2   -4.00    4.30
  15  11  -2    0.20    4.80
  11 -26  -2   -8.00    4.30
 -26  15  -2   -6.10    6.50
  26 -15   2   -1.00    4.20
 -15 -11   2   10.20    6.50
 -11  26   2    7.70    7.10
  16  10  -2    0.60    5.00
  10 -26  -2   -4.50    4.40
 -26  16  -2   -3.50    7.70
 -16 -10   2   11.70    6.90
  26 -16   2    3.90    4.70
 -10  26   2   -2.00    6.80
  17   9  -2    3.80    5.20
 -26  17  -2   -5.10    6.10
   9 -26  -2   -4.10    5.30
  -9  26   2   -7.40    6.30
  26 -17   2   -3.00    4.30
 -17  -9   2   -2.80    7.70
  18   8  -2    1.80    5.30
   8 -26  -2   -8.50    4.50
 -26  18  -2    8.30    8.10
  -8  26   2  -11.40    6.80
  26 -18   2    7.80    5.20
   7 -26  -2   -8.50    4.80
  -7  26   2   -6.30    6.30
  26 -19   2   -2.30    5.30
   6 -26  -2    1.20    5.50
  -6  26   2   13.10    8.40
  26 -20   2    7.10    6.80
 -27  12  -2   -2.60    7.50
  12  15  -2   -1.60    5.70
  13  14  -2   -6.30    4.40
 -27  13  -2    3.50    7.50
 -27  14  -2    7.40    8.30
  14  13  -2   18.30    5.70
  15  12  -2    4.40    5.70
 -27  15  -2    1.60    6.90
  27 -15   2    7.60    5.20
 -27  16  -2   -4.00    7.50
  16  11  -2    0.60    5.80
  27 -16   2    0.50    5.50
   0   0   3   42.50    2.90
   0   0   3   43.30    3.20
   0   0   3   41.40    3.20
   1  -1  -3 3672.13  127.39
   0  -1   3 3689.53  127.59
  -1   1   3 3674.43  127.89
   0  -1   3 3756.62  127.79
  -1   1   3 3779.62  127.79
   1   0   3 3706.03  127.69
   0  -1   3 3642.84  127.29
   1   0   3 3632.64  127.49
   0  -1  -3 4160.28  144.09
  -1   0   3 4260.07  144.29
   1  -1   3 4192.38  143.99
   0   1   3 4155.18  144.29
   1  -1   3 4191.38  144.09
   0   1   3 4141.99  144.19
  -1   0   3 4148.79  144.39
   1  -1   3 4168.08  144.19
  -1  -1  -3  460.85   17.10
   2  -1  -3  458.45   16.80
   1  -2   3  465.15   17.00
   1  -2   3  445.76   17.20
   1  -2   3  465.65   16.90
   1   1   3  451.85   17.30
  -2   1   3  479.35   17.50
   1   1   3  480.55   17.00
  -2   1   3  481.95   17.70
   1   1   3  479.75   17.30
  -2  -1  -3  248.68   10.00
   3  -2  -3  258.77    9.40
   2   1   3  248.38    9.90
  -3   2   3  250.57   10.20
   2   1   3  242.38    9.40
   2   1   3  252.17   10.00
   1  -3   3  251.27   10.00
  -3   2   3  245.48   10.40
   1  -3   3  244.68    9.30
   2  -2  -3  142.69    6.10
   0   2  -3  154.28    6.00
  -2   0  -3  148.39    6.70
   0  -2   3  149.59    6.70
   2   0   3  137.69    6.40
  -2   2   3  147.79    6.70
   2   0   3  142.09    6.00
   2   0   3  146.79    6.40
  -2   2   3  150.38    6.90
   0  -2   3  143.69    5.80
   1   1  -3  455.05   16.60
   1  -2  -3  436.26   16.70
   2  -1   3  455.25   16.60
   2  -1   3  477.75   16.80
   2  -1   3  458.95   16.80
  -1  -1   3  442.86   16.30
  -1   2   3  473.85   17.10
  -1  -1   3  458.85   17.20
  -1   2   3  454.85   17.10
   2   0  -3   64.29    3.20
   0  -2  -3   64.79    3.90
   0  -2  -3   61.59    3.50
   2   0  -3   67.29    3.80
   0   2   3   69.59    4.20
   2  -2   3   69.19    3.70
   0   2   3   63.19    4.20
   2  -2   3   65.89    3.60
  -2   0   3   60.19    4.40
   2  -2   3   68.09    3.50
   3  -1  -3  979.90   34.20
  -1  -2  -3 1010.60   34.40
  -1  -2  -3  940.51   34.10
  -2   3  -3  973.00   34.50
   3  -1  -3  955.20   33.70
   2  -3   3  974.10   33.80
   1   2   3  954.90   34.40
  -3   1   3  956.00   34.70
   1   2   3  959.30   34.10
   2  -3   3  943.91   34.00
   4  -2  -3  309.07   11.90
  -2   4  -3  314.37   12.40
  -2  -2  -3  307.67   12.00
  -4   2   3  315.37   11.60
   2   2   3  311.47   12.10
   2   2   3  303.87   11.50
  -4   2   3  300.47   12.50
   2  -4   3  304.37   11.50
  -2   5  -3 1246.18   43.30
  -3  -2  -3 1191.28   42.90
   5  -3  -3 1201.68   42.70
   5  -3  -3 1187.78   42.20
  -2   5  -3 1199.58   41.80
   3   2   3 1239.98   42.80
   3   2   3 1190.18   42.00
  -5   3   3 1230.78   43.40
   3   2   3 1204.38   42.80
  -5   3   3 1199.68   42.30
   2  -5   3 1166.68   42.20
  -3  -1  -3  360.56   14.00
  -1   4  -3  357.26   14.20
   4  -3  -3  360.96   13.70
  -1   4  -3  354.46   13.10
   4  -3  -3  353.86   13.30
   3   1   3  361.46   13.80
  -4   3   3  359.06   14.40
  -4   3   3  372.26   13.10
   1  -4   3  369.16   13.20
   3   1   3  357.56   13.80
   3   1   3  365.26   13.00
   0   3  -3   -1.00    1.10
  -3   0  -3    0.60    2.00
   3  -3  -3    1.50    1.40
   0  -3   3   -1.10    1.80
   3   0   3   -1.90    1.70
  -3   3   3    0.00    1.90
   0  -3   3    2.00    0.90
   3   0   3    0.20    1.10
  -3   3   3    0.90    2.10
   3   0   3    0.70    1.70
  -3   1  -3  262.07   10.40
   2  -3  -3  252.97    9.70
   1   2  -3  252.07    9.60
  -2   3   3  253.07   10.40
  -1  -2   3  246.58   10.30
   3  -1   3  243.58    9.30
   3  -1   3  252.97    9.90
  -2   3   3  251.77   10.10
  -1  -2   3  244.48    9.10
   3  -1   3  249.78    9.70
  -3   2  -3  945.61   33.90
   1  -3  -3  953.00   33.40
   2   1  -3  977.00   34.00
   1  -3  -3  963.80   34.10
   3  -2   3  958.80   34.10
   3  -2   3  960.80   33.90
  -1   3   3  973.00   34.40
  -1   3   3  949.51   34.40
  -2  -1   3  950.60   34.50
  -2  -1   3  988.20   33.40
   0  -3  -3 1317.67   45.50
   0  -3  -3 1306.77   46.00
   3   0  -3 1321.67   45.20
  -3   3  -3 1290.77   46.00
   3   0  -3 1274.07   45.90
   0   3   3 1289.07   46.10
   0   3   3 1305.57   46.00
   3  -3   3 1307.27   45.80
   3  -3   3 1301.87   45.50
  -3   0   3 1336.77   46.50
   4  -1  -3  906.71   32.40
  -1  -3  -3  907.81   32.50
  -1  -3  -3  903.01   32.20
  -3   4  -3  897.91   32.60
   4  -1  -3  892.01   31.60
   3  -4   3  936.31   31.70
  -4   1   3  916.51   32.90
  -4   1   3  878.21   32.20
   1   3   3  919.11   32.60
   1   3   3  899.21   32.20
   3  -4   3  916.71   32.20
  -3   5  -3   55.29    4.00
  -2  -3  -3   62.29    3.90
  -2  -3  -3   54.99    3.70
   5  -2  -3   57.89    2.90
   5  -2  -3   65.89    3.80
  -5   2   3   59.79    3.60
   2   3   3   63.89    3.40
   3  -5   3   55.99    3.20
  -5   2   3   62.69    4.70
   2   3   3   61.49    4.00
   6  -3  -3   87.29    4.70
  -3   6  -3   84.49    5.30
  -3  -3  -3   88.49    4.90
   6  -3  -3   91.39    4.00
  -3  -3  -3   82.79    5.00
  -3   6  -3   86.19    3.50
   3   3   3   83.89    4.70
   3   3   3   86.69    4.20
   3  -6   3   89.29    4.40
  -6   3   3   88.59    5.50
  -6   3   3   81.69    4.50
  -3   7  -3  148.09    8.00
  -3   7  -3  155.88    5.90
  -4  -3  -3  159.78    7.40
   7  -4  -3  159.28    6.60
   7  -4  -3  157.28    7.20
  -4  -3  -3  163.28    7.70
   4   3   3  161.58    7.50
   4   3   3  159.88    6.40
   3  -7   3  154.28    6.70
  -7   4   3  173.18    8.30
  -7   4   3  160.08    7.10
  -2   6  -3   76.99    3.40
   6  -4  -3   77.19    4.40
  -2   6  -3   82.89    5.30
  -4  -2  -3   84.09    5.20
   6  -4  -3   83.09    4.00
   4   2   3   83.29    3.50
   4   2   3   82.99    4.70
   4   2   3   87.79    4.80
   2  -6   3   79.79    4.00
  -6   4   3   81.69    5.40
  -6   4   3   82.49    4.20
   5  -4  -3   35.70    2.40
  -4  -1  -3   32.80    3.30
   5  -4  -3   38.20    3.00
  -1   5  -3   29.70    2.00
  -1   5  -3   37.90    3.70
   4   1   3   34.20    3.00
   4   1   3   28.70    2.80
   4   1   3   28.60    1.70
  -5   4   3   31.70    3.60
   1  -5   3   32.40    2.20
  -5   4   3   35.80    2.30
   0   4  -3  395.96   15.40
   0   4  -3  382.56   14.30
   4  -4  -3  386.36   14.60
  -4   0  -3  409.46   15.50
   4   0   3  388.46   13.80
   4   0   3  406.16   15.00
  -4   4   3  387.06   13.90
  -4   4   3  408.86   15.20
  -4   4   3  400.46   15.60
   4   0   3  383.66   14.90
   0  -4   3  390.56   14.20
   3  -4  -3  362.26   13.70
  -4   1  -3  364.66   13.10
   1   3  -3  358.96   13.40
  -4   1  -3  355.36   14.40
  -1  -3   3  374.76   14.20
   4  -1   3  367.96   13.70
  -1  -3   3  370.46   13.00
   4  -1   3  359.86   13.80
  -3   4   3  373.26   14.10
  -3   4   3  349.37   14.40
   2  -4  -3  326.17   12.10
  -4   2  -3  325.17   13.00
  -4   2  -3  304.97   11.70
   2   2  -3  316.97   11.90
   4  -2   3  305.97   11.80
   4  -2   3  311.17   12.10
  -2   4   3  319.47   12.40
  -2   4   3  311.37   12.60
  -2  -2   3  313.47   11.20
  -2  -2   3  326.37   12.70
  -4   3  -3  912.51   32.50
   1  -4  -3  905.51   32.70
   3   1  -3  929.81   32.60
   3   1  -3  910.81   31.70
   1  -4  -3  905.31   31.90
  -3  -1   3  934.31   33.20
  -1   4   3  923.81   32.90
   4  -3   3  913.31   32.60
  -1   4   3  900.71   32.90
   4  -3   3  922.31   32.30
  -4   4  -3   -1.20    1.60
   4   0  -3    1.90    0.60
   4   0  -3    0.90    1.50
   0  -4  -3    6.20    1.70
   0  -4  -3    2.00    1.20
   4  -4   3    1.70    1.10
  -4   0   3    2.70    1.80
   4  -4   3    0.80    1.30
   0   4   3    1.70    1.70
  -4   0   3    2.20    2.00
   0   4   3    1.00    1.80
  -4   5  -3   41.30    3.50
   5  -1  -3   38.70    2.00
   5  -1  -3   38.10    3.10
  -1  -4  -3   37.80    2.80
  -1  -4  -3   33.60    3.00
  -5   1   3   45.10    3.30
  -5   1   3   41.50    3.90
   4  -5   3   44.30    2.90
   4  -5   3   38.10    2.20
   1   4   3   36.00    3.30
   1   4   3   36.70    3.10
  -4   6  -3  487.85   17.10
  -2  -4  -3  488.35   18.50
  -2  -4  -3  484.25   18.40
   6  -2  -3  485.65   17.50
   6  -2  -3  499.45   18.40
  -4   6  -3  498.85   19.00
  -6   2   3  484.35   18.40
   4  -6   3  485.45   18.10
  -6   2   3  493.35   19.10
   2   4   3  484.65   18.60
   2   4   3  496.25   18.10
   7  -3  -3  446.46   16.70
  -4   7  -3  452.25   15.20
  -4   7  -3  413.86   17.30
   7  -3  -3  430.16   15.80
  -3  -4  -3  461.95   17.00
  -3  -4  -3  411.16   16.60
  -7   3   3  412.26   16.60
   3   4   3  429.26   16.90
   4  -7   3  435.76   16.30
  -7   3   3  435.36   17.40
   3   4   3  436.56   16.10
  -4  -4  -3  469.45   18.40
   8  -4  -3  480.85   17.50
  -4   8  -3  460.75   16.70
   8  -4  -3  494.65   18.30
  -4  -4  -3  495.05   18.80
  -4   8  -3  488.65   19.30
   4   4   3  464.35   17.60
   4   4   3  451.45   18.40
   4  -8   3  487.45   17.90
  -8   4   3  498.15   18.40
  -8   4   3  489.95   19.40
  -5  -4  -3   40.80    3.80
  -4   9  -3   40.00    1.80
  -5  -4  -3   39.30    4.40
   9  -5  -3   40.70    3.60
  -4   9  -3   38.30    4.90
   9  -5  -3   39.80    3.00
   4  -9   3   29.30    3.10
   5   4   3   38.80    3.90
  -9   5   3   29.10    4.20
[truncated: 1,361,206 more chars]
